# Supplementary material for: Multiple-Omics Techniques Reveal the Role of Glycerophospholipid Metabolic Pathway in the Response of Saccharomyces cerevisiae Against Hypoxic Stress
Source: Front Microbiol. 2019 Jun 27;10:1398. doi: 10.3389/fmicb.2019.01398 (PMC6610297; doi:10.3389/fmicb.2019.01398)
Supplement: Supplementary file 3 [file Data_Sheet_1.zip]

Archive with 16 entries (16 files):
- Data Sheet 1_Figure legends.docx
- 1.The numbers of DEGs.tif
- 2. DEGs Hpx1-vs-Con21.xls
- 3. heatmap-Hpx1-vs-Con21.tif
- 4. Go enrichment-Hpx1-vs-Con21-Up.xls
- 5. Go enrichment-Hpx1-vs-Con21-Down.xls
- 6. GO top30 up.tif
- 7. GO top30 down.tif
- 8. GO.top.Up.xls
- 9. GO.top.Down.xls
- 10. kegg enrichment-Hpx1-vs-Con21-Up.xls
- 11. kegg enrichment-Hpx1-vs-Con21-Down.xls
- 12. KEGG top20 up.tif
- 13. KEGG top20 down.tif
- 14. KEGG top Up.xls
- 15. KEGG top Down.xls
