# Supplementary material for: Multiple-Omics Techniques Reveal the Role of Glycerophospholipid Metabolic Pathway in the Response of Saccharomyces cerevisiae Against Hypoxic Stress
Source: Front Microbiol. 2019 Jun 27;10:1398. doi: 10.3389/fmicb.2019.01398 (PMC6610297; doi:10.3389/fmicb.2019.01398)
Supplement: Supplementary file 3 [file Data_Sheet_1.zip › 2. DEGs Hpx1-vs-Con21.xls]

gene_id	baseMean	baseMean_control_Con21	baseMean_case_Hpx1	foldChange	log2FoldChange	pval	padj	up_down	expression_Sample_Con21_1	expression_Sample_Con21_2	expression_Sample_Con21_3	expression_Sample_Hpx1_1	expression_Sample_Hpx1_2	expression_Sample_Hpx1_3	Dbxref	description	GO_id	GO_term	pathway	pathway_description
AAD15	14.05269819	5.697270676	22.40812571	3.933133421	1.975679127	0.000714696	0.001086219	Up	0.190825	1.34188	1.77139	3.53652	5.3848	2.33198	GeneID:853999	Putative aryl-alcohol dehydrogenase; similar to P. chrysosporium aryl-alcohol dehydrogenase; mutational analysis has not yet revealed a physiological role; AAD15 has a paralog, AAD3, that arose from a segmental duplication; members of the AAD gene family comprise three pairs (AAD3 + AAD15, AAD6/AAD16 + AAD4, AAD10 + AAD14) whose two genes are more related to one another than to other members of t…	GO:0006081,GO:0018456	cellular aldehyde metabolic process|aryl-alcohol dehydrogenase (NAD+) activity	...
AAD3	48.44559801	30.73620193	66.15499409	2.152347718	1.105911169	0.00018034	0.000287817	Up	1.29245	1.07364	0.859555	2.3584	1.7292	1.91902	GeneID:850471	Putative aryl-alcohol dehydrogenase; similar to P. chrysosporium aryl-alcohol dehydrogenase; mutational analysis has not yet revealed a physiological role; AAD3 has a paralog, AAD15, that arose from a segmental duplication; members of the AAD gene family comprise three pairs (AAD3 + AAD15, AAD6/AAD16 + AAD4, AAD10 + AAD14) whose two genes are more related to one another than to other members of t…	GO:0006081,GO:0018456	cellular aldehyde metabolic process|aryl-alcohol dehydrogenase (NAD+) activity	...
AAD4	104.1264162	62.7101935	145.5426389	2.320876891	1.214669998	1.67E-09	3.50E-09	Up	2.09439	2.20035	3.27287	5.26309	5.82636	5.66729	GeneID:851354	Putative aryl-alcohol dehydrogenase; involved in oxidative stress response; similar to P. chrysosporium aryl-alcohol dehydrogenase; expression induced in cells treated with the mycotoxin patulin; members of the AAD gene family comprise three pairs (AAD3 + AAD15, AAD6/AAD16 + AAD4, AAD10 + AAD14) whose two genes are more related to one another than to other members of the family	GO:0006081,GO:0018456	cellular aldehyde metabolic process|aryl-alcohol dehydrogenase (NAD+) activity	...
ACB1	1868.655986	851.2226618	2886.08931	3.390522174	1.76150748	1.77E-216	3.41E-215	Up	126.165	93.7483	102.658	398.328	380.997	317.628	GeneID:852925	Acyl-CoA-binding protein; transports newly synthesized acyl-CoA esters from fatty acid synthetase (Fas1p-Fas2p) to acyl-CoA-consuming processes; subject to starvation-induced, Grh1p-mediated unconventional secretion; protein abundance increases in response to DNA replication stress	GO:0000062,GO:0001300,GO:0005576,GO:0008289,GO:0036042,GO:0042761	fatty-acyl-CoA binding|chronological cell aging|extracellular region|lipid binding|long-chain fatty acyl-CoA binding|very long-chain fatty acid biosynthetic process	...
ADP1	1907.756131	1124.608307	2690.903954	2.392747713	1.25866829	4.96E-135	5.87E-134	Up	17.0998	15.5308	16.1229	34.4823	34.9588	35.7859	GeneID:850369	Putative ATP-dependent permease of the ABC transporter family	GO:0005524,GO:0005789,GO:0005886,GO:0016021,GO:0042626,GO:0055085	ATP binding|endoplasmic reticulum membrane|plasma membrane|integral component of membrane|ATPase activity, coupled to transmembrane movement of substances|transmembrane transport	...
ADR1	931.3207597	1285.214832	577.4266875	0.449284177	-1.154299843	3.48E-61	2.14E-60	Down	14.9921	15.7891	15.0196	5.49671	6.69475	6.68961	GeneID:851802	Carbon source-responsive zinc-finger transcription factor; required for transcription of the glucose-repressed gene ADH2, of peroxisomal protein genes, and of genes required for ethanol, glycerol, and fatty acid utilization	GO:0000978,GO:0000982,GO:0001093,GO:0001094,GO:0001102,GO:0001190,GO:0005634,GO:0006325,GO:0007031,GO:0031936,GO:0046872,GO:0061410,GO:0061424,GO:0061425,GO:0061429,GO:0071400,GO:0097235	RNA polymerase II proximal promoter sequence-specific DNA binding|transcription factor activity, RNA polymerase II proximal promoter sequence-specific DNA binding|TFIIB-class transcription factor binding|TFIID-class transcription factor binding|RNA polymerase II activating transcription factor binding|transcriptional activator activity, RNA polymerase II transcription factor binding|nucleus|chrom…	...
AFT1	397.6834194	246.0798589	549.28698	2.232149281	1.158433514	7.94E-29	2.85E-28	Up	4.66601	5.93016	5.06277	10.4341	10.2152	10.5569	GeneID:852809	Transcription factor involved in iron utilization and homeostasis; binds consensus site PyPuCACCCPu and activates transcription in response to changes in iron availability; in iron-replete conditions localization is regulated by Grx3p, Grx4p, and Fra2p, and promoter binding is negatively regulated via Grx3p-Grx4p binding; AFT1 has a paralog, AFT2, that arose from the whole genome duplication; rel…	GO:0000122,GO:0000982,GO:0000987,GO:0005634,GO:0005737,GO:0006351,GO:0007059,GO:0032048,GO:0034087,GO:0034758,GO:0036086,GO:0045132,GO:0045944,GO:0046872	negative regulation of transcription from RNA polymerase II promoter|transcription factor activity, RNA polymerase II proximal promoter sequence-specific DNA binding|proximal promoter sequence-specific DNA binding|nucleus|cytoplasm|transcription, DNA-templated|chromosome segregation|cardiolipin metabolic process|establishment of mitotic sister chromatid cohesion|positive regulation of iron ion tr…	...
AIF1	93.50825642	41.80560894	145.2109039	3.47347898	1.796381367	1.67E-11	3.77E-11	Up	1.29754	1.29264	0.534109	2.82567	2.54414	3.86883	GeneID:855811	Mitochondrial cell death effector; translocates to the nucleus in response to apoptotic stimuli, homolog of mammalian Apoptosis-Inducing Factor, putative reductase	GO:0000304,GO:0003955,GO:0005634,GO:0005739,GO:0005741,GO:0005886,GO:0006915,GO:0016021,GO:0016668,GO:0019646,GO:0043065	response to singlet oxygen|NAD(P)H dehydrogenase (quinone) activity|nucleus|mitochondrion|mitochondrial outer membrane|plasma membrane|apoptotic process|integral component of membrane|oxidoreductase activity, acting on a sulfur group of donors, NAD(P) as acceptor|aerobic electron transport chain|positive regulation of apoptotic process	...
AIM14	3537.914547	1943.647089	5132.182005	2.64049067	1.400806044	6.21E-268	1.47E-266	Up	54.8454	54.9982	56.3602	129.92	137.77	140.949	GeneID:852716	NADPH oxidase localized to the perinuclear ER; produces superoxide from NADPH; overexpression causes MCA1 dependent apoptosis; likely involved in superoxide-mediated regulation of the actin cytoskeleton; member of a conserved superfamily of NADPH oxidases (NOX enzymes); has similarity to iron/copper reductases (FRE1-8), particularly Fre8p	GO:0006811,GO:0006915,GO:0016021,GO:0016175,GO:0016722,GO:0032956,GO:0097038	ion transport|apoptotic process|integral component of membrane|superoxide-generating NADPH oxidase activity|oxidoreductase activity, oxidizing metal ions|regulation of actin cytoskeleton organization|perinuclear endoplasmic reticulum	...
AIM24	1275.714111	1777.645833	773.7823895	0.435284901	-1.199968119	3.30E-51	1.76E-50	Down	68.3398	66.3351	71.0977	25.8093	28.243	28.1763	GeneID:853543	Protein with a role in determining mitochondrial architecture; inner membrane protein that interacts physically and genetically with the MICOS complex and is required for its integrity	GO:0007007,GO:0031305	inner mitochondrial membrane organization|integral component of mitochondrial inner membrane	...
AIM44	352.4604661	197.7266431	507.1942891	2.565128711	1.359031218	2.09E-34	8.47E-34	Up	3.97371	3.35306	3.60008	7.9758	9.55028	8.72223	GeneID:855945	Protein that regulates Cdc42p and Rho1p; functions in the late steps of cytokinesis and cell separation; sustains Rho1p at the cell division site after actomyosin ring contraction; inhibits the activation of Cdc42-Cla4 at the cell division site to prevent budding inside the old bud neck; transcription is regulated by Swi5p; null mutant displays elevated frequency of mitochondrial genome loss; rel…	GO:0000917,GO:0005935,GO:0097271	division septum assembly|cellular bud neck|protein localization to bud neck	...
ALB1	2588.71129	3565.295018	1612.127563	0.452172276	-1.145055556	3.25E-143	4.16E-142	Down	297.645	293.183	302.251	118.89	140.738	140.961	GeneID:853320	Shuttling pre-60S factor; involved in the biogenesis of ribosomal large subunit; interacts directly with Arx1p; responsible for Tif6p recycling defects in absence of Rei1p	GO:0005634,GO:0005737,GO:0042273	nucleus|cytoplasm|ribosomal large subunit biogenesis	...
ALF1	306.5626735	85.57958499	527.545762	6.164387944	2.623957658	2.36E-77	1.75E-76	Up	4.02041	3.64216	5.45639	27.3553	25.5578	24.2036	GeneID:855574	Alpha-tubulin folding protein; similar to mammalian cofactor B; Alf1p-GFP localizes to cytoplasmic microtubules; required for the folding of alpha-tubulin and may play an additional role in microtubule maintenance	GO:0005737,GO:0005874,GO:0006457,GO:0007023,GO:0008017,GO:0043014	cytoplasm|microtubule|protein folding|post-chaperonin tubulin folding pathway|microtubule binding|alpha-tubulin binding	...
ALP1	469.9526455	142.5983411	797.30695	5.59127788	2.483178047	3.71E-124	4.04E-123	Up	4.6231	4.02188	3.85844	20.4534	20.0159	21.6527	GeneID:855451	Arginine transporter; expression is normally very low and it is unclear what conditions would induce significant expression; ALP1 has a paralog, CAN1, that arose from the whole genome duplication	GO:0005886,GO:0015174,GO:0015802,GO:0016021	plasma membrane|basic amino acid transmembrane transporter activity|basic amino acid transport|integral component of membrane	...
AMN1	284.2201062	179.0036934	389.436519	2.175578122	1.121398823	4.41E-20	1.29E-19	Up	4.68079	4.4156	4.31661	9.76953	8.65514	9.56411	GeneID:852455	Protein required for daughter cell separation; multiple mitotic checkpoints, and chromosome stability; contains 12 degenerate leucine-rich repeat motifs; expression is induced by the Mitotic Exit Network (MEN)	GO:0001100,GO:0005634,GO:0005737,GO:0005933,GO:0007093,GO:0051301	negative regulation of exit from mitosis|nucleus|cytoplasm|cellular bud|mitotic cell cycle checkpoint|cell division	...
ANB1	11717.31212	5549.544003	17885.08024	3.222801771	1.688315453	0	0	Up	578.49	575.026	597.303	1665.35	1669.71	1635.9	GeneID:853506	Translation elongation factor eIF-5A; previously thought to function in translation initiation; undergoes an essential hypusination modification; expressed under anaerobic conditions; ANB1 has a paralog, HYP2, that arose from the whole genome duplication; human EIF5A complements the inviability of the yeast hyp2 anb1 double null mutant	GO:0003723,GO:0003746,GO:0006452,GO:0022626,GO:0043022,GO:0045901,GO:0045905	RNA binding|translation elongation factor activity|translational frameshifting|cytosolic ribosome|ribosome binding|positive regulation of translational elongation|positive regulation of translational termination	...
ANT1	1408.538306	615.9100704	2201.166542	3.573844052	1.837476683	1.10E-131	1.27E-130	Up	30.7	31.3453	28.6555	104.373	96.5913	98.6078	GeneID:856246	Peroxisomal adenine nucleotide transporter; involved in beta-oxidation of medium-chain fatty acid; required for peroxisome proliferation	GO:0000295,GO:0005743,GO:0005779,GO:0006635,GO:0006839,GO:0007031,GO:0015866,GO:0015867,GO:0015992	adenine nucleotide transmembrane transporter activity|mitochondrial inner membrane|integral component of peroxisomal membrane|fatty acid beta-oxidation|mitochondrial transport|peroxisome organization|ADP transport|ATP transport|proton transport	...
APE1	1846.928523	911.2974571	2782.559588	3.053404316	1.610418636	7.23E-207	1.33E-205	Up	27.8042	25.8305	25.283	71.1281	71.5797	72.1325	GeneID:853758	Vacuolar aminopeptidase yscI; zinc metalloproteinase that belongs to the peptidase family M18; often used as a marker protein in studies of autophagy and cytosol to vacuole targeting (CVT) pathway; protein increases in abundance and relative distribution to cytoplasmic foci increases upon DNA replication stress	GO:0000324,GO:0005576,GO:0006518,GO:0007039,GO:0008270,GO:0015031,GO:0042802,GO:0070006	fungal-type vacuole|extracellular region|peptide metabolic process|protein catabolic process in the vacuole|zinc ion binding|protein transport|identical protein binding|metalloaminopeptidase activity	...
APJ1	1144.486401	455.1638362	1833.808965	4.028898651	2.010385514	1.36E-137	1.64E-136	Up	11.1385	13.0238	11.7777	48.7965	44.2975	47.7709	GeneID:855647	Chaperone with a role in SUMO-mediated protein degradation; member of the DnaJ-like family; conserved across eukaryotes; overexpression interferes with propagation of the [Psi+] prion; the authentic, non-tagged protein is detected in highly purified mitochondria in high-throughput studies; forms nuclear foci upon DNA replication stress	GO:0001671,GO:0005737,GO:0006457,GO:0016925,GO:0031072,GO:0034399,GO:0046872,GO:0051082	ATPase activator activity|cytoplasm|protein folding|protein sumoylation|heat shock protein binding|nuclear periphery|metal ion binding|unfolded protein binding	...
AQR1	242.5260653	342.6888808	142.3632498	0.415430023	-1.26732261	5.18E-20	1.52E-19	Down	8.06635	9.94849	7.69279	2.78051	3.55112	3.15715	GeneID:855660	Plasma membrane transporter of the major facilitator superfamily; member of the 12-spanner drug:H(+) antiporter DHA1 family; confers resistance to short-chain monocarboxylic acids and quinidine; involved in the excretion of excess amino acids; AQR1 has a paralog, QDR1, that arose from the whole genome duplication; relocalizes from plasma membrane to cytoplasm upon DNA replication stress	GO:0005886,GO:0006855,GO:0008028,GO:0015238,GO:0015718,GO:0016021,GO:0032973	plasma membrane|drug transmembrane transport|monocarboxylic acid transmembrane transporter activity|drug transmembrane transporter activity|monocarboxylic acid transport|integral component of membrane|amino acid export	...
AQY1	502.8238297	316.2457394	689.4019201	2.179956389	1.124299274	8.22E-34	3.29E-33	Up	19.0305	15.8246	14.4269	29.5066	33.1446	32.0052	GeneID:856322	Spore-specific water channel; mediates the transport of water across cell membranes, developmentally controlled; may play a role in spore maturation, probably by allowing water outflow, may be involved in freeze tolerance	GO:0005789,GO:0005886,GO:0005887,GO:0006833,GO:0015250,GO:0030437,GO:0034220,GO:0055085	endoplasmic reticulum membrane|plasma membrane|integral component of plasma membrane|water transport|water channel activity|ascospore formation|ion transmembrane transport|transmembrane transport	...
AQY2	4491.653896	2459.706303	6523.60149	2.652187167	1.407182591	8.45E-89	6.94E-88	Up	419.207	416.771	451.484	988.747	1008.61	944.899	GeneID:850674	Water channel that mediates water transport across cell membranes; only expressed in proliferating cells; controlled by osmotic signals; may be involved in freeze tolerance; disrupted by a stop codon in many S. cerevisiae strains	GO:0005789,GO:0005886,GO:0016021	endoplasmic reticulum membrane|plasma membrane|integral component of membrane	...
ARI1	294.3100352	72.90163533	515.7184351	7.074168266	2.822560535	3.28E-98	2.95E-97	Up	4.14229	2.87336	2.86854	19.0568	21.7605	20.9499	GeneID:852720	NADPH-dependent aldehyde reductase; utilizes aromatic and alophatic aldehyde substrates; member of the short-chain dehydrogenase/reductase superfamily	GO:0004090,GO:0005634,GO:0005737,GO:0016491,GO:0050662	carbonyl reductase (NADPH) activity|nucleus|cytoplasm|oxidoreductase activity|coenzyme binding	...
ARO80	822.6776314	432.6180115	1212.737251	2.803251874	1.487101377	1.24E-60	7.57E-60	Up	6.51096	5.53945	6.71473	15.2431	16.6599	16.4929	GeneID:852031	Zinc finger transcriptional activator of the Zn2Cys6 family; activates transcription of aromatic amino acid catabolic genes in the presence of aromatic amino acids	GO:0000981,GO:0003677,GO:0005634,GO:0006351,GO:0006559,GO:0006569,GO:0006572,GO:0008270,GO:0009074,GO:0009083,GO:0045944	RNA polymerase II transcription factor activity, sequence-specific DNA binding|DNA binding|nucleus|transcription, DNA-templated|L-phenylalanine catabolic process|tryptophan catabolic process|tyrosine catabolic process|zinc ion binding|aromatic amino acid family catabolic process|branched-chain amino acid catabolic process|positive regulation of transcription from RNA polymerase II promoter	...
ARP9	2870.803013	4026.914644	1714.691382	0.42580773	-1.231725956	1.05E-142	1.33E-141	Down	127.988	132.593	124.903	50.3053	48.3481	47.5514	GeneID:855049	Component of both the SWI/SNF and RSC chromatin remodeling complexes; actin-related protein involved in transcriptional regulation	GO:0005198,GO:0005634,GO:0006325,GO:0006337,GO:0006355,GO:0006368,GO:0016514,GO:0016569,GO:0016584,GO:0016586,GO:0042766,GO:0043044,GO:0045944	structural molecule activity|nucleus|chromatin organization|nucleosome disassembly|regulation of transcription, DNA-templated|transcription elongation from RNA polymerase II promoter|SWI/SNF complex|covalent chromatin modification|nucleosome positioning|RSC-type complex|nucleosome mobilization|ATP-dependent chromatin remodeling|positive regulation of transcription from RNA polymerase II promoter	...
ART10	670.4838433	927.43474	413.5329466	0.445888998	-1.165243493	2.32E-46	1.15E-45	Down	25.2448	23.1964	23.849	9.41975	11.3	9.71062	GeneID:851108	hypothetical protein that contains 2 PY motifs; ubiquinated by Rsp5p; overexpression confers resistance to arsenite; green fluorescent protein (GFP)-fusion protein localizes it to the cytoplasm; non-essential gene	GO:0005737,GO:0006897	cytoplasm|endocytosis	...
ARX1	9453.096878	12818.1277	6088.066052	0.474957513	-1.074129632	3.30E-237	6.96E-236	Down	329.324	342.191	328.873	138.666	149.152	141.646	GeneID:851678	Nuclear export factor for the ribosomal pre-60S subunit; shuttling factor which directly binds FG rich nucleoporins and facilities translocation through the nuclear pore complex; interacts directly with Alb1p; responsible for Tif6p recycling defects in the absence of Rei1; associated with the ribosomal export complex	GO:0000055,GO:0005634,GO:0005654,GO:0005730,GO:0005737,GO:0008237,GO:0030687,GO:0046872	ribosomal large subunit export from nucleus|nucleus|nucleoplasm|nucleolus|cytoplasm|metallopeptidase activity|preribosome, large subunit precursor|metal ion binding	...
ASF2	223.9152357	142.1212467	305.7092248	2.151045195	1.105037837	1.21E-11	2.75E-11	Up	3.04819	4.47212	2.51762	6.11927	7.12569	6.66394	GeneID:851330	Anti-silencing protein; causes derepression of silent loci when overexpressed	GO:0000784,GO:0005634,GO:0030466	nuclear chromosome, telomeric region|nucleus|chromatin silencing at silent mating-type cassette	...
AST2	269.0753646	142.8680334	395.2826957	2.76676795	1.468201649	1.02E-30	3.82E-30	Up	5.25124	5.28776	4.28017	10.845	13.4026	11.3695	GeneID:856838	Lipid raft associated protein; overexpression restores Pma1p localization to lipid rafts which is required for targeting of Pma1p to the plasma membrane; sometimes classified in the medium-chain dehydrogenase/reductases (MDRs) superfamily; AST2 has a paralog, AST1, that arose from the whole genome duplication	GO:0005622,GO:0006612,GO:0016491	intracellular|protein targeting to membrane|oxidoreductase activity	...
ATF1	2553.076337	1028.179369	4077.973305	3.966208065	1.987760363	0	0	Up	25.701	29.9775	26.7295	97.354	97.0099	98.8564	GeneID:854559	Alcohol acetyltransferase; responsible for the major part of volatile acetate ester production during fermentation; main enzyme involved in terpenyl acetate synthesis; potential roles in lipid and sterol metabolism	GO:0004026,GO:0005811,GO:0008080,GO:0016020,GO:0042493,GO:0044419,GO:1901089	alcohol O-acetyltransferase activity|lipid droplet|N-acetyltransferase activity|membrane|response to drug|interspecies interaction between organisms|acetate ester metabolic process involved in fermentation	...
ATF2	1415.626355	491.3687538	2339.883956	4.761971407	2.251558958	1.65E-295	4.28E-294	Up	14.4704	13.9539	12.2117	59.1462	57.9022	59.408	GeneID:853088	Alcohol acetyltransferase; may play a role in steroid detoxification; forms volatile esters during fermentation, which is important for brewing and winemaking	GO:0004026,GO:0008202,GO:0009636,GO:0030176,GO:0034209,GO:1901089	alcohol O-acetyltransferase activity|steroid metabolic process|response to toxic substance|integral component of endoplasmic reticulum membrane|sterol acetylation|acetate ester metabolic process involved in fermentation	...
ATG29	178.2412085	110.2418073	246.2406098	2.2336409	1.159397264	4.85E-14	1.19E-13	Up	5.31721	6.18017	6.49509	10.181	13.4099	13.6624	GeneID:855937	Autophagy-specific protein; required for recruiting other ATG proteins to the pre-autophagosomal structure (PAS); interacts with Atg17p and localizas to the PAS in a manner interdependent with Atg17p and Cis1p; not conserved; relocalizes from nucleus to cytoplasmic foci upon DNA replication stress	GO:0000149,GO:0000407,GO:0000422,GO:0015031,GO:0016236,GO:0034497,GO:0034727,GO:0044805	SNARE binding|phagophore assembly site|autophagy of mitochondrion|protein transport|macroautophagy|protein localization to phagophore assembly site|piecemeal microautophagy of the nucleus|late nucleophagy	...
ATG41	5373.950477	2188.916889	8558.984066	3.910145747	1.967222384	0	0	Up	195.409	198.386	203.383	784.57	674.94	711.836	GeneID:855825	hypothetical protein; required for selective and nonselective autophagy, and mitophagy; regulates the rate of autophagosome formation; interacts with Atg9p, and has a similar peri-mitochondrial localization; elevated Gcn4p-dependent expression under autophagy-inducing conditions; mobilized into polysomes upon a shift from a fermentable to nonfermentable carbon source; potential Cdc28p substrate; …	GO:0000045,GO:0000422,GO:0016236,GO:0032258,GO:0034045	autophagosome assembly|autophagy of mitochondrion|macroautophagy|protein localization by the Cvt pathway|phagophore assembly site membrane	...
ATO2	689.9454278	325.0943993	1054.796456	3.244585138	1.698034023	4.36E-95	3.75E-94	Up	15.8181	16.6192	19.5213	52.4573	48.8844	55.7493	GeneID:855736	Putative transmembrane protein involved in export of ammonia; ammonia is a starvation signal that promotes cell death in aging colonies; phosphorylated in mitochondria; member of the TC 9.B.33 YaaH family; homolog of Y. lipolytica Gpr1p; ATO2 has a paralog, ADY2, that arose from the whole genome duplication	GO:0005886,GO:0006847,GO:0008519,GO:0015123,GO:0015696,GO:0016021,GO:0019740	plasma membrane|plasma membrane acetate transport|ammonium transmembrane transporter activity|acetate transmembrane transporter activity|ammonium transport|integral component of membrane|nitrogen utilization	...
ATO3	3621.276637	1090.918755	6151.634518	5.638948352	2.495426129	0	0	Up	66.0904	64.7679	61.5089	318.992	340.151	340.631	GeneID:851992	Plasma membrane protein, putative ammonium transporter; regulation pattern suggests a possible role in export of ammonia from the cell; phosphorylated in mitochondria; member of the TC 9.B.33 YaaH family of putative transporters	GO:0005886,GO:0006847,GO:0008519,GO:0015123,GO:0015696,GO:0016021,GO:0019740,GO:0055085	plasma membrane|plasma membrane acetate transport|ammonium transmembrane transporter activity|acetate transmembrane transporter activity|ammonium transport|integral component of membrane|nitrogen utilization|transmembrane transport	...
ATP23	623.0544684	934.4227253	311.6862114	0.333560179	-1.583981028	3.00E-68	2.00E-67	Down	61.4447	58.8929	63.6665	17.0271	22.561	17.2627	GeneID:855754	Putative metalloprotease of the mitochondrial inner membrane; required for processing of Atp6p; has an additional role in assembly of the F0 sector of the F1F0 ATP synthase complex; substrate of the Mia40p-Erv1p disulfide relay system, and folding is assisted by Mia40p	GO:0004222,GO:0005758,GO:0031314,GO:0033615,GO:0034982,GO:0046872	metalloendopeptidase activity|mitochondrial intermembrane space|extrinsic component of mitochondrial inner membrane|mitochondrial proton-transporting ATP synthase complex assembly|mitochondrial protein processing|metal ion binding	...
ATR1	2858.673924	1197.694446	4519.653402	3.773628087	1.915952244	0	0	Up	35.0179	36.2602	35.9043	118.145	123.014	125.676	GeneID:854924	Multidrug efflux pump of the major facilitator superfamily; required for resistance to aminotriazole and 4-nitroquinoline-N-oxide; ATR1 has a paralog, YMR279C, that arose from the whole genome duplication; protein abundance increases in response to DNA replication stress	GO:0005773,GO:0005886,GO:0006855,GO:0015238,GO:0016021,GO:0046713,GO:0080139	vacuole|plasma membrane|drug transmembrane transport|drug transmembrane transporter activity|integral component of membrane|borate transport|borate efflux transmembrane transporter activity	...
AUA1	8.175219853	4.11948797	12.23095174	2.969046596	1.569999735	0.040022028	0.052100628	Up	0	0	0	0	0	0	GeneID:850537	Protein required for the negative regulation by ammonia of Gap1p; Gap1p is a general amino acid permease	GO:0006865	amino acid transport	...
AUS1	2090.889357	159.8659677	4021.912746	25.15802958	4.652947027	0	0	Up	1.48107	2.5668	2.13277	44.1146	46.3965	42.795	GeneID:854175	Plasma membrane sterol transporter of the ATP-binding cassette family; required, along with Pdr11p, for uptake of exogenous sterols and their incorporation into the plasma membrane; activity is stimulated by phosphatidylserine; sterol uptake is required for anaerobic growth because sterol biosynthesis requires oxygen; AUS1 has a paralog, PDR11, that arose from the whole genome duplication	GO:0005524,GO:0005886,GO:0016021,GO:0034041,GO:0035376	ATP binding|plasma membrane|integral component of membrane|sterol-transporting ATPase activity|sterol import	...
AVO2	552.6390013	317.397449	787.8805537	2.482315331	1.311686394	9.23E-49	4.76E-48	Up	10.7632	11.1421	9.81936	23.3092	25.7113	24.1417	GeneID:855090	Component of a complex containing the Tor2p kinase and other proteins; complex may have a role in regulation of cell growth	GO:0001558,GO:0005774,GO:0005886,GO:0030950,GO:0031505,GO:0031929,GO:0031932	regulation of cell growth|vacuolar membrane|plasma membrane|establishment or maintenance of actin cytoskeleton polarity|fungal-type cell wall organization|TOR signaling|TORC2 complex	...
AVT1	2024.747219	1328.74742	2720.747018	2.047602861	1.033935927	6.49E-98	5.78E-97	Up	32.1269	32.1234	31.9068	58.7581	59.7095	59.3431	GeneID:853457	Vacuolar transporter; imports large neutral amino acids into the vacuole; member of a family of seven S. cerevisiae genes (AVT1-7) related to vesicular GABA-glycine transporters	GO:0000324,GO:0000329,GO:0003333,GO:0005302,GO:0006865,GO:0007034,GO:0015186,GO:0015188,GO:0015824,GO:0016021	fungal-type vacuole|fungal-type vacuole membrane|amino acid transmembrane transport|L-tyrosine transmembrane transporter activity|amino acid transport|vacuolar transport|L-glutamine transmembrane transporter activity|L-isoleucine transmembrane transporter activity|proline transport|integral component of membrane	...
BAP2	4884.090424	2828.387388	6939.79346	2.453621979	1.294912995	3.50E-290	8.91E-289	Up	68.9032	67.366	70.0804	147.948	151.42	152.827	GeneID:852360	High-affinity leucine permease; functions as a branched-chain amino acid permease involved in uptake of leucine, isoleucine and valine; contains 12 predicted transmembrane domains; BAP2 has a paralog, BAP3, that arose from the whole genome duplication	GO:0005886,GO:0006865,GO:0015171,GO:0015192,GO:0016021,GO:0055085,GO:0098713	plasma membrane|amino acid transport|amino acid transmembrane transporter activity|L-phenylalanine transmembrane transporter activity|integral component of membrane|transmembrane transport|leucine import across plasma membrane	...
BAS1	3455.934939	1957.213443	4954.656436	2.531484981	1.339983925	2.29E-242	4.91E-241	Up	30.8693	31.4402	30.4142	71.4838	70.7319	75.0875	GeneID:853974	Myb-related transcription factor; involved in regulating basal and induced expression of genes of the purine and histidine biosynthesis pathways; also involved in regulation of meiotic recombination at specific genes	GO:0000981,GO:0001046,GO:0001135,GO:0005634,GO:0006351,GO:0030154,GO:0045944,GO:0090307	RNA polymerase II transcription factor activity, sequence-specific DNA binding|core promoter sequence-specific DNA binding|transcription factor activity, RNA polymerase II transcription factor recruiting|nucleus|transcription, DNA-templated|cell differentiation|positive regulation of transcription from RNA polymerase II promoter|mitotic spindle assembly	...
BEM4	354.2995175	205.561895	503.03714	2.447132237	1.291092063	1.61E-31	6.11E-31	Up	4.45943	5.65515	4.78613	10.7974	10.0672	11.95	GeneID:855942	Protein involved in establishment of cell polarity and bud emergence; interacts with the Rho1p small GTP-binding protein and with the Rho-type GTPase Cdc42p; involved in maintenance of proper telomere length	GO:0005096,GO:0005829,GO:0007266,GO:0019236,GO:0030010,GO:0030036,GO:0043547	GTPase activator activity|cytosol|Rho protein signal transduction|response to pheromone|establishment of cell polarity|actin cytoskeleton organization|positive regulation of GTPase activity	...
BNI4	632.3760696	409.5805128	855.1716264	2.087920689	1.062066911	1.82E-37	7.89E-37	Up	5.5183	6.28132	5.95149	10.9619	10.9145	11.5778	GeneID:855488	Targeting subunit for Glc7p protein phosphatase; localized to the bud neck, required for localization of chitin synthase III to the bud neck via interaction with the chitin synthase III regulatory subunit Skt5p; phosphorylation by Slt2p and Kss1p involved in regulating Bni4p in septum assembly	GO:0000131,GO:0000917,GO:0005935,GO:0005940,GO:0006031,GO:0032174	incipient cellular bud site|division septum assembly|cellular bud neck|septin ring|chitin biosynthetic process|cellular bud neck septin collar	...
BSC1	13096.57665	8520.254547	17672.89876	2.074221921	1.052570256	1.62E-230	3.34E-229	Up	299.421	297.396	290.041	511.337	510.791	533.313	GeneID:851524	Protein of unconfirmed function; similar to cell surface flocculin Flo11p; ORF exhibits genomic organization compatible with a translational readthrough-dependent mode of expression; in W303 strain one continuous open reading frame comprising of YDL037C, the intergenic region and YDL039C encodes the gene IMI1			...
BSC4	129.9815019	24.0744561	235.8885477	9.798291878	3.292530268	1.78E-55	1.02E-54	Up	1.27263	1.76584	1.3058	16.5607	11.7443	15.9444	GeneID:855452	hypothetical protein; protein-coding gene that evolved de novo via a series of point mutations in noncoding sequence; ORF exhibits genomic organization compatible with a translational readthrough-dependent mode of expression; readthrough is increased upon depletion of Sup35p; may be involved in DNA repair pathway during stationary phase and contribute to robustness of cells when shifted to a nutr…			...
BUD22	5689.424744	7758.507435	3620.342053	0.466628676	-1.099653126	2.92E-233	6.08E-232	Down	190.423	191.585	197.561	76.9967	84.4974	87.2587	GeneID:855028	Protein required for rRNA maturation and ribosomal subunit biogenesis; required for 18S rRNA maturation; also required for small ribosomal subunit biogenesis; cosediments with pre-ribosomal particles; mutation decreases efficiency of +1 Ty1 frameshifting and transposition, and affects budding pattern	GO:0005634,GO:0030490,GO:0030686,GO:0042274	nucleus|maturation of SSU-rRNA|90S preribosome|ribosomal small subunit biogenesis	...
BUR6	4081.79595	5661.52581	2502.06609	0.441942009	-1.178071022	8.95E-213	1.70E-211	Down	438.547	431.642	434.305	173.757	179.563	173.874	GeneID:856904	Subunit of a heterodimeric NC2 transcription regulator complex; complex binds to TBP and can repress transcription by preventing preinitiation complex assembly or stimulate activated transcription; homologous to human NC2alpha; complex also includes Ncb2p; bur6 ncb2 double mutation is functionally complemented by coexpression of human DRAP1 and DR1, although the single bur6 mutation is not comple…	GO:0000122,GO:0001047,GO:0001129,GO:0003682,GO:0003713,GO:0003714,GO:0017054,GO:0045944,GO:0046982,GO:0051123,GO:0061408	negative regulation of transcription from RNA polymerase II promoter|core promoter binding|RNA polymerase II transcription factor activity, TBP-class protein binding, involved in preinitiation complex assembly|chromatin binding|transcription coactivator activity|transcription corepressor activity|negative cofactor 2 complex|positive regulation of transcription from RNA polymerase II promoter|prot…	...
CAC2	333.2319911	170.7490608	495.7149214	2.903178027	1.537633043	1.29E-40	5.86E-40	Up	4.80286	5.25634	5.2085	12.2965	13.9122	13.4673	GeneID:854869	Subunit of chromatin assembly factor I (CAF-1), with Rlf2p and Msi1p; chromatin assembly by CAF-1 is important for multiple processes including silencing at telomeres, mating type loci, and rDNA; maintenance of kinetochore structure, deactivation of the DNA damage checkpoint after DNA repair, chromatin dynamics during transcription; and repression of divergent transcription; relocalizes to the cy…	GO:0000775,GO:0005634,GO:0005829,GO:0006335,GO:0033186	chromosome, centromeric region|nucleus|cytosol|DNA replication-dependent nucleosome assembly|CAF-1 complex	...
CAT8	230.6894462	367.5404542	93.8384381	0.255314584	-1.969652147	2.50E-43	1.19E-42	Down	3.7818	3.72889	3.82589	1.01731	0.944958	0.731705	GeneID:855323	Zinc cluster transcriptional activator; necessary for derepression of a variety of genes under non-fermentative growth conditions, active after diauxic shift, binds carbon source responsive elements; relative distribution to the nucleus increases upon DNA replication stress	GO:0000978,GO:0001077,GO:0005634,GO:0005975,GO:0008270,GO:0035948,GO:0035959,GO:0061414	RNA polymerase II proximal promoter sequence-specific DNA binding|transcriptional activator activity, RNA polymerase II proximal promoter sequence-specific DNA binding|nucleus|carbohydrate metabolic process|zinc ion binding|positive regulation of gluconeogenesis by positive regulation of transcription from RNA polymerase II promoter|positive regulation of glyoxylate cycle by positive regulation o…	...
CBP4	1244.470985	1675.626061	813.3159096	0.485380318	-1.042812487	6.57E-36	2.75E-35	Down	206.764	227.086	218.257	99.6639	88.4858	102.536	GeneID:853085	Mitochondrial protein required for assembly of cytochrome bc1 complex; interacts with the Cbp3p-Cbp6p complex and newly synthesized cytochrome b (Cobp) to promote assembly of Cobp into the cytochrome bc1 complex	GO:0005739,GO:0005743,GO:0032592,GO:0034551	mitochondrion|mitochondrial inner membrane|integral component of mitochondrial membrane|mitochondrial respiratory chain complex III assembly	...
CCC2	1977.143648	702.4602084	3251.827088	4.629197568	2.210762136	0	0	Up	10.3045	10.0828	10.6223	42.1871	42.9759	42.7846	GeneID:851862	Cu(+2)-transporting P-type ATPase; required for export of copper from the cytosol into an extracytosolic compartment; similar to human proteins involved in Menkes and Wilsons diseases; protein abundance increases in response to DNA replication stress; affects TBSV model (+)RNA virus replication by regulating copper metabolism; human homologs ATP7A and ATP7B both complement yeast null mutant	GO:0005507,GO:0005524,GO:0005794,GO:0006825,GO:0006879,GO:0012510,GO:0016021,GO:0019829,GO:0055085,GO:0060003	copper ion binding|ATP binding|Golgi apparatus|copper ion transport|cellular iron ion homeostasis|trans-Golgi network transport vesicle membrane|integral component of membrane|cation-transporting ATPase activity|transmembrane transport|copper ion export	...
CGI121	1132.964264	440.4508084	1825.47772	4.144566623	2.051221254	1.34E-107	1.31E-106	Up	48.7911	39.9049	37.464	169.344	186.93	197.362	GeneID:854972	Component of the EKC/KEOPS complex; EKC/KEOPS complex is required for t6A tRNA modification and telomeric TG1-3 recombination; may have role in transcription; Cgi121p is dispensable for tRNA modification; other complex members are Bud32p, Kae1p, Pcc1p, and Gon7p	GO:0000408,GO:0000722,GO:0000723,GO:0000781,GO:0005654,GO:0006310,GO:0006351,GO:0006400,GO:0045944,GO:0090342	EKC/KEOPS complex|telomere maintenance via recombination|telomere maintenance|chromosome, telomeric region|nucleoplasm|DNA recombination|transcription, DNA-templated|tRNA modification|positive regulation of transcription from RNA polymerase II promoter|regulation of cell aging	...
CGR1	1627.376734	2244.06005	1010.693418	0.450386084	-1.150765843	5.31E-99	4.79E-98	Down	286.293	288.49	296.593	120.215	118.119	113.284	GeneID:852854	Protein involved in nucleolar integrity and processing of pre-rRNA; has a role in processing rRNA for the 60S ribosome subunit; transcript is induced in response to cytotoxic stress but not genotoxic stress; relocalizes from nucleus to nucleolus upon DNA replication stress	GO:0005730,GO:0006364,GO:0042254	nucleolus|rRNA processing|ribosome biogenesis	...
CHL4	291.1154898	397.561428	184.6695515	0.464505705	-1.106231778	7.79E-20	2.27E-19	Down	12.2354	12.1489	12.1661	4.71907	6.2256	4.06811	GeneID:851841	Outer kinetochore protein required for chromosome stability; involved in new kinetochore assembly and sister chromatid cohesion; forms a stable complex with Iml3p; peripheral component of the Ctf19 kinetochore complex that interacts with Ctf19p, Ctf3p, and Mif2p; required for the spindle assembly checkpoint; orthologous to human centromere constitutive-associated network (CCAN) subunit CENP-N and…	GO:0000942,GO:0005198,GO:0007059,GO:0007094,GO:0034087,GO:0034089,GO:0034090,GO:0051301,GO:0051382,GO:0071459	condensed nuclear chromosome outer kinetochore|structural molecule activity|chromosome segregation|mitotic spindle assembly checkpoint|establishment of mitotic sister chromatid cohesion|establishment of meiotic sister chromatid cohesion|maintenance of meiotic sister chromatid cohesion|cell division|kinetochore assembly|protein localization to chromosome, centromeric region	...
CHS7	870.614498	1226.398884	514.830112	0.419790101	-1.252259946	5.44E-19	1.55E-18	Down	53.5355	61.5643	68.0521	21.7819	30.7003	19.9944	GeneID:856545	hypothetical protein; may be involved in chitin biosynthesis by regulation of Chs3p export from the ER; relocalizes from bud neck to ER upon DNA replication stress	GO:0005789,GO:0006457,GO:0006888,GO:0015031,GO:0016021,GO:0034221,GO:0051082,GO:0071555	endoplasmic reticulum membrane|protein folding|ER to Golgi vesicle-mediated transport|protein transport|integral component of membrane|fungal-type cell wall chitin biosynthetic process|unfolded protein binding|cell wall organization	...
CIN1	235.9498581	154.9039412	316.9957749	2.046402257	1.03308976	9.76E-15	2.45E-14	Up	2.50928	2.65632	2.3742	4.64973	4.84017	4.5953	GeneID:854531	Tubulin folding factor D involved in beta-tubulin (Tub2p) folding; isolated as mutant with increased chromosome loss and sensitivity to benomyl	GO:0000226,GO:0005096,GO:0005874,GO:0006457,GO:0007021,GO:0043547,GO:0048487	microtubule cytoskeleton organization|GTPase activator activity|microtubule|protein folding|tubulin complex assembly|positive regulation of GTPase activity|beta-tubulin binding	...
CIN2	169.3429294	75.73225037	262.9536084	3.472148353	1.795828591	1.93E-19	5.59E-19	Up	6.91836	6.04143	4.86444	15.0716	20.0247	18.8726	GeneID:855835	GTPase-activating protein (GAP) for Cin4p; tubulin folding factor C involved in beta-tubulin (Tub2p) folding; mutants display increased chromosome loss and benomyl sensitivity; human homolog RP2 complements yeast null mutant	GO:0005096,GO:0005737,GO:0005874,GO:0006457,GO:0007021,GO:0007023	GTPase activator activity|cytoplasm|microtubule|protein folding|tubulin complex assembly|post-chaperonin tubulin folding pathway	...
CMR1	59.57022614	31.64443647	87.49601582	2.764973106	1.467265448	5.56E-08	1.07E-07	Up	0.445883	1.0941	0.496217	1.8705	1.8951	1.55637	GeneID:851399	Nuclear protein with a role in protein quality control; localizes to the intranuclear quality control compartment (INQ) in response to proteasome inhibition or DNA replication stress; INQ likely sequesters proteins involved in DNA metabolism for degradation or re-folding; DNA-binding protein with preference for UV-damaged DNA; contains three WD domains (WD-40 repeat); human ortholog WDR76 also ex…	GO:0000790,GO:0003677,GO:0005737,GO:0006974,GO:0034399,GO:2000001	nuclear chromatin|DNA binding|cytoplasm|cellular response to DNA damage stimulus|nuclear periphery|regulation of DNA damage checkpoint	...
CNS1	2718.245162	3767.269565	1669.220758	0.443085033	-1.174344502	2.69E-130	3.09E-129	Down	130.466	130.345	129.503	52.6673	46.596	57.2698	GeneID:852452	TPR-containing co-chaperone; binds both Hsp82p (Hsp90) and Ssa1p (Hsp70); stimulates ATPase activity of Ssa1p; ts mutants reduce Hsp82p function, overexpression suppresses phenotypes of HSP82 ts allele and cpr7 deletion; human homolog TTC4 complements yeast cns1 mutant	GO:0005737,GO:0006457,GO:0030544,GO:0043022,GO:0051879	cytoplasm|protein folding|Hsp70 protein binding|ribosome binding|Hsp90 protein binding	...
COS10	361.7629596	140.4238893	583.1020299	4.152441817	2.053959954	3.48E-39	1.55E-38	Up	6.53048	4.51982	6.17187	18.5901	22.7223	20.3621	GeneID:855812	Endosomal protein involved in turnover of plasma membrane proteins; member of the DUP380 subfamily of conserved, often subtelomeric COS genes; required for the multivesicular vesicle body sorting pathway that internalizes plasma membrane proteins for degradation; Cos proteins provide ubiquitin in trans for nonubiquitinated cargo proteins	GO:0004872,GO:0005768,GO:0006897,GO:0016020,GO:0016021,GO:0043328	receptor activity|endosome|endocytosis|membrane|integral component of membrane|protein transport to vacuole involved in ubiquitin-dependent protein catabolic process via the multivesicular body sorting pathway	...
COS8	92.5714203	43.06151086	142.0813297	3.299497089	1.722246145	4.00E-15	1.02E-14	Up	1.39044	2.21936	1.97307	5.83146	4.71869	5.02657	GeneID:856337	Endosomal protein involved in turnover of plasma membrane proteins; member of the DUP380 subfamily of conserved, often subtelomeric COS genes; required for the multivesicular vesicle body sorting pathway that internalizes plasma membrane proteins for degradation; Cos proteins provide ubiquitin in trans for nonubiquitinated cargo proteins	GO:0004872,GO:0005635,GO:0005768,GO:0016020,GO:0016021,GO:0016192,GO:0043328	receptor activity|nuclear envelope|endosome|membrane|integral component of membrane|vesicle-mediated transport|protein transport to vacuole involved in ubiquitin-dependent protein catabolic process via the multivesicular body sorting pathway	...
COT1	1009.017319	419.3690285	1598.665609	3.812073616	1.93057598	2.38E-115	2.45E-114	Up	11.9402	15.0302	12.7282	49.5896	44.2114	45.2541	GeneID:854494	Vacuolar transporter that mediates zinc transport into the vacuole; overexpression confers resistance to cobalt and rhodium; protein abundance increases in response to DNA replication stress; COT1 has a paralog, ZRC1, that arose from the whole genome duplication	GO:0000324,GO:0000329,GO:0005385,GO:0006824,GO:0006829,GO:0006882,GO:0010043,GO:0015087,GO:0016021,GO:0031966,GO:0061088	fungal-type vacuole|fungal-type vacuole membrane|zinc ion transmembrane transporter activity|cobalt ion transport|zinc II ion transport|cellular zinc ion homeostasis|response to zinc ion|cobalt ion transmembrane transporter activity|integral component of membrane|mitochondrial membrane|regulation of sequestering of zinc ion	...
CPD1	366.2575465	163.7115273	568.8035657	3.47442587	1.7967746	3.47E-58	2.05E-57	Up	9.62286	11.4505	9.31573	26.3008	26.6636	30.4709	GeneID:853162	Cyclic nucleotide phosphodiesterase; hydrolyzes ADP-ribose 1'', 2''-cyclic phosphate to ADP-ribose 1''-phosphate; may have a role in tRNA splicing; no detectable phenotype is conferred by null mutation or by overexpression; protein abundance increases in response to DNA replication stress	GO:0004113,GO:0005794,GO:0009187	2',3'-cyclic-nucleotide 3'-phosphodiesterase activity|Golgi apparatus|cyclic nucleotide metabolic process	...
CPR1	13369.28444	8285.159888	18453.40898	2.227284595	1.155285913	0	0	Up	594.511	563.156	564.947	1127.86	1157.63	1150.74	GeneID:851733	Cytoplasmic peptidyl-prolyl cis-trans isomerase (cyclophilin); catalyzes the cis-trans isomerization of peptide bonds N-terminal to proline residues; binds the drug cyclosporin A; N-terminally propionylated in vivo; protein abundance increases in response to DNA replication stress	GO:0000118,GO:0003755,GO:0005634,GO:0005758,GO:0006457,GO:0015031,GO:0016018,GO:0016575,GO:0030437,GO:0034967,GO:0044267,GO:0045836	histone deacetylase complex|peptidyl-prolyl cis-trans isomerase activity|nucleus|mitochondrial intermembrane space|protein folding|protein transport|cyclosporin A binding|histone deacetylation|ascospore formation|Set3 complex|cellular protein metabolic process|positive regulation of meiotic nuclear division	...
CPR4	1260.963565	628.6445066	1893.282623	3.011690395	1.590573467	1.30E-145	1.70E-144	Up	26.3238	22.9246	22.9487	68.3383	65.4103	62.9784	GeneID:850433	Peptidyl-prolyl cis-trans isomerase (cyclophilin); catalyzes the cis-trans isomerization of peptide bonds N-terminal to proline residues; has a potential role in the secretory pathway; CPR4 has a paralog, CPR8, that arose from the whole genome duplication	GO:0003755,GO:0016020,GO:0016021	peptidyl-prolyl cis-trans isomerase activity|membrane|integral component of membrane	...
CPR8	882.889505	1209.596045	556.1829654	0.459808849	-1.120893863	2.34E-55	1.33E-54	Down	53.1986	53.107	53.05	24.9357	19.1887	22.607	GeneID:855762	Peptidyl-prolyl cis-trans isomerase (cyclophilin); catalyzes the cis-trans isomerization of peptide bonds N-terminal to proline residues; potential role in the secretory pathway; CPR8 has a paralog, CPR4, that arose from the whole genome duplication	GO:0003755	peptidyl-prolyl cis-trans isomerase activity	...
CRC1	337.0618202	473.9639631	200.1596774	0.422309907	-1.243626002	7.11E-28	2.49E-27	Down	17.4793	17.7885	16.5717	6.51675	7.99524	5.3498	GeneID:854267	Mitochondrial inner membrane carnitine transporter; required for carnitine-dependent transport of acetyl-CoA from peroxisomes to mitochondria during fatty acid beta-oxidation; human homolog SLC25A20 complements yeast null mutant	GO:0005476,GO:0005743,GO:0006631,GO:0006839,GO:0015226,GO:0015879,GO:0016021	carnitine:acyl carnitine antiporter activity|mitochondrial inner membrane|fatty acid metabolic process|mitochondrial transport|carnitine transmembrane transporter activity|carnitine transport|integral component of membrane	...
CSH1	240.4624144	119.1034849	361.8213439	3.037873695	1.603061889	3.15E-32	1.22E-31	Up	4.18704	4.42451	4.5061	11.5188	11.4791	12.7423	GeneID:852458	Mannosylinositol phosphorylceramide (MIPC) synthase catalytic subunit; forms a complex with regulatory subunit Csg2p; function in sphingolipid biosynthesis is overlapping with that of Sur1p; CSH1 has a paralog, SUR1, that arose from the whole genome duplication	GO:0000030,GO:0000139,GO:0005774,GO:0006688,GO:0016021,GO:0016757,GO:0030148,GO:0051999	mannosyltransferase activity|Golgi membrane|vacuolar membrane|glycosphingolipid biosynthetic process|integral component of membrane|transferase activity, transferring glycosyl groups|sphingolipid biosynthetic process|mannosyl-inositol phosphorylceramide biosynthetic process	...
CSI2	476.3549518	717.275894	235.4340095	0.328233545	-1.607205406	2.33E-60	1.41E-59	Down	26.051	25.7546	26.6407	6.52032	6.99079	6.85619	GeneID:854155	hypothetical protein; green fluorescent protein (GFP)- fusion protein localizes to the mother side of the bud neck and the vacuole; YOL007C is not an essential gene	GO:0000324,GO:0005935	fungal-type vacuole|cellular bud neck	...
CSM2	108.9210183	50.70007289	167.1419637	3.296680935	1.721014264	1.94E-12	4.52E-12	Up	4.91791	3.24965	3.28738	8.25247	9.1772	13.2263	GeneID:854674	Component of Shu complex (aka PCSS complex); Shu complex also includes Psy3, Shu1, Shu2, and promotes error-free DNA repair,; Shu complex mediates inhibition of Srs2p function; promotes formation of Rad51p filaments; Psy3p and Csm2p contain similar DNA-binding regions which work together to form a single DNA binding site; required for accurate chromosome segregation during meiosis	GO:0000725,GO:0000730,GO:0005634,GO:0005737,GO:0035861,GO:0043007,GO:0045132,GO:0070987,GO:0097196	recombinational repair|DNA recombinase assembly|nucleus|cytoplasm|site of double-strand break|maintenance of rDNA|meiotic chromosome segregation|error-free translesion synthesis|Shu complex	...
CSM3	211.0076135	139.686312	282.328915	2.021163784	1.015186234	9.09E-05	0.000148243	Up	5.18613	7.11619	6.48381	14.6678	9.58307	11.0342	GeneID:855067	Replication fork associated factor; required for stable replication fork pausing; component of the DNA replication checkpoint pathway; required for accurate chromosome segregation during meiosis; forms nuclear foci upon DNA replication stress	GO:0000076,GO:0003677,GO:0006281,GO:0007064,GO:0031298,GO:0033262,GO:0034087,GO:0043111,GO:0043570,GO:0045132,GO:0048478	DNA replication checkpoint|DNA binding|DNA repair|mitotic sister chromatid cohesion|replication fork protection complex|regulation of nuclear cell cycle DNA replication|establishment of mitotic sister chromatid cohesion|replication fork arrest|maintenance of DNA repeat elements|meiotic chromosome segregation|replication fork protection	...
CSM4	13.10473038	20.60757052	5.601890245	0.271836519	-1.879188809	0.00198446	0.002913325	Down	1.5121	2.66062	3.04888	0.486155	0.701666	0.521935	GeneID:855901	Protein required for accurate chromosome segregation during meiosis; involved in meiotic telomere clustering (bouquet formation) and telomere-led rapid prophase movements; functions with meiosis-specific telomere-binding protein Ndj1p; CSM4 has a paralog, MPS2, that arose from the whole genome duplication	GO:0000784,GO:0005789,GO:0007129,GO:0010520,GO:0016021,GO:0030435,GO:0031965,GO:0045132,GO:0045141	nuclear chromosome, telomeric region|endoplasmic reticulum membrane|synapsis|regulation of reciprocal meiotic recombination|integral component of membrane|sporulation resulting in formation of a cellular spore|nuclear membrane|meiotic chromosome segregation|meiotic telomere clustering	...
CSR2	693.5913258	1023.521786	363.6608655	0.355303493	-1.492876224	5.59E-75	4.03E-74	Down	14.391	15.0258	13.7454	4.98206	4.06943	4.66555	GeneID:856142	Nuclear ubiquitin protein ligase binding protein; may regulate utilization of nonfermentable carbon sources and endocytosis of plasma membrane proteins; overproduction suppresses chs5 spa2 lethality at high temp; ubiquitinated by Rsp5p, deubiquitinated by Ubp2p; CSR2 has a paralog, ECM21, that arose from the whole genome duplication	GO:0005634,GO:0005737,GO:0006351,GO:0006357,GO:0031505,GO:0031625,GO:0070086	nucleus|cytoplasm|transcription, DNA-templated|regulation of transcription from RNA polymerase II promoter|fungal-type cell wall organization|ubiquitin protein ligase binding|ubiquitin-dependent endocytosis	...
CSS1	29295.3797	6695.67754	51895.08186	7.750534811	2.954295864	0	0	Up	117.258	110.05	108.885	778.254	748.673	788.48	GeneID:854637	hypothetical protein, secreted when constitutively expressed; SWAT-GFP, seamless-GFP and mCherry fusion proteins localize to the cell periphery, SWAT-GFP fusion also localizes to the extracellular region, and mCherry fusion also localizes to the vacuole; S/T rich and highly similar to YOL155C, a putative glucan alpha-1,4-glucosidase; transcript is induced in both high and low pH environments; non…	GO:0004871,GO:0016020	signal transducer activity|membrane	...
CSS3	236.2345206	154.2376473	318.231394	2.063253683	1.044921216	4.53E-12	1.04E-11	Up	14.3053	15.8477	11.8339	24.2439	28.344	25.1983	GeneID:854006	hypothetical protein, secreted when constitutively expressed; SWAT-GFP, seamless-GFP and mCherry fusion proteins localize to the cell periphery, SWAT-GFP fusion also localizes to the extracellular region, and mCherry fusion also localizes to the vacuole; deletion mutants are viable and have elevated levels of Ty1 retrotransposition and Ty1 cDNA	GO:0005737	cytoplasm	...
CTF18	355.607496	210.6503402	500.5646517	2.37628219	1.24870617	9.35E-30	3.43E-29	Up	4.29382	4.34468	4.03677	9.75115	8.52267	8.44121	GeneID:855102	Subunit of a complex with Ctf8p; shares some subunits with Replication Factor C and is required for sister chromatid cohesion; may have overlapping functions with Rad24p in the DNA damage replication checkpoint	GO:0000724,GO:0003677,GO:0005524,GO:0006270,GO:0007064,GO:0031390,GO:0035753,GO:0043596	double-strand break repair via homologous recombination|DNA binding|ATP binding|DNA replication initiation|mitotic sister chromatid cohesion|Ctf18 RFC-like complex|maintenance of DNA trinucleotide repeats|nuclear replication fork	...
CTR1	30173.99998	43483.27455	16864.72542	0.387843961	-1.366451758	0	0	Down	1609.58	1650.05	1672.76	540.862	597.27	589.691	GeneID:856241	High-affinity copper transporter of plasma membrane; mediates nearly all copper uptake under low copper conditions; transcriptionally induced at low copper levels and degraded at high copper levels; protein increases in abundance and relocalizes from nucleus to plasma membrane upon DNA replication stress; human homolog SLC31A1 can complement a yeast ctr1 ctr3 double deletion	GO:0005375,GO:0005886,GO:0015677,GO:0016021,GO:0042802	copper ion transmembrane transporter activity|plasma membrane|copper ion import|integral component of membrane|identical protein binding	...
CUE2	479.7928436	294.7097336	664.8759536	2.256036628	1.173790491	4.64E-25	1.53E-24	Up	10.137	9.39944	9.25475	19.236	18.9227	22.0182	GeneID:853772	hypothetical protein; has two CUE domains that bind ubiquitin, which may facilitate intramolecular monoubiquitination	GO:0043130	ubiquitin binding	...
CWC2	636.1552024	900.3061189	372.004286	0.413197554	-1.275096382	3.93E-52	2.12E-51	Down	31.8022	33.2378	33.0146	11.5416	12.5237	11.9909	GeneID:851318	Member of the NineTeen Complex (NTC); this complex contains Prp19p and stabilizes U6 snRNA in catalytic forms of the spliceosome containing U2, U5, and U6 snRNAs; binds directly to U6 snRNA; similar to S. pombe Cwf2	GO:0000387,GO:0000398,GO:0000974,GO:0007049,GO:0017070,GO:0033120,GO:0036002,GO:0045292,GO:0045787,GO:0046872,GO:0071006,GO:0071007	spliceosomal snRNP assembly|mRNA splicing, via spliceosome|Prp19 complex|cell cycle|U6 snRNA binding|positive regulation of RNA splicing|pre-mRNA binding|mRNA cis splicing, via spliceosome|positive regulation of cell cycle|metal ion binding|U2-type catalytic step 1 spliceosome|U2-type catalytic step 2 spliceosome	...
CWP1	38.52875547	52.87298955	24.1845214	0.457407868	-1.128446914	0.000700766	0.001065877	Down	3.04314	5.04075	3.54937	1.81607	0.999892	1.18263	GeneID:853766	Cell wall mannoprotein that localizes to birth scars of daughter cells; linked to a beta-1,3- and beta-1,6-glucan heteropolymer through a phosphodiester bond; required for propionic acid resistance	GO:0005199,GO:0005576,GO:0005628,GO:0009277,GO:0031225,GO:0031505,GO:0032120,GO:0071597	structural constituent of cell wall|extracellular region|prospore membrane|fungal-type cell wall|anchored component of membrane|fungal-type cell wall organization|ascospore-type prospore membrane assembly|cellular birth scar	...
CWP2	16627.82383	24830.7438	8424.90385	0.339293253	-1.559395351	0	0	Down	4772.81	4795.04	4653.47	1549.44	1467.34	1478.24	GeneID:853765	Covalently linked cell wall mannoprotein; major constituent of the cell wall; plays a role in stabilizing the cell wall; involved in low pH resistance; precursor is GPI-anchored	GO:0005199,GO:0005576,GO:0009277,GO:0031225,GO:0031505	structural constituent of cell wall|extracellular region|fungal-type cell wall|anchored component of membrane|fungal-type cell wall organization	...
DAL4	609.7435515	1025.279464	194.2076385	0.189419222	-2.400345354	1.88E-149	2.48E-148	Down	27.3424	26.3172	26.138	4.769	3.53154	4.92392	GeneID:854846	Allantoin permease; expression sensitive to nitrogen catabolite repression and induced by allophanate, an intermediate in allantoin degradation	GO:0000256,GO:0005274,GO:0005886,GO:0006144,GO:0015720,GO:0016020,GO:0016021	allantoin catabolic process|allantoin:proton symporter activity|plasma membrane|purine nucleobase metabolic process|allantoin transport|membrane|integral component of membrane	...
DAL80	16.56266473	24.40665152	8.71867794	0.357225486	-1.485093084	0.004844816	0.006918468	Down	1.35078	1.28109	1.42734	0.06484	0.856779	0.521784	GeneID:853904	Negative regulator of genes in multiple nitrogen degradation pathways; expression is regulated by nitrogen levels and by Gln3p; member of the GATA-binding family, forms homodimers and heterodimers with Gzf3p; DAL80 has a paralog, GZF3, that arose from the whole genome duplication	GO:0000122,GO:0000977,GO:0000981,GO:0001085,GO:0001228,GO:0003682,GO:0005634,GO:0005667,GO:0008270,GO:0030154,GO:0042128,GO:0043565,GO:0090295	negative regulation of transcription from RNA polymerase II promoter|RNA polymerase II regulatory region sequence-specific DNA binding|RNA polymerase II transcription factor activity, sequence-specific DNA binding|RNA polymerase II transcription factor binding|transcriptional activator activity, RNA polymerase II transcription regulatory region sequence-specific DNA binding|chromatin binding|nucl…	...
DAN1	486.2100375	15.24531956	957.1747555	62.78482728	5.972344051	0	0	Up	1.33011	0.282345	0.859058	48.9245	51.978	55.7538	GeneID:853615	Cell wall mannoprotein; has similarity to Tir1p, Tir2p, Tir3p, and Tir4p; expressed under anaerobic conditions, completely repressed during aerobic growth	GO:0005576,GO:0006950,GO:0009277,GO:0015918,GO:0031225	extracellular region|response to stress|fungal-type cell wall|sterol transport|anchored component of membrane	...
DAN4	403.0753743	38.29212215	767.8586264	20.05265269	4.325721193	1.83E-228	3.77E-227	Up	0.301025	0.555925	0.383252	7.98301	7.73851	7.9817	GeneID:853616	Cell wall mannoprotein; has similarity to Tir1p, Tir2p, Tir3p, and Tir4p; expressed under anaerobic conditions, completely repressed during aerobic growth	GO:0005576,GO:0005886,GO:0006950,GO:0009277,GO:0031225	extracellular region|plasma membrane|response to stress|fungal-type cell wall|anchored component of membrane	...
DAP1	6357.521933	3403.024479	9312.019388	2.736395064	1.452276533	0	0	Up	258.718	251.532	276.627	682.697	667.149	668.84	GeneID:855933	Heme-binding protein; involved in regulation of cytochrome P450 protein Erg11p; damage response protein, related to mammalian membrane progesterone receptors; mutations lead to defects in telomeres, mitochondria, and sterol synthesis	GO:0005768,GO:0016020,GO:0020037,GO:0032443	endosome|membrane|heme binding|regulation of ergosterol biosynthetic process	...
DBP7	2933.641554	4210.283875	1656.999234	0.393559979	-1.345344573	1.32E-213	2.52E-212	Down	80.535	80.543	82.2017	29.5044	29.3839	27.9354	GeneID:853894	Putative ATP-dependent RNA helicase of the DEAD-box family; involved in ribosomal biogenesis; required at post-transcriptional step for efficient retrotransposition; essential for growth under anaerobic conditions	GO:0000463,GO:0003723,GO:0004004,GO:0005524,GO:0005730,GO:0005737,GO:0010501	maturation of LSU-rRNA from tricistronic rRNA transcript (SSU-rRNA, 5.8S rRNA, LSU-rRNA)|RNA binding|ATP-dependent RNA helicase activity|ATP binding|nucleolus|cytoplasm|RNA secondary structure unwinding	...
DCI1	295.9479565	90.98327984	500.9126331	5.505546008	2.460885649	1.71E-74	1.22E-73	Up	8.05109	5.10034	6.01736	27.8026	31.8998	29.7834	GeneID:854352	Peroxisomal protein; identification as a delta(3,5)-delta(2,4)-dienoyl-CoA isomerase involved in fatty acid metabolism is disputed; DCI1 has a paralog, ECI1, that arose from the whole genome duplication	GO:0004165,GO:0005782,GO:0006635	dodecenoyl-CoA delta-isomerase activity|peroxisomal matrix|fatty acid beta-oxidation	...
DDR2	3078.876317	5487.409292	670.3433414	0.122160259	-3.033153067	0	0	Down	1100.73	1192.86	1258.75	203.594	121.755	147.623	GeneID:854104	Multi-stress response protein; expression is activated by a variety of xenobiotic agents and environmental or physiological stresses; DDR2 has a paralog, HOR7, that arose from the whole genome duplication	GO:0006974,GO:0009267,GO:0034605,GO:0070301	cellular response to DNA damage stimulus|cellular response to starvation|cellular response to heat|cellular response to hydrogen peroxide	...
DHR2	1183.836093	1629.84445	737.8277359	0.452698253	-1.143378354	5.13E-70	3.49E-69	Down	31.2246	34.0232	34.2649	14.5214	13.2708	13.3503	GeneID:853784	Predominantly nucleolar DEAH-box ATP-dependent RNA helicase; required for 18S rRNA synthesis	GO:0000462,GO:0003723,GO:0003724,GO:0004004,GO:0005524,GO:0005654,GO:0005730,GO:0005737,GO:0031167,GO:0042254,GO:0042802	maturation of SSU-rRNA from tricistronic rRNA transcript (SSU-rRNA, 5.8S rRNA, LSU-rRNA)|RNA binding|RNA helicase activity|ATP-dependent RNA helicase activity|ATP binding|nucleoplasm|nucleolus|cytoplasm|rRNA methylation|ribosome biogenesis|identical protein binding	...
DIA1	7146.287112	2387.496783	11905.07744	4.986426589	2.318006311	0	0	Up	115.704	108.808	114.847	497.029	485.973	516.659	GeneID:855364	hypothetical protein; involved in invasive and pseudohyphal growth; green fluorescent protein (GFP)-fusion protein localizes to the cytoplasm in a punctate pattern	GO:0001403,GO:0005737,GO:0007124	invasive growth in response to glucose limitation|cytoplasm|pseudohyphal growth	...
DIC1	921.7676781	211.6654687	1631.869887	7.70966515	2.946668202	5.26E-276	1.29E-274	Up	11.1618	10.2822	8.74676	74.6733	70.4326	73.264	GeneID:851063	Mitochondrial dicarboxylate carrier; integral membrane protein, catalyzes a dicarboxylate-phosphate exchange across the inner mitochondrial membrane, transports cytoplasmic dicarboxylates into the mitochondrial matrix	GO:0005310,GO:0005740,GO:0005743,GO:0006835,GO:0006839,GO:0008272,GO:0015116,GO:0015117,GO:0015131,GO:0015140,GO:0015141,GO:0015297,GO:0015709,GO:0015729,GO:0016021,GO:0035435,GO:0071422,GO:0071423	dicarboxylic acid transmembrane transporter activity|mitochondrial envelope|mitochondrial inner membrane|dicarboxylic acid transport|mitochondrial transport|sulfate transport|sulfate transmembrane transporter activity|thiosulfate transmembrane transporter activity|oxaloacetate transmembrane transporter activity|malate transmembrane transporter activity|succinate transmembrane transporter activity…	...
DIF1	516.9910316	337.0993633	696.8827	2.067291653	1.047741938	1.81E-30	6.75E-30	Up	36.5181	40.1442	45.4756	68.5482	70.2153	72.0703	GeneID:851157	Protein that regulates nuclear localization of Rnr2p and Rnr4p; phosphorylated by Dun1p in response to DNA damage and degraded; N-terminal half shows similarity to S. pombe Spd1 protein; DIF1 has a paralog, SML1, that arose from the whole genome duplication	GO:0005634,GO:0005737,GO:0034613,GO:1905117,GO:1990846	nucleus|cytoplasm|cellular protein localization|regulation of ribonucleoside-diphosphate reductase activity|ribonucleoside-diphosphate reductase inhibitor activity	...
DIP5	3852.643462	5502.613602	2202.673322	0.400295838	-1.32086148	5.78E-253	1.30E-251	Down	159.604	162.689	162.279	57.1479	55.1321	57.3376	GeneID:855863	Dicarboxylic amino acid permease; mediates high-affinity and high-capacity transport of L-glutamate and L-aspartate; also a transporter for Gln, Asn, Ser, Ala, and Gly; relocalizes from plasma membrane to vacuole upon DNA replication stress	GO:0005886,GO:0006865,GO:0015171,GO:0016021	plasma membrane|amino acid transport|amino acid transmembrane transporter activity|integral component of membrane	...
DIT1	788.5471797	1260.487617	316.6067425	0.251177987	-1.99321806	1.15E-139	1.42E-138	Down	34.5562	32.0824	35.309	7.09152	5.76861	6.41823	GeneID:852012	Sporulation-specific enzyme required for spore wall maturation; involved in the production of a soluble LL-dityrosine-containing precursor of the spore wall; transcripts accumulate at the time of prospore enclosure	GO:0003824,GO:0030476	catalytic activity|ascospore wall assembly	...
DOG1	292.4958732	161.2461393	423.745607	2.627942652	1.393933793	7.90E-15	1.99E-14	Up	8.83787	10.5192	12.0333	20.388	26.0888	26.3842	GeneID:856440	2-deoxyglucose-6-phosphate phosphatase; member of a family of low molecular weight phosphatases; confers 2-deoxyglucose resistance when overexpressed; DOG1 has a paralog, DOG2, that arose from a single-locus duplication; the last half of DOG1 and DOG2 are subject to gene conversions among S. cerevisiae, S. paradoxus, and S. mikatae	GO:0003850,GO:0006006,GO:0046872	2-deoxyglucose-6-phosphatase activity|glucose metabolic process|metal ion binding	...
DPH1	1909.451818	2732.008457	1086.89518	0.397837414	-1.329749135	4.69E-148	6.16E-147	Down	93.8819	90.5579	91.5093	33.4307	33.9255	32.2106	GeneID:854703	Protein required for synthesis of diphthamide; required along with Dph2p, Kti11p, Jjj3p, and Dph5p; diphthamide is a modified histidine residue of translation elongation factor 2 (Eft1p or Eft2p); may act in a complex with Dph2p and Kti11p	GO:0005737,GO:0016740,GO:0017183	cytoplasm|transferase activity|peptidyl-diphthamide biosynthetic process from peptidyl-histidine	...
DUF1	1753.741934	1135.416773	2372.067095	2.089159815	1.062922859	4.33E-87	3.49E-86	Up	14.006	14.4422	13.7738	24.846	26.4114	28.2094	GeneID:854066	Ubiquitin-binding hypothetical protein; contains one WD40 repeat in a beta-propeller fold; green fluorescent protein (GFP)-fusion protein localizes to the cytoplasm; homolog of human WDR48/UAF1, which is involved in regulating the Fanconi anemia pathway; deletion mutant is sensitive to various chemicals including phenanthroline, sanguinarine, and nordihydroguaiaretic acid	GO:0005737,GO:0043130	cytoplasm|ubiquitin binding	...
DUG2	4685.175724	6310.503896	3059.847551	0.484881652	-1.044295433	3.80E-186	6.25E-185	Down	112.061	115.418	112.912	47.4451	50.8663	49.8988	GeneID:852584	Component of glutamine amidotransferase (GATase II); forms a complex with Dug3p to degrade glutathione (GSH) and other peptides containing a gamma-glu-X bond in an alternative pathway to GSH degradation by gamma-glutamyl transpeptidase (Ecm38p)	GO:0005737,GO:0006751,GO:0008233,GO:0008237,GO:0008242,GO:0016805,GO:0034399,GO:0042802,GO:0046872,GO:0061672	cytoplasm|glutathione catabolic process|peptidase activity|metallopeptidase activity|omega peptidase activity|dipeptidase activity|nuclear periphery|identical protein binding|metal ion binding|glutathione hydrolase complex	...
DUG3	2939.516641	4929.923051	949.1102301	0.192520293	-2.376917571	0	0	Down	182.892	190.068	189.187	28.5602	31.5949	31.7498	GeneID:855530	Component of glutamine amidotransferase (GATase II); forms a complex with Dug2p to degrade glutathione (GSH) and other peptides containing a gamma-glu-X bond in an alternative pathway to GSH degradation by gamma-glutamyl transpeptidase (Ecm38p)	GO:0004044,GO:0005737,GO:0006541,GO:0006751,GO:0008233,GO:0008242,GO:0061672	amidophosphoribosyltransferase activity|cytoplasm|glutamine metabolic process|glutathione catabolic process|peptidase activity|omega peptidase activity|glutathione hydrolase complex	...
DUR3	2343.056842	3601.367071	1084.746612	0.301204124	-1.731186574	5.61E-283	1.40E-281	Down	85.8734	85.8422	85.1406	23.2124	22.5318	22.9888	GeneID:856370	Plasma membrane transporter for both urea and polyamines; expression is highly sensitive to nitrogen catabolite repression and induced by allophanate, the last intermediate of the allantoin degradative pathway	GO:0005886,GO:0005887,GO:0006995,GO:0015204,GO:0015293,GO:0015489,GO:0015606,GO:0015840,GO:0015847,GO:0015848,GO:0043419	plasma membrane|integral component of plasma membrane|cellular response to nitrogen starvation|urea transmembrane transporter activity|symporter activity|putrescine transmembrane transporter activity|spermidine transmembrane transporter activity|urea transport|putrescine transport|spermidine transport|urea catabolic process	...
DUS1	1781.315283	2435.870018	1126.760547	0.462570063	-1.112256196	3.12E-78	2.34E-77	Down	69.9669	75.6823	71.7212	29.6342	29.7158	29.5086	GeneID:854895	Dihydrouridine synthase; member of a widespread family of conserved proteins including Smm1p, Dus3p, and Dus4p; modifies pre-tRNA(Phe) at U17	GO:0006400,GO:0017150,GO:0050660,GO:0102263	tRNA modification|tRNA dihydrouridine synthase activity|flavin adenine dinucleotide binding|tRNA-dihydrouridine17 synthase activity	...
ECL1	417.564959	154.3094212	680.8204967	4.412047504	2.141448324	1.11E-88	9.08E-88	Up	10.1479	10.8542	11.0556	36.4497	32.4933	36.3926	GeneID:853049	hypothetical protein; mitochondrial-dependent role in the extension of chronological lifespan; overexpression increases oxygen consumption and respiratory activity while deletion results in reduced oxygen consumption under conditions of caloric restriction; induced by iron homeostasis transcription factor Aft2p; multicopy suppressor of temperature sensitive hsf1 mutant; induced by treatment with …			...
ECM11	10.55341416	5.698867137	15.40796118	2.703688436	1.43492891	0.040222568	0.052338445	Up	0.23408	0.461112	0.0584106	0.885239	0.418356	1.003	GeneID:852057	Meiosis-specific protein; component of the Synaptonemal Complex (SC) along with Gmc2p; required for efficient crossover formation and for the efficient loading of the SC transverse filament protein, Zip1p; is SUMOlytaed in a Gmc2p manner, and SUMOylation is required for its function in meiosis; GFP fusion protein is present in discrete clusters in the nucleus throughout mitosis; may be involved i…	GO:0000795,GO:0005634,GO:0007131,GO:0070193,GO:0071555,GO:1990414	synaptonemal complex|nucleus|reciprocal meiotic recombination|synaptonemal complex organization|cell wall organization|replication-born double-strand break repair via sister chromatid exchange	...
ECM13	11915.53212	5145.532136	18685.5321	3.631409077	1.860529458	0	0	Up	251.208	262.245	250.979	869.718	826.455	832.716	GeneID:852237	Non-essential hypothetical protein; induced by treatment with 8-methoxypsoralen and UVA irradiation; ECM13 has a paralog, YJR115W, that arose from the whole genome duplication	GO:0071555	cell wall organization	...
ECM23	8.424359137	2.530469408	14.31824887	5.658337075	2.500378123	0.015740471	0.021478269	Up	0.233212	0.346601	0.234087	0.711382	2.81798	1.30418	GeneID:856086	Non-essential protein of unconfirmed function; affects pre-rRNA processing, may act as a negative regulator of the transcription of genes involved in pseudohyphal growth; homologous to Srd1p	GO:0000977,GO:0001085,GO:0001228,GO:0003682,GO:0005634,GO:0005667,GO:0007124,GO:0008270,GO:0030154,GO:0043565,GO:0071555	RNA polymerase II regulatory region sequence-specific DNA binding|RNA polymerase II transcription factor binding|transcriptional activator activity, RNA polymerase II transcription regulatory region sequence-specific DNA binding|chromatin binding|nucleus|transcription factor complex|pseudohyphal growth|zinc ion binding|cell differentiation|sequence-specific DNA binding|cell wall organization	...
ECM30	2004.531945	1257.252909	2751.81098	2.188748946	1.130106484	6.22E-61	3.81E-60	Up	15.116	15.4332	16.7457	29.6274	32.2457	32.9236	GeneID:851156	hypothetical protein; may play a role in cell wall biosynthesis, mutants have abormal relative levels of mannose and glucose and have Gap1p sorting and transport defects; (GFP)-fusion protein localizes to the cytoplasm	GO:0000138,GO:0005797,GO:0006886,GO:0016020,GO:0071555	Golgi trans cisterna|Golgi medial cisterna|intracellular protein transport|membrane|cell wall organization	...
ECM34	151.3349067	36.13443216	266.5353812	7.376216127	2.882880928	1.54E-53	8.49E-53	Up	3.43576	3.55915	3.58894	23.8907	27.6323	27.2504	GeneID:856342	hypothetical protein; member of the DUP380 subfamily of conserved, often subtelomerically-encoded proteins; SWAT-GFP, seamless-GFP and mCherry C-terminal fusion proteins localize to the cytosol	GO:0016021,GO:0071555	integral component of membrane|cell wall organization	...
ECM4	1138.212069	1610.196288	666.2278505	0.413755674	-1.273148999	1.33E-87	1.08E-86	Down	62.316	58.348	59.968	22.2455	20.2029	22.5937	GeneID:853951	S-glutathionyl-(chloro)hydroquinone reductase (GS-HQR); glutathione transferase involved in cell-surface biosynthesis and architecture; catalyzes glutathione (GSH)-dependent reduction of GS-trichloro-p-hydroquinone to trichloro-p-hydroquinone; expression upregulated upon exposure to genotoxic agents, such as methyl methanesulfonate, cisplatin and bleomycin; not an essential gene; similar to YGR15…	GO:0004364,GO:0005737,GO:0006749,GO:0045174,GO:0071555	glutathione transferase activity|cytoplasm|glutathione metabolic process|glutathione dehydrogenase (ascorbate) activity|cell wall organization	...
EEB1	8602.764354	1740.379343	15465.14936	8.886079592	3.151547063	0	0	Up	57.1978	59.4293	57.0265	460.827	452.286	451.851	GeneID:856010	Acyl-coenzymeA:ethanol O-acyltransferase; responsible for the major part of medium-chain fatty acid ethyl ester biosynthesis during fermentation; possesses short-chain esterase activity; may be involved in lipid metabolism and detoxification; EEB1 has a paralog, EHT1, that arose from the whole genome duplication	GO:0004026,GO:0034321,GO:0034338,GO:0047372,GO:0051792,GO:0051793	alcohol O-acetyltransferase activity|alcohol O-octanoyltransferase activity|short-chain carboxylesterase activity|acylglycerol lipase activity|medium-chain fatty acid biosynthetic process|medium-chain fatty acid catabolic process	...
EFG1	2322.81638	3131.852334	1513.780425	0.483349872	-1.048860235	1.93E-111	1.93E-110	Down	239.533	240.646	247.307	98.8835	98.5032	109.215	GeneID:853188	Essential protein required for maturation of 18S rRNA; null mutant is sensitive to hydroxyurea and is delayed in recovering from alpha-factor arrest; green fluorescent protein (GFP)-fusion protein localizes to the nucleolus	GO:0005730,GO:0006364	nucleolus|rRNA processing	...
EFM1	4244.071625	5754.074559	2734.068691	0.475153504	-1.073534425	2.52E-183	4.07E-182	Down	157.018	159.869	164.129	66.2663	70.9464	67.6007	GeneID:856346	Lysine methyltransferase; involved in the monomethylation of eEF1A (Tef1p/Tef2p); SET-domain family member; predicted involvement in ribosome biogenesis; green fluorescent protein (GFP)-fusion protein localizes to the cytoplasm	GO:0005730,GO:0005737,GO:0016279,GO:0018023,GO:0018026,GO:0018027,GO:0042254	nucleolus|cytoplasm|protein-lysine N-methyltransferase activity|peptidyl-lysine trimethylation|peptidyl-lysine monomethylation|peptidyl-lysine dimethylation|ribosome biogenesis	...
EGH1	582.5682815	219.0029639	946.133599	4.320186276	2.111093519	7.46E-56	4.30E-55	Up	4.96712	3.98805	4.07387	18.5195	15.1063	16.5655	GeneID:854824	Steryl-beta-glucosidase with broad specificity for aglycones; has a role in ergosteryl-beta-glucoside catabolism; required for normal vacuolar morphology; has similarity to the C. neoformans ergosteryl-beta-glucosidase EGCrP2; localizes to the cytosol	GO:0005829,GO:0005975,GO:0050295,GO:1904462	cytosol|carbohydrate metabolic process|steryl-beta-glucosidase activity|ergosteryl 3-beta-D-glucoside catabolic process	...
EGO4	27877.40256	47498.55961	8256.245522	0.173820966	-2.524325985	0	0	Down	4597.71	4644.8	4507.71	776.638	782.258	705	GeneID:855770	hypothetical protein; expression is regulated by Msn2p/Msn4p; YNR034W-A has a paralog, YCR075W-A, that arose from the whole genome duplication	GO:0005829	cytosol	...
ELG1	271.1952296	105.1639841	437.2264751	4.157568572	2.055740058	4.80E-53	2.63E-52	Up	1.6511	2.13526	2.07039	7.33711	7.33595	6.81803	GeneID:854315	Subunit of an alternative replication factor C complex; important for DNA replication and genome integrity; suppresses spontaneous DNA damage; involved in homologous recombination-mediated repair and telomere homeostasis; required for PCNA (Pol30p) unloading during DNA replication	GO:0000723,GO:0000724,GO:0000781,GO:0003682,GO:0005634,GO:0006261,GO:0007064,GO:0010526,GO:0031391,GO:0045910,GO:0090618	telomere maintenance|double-strand break repair via homologous recombination|chromosome, telomeric region|chromatin binding|nucleus|DNA-dependent DNA replication|mitotic sister chromatid cohesion|negative regulation of transposition, RNA-mediated|Elg1 RFC-like complex|negative regulation of DNA recombination|DNA clamp unloading	...
EMI1	582.297177	304.1078488	860.4865051	2.829543888	1.500569515	2.26E-37	9.79E-37	Up	23.3107	22.8125	21.9926	55.644	51.9784	66.4064	GeneID:852125	Non-essential hypothetical protein; required for transcriptional induction of the early meiotic-specific transcription factor IME1, also required for sporulation; contains twin cysteine-x9-cysteine motifs; deletion affects mitochondrial morphology	GO:0007005,GO:0030435,GO:0051321	mitochondrion organization|sporulation resulting in formation of a cellular spore|meiotic cell cycle	...
ENB1	59.05410636	35.48975006	82.61846265	2.32795279	1.219061801	5.47E-06	9.54E-06	Up	0.914322	0.80187	1.24727	1.98426	1.95019	1.76375	GeneID:854007	Endosomal ferric enterobactin transporter; expressed under conditions of iron deprivation; member of the major facilitator superfamily; expression is regulated by Rcs1p and affected by chloroquine treatment	GO:0005886,GO:0005887,GO:0010008,GO:0015620,GO:0015685,GO:0033101,GO:0033214	plasma membrane|integral component of plasma membrane|endosome membrane|ferric-enterobactin transmembrane transporter activity|ferric-enterobactin transport|cellular bud membrane|iron assimilation by chelation and transport	...
ENP2	6320.748755	8479.72866	4161.76885	0.490790333	-1.026821263	1.44E-218	2.78E-217	Down	162.915	164.868	166.186	70.9424	74.0087	75.7247	GeneID:853048	Component of the SSU; required for pre-18S rRNA processing, biogenesis of the small ribosomal subunit; interacts with U3 snoRNA, Mpp10p and Bfr2p; contains WD repeats, and has homology to Spb1p	GO:0000462,GO:0005730,GO:0032040,GO:0042274	maturation of SSU-rRNA from tricistronic rRNA transcript (SSU-rRNA, 5.8S rRNA, LSU-rRNA)|nucleolus|small-subunit processome|ribosomal small subunit biogenesis	...
ERD1	516.5927466	236.1114144	797.0740789	3.375838822	1.755246025	4.12E-77	3.06E-76	Up	11.8269	10.7318	13.409	35.1048	35.0901	36.5781	GeneID:852023	Predicted membrane protein required for lumenal ER protein retention; mutants secrete the endogenous ER protein, BiP (Kar2p)	GO:0005737,GO:0005789,GO:0006486,GO:0006621,GO:0015031,GO:0016020,GO:0016021	cytoplasm|endoplasmic reticulum membrane|protein glycosylation|protein retention in ER lumen|protein transport|membrane|integral component of membrane	...
ERG28	31737.76596	17101.52684	46374.00509	2.711687999	1.439191194	0	0	Up	1756.52	1702.48	1728.61	4232.74	4266.15	4141.45	GeneID:856767	Endoplasmic reticulum membrane protein; may facilitate protein-protein interactions between the Erg26p dehydrogenase and the Erg27p 3-ketoreductase and/or tether these enzymes to the ER, also interacts with Erg6p	GO:0005789,GO:0006696,GO:0016021,GO:0030674	endoplasmic reticulum membrane|ergosterol biosynthetic process|integral component of membrane|protein binding, bridging	...
ERG29	6059.04817	2524.66546	9593.430879	3.799882016	1.925954625	0	0	Up	166.046	184.628	183.78	606.589	620.358	623.927	GeneID:855164	hypothetical protein involved in ergosterol biosynthesis; conditional mutants produce less ergosterol, display impaired oxygen consumption, respiratory growth, mitochondrial iron utilization, and are more sensitive to oxidative stress; mutant bm-8 has a growth defect on iron-limited medium that is complemented by overexpression of Yfh1p; protein localizes to the cytoplasm, ER and nuclear envelope…	GO:0005623,GO:0006696,GO:0006879,GO:0007005,GO:0016021	cell|ergosterol biosynthetic process|cellular iron ion homeostasis|mitochondrion organization|integral component of membrane	...
ERP3	211.5902846	101.7193862	321.461183	3.160274505	1.660049878	1.10E-25	3.67E-25	Up	7.84325	5.70673	5.70155	16.7614	16.3319	21.5847	GeneID:851544	Protein with similarity to Emp24p and Erv25p; member of the p24 family involved in ER to Golgi transport	GO:0005789,GO:0015031,GO:0016021,GO:0016192	endoplasmic reticulum membrane|protein transport|integral component of membrane|vesicle-mediated transport	...
ERV1	708.1059155	447.648132	968.5636989	2.163671933	1.113481767	2.96E-45	1.44E-44	Up	37.7456	35.4175	34.0524	67.8516	77.5875	75.4888	GeneID:852916	Flavin-linked sulfhydryl oxidase of the mitochondrial IMS; N-terminus is an intrinsically disordered domain that in the cytosol helps target Erv1p to mitochondria, and in the intermembrane space oxidizes Mia40p as part of a disulfide relay system that promotes intermembrane space retention of imported proteins; functional ortholog of human GFER (ALR); human GFER carrying N-terminal 21 amino acids…	GO:0005758,GO:0006879,GO:0015035,GO:0016971,GO:0016972,GO:0034599,GO:0045041,GO:0050660	mitochondrial intermembrane space|cellular iron ion homeostasis|protein disulfide oxidoreductase activity|flavin-linked sulfhydryl oxidase activity|thiol oxidase activity|cellular response to oxidative stress|protein import into mitochondrial intermembrane space|flavin adenine dinucleotide binding	...
ERV15	479.6354114	281.9481596	677.3226633	2.402295033	1.264413344	4.41E-40	1.99E-39	Up	21.6471	24.639	24.3198	52.6114	52.0321	56.3723	GeneID:852511	Protein involved in export of proteins from the endoplasmic reticulum; ERV15 has a paralog, ERV14, that arose from the whole genome duplication	GO:0006888,GO:0007120,GO:0016021,GO:0030134	ER to Golgi vesicle-mediated transport|axial cellular bud site selection|integral component of membrane|COPII-coated ER to Golgi transport vesicle	...
ESC8	89.99736978	44.02598602	135.9687536	3.088374977	1.626847929	7.31E-10	1.55E-09	Up	0.818573	0.951935	0.895081	1.76634	2.71268	2.63911	GeneID:854143	Protein involved in telomeric and mating-type locus silencing; interacts with Sir2p and also interacts with Gal11p, which is a component of the RNA pol II mediator complex; ESC8 has a paralog, IOC3, that arose from the whole genome duplication	GO:0005634,GO:0005737,GO:0006342,GO:0006351,GO:0007062	nucleus|cytoplasm|chromatin silencing|transcription, DNA-templated|sister chromatid cohesion	...
FAR10	1111.396714	1511.859766	710.9336616	0.470237834	-1.088537476	1.89E-28	6.70E-28	Down	37.8293	43.1825	41.4218	18.95	15.4818	18.9939	GeneID:850939	Protein involved in recovery from arrest in response to pheromone; acts in a cell cycle arrest recovery pathway independent from Far1p; interacts with Far3p, Far7p, Far8p, Far9p, and Far11p; potential Cdc28p substrate; FAR10 has a paralog, VPS64, that arose from the whole genome duplication	GO:0000321,GO:0005783,GO:0016021	re-entry into mitotic cell cycle after pheromone arrest|endoplasmic reticulum|integral component of membrane	...
FAT3	4624.051113	2656.313139	6591.789088	2.481555729	1.311244854	1.39E-179	2.16E-178	Up	54.4618	56.5726	55.6014	124.239	122.205	130.556	GeneID:853648	Protein required for fatty acid uptake; protein abundance increases in cortical patches in response to oleate exposure; the authentic, non-tagged protein is detected in a phosphorylated state in highly purified mitochondria in high-throughput studies; FAT3 has a paralog, YLR413W, that arose from the whole genome duplication	GO:0005739,GO:0005886,GO:0015909	mitochondrion|plasma membrane|long-chain fatty acid transport	...
FCY21	500.6188711	286.7895681	714.4481741	2.491193033	1.316836815	9.81E-43	4.62E-42	Up	10.8675	9.8235	11.0149	24.6693	22.418	25.534	GeneID:856788	Putative purine-cytosine permease; very similar to Fcy2p but cannot substitute for its function	GO:0000329,GO:0005886,GO:0015205,GO:0015856,GO:0016021,GO:0072530	fungal-type vacuole membrane|plasma membrane|nucleobase transmembrane transporter activity|cytosine transport|integral component of membrane|purine-containing compound transmembrane transport	...
FDO1	97.45788288	63.43143887	131.4843269	2.072857391	1.051620865	3.08E-06	5.47E-06	Up	2.68899	1.60999	2.5765	3.42883	5.45414	5.22143	GeneID:855175	Protein involved in directionality of mating type switching; acts with Fkh1p to control which donor mating-type locus is inserted into MAT locus during mating type switching; localized to the nucleus; not an essential gene	GO:0007535	donor selection	...
FET3	229.7152463	72.24811171	387.1823809	5.359065749	2.421981516	2.56E-61	1.58E-60	Up	1.48955	1.46975	1.81988	8.19385	7.36084	7.20772	GeneID:855080	Ferro-O2-oxidoreductase; multicopper oxidase that oxidizes ferrous (Fe2+) to ferric iron (Fe3+) for subsequent cellular uptake by transmembrane permease Ftr1p; required for high-affinity iron uptake and involved in mediating resistance to copper ion toxicity, belongs to class of integral membrane multicopper oxidases; protein abundance increases in response to DNA replication stress	GO:0004322,GO:0005507,GO:0005886,GO:0033215,GO:0033573,GO:0034755,GO:0046688,GO:1901684	ferroxidase activity|copper ion binding|plasma membrane|iron assimilation by reduction and transport|high-affinity iron permease complex|iron ion transmembrane transport|response to copper ion|arsenate ion transmembrane transport	...
FHN1	645.3716618	23.08898305	1267.65434	54.90299585	5.778812969	0	0	Up	2.20447	2.88596	1.70142	115.721	113.809	117.857	GeneID:853032	hypothetical protein; induced by ketoconazole; promoter region contains sterol regulatory element motif, which has been identified as a Upc2p-binding site; overexpression complements function of Nce102p in NCE102 deletion strain; FHN1 has a paralog, NCE102, that arose from the whole genome duplication	GO:0005886,GO:0015031,GO:0016021,GO:0032126,GO:0070941,GO:0072659	plasma membrane|protein transport|integral component of membrane|eisosome|eisosome assembly|protein localization to plasma membrane	...
FLO1	174.9028007	38.99703567	310.8085658	7.970056197	2.994589897	1.08E-53	5.96E-53	Up	0.453177	0.323546	0.279903	3.00031	2.63099	2.72194	GeneID:851289	Lectin-like protein involved in flocculation; cell wall protein that binds mannose chains on the surface of other cells, confers floc-forming ability that is chymotrypsin sensitive and heat resistant; important for co-flocculation with other yeasts, mediating interaction with specific species; FLO1 has a paralog, FLO5, that arose from a segmental duplication	GO:0000128,GO:0000501,GO:0005537,GO:0005576,GO:0005886,GO:0009277,GO:0031225,GO:0034605,GO:0036281,GO:0070301,GO:0071361	flocculation|flocculation via cell wall protein-carbohydrate interaction|mannose binding|extracellular region|plasma membrane|fungal-type cell wall|anchored component of membrane|cellular response to heat|coflocculation|cellular response to hydrogen peroxide|cellular response to ethanol	...
FLO5	780.2354917	218.282885	1342.188098	6.148847163	2.620315947	2.37E-220	4.66E-219	Up	2.69772	2.59356	2.54183	13.7267	14.1738	13.8604	GeneID:856618	Lectin-like cell wall protein (flocculin) involved in flocculation; binds mannose chains on the surface of other cells, confers floc-forming ability that is chymotrypsin resistant but heat labile; important for co-flocculation with other yeasts, mediating interaction with specific species; FLO5 has a paralog, FLO1, that arose from a segmental duplication	GO:0000128,GO:0000501,GO:0005537,GO:0005576,GO:0009277,GO:0031225,GO:0031589,GO:0036281	flocculation|flocculation via cell wall protein-carbohydrate interaction|mannose binding|extracellular region|fungal-type cell wall|anchored component of membrane|cell-substrate adhesion|coflocculation	...
FLO9	192.0826239	47.55261174	336.612636	7.078741287	2.823492849	6.49E-39	2.87E-38	Up	0.343153	0.165706	0.200895	1.79077	1.36323	1.47861	GeneID:851236	Lectin-like protein with similarity to Flo1p; thought to be expressed and involved in flocculation	GO:0000128,GO:0000501,GO:0005537,GO:0005576,GO:0009277,GO:0031225,GO:0031589	flocculation|flocculation via cell wall protein-carbohydrate interaction|mannose binding|extracellular region|fungal-type cell wall|anchored component of membrane|cell-substrate adhesion	...
FMP23	387.9278019	151.1605483	624.6950556	4.132659366	2.047070455	1.04E-76	7.65E-76	Up	14.4052	13.4024	12.5997	55.6617	53.7047	55.3213	GeneID:852336	hypothetical protein; proposed to be involved in iron or copper homeostasis; the authentic, non-tagged protein is detected in highly purified mitochondria in high-throughput studies	GO:0005739	mitochondrion	...
FMP45	335.1521129	618.916775	51.38745075	0.083028046	-3.590257436	1.07E-79	8.11E-79	Down	29.9389	26.4278	26.281	1.73624	2.6307	2.59856	GeneID:851304	Integral membrane protein localized to mitochondria; required for sporulation and maintaining sphingolipid content; similar to SUR7; FMP45 has a paralog, YNL194C, that arose from the whole genome duplication	GO:0005886,GO:0005938,GO:0006897,GO:0016021,GO:0030437,GO:0030866,GO:0031505,GO:0032185,GO:0045121	plasma membrane|cell cortex|endocytosis|integral component of membrane|ascospore formation|cortical actin cytoskeleton organization|fungal-type cell wall organization|septin cytoskeleton organization|membrane raft	...
FMP48	490.6241504	39.6344114	941.6138894	23.75748387	4.570310145	1.40E-291	3.62E-290	Up	2.21731	0.935898	0.743434	31.0162	30.4333	31.2287	GeneID:852943	hypothetical protein; the authentic, non-tagged protein is detected in highly purified mitochondria in high-throughput studies; induced by treatment with 8-methoxypsoralen and UVA irradiation	GO:0004672,GO:0004674,GO:0005524,GO:0005739,GO:0006468	protein kinase activity|protein serine/threonine kinase activity|ATP binding|mitochondrion|protein phosphorylation	...
FRD1	2561.190596	1234.781287	3887.599905	3.148411745	1.654624227	5.02E-284	1.26E-282	Up	41.489	40.6999	44.0134	117.219	119.86	123.039	GeneID:856664	Soluble fumarate reductase; required with isoenzyme Osm1p for anaerobic growth; may interact with ribosomes, based on co-purification experiments; authentic, non-tagged protein is detected in purified mitochondria in high-throughput studies; similar to Arxula adeninovorans fumarate reductase; protein abundance increases in response to DNA replication stress; FRD1 has a paralog, OSM1, that arose f…	GO:0000104,GO:0005829,GO:0016156,GO:0071454	succinate dehydrogenase activity|cytosol|fumarate reductase (NADH) activity|cellular response to anoxia	...
FRE1	10007.21103	14600.913	5413.509069	0.370765107	-1.431422618	0	0	Down	359.829	374.475	368.411	119.21	121.601	123.04	GeneID:850911	Ferric reductase and cupric reductase; reduces siderophore-bound iron and oxidized copper prior to uptake by transporters; expression induced by low copper and iron levels	GO:0000293,GO:0005886,GO:0006826,GO:0006879,GO:0015677,GO:0016021,GO:0046872,GO:0052851	ferric-chelate reductase activity|plasma membrane|iron ion transport|cellular iron ion homeostasis|copper ion import|integral component of membrane|metal ion binding|ferric-chelate reductase (NADPH) activity	...
FRE4	484.1618404	224.0793133	744.2443674	3.321343485	1.73176693	6.60E-71	4.56E-70	Up	5.70713	4.71342	5.20202	15.8692	14.9863	15.5876	GeneID:855797	Ferric reductase; reduces a specific subset of siderophore-bound iron prior to uptake by transporters; expression induced by low iron levels	GO:0000293,GO:0005886,GO:0006826,GO:0006879,GO:0015677,GO:0015891,GO:0016021,GO:0046872,GO:0052851	ferric-chelate reductase activity|plasma membrane|iron ion transport|cellular iron ion homeostasis|copper ion import|siderophore transport|integral component of membrane|metal ion binding|ferric-chelate reductase (NADPH) activity	...
FRE7	14622.78321	25536.9532	3708.613219	0.14522536	-2.78363469	0	0	Down	622.367	632.742	633.46	80.3558	82.897	84.3842	GeneID:854013	Putative ferric reductase with similarity to Fre2p; expression induced by low copper levels	GO:0000293,GO:0005886,GO:0006826,GO:0015677,GO:0016021,GO:0046872,GO:0052851,GO:0055072	ferric-chelate reductase activity|plasma membrane|iron ion transport|copper ion import|integral component of membrane|metal ion binding|ferric-chelate reductase (NADPH) activity|iron ion homeostasis	...
FRK1	299.8981872	169.8403963	429.9559781	2.531529527	1.340009311	6.52E-29	2.35E-28	Up	2.57872	2.61748	3.01085	6.43531	6.48003	6.61847	GeneID:855962	Protein kinase of unknown cellular role; green fluorescent protein (GFP)-fusion protein localizes to the cytoplasm; interacts with rRNA transcription and ribosome biogenesis factors and the long chain fatty acyl-CoA synthetase Faa3p; FRK1 has a paralog, KIN4, that arose from the whole genome duplication	GO:0004672,GO:0004674,GO:0005524,GO:0005634,GO:0005938,GO:0035556	protein kinase activity|protein serine/threonine kinase activity|ATP binding|nucleus|cell cortex|intracellular signal transduction	...
FRM2	319.0561343	139.8629542	498.2493145	3.562410915	1.832853937	1.72E-34	6.98E-34	Up	10.5514	4.70417	5.66729	28.3341	23.5786	31.6612	GeneID:850332	Type II nitroreductase, using NADH as reductant; mutants are defective in fatty acid mediated repression of genes involved in fatty acid biosynthesis indicative of a role in lipid signaling; involved in the oxidative stress response; transcription induction by cadmium and selenite indicates a possible role in the metal stress response; expression induced in cells treated with the mycotoxin patulin	GO:0005634,GO:0005737,GO:0006631,GO:0016657,GO:0034599,GO:0045922	nucleus|cytoplasm|fatty acid metabolic process|oxidoreductase activity, acting on NAD(P)H, nitrogenous group as acceptor|cellular response to oxidative stress|negative regulation of fatty acid metabolic process	...
FRT2	187.3874983	123.1907392	251.5842574	2.042233524	1.030147844	5.60E-12	1.29E-11	Up	3.42156	4.33048	3.26118	6.59968	6.4514	6.84495	GeneID:851205	Tail-anchored ER membrane hypothetical protein; interacts with homolog Frt1p; promotes growth in conditions of high Na+, alkaline pH, or cell wall stress, possibly via a role in posttranslational translocation; potential Cdc28p substrate; FRT2 has a paralog, FRT1, that arose from the whole genome duplication	GO:0005783,GO:0005789,GO:0016021,GO:0071469,GO:0071472	endoplasmic reticulum|endoplasmic reticulum membrane|integral component of membrane|cellular response to alkaline pH|cellular response to salt stress	...
FSH3	258.4618701	169.4994214	347.4243187	2.049707992	1.035418394	4.83E-16	1.27E-15	Up	8.58613	10.247	9.09602	16.7719	17.2974	15.2982	GeneID:854454	Putative serine hydrolase; likely target of Cyc8p-Tup1p-Rfx1p transcriptional regulation; sequence is similar to S. cerevisiae Fsh1p and Fsh2p and the human candidate tumor suppressor OVCA2	GO:0052689	carboxylic ester hydrolase activity	...
FTR1	1204.024138	261.7425326	2146.305743	8.200064857	3.035635321	0	0	Up	11.8132	10.6322	11.6761	81.5745	82.5108	83.2733	GeneID:856888	High affinity iron permease; involved in the transport of iron across the plasma membrane; forms complex with Fet3p; expression is regulated by iron; protein abundance increases in response to DNA replication stress	GO:0005381,GO:0005886,GO:0033215,GO:0033573,GO:0034755,GO:1901684	iron ion transmembrane transporter activity|plasma membrane|iron assimilation by reduction and transport|high-affinity iron permease complex|iron ion transmembrane transport|arsenate ion transmembrane transport	...
FUS2	105.9473848	14.86922458	197.0255451	13.25055951	3.727981374	3.63E-53	1.99E-52	Up	0.193641	0.405534	0.333527	4.15349	4.61316	3.9906	GeneID:855272	Cell fusion regulator; cytoplasmic protein localized to shmoo tip; required for alignment of parental nuclei before nuclear fusion during mating; contains a Dbl-homology domain; binds specifically with activated Cdc42p	GO:0000742,GO:0000747,GO:0000755,GO:0005089,GO:0005634,GO:0005737,GO:0031385,GO:0035023,GO:0043332,GO:0051286	karyogamy involved in conjugation with cellular fusion|conjugation with cellular fusion|cytogamy|Rho guanyl-nucleotide exchange factor activity|nucleus|cytoplasm|regulation of termination of mating projection growth|regulation of Rho protein signal transduction|mating projection tip|cell tip	...
GAC1	5989.201355	8077.492617	3900.910093	0.482935767	-1.050096779	1.18E-220	2.32E-219	Down	153.699	154.624	149.969	64.3392	67.4172	67.8004	GeneID:854350	Regulatory subunit for Glc7p type-1 protein phosphatase (PP1); tethers Glc7p to Gsy2p glycogen synthase, binds Hsf1p heat shock transcription factor, required for induction of some HSF-regulated genes under heat shock; GAC1 has a paralog, PIG1, that arose from the whole genome duplication	GO:0000164,GO:0005977,GO:0005978,GO:0007094,GO:0009408,GO:0019888,GO:0031072,GO:0051321	protein phosphatase type 1 complex|glycogen metabolic process|glycogen biosynthetic process|mitotic spindle assembly checkpoint|response to heat|protein phosphatase regulator activity|heat shock protein binding|meiotic cell cycle	...
GAL80	993.3044551	614.5168205	1372.09209	2.232798263	1.158852907	6.67E-66	4.37E-65	Up	17.7399	19.5288	18.4416	41.2898	37.9533	38.3754	GeneID:854954	Transcriptional regulator involved in the repression of GAL genes; involved in the repression of GAL genes in the absence of galactose; inhibits transcriptional activation by Gal4p; inhibition relieved by Gal3p or Gal1p binding	GO:0000122,GO:0001102,GO:0003677,GO:0005634,GO:0005737,GO:0006012,GO:0006351,GO:0016491,GO:0019210,GO:0033673,GO:0042802,GO:0043433	negative regulation of transcription from RNA polymerase II promoter|RNA polymerase II activating transcription factor binding|DNA binding|nucleus|cytoplasm|galactose metabolic process|transcription, DNA-templated|oxidoreductase activity|kinase inhibitor activity|negative regulation of kinase activity|identical protein binding|negative regulation of DNA binding transcription factor activity	...
GAP1	8021.054429	10861.19773	5180.911128	0.477011031	-1.067905465	9.73E-271	2.35E-269	Down	320.762	308.867	302.564	127.317	130.051	134.403	GeneID:853912	General amino acid permease; Gap1p senses the presence of amino acid substrates to regulate localization to the plasma membrane when needed; essential for invasive growth	GO:0000328,GO:0005768,GO:0005771,GO:0005789,GO:0005886,GO:0005887,GO:0006865,GO:0015171,GO:0015192,GO:0015193,GO:0015203,GO:0015846,GO:0030134	fungal-type vacuole lumen|endosome|multivesicular body|endoplasmic reticulum membrane|plasma membrane|integral component of plasma membrane|amino acid transport|amino acid transmembrane transporter activity|L-phenylalanine transmembrane transporter activity|L-proline transmembrane transporter activity|polyamine transmembrane transporter activity|polyamine transport|COPII-coated ER to Golgi transp…	...
GAT2	815.4833537	1164.811115	466.1555926	0.400198441	-1.321212547	1.46E-69	9.89E-69	Down	32.8527	35.4434	36.487	11.0487	12.4995	13.877	GeneID:855167	Protein containing GATA family zinc finger motifs; similar to Gln3p and Dal80p; expression repressed by leucine	GO:0000977,GO:0000981,GO:0001085,GO:0001228,GO:0003682,GO:0005634,GO:0005667,GO:0006357,GO:0008270,GO:0030154	RNA polymerase II regulatory region sequence-specific DNA binding|RNA polymerase II transcription factor activity, sequence-specific DNA binding|RNA polymerase II transcription factor binding|transcriptional activator activity, RNA polymerase II transcription regulatory region sequence-specific DNA binding|chromatin binding|nucleus|transcription factor complex|regulation of transcription from RNA…	...
GGA1	292.2814233	184.4690314	400.0938152	2.168894215	1.116959689	1.40E-12	3.27E-12	Up	4.95404	3.93196	4.83354	7.85128	7.4785	10.3926	GeneID:851960	Golgi-localized protein with homology to gamma-adaptin; interacts with and regulates Arf1p and Arf2p in a GTP-dependent manner in order to facilitate traffic through the late Golgi; GGA1 has a paralog, GGA2, that arose from the whole genome duplication	GO:0005802,GO:0005829,GO:0006895,GO:0006896,GO:0030131,GO:0043130,GO:0043328	trans-Golgi network|cytosol|Golgi to endosome transport|Golgi to vacuole transport|clathrin adaptor complex|ubiquitin binding|protein transport to vacuole involved in ubiquitin-dependent protein catabolic process via the multivesicular body sorting pathway	...
GIT1	1499.16522	2561.127603	437.202838	0.170707167	-2.550404463	0	0	Down	83.2436	77.1859	83.413	14.0531	10.9943	12.9007	GeneID:850462	Plasma membrane permease; mediates uptake of glycerophosphoinositol and glycerophosphocholine as sources of the nutrients inositol and phosphate; expression and transport rate are regulated by phosphate and inositol availability	GO:0001406,GO:0001407,GO:0005886,GO:0005887,GO:0015169,GO:0015794,GO:0055085	glycerophosphodiester transmembrane transporter activity|glycerophosphodiester transmembrane transport|plasma membrane|integral component of plasma membrane|glycerol-3-phosphate transmembrane transporter activity|glycerol-3-phosphate transport|transmembrane transport	...
GLG1	840.1977461	516.7353363	1163.660156	2.251946159	1.171172335	6.04E-58	3.55E-57	Up	11.4964	11.7995	11.6002	24.3166	23.5346	25.1653	GeneID:853932	Glycogenin glucosyltransferase; self-glucosylating initiator of glycogen synthesis, also glucosylates n-dodecyl-beta-D-maltoside; SWAT-GFP and mCherry fusion proteins localize to the cell periphery and vacuole respectively; similar to mammalian glycogenin; GLG1 has a paralog, GLG2, that arose from the whole genome duplication	GO:0005978,GO:0008466,GO:0102751	glycogen biosynthetic process|glycogenin glucosyltransferase activity|UDP-alpha-D-glucose:glucosyl-glycogenin alpha-D-glucosyltransferase activity	...
GLG2	274.851929	377.2125592	172.4912989	0.45727878	-1.128854123	1.05E-18	2.99E-18	Down	12.4697	14.6591	15.1287	5.33218	6.29046	5.39404	GeneID:853304	Glycogenin glucosyltransferase; self-glucosylating initiator of glycogen synthesis, also glucosylates n-dodecyl-beta-D-maltoside; similar to mammalian glycogenin; GLG2 has a paralog, GLG1, that arose from the whole genome duplication	GO:0005737,GO:0005978,GO:0008466,GO:0102751	cytoplasm|glycogen biosynthetic process|glycogenin glucosyltransferase activity|UDP-alpha-D-glucose:glucosyl-glycogenin alpha-D-glucosyltransferase activity	...
GLN3	702.0013485	436.5345188	967.4681782	2.21624668	1.14811847	1.65E-47	8.36E-47	Up	8.23011	8.50504	7.4643	15.3238	17.4919	16.0674	GeneID:856763	Transcriptional activator of genes regulated by nitrogen catabolite repression; localization and activity regulated by quality of nitrogen source and Ure2p	GO:0000978,GO:0001080,GO:0001085,GO:0001228,GO:0003682,GO:0003700,GO:0005634,GO:0005667,GO:0005829,GO:0008270,GO:0030154,GO:0042128,GO:0045944	RNA polymerase II proximal promoter sequence-specific DNA binding|nitrogen catabolite activation of transcription from RNA polymerase II promoter|RNA polymerase II transcription factor binding|transcriptional activator activity, RNA polymerase II transcription regulatory region sequence-specific DNA binding|chromatin binding|DNA binding transcription factor activity|nucleus|transcription factor c…	...
GMC1	332.9790698	144.7559697	521.20217	3.600557345	1.848220244	8.16E-56	4.70E-55	Up	3.10739	3.60815	2.50877	11.0301	10.1587	9.31918	GeneID:852117	Protein involved in meiotic progression; mutants are delayed in meiotic nuclear division and are defective in synaptonemal complex assembly; possible membrane-localized protein; SWAT-GFP and mCherry fusion proteins localize to the endoplasmic reticulum and vacuole respectively	GO:0005507,GO:0006811,GO:0016722,GO:0051321,GO:0055072,GO:0070193	copper ion binding|ion transport|oxidoreductase activity, oxidizing metal ions|meiotic cell cycle|iron ion homeostasis|synaptonemal complex organization	...
GNT1	1008.08635	664.8639129	1351.308788	2.032459217	1.023226403	9.83E-46	4.81E-45	Up	21.0639	18.5056	20.3732	35.2445	35.2768	38.3889	GeneID:854498	N-acetylglucosaminyltransferase; capable of modification of N-linked glycans in the Golgi apparatus	GO:0000139,GO:0005774,GO:0005797,GO:0006487,GO:0008375,GO:0016021	Golgi membrane|vacuolar membrane|Golgi medial cisterna|protein N-linked glycosylation|acetylglucosaminyltransferase activity|integral component of membrane	...
GPC1	1327.770224	754.3323149	1901.208132	2.520385372	1.333644341	9.88E-64	6.26E-63	Up	31.2037	31.7952	28.1283	63.6855	72.9751	69.6755	GeneID:853052	Glycerophosphocholine acyltransferase (GPCAT); involved in in phosphatidylcholine (PC) synthesis; uses acetyl-CoA to acylate glycero-3-phosphocholine to yield lyso-PC; also catalyzes acylation of glycerophosphoethanolamine with acyl-CoA; predicted to be an integal membrane protein	GO:0006656,GO:0016021,GO:0071617	phosphatidylcholine biosynthetic process|integral component of membrane|lysophospholipid acyltransferase activity	...
GRE1	1093.844522	2081.417559	106.2714847	0.051057263	-4.291739975	0	0	Down	169.925	155.722	157.35	4.0486	8.89123	7.69162	GeneID:855878	Hydrophilin essential in desiccation-rehydration process; stress induced (osmotic, ionic, oxidative, heat shock and heavy metals); regulated by the HOG pathway; GRE1 has a paralog, SIP18, that arose from the whole genome duplication	GO:0005737	cytoplasm	...
GRH1	1672.504858	838.9212695	2506.088447	2.987274894	1.578830003	1.59E-183	2.58E-182	Up	28.8599	28.8292	26.1056	77.2661	80.279	79.9465	GeneID:852129	Acetylated cis-Golgi protein, involved in ER to Golgi transport; homolog of human GRASP65; forms a complex with the coiled-coil protein Bug1p; mutants are compromised for the fusion of ER-derived vesicles with Golgi membranes; protein abundance increases in response to DNA replication stress	GO:0000139,GO:0005737,GO:0005801,GO:0006888,GO:0007030,GO:0009306	Golgi membrane|cytoplasm|cis-Golgi network|ER to Golgi vesicle-mediated transport|Golgi organization|protein secretion	...
GRX2	6529.272435	3613.215378	9445.329491	2.614106413	1.38631787	0	0	Up	617.459	656.029	658.739	1454.92	1506.47	1442.47	GeneID:852124	Cytoplasmic glutaredoxin; thioltransferase, glutathione-dependent disulfide oxidoreductase involved in maintaining redox state of target proteins, also exhibits glutathione peroxidase activity, expression induced in response to stress; GRX2 has two in-frame start codons resulting in a shorter isoform that is retained in the cytosol and a longer form translocated to the mitochondrial matrix; GRX2 …	GO:0004364,GO:0004602,GO:0005739,GO:0005829,GO:0006749,GO:0009055,GO:0015035,GO:0015036,GO:0034599,GO:0045454	glutathione transferase activity|glutathione peroxidase activity|mitochondrion|cytosol|glutathione metabolic process|electron transfer activity|protein disulfide oxidoreductase activity|disulfide oxidoreductase activity|cellular response to oxidative stress|cell redox homeostasis	...
GSF2	6411.568468	8728.728379	4094.408557	0.469072742	-1.092116426	3.09E-248	6.80E-247	Down	320.579	328.207	326.753	142.792	142.792	134.784	GeneID:854957	Endoplasmic reticulum (ER) localized integral membrane protein; may promote secretion of certain hexose transporters, including Gal2p; involved in glucose-dependent repression	GO:0006457,GO:0030176,GO:0034394,GO:0051082	protein folding|integral component of endoplasmic reticulum membrane|protein localization to cell surface|unfolded protein binding	...
GTB1	522.8921987	294.6001387	751.1842588	2.549843534	1.350408722	1.99E-43	9.46E-43	Up	5.59314	5.71528	5.05156	13.4593	12.0059	11.9842	GeneID:851807	Glucosidase II beta subunit, forms a complex with alpha subunit Rot2p; involved in removal of two glucose residues from N-linked glycans during glycoprotein biogenesis in the ER; relocalizes from ER to cytoplasm upon DNA replication stress	GO:0000271,GO:0005788,GO:0006491,GO:0017177	polysaccharide biosynthetic process|endoplasmic reticulum lumen|N-glycan processing|glucosidase II complex	...
GUP2	416.4909212	104.1743976	728.8074449	6.996032249	2.806536939	1.47E-135	1.75E-134	Up	2.66224	3.37065	2.37325	18.5576	16.868	17.4806	GeneID:855912	Probable membrane protein; possible role in proton symport of glycerol; member of the MBOAT family of putative membrane-bound O-acyltransferases; homolog of the mammalian Hedgehog pathway modulator HHAT; GUP2 has a paralog, GUP1, that arose from the whole genome duplication	GO:0008374,GO:0015293,GO:0015793,GO:0016020,GO:0016021	O-acyltransferase activity|symporter activity|glycerol transport|membrane|integral component of membrane	...
GYP1	1444.776897	790.9704259	2098.583369	2.653175517	1.407720118	2.91E-87	2.35E-86	Up	17.8677	15.7882	17.0302	43.603	41.2311	39.7582	GeneID:854236	Cis-golgi GTPase-activating protein (GAP) for yeast Rabs; the Rab family members are Ypt1p (in vivo) and for Ypt1p, Sec4p, Ypt7p, and Ypt51p (in vitro); involved in vesicle docking and fusion	GO:0005096,GO:0005794,GO:0005795,GO:0006886,GO:0016192,GO:0017137,GO:0031338,GO:0090630	GTPase activator activity|Golgi apparatus|Golgi stack|intracellular protein transport|vesicle-mediated transport|Rab GTPase binding|regulation of vesicle fusion|activation of GTPase activity	...
HAL9	528.4502828	711.3145183	345.5860474	0.485841408	-1.041442638	1.82E-30	6.78E-30	Down	11.39	10.9994	11.359	4.58886	4.68403	5.4138	GeneID:854064	Putative transcription factor containing a zinc finger; overexpression increases salt tolerance through increased expression of the ENA1 (Na+/Li+ extrusion pump) gene while gene disruption decreases both salt tolerance and ENA1 expression; HAL9 has a paralog, TBS1, that arose from the whole genome duplication	GO:0000981,GO:0003677,GO:0005634,GO:0005737,GO:0006351,GO:0008270,GO:0009651,GO:0045944	RNA polymerase II transcription factor activity, sequence-specific DNA binding|DNA binding|nucleus|cytoplasm|transcription, DNA-templated|zinc ion binding|response to salt stress|positive regulation of transcription from RNA polymerase II promoter	...
HAP1	2977.990364	1558.852884	4397.127844	2.820745875	1.496076697	7.95E-266	1.88E-264	Up	15.2727	14.3719	14.5023	37.3821	37.2569	39.5035	GeneID:850958	Zinc finger transcription factor; involved in the complex regulation of gene expression in response to levels of heme and oxygen; localizes to the mitochondrion as well as to the nucleus; the S288C sequence differs from other strain backgrounds due to a Ty1 insertion in the carboxy terminus	GO:0000436,GO:0000978,GO:0001077,GO:0005634,GO:0005739,GO:0008270,GO:0043457,GO:0061428,GO:0071169	carbon catabolite activation of transcription from RNA polymerase II promoter|RNA polymerase II proximal promoter sequence-specific DNA binding|transcriptional activator activity, RNA polymerase II proximal promoter sequence-specific DNA binding|nucleus|mitochondrion|zinc ion binding|regulation of cellular respiration|negative regulation of transcription from RNA polymerase II promoter in respons…	...
HBT1	731.1167856	1183.596446	278.6371255	0.235415649	-2.086717869	7.44E-141	9.34E-140	Down	14.0834	14.1099	13.4285	3.33059	3.08951	2.71897	GeneID:851303	Shmoo tip protein, substrate of Hub1p ubiquitin-like protein; mutants are defective for mating projection formation, thereby implicating Hbt1p in polarized cell morphogenesis; HBT1 has a paralog, YNL195C, that arose from the whole genome duplication	GO:0000753,GO:0005737,GO:0005937,GO:0008360	cell morphogenesis involved in conjugation with cellular fusion|cytoplasm|mating projection|regulation of cell shape	...
HED1	10.76664661	5.075612884	16.45768033	3.242501095	1.697107062	0.01035674	0.014400192	Up	0.296457	0.290991	0.746929	1.15513	1.57656	0.300471	GeneID:4036073	Meiosis-specific protein; down-regulates Rad51p-mediated mitotic recombination when the meiotic recombination machinery is impaired; promotes synapsis and required for the normal morphogenesis of synaptonemal complex; prevents the recruitment of Rad54p to site-specific DNA double-strand breaks in vivo; early meiotic gene, transcribed specifically during meiotic prophase	GO:0000794,GO:0004857,GO:0006281,GO:0006310,GO:0007130,GO:0045950,GO:1903873	condensed nuclear chromosome|enzyme inhibitor activity|DNA repair|DNA recombination|synaptonemal complex assembly|negative regulation of mitotic recombination|negative regulation of DNA recombinase mediator complex assembly	...
HES1	1551.689343	31.69343203	3071.685253	96.91866915	6.598702689	0	0	Up	1.33002	0.950955	0.843416	92.2538	91.3485	90.6912	GeneID:854412	Protein implicated in the regulation of ergosterol biosynthesis; one of a seven member gene family with a common essential function and non-essential unique functions; similar to human oxysterol binding protein (OSBP); SWAT-GFP and mCherry fusion proteins localize to the bud neck and vacuolar membrane; HES1 has a paralog, KES1, that arose from the whole genome duplication	GO:0006887,GO:0006897,GO:0008142,GO:0008289,GO:0015248,GO:0015918,GO:0016126,GO:0030011,GO:0034727	exocytosis|endocytosis|oxysterol binding|lipid binding|sterol transporter activity|sterol transport|sterol biosynthetic process|maintenance of cell polarity|piecemeal microautophagy of the nucleus	...
HFM1	367.9024797	241.3991898	494.4057697	2.048083799	1.034274746	6.22E-22	1.91E-21	Up	2.83516	3.03915	3.20884	5.38695	5.71005	5.57118	GeneID:852641	Meiosis specific DNA helicase; involved in the conversion of double-stranded breaks to later recombination intermediates and in crossover control; catalyzes the unwinding of Holliday junctions; has ssDNA and dsDNA stimulated ATPase activity	GO:0000404,GO:0003678,GO:0004004,GO:0005524,GO:0005634,GO:0005730,GO:0005737,GO:0006268,GO:0007129,GO:0007131,GO:0010501,GO:0032406,GO:0046872,GO:0051321,GO:1990166	heteroduplex DNA loop binding|DNA helicase activity|ATP-dependent RNA helicase activity|ATP binding|nucleus|nucleolus|cytoplasm|DNA unwinding involved in DNA replication|synapsis|reciprocal meiotic recombination|RNA secondary structure unwinding|MutLbeta complex binding|metal ion binding|meiotic cell cycle|protein localization to site of double-strand break	...
HIF1	490.4661135	226.4378074	754.4944197	3.3320161	1.736395372	2.42E-41	1.12E-40	Up	7.95845	9.28765	7.31576	22.5598	27.7594	24.929	GeneID:850638	Non-essential component of the HAT-B histone acetyltransferase complex; localized to the nucleus; has a role in telomeric silencing; other members are Hat1p and Hat2p	GO:0000123,GO:0000781,GO:0005634,GO:0006334,GO:0006348,GO:0006351,GO:0016573,GO:0042393,GO:0042803	histone acetyltransferase complex|chromosome, telomeric region|nucleus|nucleosome assembly|chromatin silencing at telomere|transcription, DNA-templated|histone acetylation|histone binding|protein homodimerization activity	...
HMF1	2436.872575	1503.511225	3370.233924	2.241575499	1.164513092	2.21E-55	1.26E-54	Up	138.783	147.111	139.029	310.543	299.463	298.304	GeneID:856785	Member of the p14.5 protein family; functionally complements Mmf1p function when targeted to mitochondria; heat shock inducible; high-dosage growth inhibitor; forms a homotrimer in vitro; HMF1 has a paralog, MMF1, that arose from the whole genome duplication	GO:0005634,GO:0005737,GO:0005758,GO:0005829	nucleus|cytoplasm|mitochondrial intermembrane space|cytosol	...
HMS1	3057.11176	4100.365545	2013.857976	0.491141083	-1.025790587	1.92E-132	2.23E-131	Down	135.439	131.434	131.067	63.6283	62.0995	61.0167	GeneID:854197	bHLH protein with similarity to myc-family transcription factors; overexpression confers hyperfilamentous growth and suppresses the pseudohyphal filamentation defect of a diploid mep1 mep2 homozygous null mutant	GO:0003677,GO:0003700,GO:0005634,GO:0006351,GO:0007124,GO:0046983	DNA binding|DNA binding transcription factor activity|nucleus|transcription, DNA-templated|pseudohyphal growth|protein dimerization activity	...
HMS2	227.2194692	73.84161235	380.5973261	5.154239106	2.365759466	1.76E-36	7.44E-36	Up	2.98267	3.13555	3.27626	15.8862	15.3866	14.1955	GeneID:853612	Protein with similarity to heat shock transcription factors; overexpression suppresses the pseudohyphal filamentation defect of a diploid mep1 mep2 homozygous null mutant; HMS2 has a paralog, SKN7, that arose from the whole genome duplication	GO:0003700,GO:0005634,GO:0005737,GO:0007124,GO:0043565	DNA binding transcription factor activity|nucleus|cytoplasm|pseudohyphal growth|sequence-specific DNA binding	...
HNM1	9289.238122	5746.323787	12832.15246	2.233106406	1.159051996	2.51E-268	6.02E-267	Up	182.943	178.041	189.553	356.089	374.524	367.701	GeneID:852803	Plasma membrane transporter for choline, ethanolamine, and carnitine; involved in the uptake of nitrogen mustard and the uptake of glycine betaine during hypersaline stress; co-regulated with phospholipid biosynthetic genes and negatively regulated by choline and myo-inositol	GO:0005886,GO:0005887,GO:0015179,GO:0015220,GO:0015297,GO:0015871,GO:0031460,GO:0034228,GO:0034229,GO:1900749,GO:1901235	plasma membrane|integral component of plasma membrane|L-amino acid transmembrane transporter activity|choline transmembrane transporter activity|antiporter activity|choline transport|glycine betaine transport|ethanolamine transmembrane transporter activity|ethanolamine transport|(R)-carnitine transport|(R)-carnitine transmembrane transporter activity	...
HO	4.688091122	0.950476324	8.425705919	8.864719412	3.148074967	0.013621417	0.01868244	Up	0.0248081	0.0247303	0.0248721	0.346463	0.0988647	0.149283	GeneID:851371	Site-specific endonuclease; required for gene conversion at the MAT locus (homothallic switching) through the generation of a ds DNA break; expression restricted to mother cells in late G1 as controlled by Swi4p-Swi6p, Swi5p, and Ash1p	GO:0000728,GO:0003677,GO:0004519,GO:0005634,GO:0007533,GO:0016539,GO:0046872	gene conversion at mating-type locus, DNA double-strand break formation|DNA binding|endonuclease activity|nucleus|mating type switching|intein-mediated protein splicing|metal ion binding	...
HOT13	79.70205104	45.32179669	114.0823054	2.517162022	1.331798081	8.74E-09	1.78E-08	Up	8.5277	6.52877	10.1145	20.045	11.8866	14.6327	GeneID:853778	Zinc-binding mitochondrial intermembrane space (IMS) protein; involved in a disulfide relay system for IMS import of cysteine-containing proteins; binds Mia40p and stimulates its Erv1p-dependent oxidation, probably by sequestering zinc	GO:0005758,GO:0008270,GO:0031966,GO:0045041	mitochondrial intermembrane space|zinc ion binding|mitochondrial membrane|protein import into mitochondrial intermembrane space	...
HPF1	2639.899724	1078.037607	4201.761841	3.897602287	1.962586885	0	0	Up	15.1904	14.5966	16.5747	52.0649	54.9273	54.2723	GeneID:854010	Haze-protective mannoprotein; reduces the particle size of aggregated proteins in white wines			...
HSP12	2034.491868	3675.30026	393.6834762	0.107116004	-3.222754053	0	0	Down	435.411	429.574	439.977	40.9143	46.0417	44.0328	GeneID:850532	Plasma membrane protein involved in maintaining membrane organization; involved in maintaining organization during stress conditions; induced by heat shock, oxidative stress, osmostress, stationary phase, glucose depletion, oleate and alcohol; protein abundance increased in response to DNA replication stress and dietary restriction; regulated by the HOG and Ras-Pka pathways; required for dietary …	GO:0005768,GO:0005829,GO:0005886,GO:0007009,GO:0007155,GO:0008289,GO:0034599,GO:0034605,GO:0071470	endosome|cytosol|plasma membrane|plasma membrane organization|cell adhesion|lipid binding|cellular response to oxidative stress|cellular response to heat|cellular response to osmotic stress	...
HSP30	3395.955007	5753.283137	1038.626877	0.180527683	-2.469708008	0	0	Down	262.091	263.288	267.782	38.1028	43.9729	40.0147	GeneID:850385	Negative regulator of the H(+)-ATPase Pma1p; stress-responsive protein; hydrophobic plasma membrane localized; induced by heat shock, ethanol treatment, weak organic acid, glucose limitation, and entry into stationary phase	GO:0005216,GO:0005886,GO:0006974,GO:0016021,GO:0032780,GO:0034605,GO:0070301,GO:0071361,GO:0071470	ion channel activity|plasma membrane|cellular response to DNA damage stimulus|integral component of membrane|negative regulation of ATPase activity|cellular response to heat|cellular response to hydrogen peroxide|cellular response to ethanol|cellular response to osmotic stress	...
HTA1	12647.18949	17687.2781	7607.100868	0.430088837	-1.217293409	0	0	Down	1680.6	1641.57	1609.43	615.172	629.611	656.443	GeneID:851811	Histone H2A; core histone protein required for chromatin assembly and chromosome function; one of two nearly identical subtypes (see also HTA2); DNA damage-dependent phosphorylation by Mec1p facilitates DNA repair; acetylated by Nat4p; N-terminally propionylated in vivo	GO:0000122,GO:0000788,GO:0003677,GO:0006281,GO:0006333,GO:0031298,GO:0046982,GO:0061587	negative regulation of transcription from RNA polymerase II promoter|nuclear nucleosome|DNA binding|DNA repair|chromatin assembly or disassembly|replication fork protection complex|protein heterodimerization activity|transfer RNA gene-mediated silencing	...
HTB1	4005.999882	5686.624483	2325.37528	0.40892014	-1.290108975	5.87E-249	1.31E-247	Down	723.831	735.249	713.823	241.537	249.88	267.806	GeneID:851810	Histone H2B; core histone protein required for chromatin assembly and chromosome function; nearly identical to HTB2; Rad6p-Bre1p-Lge1p mediated ubiquitination regulates reassembly after DNA replication, transcriptional activation, meiotic DSB formation and H3 methylation	GO:0000122,GO:0000788,GO:0003677,GO:0006301,GO:0006333,GO:0031298,GO:0046982	negative regulation of transcription from RNA polymerase II promoter|nuclear nucleosome|DNA binding|postreplication repair|chromatin assembly or disassembly|replication fork protection complex|protein heterodimerization activity	...
HUA2	26.48043463	11.71820257	41.2426667	3.519538638	1.815386324	1.22E-05	2.08E-05	Up	0.953449	0.517212	0.868083	1.77991	1.80061	1.20098	GeneID:854458	Cytoplasmic hypothetical protein; computational analysis of large-scale protein-protein interaction data suggests a possible role in actin patch assembly	GO:0005737	cytoplasm	...
HUG1	205.196373	1.897023164	408.4957229	215.3351265	7.750439868	1.88E-173	2.84E-172	Up	0	2.58882	0	49.7855	63.7074	115.476	GeneID:854944	Ribonucleotide reductase inhibitor; intrinsically disordered protein that binds to and inhibits Rnr2p; involved in the Mec1p-mediated checkpoint pathway; transcription is induced by genotoxic stress and by activation of the Rad53p pathway; protein abundance increases in response to DNA replication stress	GO:0000077,GO:0005634,GO:0005737,GO:0006281,GO:0006974,GO:0007050,GO:1905117,GO:1990846	DNA damage checkpoint|nucleus|cytoplasm|DNA repair|cellular response to DNA damage stimulus|cell cycle arrest|regulation of ribonucleoside-diphosphate reductase activity|ribonucleoside-diphosphate reductase inhibitor activity	...
ICT1	1925.12709	1232.419572	2617.834608	2.124142352	1.086880453	4.71E-43	2.23E-42	Up	42.9714	43.5458	41.544	86.3206	77.64	83.1304	GeneID:850788	Lysophosphatidic acid acyltransferase; responsible for enhanced phospholipid synthesis during organic solvent stress; null displays increased sensitivity to Calcofluor white; highly expressed during organic solvent stress; ICT1 has a paralog, ECM18, that arose from the whole genome duplication; human ABHD5 can complement ict1 null mutant	GO:0003841,GO:0006654,GO:0042171	1-acylglycerol-3-phosphate O-acyltransferase activity|phosphatidic acid biosynthetic process|lysophosphatidic acid acyltransferase activity	...
ICY1	641.3957397	379.2896627	903.5018166	2.382089219	1.252227449	4.03E-33	1.58E-32	Up	59.4791	42.5338	49.9737	82.3361	111.709	101.717	GeneID:855235	hypothetical protein; required for viability in rich media of cells lacking mitochondrial DNA; mutants have an invasive growth defect with elongated morphology; induced by amino acid starvation; ICY1 has a paralog, ICY2, that arose from the whole genome duplication	GO:0005774	vacuolar membrane	...
IES5	812.3451292	1139.96835	484.721908	0.425206461	-1.233764576	3.70E-61	2.27E-60	Down	179.354	184.704	185.978	49.8924	69.7054	67.1318	GeneID:856827	Non-essential INO80 chromatin remodeling complex subunit; deletion affects telomere maintenance via recombination	GO:0000722,GO:0031011	telomere maintenance via recombination|Ino80 complex	...
IGD1	517.5621201	192.5651962	842.559044	4.375448216	2.129430813	1.92E-107	1.87E-106	Up	14.9428	14.7013	10.449	53.6169	56.3248	50.5147	GeneID:850572	Cytoplasmic protein that inhibits Gdb1p glycogen debranching activity; required for normal intracellular accumulation of glycogen; phosphorylated in vivo; expression increases during wine fermentation; protein abundance increases in response to DNA replication stress; IGD1 has a paralog, YOL024W, that arose from the whole genome duplication	GO:0004857,GO:0005737,GO:0005978,GO:0045818	enzyme inhibitor activity|cytoplasm|glycogen biosynthetic process|negative regulation of glycogen catabolic process	...
INA1	5364.838924	3550.14438	7179.533469	2.022321546	1.016012402	1.55E-194	2.70E-193	Up	90.3737	95.9216	89.3931	168.056	163.578	170.652	GeneID:851131	hypothetical protein; not an essential gene; YLR413W has a paralog, FAT3, that arose from the whole genome duplication	GO:0005886,GO:0006811,GO:0016021	plasma membrane|ion transport|integral component of membrane	...
INH1	953.0973639	1428.902626	477.2921017	0.334027031	-1.581963238	5.70E-60	3.43E-59	Down	278.817	258.503	271.431	62.3984	71.7053	58.9868	GeneID:851347	Protein that inhibits ATP hydrolysis by the F1F0-ATP synthase; inhibitory function is enhanced by stabilizing proteins Stf1p and Stf2p; has a calmodulin-binding motif and binds calmodulin in vitro; INH1 has a paralog, STF1, that arose from the whole genome duplication	GO:0004857,GO:0005739,GO:0032780,GO:0042030	enzyme inhibitor activity|mitochondrion|negative regulation of ATPase activity|ATPase inhibitor activity	...
INO2	615.5132971	854.7011216	376.3254725	0.440300665	-1.183439071	6.04E-44	2.89E-43	Down	31.6755	35.4055	36.7582	12.0124	16.1225	15.2576	GeneID:851701	Transcription factor; component of the heteromeric Ino2p/Ino4p basic helix-loop-helix transcription activator that binds inositol/choline-responsive elements (ICREs), required for derepression of phospholipid biosynthetic genes in response to inositol depletion; involved in diauxic shift	GO:0003677,GO:0005634,GO:0006366,GO:0008654,GO:0045944,GO:0046983,GO:0090575	DNA binding|nucleus|transcription from RNA polymerase II promoter|phospholipid biosynthetic process|positive regulation of transcription from RNA polymerase II promoter|protein dimerization activity|RNA polymerase II transcription factor complex	...
IPI1	1330.86183	2011.891018	649.8326418	0.322995946	-1.630412039	2.04E-157	2.87E-156	Down	96.2434	95.3065	98.8173	25.5234	30.7436	29.8649	GeneID:856485	Component of the Rix1 complex and possibly pre-replicative complexes; required for processing of ITS2 sequences from 35S pre-rRNA; component of the pre-60S ribosomal particle with the dynein-related AAA-type ATPase Mdn1p; required for pre-replicative complex (pre-RC) formation and maintenance during DNA replication licensing; relocalizes to the cytosol in response to hypoxia; essential gene	GO:0000027,GO:0000463,GO:0003682,GO:0005634,GO:0005654,GO:0005829,GO:0006267,GO:0006364,GO:0030174,GO:0097344	ribosomal large subunit assembly|maturation of LSU-rRNA from tricistronic rRNA transcript (SSU-rRNA, 5.8S rRNA, LSU-rRNA)|chromatin binding|nucleus|nucleoplasm|cytosol|pre-replicative complex assembly involved in nuclear cell cycle DNA replication|rRNA processing|regulation of DNA-dependent DNA replication initiation|Rix1 complex	...
IPI3	5282.156572	7220.624285	3343.68886	0.46307476	-1.110682969	8.44E-227	1.71E-225	Down	182.937	182.399	184.636	79.8916	75.9378	76.3758	GeneID:855539	Component of the Rix1 complex and pre-replicative complexes (pre-RCs); required for processing of ITS2 sequences from 35S pre-rRNA; component of the pre-60S ribosomal particle with the dynein-related AAA-type ATPase Mdn1p; required for pre-RC formation and maintenance during DNA replication licensing; highly conserved protein which contains several WD40 motifs; IPI3 is an essential gene; other me…	GO:0000027,GO:0003682,GO:0005654,GO:0005656,GO:0006267,GO:0006364,GO:0030174,GO:0097344	ribosomal large subunit assembly|chromatin binding|nucleoplasm|nuclear pre-replicative complex|pre-replicative complex assembly involved in nuclear cell cycle DNA replication|rRNA processing|regulation of DNA-dependent DNA replication initiation|Rix1 complex	...
IPL1	44.38766802	24.41002841	64.36530762	2.636838702	1.398809323	7.28E-06	1.26E-05	Up	0.912238	0.856147	1.02975	1.93045	2.15604	2.51842	GeneID:855892	Aurora kinase of chromosomal passenger complex; mediates release of mono-oriented kinetochores from microtubules in meiosis I, and kinetochore release from SPB clusters at meiotic exit; helps maintain condensed chromosomes during anaphase; required for SPB cohesion and prevention of multipolar spindle formation; promotes telomerase release at G2/M; Iocalizes to nuclear foci that diffuse upon DNA …	GO:0000778,GO:0004672,GO:0005524,GO:0005737,GO:0005819,GO:0005828,GO:0005876,GO:0006468,GO:0007059,GO:0008608,GO:0018105,GO:0032133,GO:0032465,GO:0035174,GO:0044774,GO:0045143,GO:0045144,GO:0051228,GO:0051233,GO:0090266,GO:1901673,GO:1901925	condensed nuclear chromosome kinetochore|protein kinase activity|ATP binding|cytoplasm|spindle|kinetochore microtubule|spindle microtubule|protein phosphorylation|chromosome segregation|attachment of spindle microtubules to kinetochore|peptidyl-serine phosphorylation|chromosome passenger complex|regulation of cytokinesis|histone serine kinase activity|mitotic DNA integrity checkpoint|homologous c…	...
IRC10	67.94706738	35.50712578	100.387009	2.82723557	1.499392096	4.06E-09	8.38E-09	Up	1.25389	0.888042	0.769221	2.18221	3.02953	2.29731	GeneID:854145	hypothetical protein; subunit of the leading edge protein (LEP) complex (Ssp1-Ady3-Don1-Irc10) that forms a ring-like structure at the leading edge of the prospore membrane during meiosis II; null mutant displays increased levels of spontaneous Rad52p foci			...
IRC18	74.07648882	31.98682389	116.1661537	3.631687665	1.860640132	5.12E-14	1.26E-13	Up	0.261888	0.429638	1.12804	2.09138	2.37344	3.50412	GeneID:853414	Protein involved in outer spore wall assembly; possible role in assembly of the dityrosine layer; similar to adjacent ORF, LOH1; irc18 loh1 double mutant exhibits reduced dityrosine fluorescence relative to single mutants; SWAT-GFP fusion protein localizes to the ER and vacuole, while mCherry fusion localizes to the vacuole; expression induced in respiratory-deficient cells and carbon-limited che…	GO:0016021,GO:0030476	integral component of membrane|ascospore wall assembly	...
IRC8	204.654231	130.8038205	278.5046416	2.129178188	1.090296692	2.92E-14	7.22E-14	Up	1.9527	2.31556	2.35991	4.72433	4.01319	4.61558	GeneID:853396	Bud tip localized hypothetical protein; mRNA is targeted to the bud by a She2p dependent transport system; mRNA is cell cycle regulated via Fkh2p, peaking in G2/M phase; null mutant displays increased levels of spontaneous Rad52p foc	GO:0005933,GO:0006312,GO:0016021	cellular bud|mitotic recombination|integral component of membrane	...
IRS4	405.1709113	259.5147265	550.8270961	2.122527316	1.085783121	4.19E-26	1.41E-25	Up	5.78714	5.54479	5.08304	10.72	10.2717	10.3402	GeneID:853889	EH domain-containing protein; involved in regulating phosphatidylinositol 4,5-bisphosphate levels and autophagy; Irs4p and Tax4p bind and activate the PtdIns phosphatase Inp51p; Irs4p and Tax4p are involved in localizing Atg17p to the PAS; IRS4 has a paralog, TAX4, that arose from the whole genome duplication	GO:0000183,GO:0000407,GO:0006629,GO:0006914,GO:0009267,GO:0031505,GO:0048017	chromatin silencing at rDNA|phagophore assembly site|lipid metabolic process|autophagy|cellular response to starvation|fungal-type cell wall organization|inositol lipid-mediated signaling	...
ISA1	4131.312768	2241.603996	6021.02154	2.686032659	1.425476846	0.00E+00	5.20E-308	Up	111.75	107.853	104.522	264.244	265.409	262.166	GeneID:850632	Protein required for maturation of mitochondrial [4Fe-4S] proteins; functions in a complex with Isa2p and possibly Iba57p; isa1 deletion causes loss of mitochondrial DNA and respiratory deficiency; depletion reduces growth on nonfermentable carbon sources; functional ortholog of bacterial A-type ISC proteins; human ISCA1 can complement isa1 null mutant	GO:0005198,GO:0005506,GO:0005759,GO:0008198,GO:0009102,GO:0016226,GO:0051536,GO:0051537,GO:0097428	structural molecule activity|iron ion binding|mitochondrial matrix|ferrous iron binding|biotin biosynthetic process|iron-sulfur cluster assembly|iron-sulfur cluster binding|2 iron, 2 sulfur cluster binding|protein maturation by iron-sulfur cluster transfer	...
ITR1	13824.02166	20244.8924	7403.150911	0.365679934	-1.451346633	0	0	Down	544.674	527.082	520.695	173.353	173.826	176.839	GeneID:852108	Myo-inositol transporter; member of the sugar transporter superfamily; expression is repressed by inositol and choline via Opi1p and derepressed via Ino2p and Ino4p; relative distribution to the vacuole increases upon DNA replication stress; ITR1 has a paralog, ITR2, that arose from the whole genome duplication	GO:0005351,GO:0005355,GO:0005365,GO:0005886,GO:0007124,GO:0015798,GO:0016020,GO:0016021,GO:0035428,GO:0046323,GO:0055085	sugar:proton symporter activity|glucose transmembrane transporter activity|myo-inositol transmembrane transporter activity|plasma membrane|pseudohyphal growth|myo-inositol transport|membrane|integral component of membrane|hexose transmembrane transport|glucose import|transmembrane transport	...
IVY1	452.6780865	244.5675262	660.7886468	2.701865849	1.433956045	1.12E-47	5.65E-47	Up	6.70806	6.8019	7.00864	15.7428	16.6193	18.0759	GeneID:851815	Phospholipid-binding protein that interacts with both Ypt7p and Vps33p; may partially counteract the action of Vps33p and vice versa, localizes to the rim of the vacuole as cells approach stationary phase	GO:0000329,GO:0005543,GO:0042144,GO:0042802	fungal-type vacuole membrane|phospholipid binding|vacuole fusion, non-autophagic|identical protein binding	...
JSN1	818.918831	473.9088277	1163.928834	2.456018471	1.296321411	2.17E-49	1.13E-48	Up	6.0091	6.543	5.97529	14.551	12.5479	14.3918	GeneID:853553	Member of the Puf family of RNA-binding proteins; interacts with mRNAs encoding membrane-associated proteins; involved in localizing the Arp2/3 complex to mitochondria; overexpression causes increased sensitivity to benomyl; JSN1 has a paralog, PUF2, that arose from the whole genome duplication	GO:0000288,GO:0003729,GO:0005737,GO:0009277,GO:0032473,GO:0034629,GO:0051654	nuclear-transcribed mRNA catabolic process, deadenylation-dependent decay|mRNA binding|cytoplasm|fungal-type cell wall|cytoplasmic side of mitochondrial outer membrane|cellular protein complex localization|establishment of mitochondrion localization	...
KCH1	533.2394681	747.5040859	318.9748503	0.426719875	-1.228638786	2.00E-41	9.25E-41	Down	23.6232	21.1648	23.0583	8.7048	8.59904	8.80087	GeneID:853514	Potassium transporter that mediates K+ influx; activates high-affinity Ca2+ influx system (HACS) during mating pheromone response; expression up-regulated in response to alpha factor; localized to sites of polarized growth; member of a fungal-specific gene family; potential Cdc28p substrate; KCH1 has a paralog, PRM6, that arose from the whole genome duplication	GO:0005774,GO:0005887,GO:0005937,GO:0015079,GO:0071805	vacuolar membrane|integral component of plasma membrane|mating projection|potassium ion transmembrane transporter activity|potassium ion transmembrane transport	...
KEL2	385.1897274	172.6608194	597.7186354	3.461808172	1.791525783	1.30E-58	7.77E-58	Up	2.62942	2.75894	3.11769	8.26993	8.92785	9.99786	GeneID:853153	Protein that negatively regulates mitotic exit; forms a complex with Kel1p and Bud14p that regulates Bnr1p (formin) to affect actin cable assembly, cytokinesis, and polarized growth; functions in a complex with Kel1p, interacts with Tem1p and Lte1p; localizes to regions of polarized growth; potential Cdc28p substrate	GO:0000747,GO:0001100,GO:0005934,GO:0005935,GO:0032465,GO:0043332,GO:0060627,GO:0090337,GO:1990615	conjugation with cellular fusion|negative regulation of exit from mitosis|cellular bud tip|cellular bud neck|regulation of cytokinesis|mating projection tip|regulation of vesicle-mediated transport|regulation of formin-nucleated actin cable assembly|Kelch-containing formin regulatory complex	...
KIN82	559.7923284	354.8880459	764.6966109	2.154754492	1.107523501	3.03E-36	1.27E-35	Up	7.05142	6.75042	6.64337	14.4769	12.5093	12.8639	GeneID:850453	Putative serine/threonine protein kinase; implicated in the regulation of phospholipid asymmetry through the activation of phospholipid translocases (flippases); involved in the phosphorylation of upstream inhibitory kinase Ypk1p along with Fpk1p; has a redundant role in the cellular response to mating pheromone; KIN82 has a paralog, FPK1, that arose from the whole genome duplication	GO:0000749,GO:0004672,GO:0004674,GO:0005524,GO:0005634,GO:0005737,GO:0005886,GO:0006468,GO:0035556,GO:0045332	response to pheromone involved in conjugation with cellular fusion|protein kinase activity|protein serine/threonine kinase activity|ATP binding|nucleus|cytoplasm|plasma membrane|protein phosphorylation|intracellular signal transduction|phospholipid translocation	...
KIP1	226.6384975	150.7800938	302.4969011	2.006212448	1.004474388	1.43E-13	3.47E-13	Up	2.06357	2.35348	2.31174	3.58061	4.39985	4.44913	GeneID:852216	Kinesin-related motor protein; required for mitotic spindle assembly, chromosome segregation, and 2 micron plasmid partitioning; functionally redundant with Cin8p for chromosomal but not plasmid functions	GO:0000022,GO:0000070,GO:0000073,GO:0003777,GO:0005200,GO:0005524,GO:0005737,GO:0005816,GO:0005871,GO:0005876,GO:0007018,GO:0007019,GO:0008017,GO:0008574,GO:0030543,GO:0051301,GO:0090307	mitotic spindle elongation|mitotic sister chromatid segregation|spindle pole body separation|microtubule motor activity|structural constituent of cytoskeleton|ATP binding|cytoplasm|spindle pole body|kinesin complex|spindle microtubule|microtubule-based movement|microtubule depolymerization|microtubule binding|ATP-dependent microtubule motor activity, plus-end-directed|2-micrometer plasmid partiti…	...
LCL3	623.2331009	831.7601078	414.706094	0.498588584	-1.004078246	4.25E-33	1.67E-32	Down	44.5162	43.3216	47.9322	23.3539	18.7385	19.5188	GeneID:852795	hypothetical protein; mutant has long chronological lifespan; has homology to Staphylococcus aureus nuclease; GFP-fusion protein localizes to mitochondria; is induced in response to the DNA-damaging agent MMS	GO:0004518,GO:0004519,GO:0005634,GO:0005739,GO:0006401,GO:0016021,GO:0046872	nuclease activity|endonuclease activity|nucleus|mitochondrion|RNA catabolic process|integral component of membrane|metal ion binding	...
LEE1	432.3775686	771.0052369	93.74990036	0.121594376	-3.039851597	6.31E-154	8.68E-153	Down	39.7632	44.5487	43.1345	4.22716	3.96461	3.99549	GeneID:856053	Zinc-finger hypothetical protein	GO:0046872	metal ion binding	...
LOT6	108.3335804	68.7586931	147.9084677	2.151123895	1.10509062	1.87E-08	3.73E-08	Up	3.00607	3.98869	4.5015	7.07663	7.36766	8.41348	GeneID:850698	FMN-dependent NAD(P)H:quinone reductase; role in apoptosis-like cell death; may be involved in quinone detoxification; expression elevated at low temperature; sequesters the Cin5p transcription factor in the cytoplasm in complex with the proteasome under reducing conditions	GO:0003955,GO:0005634,GO:0005829,GO:0006915,GO:0008134,GO:0010181,GO:0034599,GO:0042994,GO:0052873,GO:0052874	NAD(P)H dehydrogenase (quinone) activity|nucleus|cytosol|apoptotic process|transcription factor binding|FMN binding|cellular response to oxidative stress|cytoplasmic sequestering of transcription factor|FMN reductase (NADPH) activity|FMN reductase (NADH) activity	...
LUC7	472.7160841	272.5377032	672.894465	2.468995875	1.303924426	8.03E-42	3.73E-41	Up	13.4691	13.9673	17.1703	29.8536	32.5819	30.7261	GeneID:851471	Essential protein associated with the U1 snRNP complex; splicing factor involved in recognition of 5' splice site; contains two zinc finger motifs; N-terminal zinc finger binds pre-mRNA; relocalizes to the cytosol in response to hypoxia	GO:0003729,GO:0005634,GO:0005685,GO:0005829,GO:0006376,GO:0071004	mRNA binding|nucleus|U1 snRNP|cytosol|mRNA splice site selection|U2-type prespliceosome	...
MAK5	7938.764629	10595.00987	5282.519387	0.498585603	-1.00408687	3.38E-239	7.17E-238	Down	181.302	182.185	177.874	79.9239	81.625	84.4999	GeneID:852439	Essential nucleolar protein; putative DEAD-box RNA helicase required for maintenance of M1 dsRNA virus; involved in biogenesis of large (60S) ribosomal subunits	GO:0000463,GO:0000466,GO:0003723,GO:0004004,GO:0005524,GO:0005730,GO:0005737,GO:0010501,GO:0042273	maturation of LSU-rRNA from tricistronic rRNA transcript (SSU-rRNA, 5.8S rRNA, LSU-rRNA)|maturation of 5.8S rRNA from tricistronic rRNA transcript (SSU-rRNA, 5.8S rRNA, LSU-rRNA)|RNA binding|ATP-dependent RNA helicase activity|ATP binding|nucleolus|cytoplasm|RNA secondary structure unwinding|ribosomal large subunit biogenesis	...
MAL13	615.2399228	369.1182983	861.3615473	2.333565015	1.222535663	3.10E-24	1.01E-23	Up	10.6445	10.5267	11.5614	24.9675	26.3592	21.6498	GeneID:853205	MAL-activator protein; part of complex locus MAL1; nonfunctional in genomic reference strain S288C	GO:0000023,GO:0000978,GO:0001077,GO:0003700,GO:0005634,GO:0006355,GO:0008270,GO:0044262,GO:0061414	maltose metabolic process|RNA polymerase II proximal promoter sequence-specific DNA binding|transcriptional activator activity, RNA polymerase II proximal promoter sequence-specific DNA binding|DNA binding transcription factor activity|nucleus|regulation of transcription, DNA-templated|zinc ion binding|cellular carbohydrate metabolic process|positive regulation of transcription from RNA polymeras…	...
MBB1	222.1054342	143.2125078	300.9983605	2.10176028	1.07159813	7.05E-15	1.78E-14	Up	21.8224	17.0559	25.8377	38.8201	38.4266	35.304	GeneID:853240	hypothetical protein; conserved among S. cerevisiae strains, not conserved in closely related Saccharomyces species; protein detected in large-scale protein-protein interaction studies; YJL199C is not an essential gene			...
MBF1	1377.914946	823.9923041	1931.837588	2.344484989	1.229271042	5.95E-98	5.31E-97	Up	64.9721	59.5824	54.7993	131.396	116.818	119.261	GeneID:854474	Transcriptional coactivator; bridges the DNA-binding region of Gcn4p and TATA-binding protein Spt15p; suppressor of frameshift mutations; protein abundance increases in response to DNA replication stress	GO:0003713,GO:0005634,GO:0005737,GO:0006351,GO:0043565,GO:0045944	transcription coactivator activity|nucleus|cytoplasm|transcription, DNA-templated|sequence-specific DNA binding|positive regulation of transcription from RNA polymerase II promoter	...
MBR1	1353.998393	1918.348015	789.6487703	0.411629571	-1.280581468	3.70E-96	3.23E-95	Down	71.3104	80.0129	74.8341	28.9454	28.1544	26.4913	GeneID:853769	Protein involved in mitochondrial functions and stress response; overexpression suppresses growth defects of hap2, hap3, and hap4 mutants; MBR1 has a paralog, ISF1, that arose from the whole genome duplication	GO:0005739,GO:0009060	mitochondrion|aerobic respiration	...
MCH1	3037.635492	1510.265988	4565.004995	3.022649673	1.595813779	8.45E-304	2.24E-302	Up	50.2163	49.6292	50.7925	137.894	140.847	145.222	GeneID:851506	Protein with similarity to mammalian monocarboxylate permeases; monocarboxylate permeases are involved in transport of monocarboxylic acids across the plasma membrane but mutant is not deficient in monocarboxylate transport	GO:0000329,GO:0005215,GO:0006810,GO:0016020,GO:0016021,GO:0055085	fungal-type vacuole membrane|transporter activity|transport|membrane|integral component of membrane|transmembrane transport	...
MCP1	485.4099494	704.49593	266.3239689	0.378034787	-1.403409096	9.74E-36	4.06E-35	Down	33.1978	25.8368	33.15	11.2741	10.5223	9.38046	GeneID:854403	Mitochondrial hypothetical protein involved in lipid homeostasis; integral membrane protein that localizes to the mitochondrial outer membrane; involved in mitochondrial morphology; interacts genetically with MDM10, and other members of the ERMES complex; contains five predicted transmembrane domains	GO:0005741,GO:0007005,GO:0032592,GO:0055088	mitochondrial outer membrane|mitochondrion organization|integral component of mitochondrial membrane|lipid homeostasis	...
MDL1	1178.982342	657.7354487	1700.229236	2.584974307	1.370149941	1.27E-104	1.20E-103	Up	13.255	13.4297	13.6935	31.6592	32.5446	34.521	GeneID:850885	Mitochondrial inner membrane half-type ABC transporter; mediates export of peptides generated upon proteolysis of mitochondrial proteins; plays a role in the regulation of cellular resistance to oxidative stress	GO:0005524,GO:0005743,GO:0005774,GO:0015421,GO:0016021,GO:0016887,GO:0090374	ATP binding|mitochondrial inner membrane|vacuolar membrane|oligopeptide-transporting ATPase activity|integral component of membrane|ATPase activity|oligopeptide export from mitochondrion	...
MEP1	624.8711768	840.2143166	409.5280371	0.487409021	-1.036795143	3.98E-35	1.64E-34	Down	22.7047	23.7454	24.1396	9.3363	11.5093	10.267	GeneID:853019	Ammonium permease; belongs to a ubiquitous family of cytoplasmic membrane proteins that transport only ammonium (NH4+); expression is under the nitrogen catabolite repression regulation; human homolog RHCG complements yeast null mutant; mutations in human homolog RHCG implicated in metabolic acidosis; MEP1 has a paralog, MEP3, that arose from the whole genome duplication	GO:0005886,GO:0008519,GO:0015696,GO:0016021,GO:0019740	plasma membrane|ammonium transmembrane transporter activity|ammonium transport|integral component of membrane|nitrogen utilization	...
MEP2	1377.046942	2062.725676	691.368209	0.335172155	-1.577025797	7.44E-153	1.02E-151	Down	70.3855	64.9217	68.6046	20.2457	21.4492	20.7009	GeneID:855580	Ammonium permease involved in regulation of pseudohyphal growth; belongs to a ubiquitous family of cytoplasmic membrane proteins that transport only ammonium (NH4+); expression is under the nitrogen catabolite repression regulation	GO:0005886,GO:0007124,GO:0008519,GO:0015696,GO:0016021,GO:0019740	plasma membrane|pseudohyphal growth|ammonium transmembrane transporter activity|ammonium transport|integral component of membrane|nitrogen utilization	...
MEP3	1157.750988	1866.070495	449.4314815	0.240843785	-2.053830398	3.76E-208	7.00E-207	Down	53.6006	54.0587	54.5332	10.8485	11.7195	11.9606	GeneID:856260	Ammonium permease of high capacity and low affinity; belongs to a ubiquitous family of cytoplasmic membrane proteins that transport only ammonium (NH4+); expression is under the nitrogen catabolite repression regulation ammonia permease; MEP3 has a paralog, MEP1, that arose from the whole genome duplication	GO:0005886,GO:0008519,GO:0015696,GO:0016021,GO:0019740	plasma membrane|ammonium transmembrane transporter activity|ammonium transport|integral component of membrane|nitrogen utilization	...
MET28	1095.613075	1497.929135	693.2970144	0.462836991	-1.111423921	6.01E-66	3.94E-65	Down	143.146	149.253	156.388	59.7147	58.6856	65.954	GeneID:854834	bZIP transcriptional activator in the Cbf1p-Met4p-Met28p complex; participates in the regulation of sulfur metabolism	GO:0016021	integral component of membrane	...
MET31	245.2550088	328.1085047	162.401513	0.494962827	-1.014607916	1.11E-14	2.78E-14	Down	26.5365	32.5019	27.6646	13.3884	13.5142	9.87955	GeneID:856069	Zinc-finger DNA-binding transcription factor; targets strong transcriptional activator Met4p to promoters of sulfur metabolic genes; involved in transcriptional regulation of the methionine biosynthetic genes; feedforward loop controlling expression of MET32 and the lack of such a loop for MET31 may account for the differential actions of Met31p and Met32p; MET31 has a paralog, MET32, that arose …	GO:0000122,GO:0000987,GO:0001133,GO:0005634,GO:0005737,GO:0006351,GO:0006357,GO:0031335,GO:0045944,GO:0046872	negative regulation of transcription from RNA polymerase II promoter|proximal promoter sequence-specific DNA binding|RNA polymerase II transcription factor activity, sequence-specific transcription regulatory region DNA binding|nucleus|cytoplasm|transcription, DNA-templated|regulation of transcription from RNA polymerase II promoter|regulation of sulfur amino acid metabolic process|positive regul…	...
MET32	1887.527646	3167.581571	607.4737216	0.191778399	-2.382487865	0	0	Down	241.132	224.826	223.85	35.1462	41.8119	42.0652	GeneID:851840	Zinc-finger DNA-binding transcription factor; involved in transcriptional regulation of the methionine biosynthetic genes; targets strong transcriptional activator Met4p to promoters of sulfur metabolic genes; feedforward loop exists in the regulation of genes controlled by Met4p and Met32p; lack of such a loop for MET31 may account for the differential actions of Met32p and Met31p; MET32 has a p…	GO:0000122,GO:0000987,GO:0001102,GO:0001133,GO:0005634,GO:0005737,GO:0006351,GO:0006357,GO:0007346,GO:0031335,GO:0045944,GO:0046872	negative regulation of transcription from RNA polymerase II promoter|proximal promoter sequence-specific DNA binding|RNA polymerase II activating transcription factor binding|RNA polymerase II transcription factor activity, sequence-specific transcription regulatory region DNA binding|nucleus|cytoplasm|transcription, DNA-templated|regulation of transcription from RNA polymerase II promoter|regula…	...
MGA1	2570.441919	360.2593223	4780.624515	13.26995367	3.730091428	0	0	Up	10.3446	9.26755	10.5143	128.095	132.57	127.878	GeneID:853164	Protein similar to heat shock transcription factor; multicopy suppressor of pseudohyphal growth defects of ammonium permease mutants	GO:0003677,GO:0003700,GO:0005634,GO:0030447,GO:0043565	DNA binding|DNA binding transcription factor activity|nucleus|filamentous growth|sequence-specific DNA binding	...
MGL2	1902.694311	872.4156367	2932.972986	3.361898689	1.74927625	4.94E-237	1.04E-235	Up	29.7242	30.6241	27.4025	89.5165	93.1962	98.8085	GeneID:855250	Monoacylglycerol lipase; palmitoyl monoacylglycerol is the preferred substrate; role in triacylglycerol catabolism; minor role in medium-chain fatty acid ethyl ester biosynthesis; contains an alpha/beta hydrolase domain and a typical lipase motif; has similarity to acyltransferases, Eeb1p and Eht1p, and human ABHD1	GO:0006641,GO:0016746,GO:0034338,GO:0047372,GO:0051792,GO:0051793	triglyceride metabolic process|transferase activity, transferring acyl groups|short-chain carboxylesterase activity|acylglycerol lipase activity|medium-chain fatty acid biosynthetic process|medium-chain fatty acid catabolic process	...
MGS1	492.2584473	261.9690619	722.5478326	2.758141848	1.463696655	2.08E-53	1.14E-52	Up	4.80752	5.56481	5.34248	13.348	12.0551	13.6964	GeneID:855503	Protein with DNA-dependent ATPase and ssDNA annealing activities; involved in maintenance of genome; interacts functionally with DNA polymerase delta; homolog of human Werner helicase interacting protein (WHIP); forms nuclear foci upon DNA replication stress	GO:0000733,GO:0003677,GO:0005524,GO:0005634,GO:0006281,GO:0006282,GO:0008047,GO:0033567,GO:0043142,GO:0046872	DNA strand renaturation|DNA binding|ATP binding|nucleus|DNA repair|regulation of DNA repair|enzyme activator activity|DNA replication, Okazaki fragment processing|single-stranded DNA-dependent ATPase activity|metal ion binding	...
MHF2	131.1653771	87.08620772	175.2445465	2.012311146	1.008853394	1.52E-08	3.04E-08	Up	34.8373	36.7983	28.8824	70.2929	63.8795	68.3286	GeneID:1466431	Component of the heterotetrameric MHF histone-fold complex; in humans the MHF complex interacts with both DNA and Mph1p ortholog FANCM to stabilize and remodel blocked replication forks and repair damaged DNA; mhf2 srs2 double mutants are MMS hypersensitive; orthologous to human centromere constitutive-associated network (CCAN) subunit CENP-X, also known as MHF2	GO:0000712,GO:0003690,GO:0006281,GO:0006974,GO:0031297,GO:0043240,GO:0051382,GO:0071821	resolution of meiotic recombination intermediates|double-stranded DNA binding|DNA repair|cellular response to DNA damage stimulus|replication fork processing|Fanconi anaemia nuclear complex|kinetochore assembly|FANCM-MHF complex	...
MIG2	190.9860444	118.8164169	263.155672	2.214809021	1.147182303	1.21E-14	3.02E-14	Up	4.54177	4.30723	4.52843	8.2178	8.52354	9.14271	GeneID:852663	Zinc finger transcriptional repressor; cooperates with Mig1p in glucose-induced gene repression; under low glucose conditions relocalizes to mitochondrion, where it interacts with Ups1p, antagonizes mitochondrial fission factor Dnm1p, indicative of a role in mitochondrial fusion or regulating morphology; regulates filamentous growth in response to glucose depletion; activated in stochastic pulses…	GO:0000122,GO:0000433,GO:0000978,GO:0001078,GO:0005634,GO:0005739,GO:0005975,GO:0006351,GO:0045944,GO:0046872,GO:1900436	negative regulation of transcription from RNA polymerase II promoter|negative regulation of transcription from RNA polymerase II promoter by glucose|RNA polymerase II proximal promoter sequence-specific DNA binding|transcriptional repressor activity, RNA polymerase II proximal promoter sequence-specific DNA binding|nucleus|mitochondrion|carbohydrate metabolic process|transcription, DNA-templated|…	...
MIG3	73.09136755	41.4988935	104.6838416	2.522569466	1.334893998	3.49E-08	6.83E-08	Up	1.50825	1.85171	1.74886	4.56974	3.7757	3.5239	GeneID:856750	Transcriptional regulator; partially nonfunctional in S288C strains but has a major role in catabolite repression and ethanol response in some other strains; involved in response to toxic agents; phosphorylation by Snf1p or the Mec1p pathway inactivates Mig3p, allowing induction of damage response genesenvironment	GO:0000430,GO:0000978,GO:0001078,GO:0005634,GO:0005737,GO:0006351,GO:0006974,GO:0010768,GO:0034644,GO:0045471,GO:0046872	regulation of transcription from RNA polymerase II promoter by glucose|RNA polymerase II proximal promoter sequence-specific DNA binding|transcriptional repressor activity, RNA polymerase II proximal promoter sequence-specific DNA binding|nucleus|cytoplasm|transcription, DNA-templated|cellular response to DNA damage stimulus|negative regulation of transcription from RNA polymerase II promoter in …	...
MIT1	1397.005625	1983.723538	810.2877111	0.408468063	-1.291704813	3.77E-72	2.63E-71	Down	44.0436	38.6079	37.8888	15.053	14.2093	15.877	GeneID:856711	Transcriptional regulator of pseudohyphal growth; protein with sequence similarity to S. pombe gti1+ (gluconate transport inducer 1) and C. albicans Wor1	GO:0003677,GO:0005634,GO:0005737	DNA binding|nucleus|cytoplasm	...
MME1	1708.011477	1137.154284	2278.86867	2.0040101	1.00288978	2.89E-80	2.20E-79	Up	35.0198	39.345	37.3216	65.0521	69.0549	65.3677	GeneID:855202	Transporter of the mitochondrial inner membrane that exports magnesium; involved in mitochondrial Mg2+ homeostasis; has similarity to human mitochondrial ATP-Mg/Pi carriers	GO:0005743,GO:0015095,GO:0015693,GO:0016021,GO:1990616	mitochondrial inner membrane|magnesium ion transmembrane transporter activity|magnesium ion transport|integral component of membrane|magnesium ion export from mitochondrion	...
MNL1	1056.126972	639.670566	1472.583378	2.302096511	1.202948317	1.22E-74	8.76E-74	Up	12.1657	12.2242	12.059	23.8581	24.5151	25.5731	GeneID:856611	Alpha-1,2-specific exomannosidase of the endoplasmic reticulum; involved in glycan trimming of both folded and misfolded glycoproteins; complexes with Pdi1p, and trims a mannose from Man8GlcNac2 glycans to generate Man7GlcNac2, an oligosaccharide signal on glycoproteins destined for ER-associated protein degradation; requires Pdi1p for stability and substrate recognition; human homolog EDEM1 can …	GO:0000139,GO:0004571,GO:0005509,GO:0005788,GO:0006486,GO:0006491,GO:0006986,GO:0030246,GO:0036508,GO:0044322,GO:0097466,GO:1904380,GO:1904382	Golgi membrane|mannosyl-oligosaccharide 1,2-alpha-mannosidase activity|calcium ion binding|endoplasmic reticulum lumen|protein glycosylation|N-glycan processing|response to unfolded protein|carbohydrate binding|protein alpha-1,2-demannosylation|endoplasmic reticulum quality control compartment|ubiquitin-dependent glycoprotein ERAD pathway|endoplasmic reticulum mannose trimming|mannose trimming in…	...
MOH1	939.5460333	1258.764997	620.3270701	0.492806101	-1.020907978	3.61E-49	1.87E-48	Down	133.512	129.238	143.292	53.8655	57.7429	47.3518	GeneID:852231	hypothetical protein, essential for stationary phase survival; not required for growth on nonfermentable carbon sources; possibly linked with vacuolar transport	GO:0046872	metal ion binding	...
MOT3	2114.682521	1229.680132	2999.684909	2.439402597	1.286527879	1.97E-150	2.64E-149	Up	37.5853	35.3365	39.2759	85.0247	79.4537	82.9898	GeneID:855092	Transcriptional repressor, activator; role in cellular adjustment to osmotic stress including modulation of mating efficiency; involved in repression of subset of hypoxic genes by Rox1p, repression of several DAN/TIR genes during aerobic growth, ergosterol biosynthetic genes in response to hyperosmotic stress; contributes to recruitment of Tup1p-Cyc8p general repressor to promoters; relocalizes t…	GO:0000122,GO:0000978,GO:0000981,GO:0001102,GO:0001103,GO:0005634,GO:0005829,GO:0006351,GO:0010895,GO:0045944,GO:0046872,GO:0061393,GO:0071470,GO:0071474	negative regulation of transcription from RNA polymerase II promoter|RNA polymerase II proximal promoter sequence-specific DNA binding|RNA polymerase II transcription factor activity, sequence-specific DNA binding|RNA polymerase II activating transcription factor binding|RNA polymerase II repressing transcription factor binding|nucleus|cytosol|transcription, DNA-templated|negative regulation of e…	...
MPS2	455.0272762	295.5611143	614.4934381	2.079074034	1.055941132	7.80E-27	2.67E-26	Up	9.36887	9.75862	7.90044	15.704	17.8362	16.8072	GeneID:852805	Essential membrane protein localized at nuclear envelope and SPBs; required for insertion of the newly duplicated spindle pole body into the nuclear envelope; potentially phosphorylated by Cdc28p; MPS2 has a paralog, CSM4, that arose from the whole genome duplication	GO:0000741,GO:0005198,GO:0005635,GO:0005737,GO:0005816,GO:0016021,GO:0030474,GO:0031965,GO:0071988	karyogamy|structural molecule activity|nuclear envelope|cytoplasm|spindle pole body|integral component of membrane|spindle pole body duplication|nuclear membrane|protein localization to spindle pole body	...
MPS3	154.6409369	75.76552799	233.5163458	3.082092239	1.623910038	6.66E-17	1.79E-16	Up	1.60799	1.01696	1.25055	4.55593	3.482	3.77684	GeneID:853434	Nuclear envelope protein; required for SPB insertion, SPB duplication, Kar5p localization near the SPB and nuclear fusion; interacts with Mps2p to tether half-bridge to core SPB; N-terminal acetylation by Eco1p regulates its role in nuclear organization; localizes to the SPB half bridge and telomeres during meiosis; required with Ndj1p and Csm4p for meiotic bouquet formation and telomere-led rapi…	GO:0000741,GO:0000743,GO:0000784,GO:0005524,GO:0005635,GO:0005816,GO:0005825,GO:0006348,GO:0006998,GO:0007064,GO:0007129,GO:0016021,GO:0030474,GO:0031965,GO:0034087,GO:0034398,GO:0034399,GO:0034993,GO:0043495,GO:0045141	karyogamy|nuclear migration involved in conjugation with cellular fusion|nuclear chromosome, telomeric region|ATP binding|nuclear envelope|spindle pole body|half bridge of spindle pole body|chromatin silencing at telomere|nuclear envelope organization|mitotic sister chromatid cohesion|synapsis|integral component of membrane|spindle pole body duplication|nuclear membrane|establishment of mitotic s…	...
MRH1	15131.62696	20577.98368	9685.270248	0.470661771	-1.087237418	0	0	Down	1055.09	1072.91	1080.79	453.168	438.583	448.953	GeneID:851597	Protein that localizes primarily to the plasma membrane; also found at the nuclear envelope; long-lived protein that is asymmetrically retained in the plasma membrane of mother cells; the authentic, non-tagged protein is detected in mitochondria in a phosphorylated state; null mutation confers sensitivity to acetic acid	GO:0005216,GO:0005739,GO:0005886,GO:0005933,GO:0016021,GO:0032780	ion channel activity|mitochondrion|plasma membrane|cellular bud|integral component of membrane|negative regulation of ATPase activity	...
MRH4	1392.123388	1896.359472	887.8873032	0.468206222	-1.094783989	7.12E-79	5.35E-78	Down	62.1207	58.2436	58.2735	24.4254	24.5184	25.7342	GeneID:852816	Mitochondrial ATP-dependent RNA helicase of the DEAD-box family; required for assembly of the large subunit of mitochondrial ribosomes; binds to the large subunit rRNA, 21S_rRNA; localizes to the matrix face of the mitochondrial inner membrane and associates with the large subunit precursor and with mature ribosomes	GO:0004004,GO:0005524,GO:0005730,GO:0005739,GO:0005759,GO:0010501,GO:0016070,GO:1902775,GO:1990400	ATP-dependent RNA helicase activity|ATP binding|nucleolus|mitochondrion|mitochondrial matrix|RNA secondary structure unwinding|RNA metabolic process|mitochondrial large ribosomal subunit assembly|mitochondrial ribosomal large subunit rRNA binding	...
MRP51	2486.86354	3380.488142	1593.238939	0.471304401	-1.085268942	2.95E-93	2.50E-92	Down	138.796	140.193	146.368	63.6469	61.8226	59.2771	GeneID:855985	Mitochondrial ribosomal protein of the small subunit; MRP51 exhibits genetic interactions with mutations in the COX2 and COX3 mRNA 5'-untranslated leader sequences	GO:0003735,GO:0005763,GO:0032543,GO:0070124	structural constituent of ribosome|mitochondrial small ribosomal subunit|mitochondrial translation|mitochondrial translational initiation	...
MRPL39	888.8447634	1201.123786	576.5657412	0.480021916	-1.058827819	4.53E-50	2.39E-49	Down	187.57	284.851	221.335	110.397	83.6556	119.361	GeneID:855002	Mitochondrial ribosomal protein of the large subunit	GO:0003735,GO:0005762,GO:0032543	structural constituent of ribosome|mitochondrial large ribosomal subunit|mitochondrial translation	...
MRT4	7961.817401	11253.0999	4670.534906	0.415044294	-1.268662783	0	0	Down	616.467	647.507	648.355	235.894	231.625	240.352	GeneID:853860	Protein involved in mRNA turnover and ribosome assembly; required at post-transcriptional step for efficient retrotransposition; localizes to the nucleolus	GO:0000027,GO:0000956,GO:0003735,GO:0005654,GO:0005730,GO:0006364,GO:0022626,GO:0030687,GO:0042273,GO:0070180	ribosomal large subunit assembly|nuclear-transcribed mRNA catabolic process|structural constituent of ribosome|nucleoplasm|nucleolus|rRNA processing|cytosolic ribosome|preribosome, large subunit precursor|ribosomal large subunit biogenesis|large ribosomal subunit rRNA binding	...
MRX1	933.5925457	1246.944997	620.2400945	0.497407741	-1.007499134	8.96E-48	4.54E-47	Down	26.0019	26.8132	26.4152	12.7592	11.9961	11.1838	GeneID:856810	Protein that associates with mitochondrial ribosome; green fluorescent protein (GFP)-fusion protein localizes to the mitochondrion; null mutation results in a decrease in plasma membrane electron transport	GO:0003723,GO:0004519,GO:0005739,GO:0009451	RNA binding|endonuclease activity|mitochondrion|RNA modification	...
MRX11	163.0289367	94.08862186	231.9692516	2.46543362	1.30184141	8.58E-16	2.24E-15	Up	8.56789	9.09481	6.60754	19.6277	18.2325	19.0406	GeneID:856066	Protein that associates with mitochondrial ribosome; SWAT-GFP and mCherry fusion proteins localize to the mitochondria; involved in maintenance of telomere length	GO:0005741,GO:0016021	mitochondrial outer membrane|integral component of membrane	...
MRX3	3386.985927	985.7399739	5788.23188	5.871966273	2.553843682	0	0	Up	62.1983	60.7642	65.7127	327.798	341.333	314.306	GeneID:852181	Protein that associates with mitochondrial ribosome; likely functions in cristae junction formation; the authentic, non-tagged protein is detected in highly purified mitochondria in high-throughput studies	GO:0005743	mitochondrial inner membrane	...
MSC1	6207.456386	9700.794121	2714.118651	0.279783141	-1.837619062	0	0	Down	252.203	252.131	252.281	65.6866	63.4405	63.7704	GeneID:854911	hypothetical protein; mutant is defective in directing meiotic recombination events to homologous chromatids; the authentic, non-tagged protein is detected in highly purified mitochondria and is phosphorylated	GO:0005739,GO:0007131	mitochondrion|reciprocal meiotic recombination	...
MSC3	975.5964339	610.524516	1340.668352	2.195928774	1.134831261	1.57E-34	6.39E-34	Up	10.8824	8.34577	11.0944	21.22	20.0791	22.3795	GeneID:850916	hypothetical protein; green fluorescent protein (GFP)-fusion protein localizes to the cell periphery; msc3 mutants are defective in directing meiotic recombination events to homologous chromatids; potential Cdc28p substrate; protein abundance increases in response to DNA replication stress	GO:0005886,GO:0007131	plasma membrane|reciprocal meiotic recombination	...
MSC7	46169.45179	14625.60021	77713.30336	5.313512078	2.409665756	0	0	Up	380.809	371.492	367.786	1793.41	1796.39	1828.83	GeneID:856434	hypothetical protein; green fluorescent protein (GFP)-fusion protein localizes to the endoplasmic reticulum; msc7 mutants are defective in directing meiotic recombination events to homologous chromatids	GO:0004029,GO:0005783,GO:0007131	aldehyde dehydrogenase (NAD) activity|endoplasmic reticulum|reciprocal meiotic recombination	...
MSS116	5129.945142	7287.648697	2972.241588	0.407846442	-1.29390203	8.32E-297	2.17E-295	Down	161.349	173.276	165.41	59.8756	62.3786	61.5166	GeneID:851775	Mitochondrial transcription elongation factor; DEAD-box protein; required for efficient splicing of mitochondrial Group I and II introns; non-polar RNA helicase that also facilities strand annealing; promotes RNA folding by stabilizing an early assembly intermediate	GO:0000372,GO:0000373,GO:0003723,GO:0004004,GO:0005524,GO:0005730,GO:0005759,GO:0006392,GO:0006397,GO:0006417,GO:0010501,GO:0033592,GO:0034337	Group I intron splicing|Group II intron splicing|RNA binding|ATP-dependent RNA helicase activity|ATP binding|nucleolus|mitochondrial matrix|transcription elongation from mitochondrial promoter|mRNA processing|regulation of translation|RNA secondary structure unwinding|RNA strand annealing activity|RNA folding	...
MUP1	40174.36301	60786.05177	19562.67424	0.321828342	-1.635636713	0	0	Down	1861.8	1875.49	1856.82	530.617	533.946	535.15	GeneID:852946	High affinity methionine permease; integral membrane protein with 13 putative membrane-spanning regions; also involved in cysteine uptake	GO:0000101,GO:0000102,GO:0005886,GO:0005887,GO:0015297,GO:0015821,GO:0042883,GO:0044690	sulfur amino acid transport|L-methionine secondary active transmembrane transporter activity|plasma membrane|integral component of plasma membrane|antiporter activity|methionine transport|cysteine transport|methionine import	...
MUP3	1225.167072	1700.234282	750.0998616	0.441174413	-1.180578973	2.71E-81	2.07E-80	Down	48.6414	50.7129	48.6341	19.2461	19.5964	19.7761	GeneID:856349	Low affinity methionine permease; similar to Mup1p	GO:0005887,GO:0015191,GO:0015297,GO:0044690	integral component of plasma membrane|L-methionine transmembrane transporter activity|antiporter activity|methionine import	...
MXR1	8301.87571	12468.60436	4135.147063	0.331644741	-1.592289446	0	0	Down	956.203	1005.58	1027	277.657	307.83	288.483	GeneID:856765	Methionine-S-sulfoxide reductase; involved in the response to oxidative stress; protects iron-sulfur clusters from oxidative inactivation along with MXR2; involved in the regulation of lifespan; reduced activity of human homolog implicated in Alzheimer disease	GO:0005737,GO:0008113,GO:0034599	cytoplasm|peptide-methionine (S)-S-oxide reductase activity|cellular response to oxidative stress	...
MZM1	368.884562	503.3199934	234.4491306	0.46580532	-1.102200978	1.99E-24	6.48E-24	Down	78.1515	90.3108	85.6966	38.4609	40.3393	40.1012	GeneID:852104	Protein required for assembly of the cytochrome bc(1) complex; acts as a chaperone for Rip1p and facilitates its insertion into the complex at a late stage of assembly; localized to the mitochondrial matrix; null mutant exhibits a respiratory growth defect and reduced mitochondrial zinc levels, which is characteristic of mutations affecting bc(1) complex assembly; member of the LYR protein family…	GO:0005739,GO:0005759,GO:0034551,GO:0044183	mitochondrion|mitochondrial matrix|mitochondrial respiratory chain complex III assembly|protein binding involved in protein folding	...
NAT4	158.164864	77.57456806	238.75516	3.077750427	1.621876249	2.77E-22	8.58E-22	Up	4.14979	4.40082	2.97389	11.3982	10.7101	9.9523	GeneID:855091	N alpha-acetyl-transferase; involved in acetylation of the N-terminal residues of histones H4 and H2A	GO:0004402,GO:0005634,GO:0005737,GO:0016573,GO:0061187	histone acetyltransferase activity|nucleus|cytoplasm|histone acetylation|regulation of chromatin silencing at rDNA	...
NBL1	60.37009341	39.23688856	81.50329825	2.077211044	1.054647801	6.41E-05	0.000105618	Up	13.8832	5.22731	7.92302	11.1803	16.1914	13.4983	GeneID:2746858	Subunit of the conserved chromosomal passenger complex (CPC); complex regulates mitotic chromosome segregation; not required for the kinase activity of the complex; mediates the interaction of Sli15p and Bir1p; other complex members are Ipl1p, Sli15p, and Bir1p	GO:0005634,GO:0005737,GO:0005819,GO:0007059,GO:0030674,GO:0032133	nucleus|cytoplasm|spindle|chromosome segregation|protein binding, bridging|chromosome passenger complex	...
NCA2	585.2852122	374.5975738	795.9728506	2.124874549	1.087377668	1.57E-36	6.66E-36	Up	10.8113	9.06207	9.86817	18.3002	18.2262	18.9832	GeneID:856278	Protein that regulates expression of Fo-F1 ATP synthase subunits; involved in the regulation of mitochondrial expression of subunits 6 (Atp6p) and 8 (Atp8p) of the Fo-F1 ATP synthase; functions with Nca3p	GO:0009060,GO:0016021,GO:0016071,GO:0031966	aerobic respiration|integral component of membrane|mRNA metabolic process|mitochondrial membrane	...
NCE102	13212.26569	6128.063742	20296.46764	3.312052304	1.727725456	0	0	Up	434.961	453.638	437.166	1379.12	1336.66	1329.47	GeneID:856272	hypothetical protein; contains transmembrane domains; involved in secretion of proteins that lack classical secretory signal sequences; component of the detergent-insoluble glycolipid-enriched complexes (DIGs); NCE102 has a paralog, FHN1, that arose from the whole genome duplication	GO:0001933,GO:0005886,GO:0007009,GO:0009306,GO:0016021,GO:0032126,GO:0033101,GO:0060237,GO:0061091,GO:0070250,GO:0070941,GO:0072659	negative regulation of protein phosphorylation|plasma membrane|plasma membrane organization|protein secretion|integral component of membrane|eisosome|cellular bud membrane|regulation of fungal-type cell wall organization|regulation of phospholipid translocation|mating projection membrane|eisosome assembly|protein localization to plasma membrane	...
NCP1	22542.76309	6637.965567	38447.56061	5.792069908	2.534079015	0	0	Up	137.239	136.507	136.47	725.308	708.25	731.732	GeneID:856438	NADP-cytochrome P450 reductase; involved in ergosterol biosynthesis; associated and coordinately regulated with Erg11p	GO:0003958,GO:0005741,GO:0005789,GO:0005886,GO:0006696,GO:0009055,GO:0010181,GO:0016021	NADPH-hemoprotein reductase activity|mitochondrial outer membrane|endoplasmic reticulum membrane|plasma membrane|ergosterol biosynthetic process|electron transfer activity|FMN binding|integral component of membrane	...
NDD1	597.4176407	379.8931469	814.9421344	2.145187775	1.101103937	4.78E-38	2.08E-37	Up	9.20052	8.69838	9.80417	18.4133	19.0001	17.3919	GeneID:854554	Transcriptional activator essential for nuclear division; localized to the nucleus; essential component of the mechanism that activates the expression of a set of late-S-phase-specific genes; turnover is tightly regulated during cell cycle and in response to DNA damage	GO:0003713,GO:0005634,GO:0005737,GO:0006351,GO:0090282	transcription coactivator activity|nucleus|cytoplasm|transcription, DNA-templated|positive regulation of transcription involved in G2/M transition of mitotic cell cycle	...
NDE1	23675.1439	34508.82478	12841.46303	0.372121135	-1.426155764	0	0	Down	879.41	888.122	898.574	300.211	300.524	288.967	GeneID:855176	Mitochondrial external NADH dehydrogenase; type II NAD(P)H:quinone oxidoreductase that catalyzes the oxidation of cytosolic NADH; Nde1p and Nde2p provide cytosolic NADH to the mitochondrial respiratory chain; NDE1 has a paralog, NDE2, that arose from the whole genome duplication	GO:0001300,GO:0003954,GO:0005739,GO:0005758,GO:0006116,GO:0019655	chronological cell aging|NADH dehydrogenase activity|mitochondrion|mitochondrial intermembrane space|NADH oxidation|glycolytic fermentation to ethanol	...
NEM1	1707.397182	861.1127619	2553.681603	2.965560047	1.568304584	1.61E-184	2.64E-183	Up	27.6668	25.9181	25.5537	72.8709	74.5095	75.9594	GeneID:856393	Probable catalytic subunit of Nem1p-Spo7p phosphatase holoenzyme; regulates nuclear growth by controlling phospholipid biosynthesis, required for normal nuclear envelope morphology and sporulation; homolog of the human protein Dullard	GO:0004721,GO:0005789,GO:0005811,GO:0006470,GO:0006998,GO:0016021,GO:0031965,GO:0071072,GO:0071595,GO:1903740	phosphoprotein phosphatase activity|endoplasmic reticulum membrane|lipid droplet|protein dephosphorylation|nuclear envelope organization|integral component of membrane|nuclear membrane|negative regulation of phospholipid biosynthetic process|Nem1-Spo7 phosphatase complex|positive regulation of phosphatidate phosphatase activity	...
NKP2	70.61320617	39.63852485	101.5878875	2.562857419	1.357753219	4.82E-06	8.43E-06	Up	4.6076	2.44737	5.76275	13.1704	7.37336	9.49809	GeneID:851025	Central kinetochore protein and subunit of the Ctf19 complex; mutants have elevated rates of chromosome loss; orthologous to fission yeast kinetochore protein cnl2	GO:0000776,GO:0005634,GO:0007059,GO:0031511,GO:0051301,GO:0051321	kinetochore|nucleus|chromosome segregation|Mis6-Sim4 complex|cell division|meiotic cell cycle	...
NOC3	4614.132938	6255.169665	2973.096211	0.475302249	-1.073082866	4.34E-194	7.53E-193	Down	130.104	135.265	133.473	58.4173	57.8134	58.9801	GeneID:850688	Subunit of a nuclear complex with Noc2p and pre-replicative complexes; the Noc2p-Noc3p complex binds to 66S ribosomal precursors to mediate their maturation and intranuclear transport; binds to chromatin at active replication origins, and is required for pre-RC formation and maintenance during DNA replication licensing	GO:0003682,GO:0005634,GO:0005654,GO:0005656,GO:0005730,GO:0006267,GO:0006270,GO:0006364,GO:0030691,GO:0051301	chromatin binding|nucleus|nucleoplasm|nuclear pre-replicative complex|nucleolus|pre-replicative complex assembly involved in nuclear cell cycle DNA replication|DNA replication initiation|rRNA processing|Noc2p-Noc3p complex|cell division	...
NOP53	5539.62499	8146.827774	2932.422206	0.359946508	-1.474145574	7.25E-262	1.70E-260	Down	246.902	252.812	256.804	76.0839	84.8365	85.3742	GeneID:855957	Nucleolar protein; involved in biogenesis of the 60S subunit of the ribosome; interacts with rRNA processing factors Cbf5p and Nop2p and with the nucleolar proteins Nop17p and Nip7p; null mutant is viable but growth is severely impaired	GO:0000027,GO:0000055,GO:0000463,GO:0005634,GO:0005654,GO:0005730,GO:0006364,GO:0019843	ribosomal large subunit assembly|ribosomal large subunit export from nucleus|maturation of LSU-rRNA from tricistronic rRNA transcript (SSU-rRNA, 5.8S rRNA, LSU-rRNA)|nucleus|nucleoplasm|nucleolus|rRNA processing|rRNA binding	...
NRG2	319.795294	70.65792664	568.9326613	8.051929747	3.009334585	1.21E-116	1.26E-115	Up	3.16808	3.04546	5.41316	31.1722	31.1092	35.0514	GeneID:852358	Transcriptional repressor; mediates glucose repression and negatively regulates filamentous growth; activated in stochastic pulses of nuclear localization in response to low glucose	GO:0000433,GO:0005634,GO:0006351,GO:0043565,GO:0043709,GO:0046872,GO:1900460,GO:1900464,GO:2000221	negative regulation of transcription from RNA polymerase II promoter by glucose|nucleus|transcription, DNA-templated|sequence-specific DNA binding|cell adhesion involved in single-species biofilm formation|metal ion binding|negative regulation of invasive growth in response to glucose limitation by negative regulation of transcription from RNA polymerase II promoter|negative regulation of cellula…	...
NRT1	55.0626013	28.1650872	81.96011541	2.909989762	1.541014077	4.04E-07	7.50E-07	Up	0.357053	0.619959	0.360879	1.43088	1.57852	0.957678	GeneID:854237	High-affinity nicotinamide riboside transporter; also transports thiamine with low affinity; major transporter for 5-aminoimidazole-4-carboxamide-1-beta-D-ribofuranoside (acadesine) uptake; shares sequence similarity with Thi7p and Thi72p; proposed to be involved in 5-fluorocytosine sensitivity	GO:0005886,GO:0015205,GO:0015851,GO:0015888,GO:0016021,GO:0034257,GO:0034258,GO:1903088,GO:1903089	plasma membrane|nucleobase transmembrane transporter activity|nucleobase transport|thiamine transport|integral component of membrane|nicotinamide riboside transmembrane transporter activity|nicotinamide riboside transport|5-amino-1-ribofuranosylimidazole-4-carboxamide transmembrane transport|5-amino-1-ribofuranosylimidazole-4-carboxamide transmembrane transporter activity	...
NSR1	35360.52512	48164.84605	22556.2042	0.468312598	-1.094456246	0	0	Down	1598.74	1556.45	1559.2	663.037	674.477	661.456	GeneID:853064	Nucleolar protein that binds nuclear localization sequences; required for pre-rRNA processing and ribosome biogenesis; binds to single stranded telomeric DNA and mRNA; methylated by Hmt1p; interaction with Top1p and nucleolar localization are negatively regulated by polyphosphorylation	GO:0000028,GO:0003723,GO:0005634,GO:0005635,GO:0005730,GO:0006364,GO:0008139,GO:0043047	ribosomal small subunit assembly|RNA binding|nucleus|nuclear envelope|nucleolus|rRNA processing|nuclear localization sequence binding|single-stranded telomeric DNA binding	...
NTO1	2505.527535	1450.166237	3560.888834	2.455503889	1.296019108	9.18E-178	1.41E-176	Up	30.3846	32.4868	29.6577	70.6306	69.5588	70.3436	GeneID:856143	Subunit of the NuA3 histone acetyltransferase complex; this complex acetylates histone H3; contains PHD finger domain that interacts with methylated histone H3	GO:0005737,GO:0006351,GO:0006355,GO:0016573,GO:0033100,GO:0035064,GO:0046872,GO:1990467,GO:1990468	cytoplasm|transcription, DNA-templated|regulation of transcription, DNA-templated|histone acetylation|NuA3 histone acetyltransferase complex|methylated histone binding|metal ion binding|NuA3a histone acetyltransferase complex|NuA3b histone acetyltransferase complex	...
OAZ1	1078.4758	1538.810792	618.1408083	0.401700333	-1.315808436	1.05E-88	8.62E-88	Down	94.5539	93.3377	89.1932	27.0432	30.1947	35.3029	GeneID:856055	Regulator of ornithine decarboxylase Spe1p; antizyme that binds to Spe1p to stimulate ubiquitin-independent degradation by the proteasome; binding of polyamines to nascent Oaz1p during translation stimulates +1 ribosomal frameshifting, allowing translation of full-length Oaz1p	GO:0005737,GO:0008073,GO:0061136,GO:2001125	cytoplasm|ornithine decarboxylase inhibitor activity|regulation of proteasomal protein catabolic process|negative regulation of translational frameshifting	...
ODC1	1965.418911	2716.748553	1214.089269	0.446890555	-1.162006541	6.02E-118	6.38E-117	Down	140.11	134.412	140.47	51.7691	56.1171	57.1841	GeneID:855969	Mitochondrial inner membrane transporter; 2-oxodicarboxylate transporter, exports 2-oxoadipate and 2-oxoglutarate from the mitochondrial matrix to the cytosol for lysine and glutamate biosynthesis and lysine catabolism; suppresses, in multicopy, an fmc1 null mutation; ODC1 has a paralog, ODC2, that arose from the whole genome duplication	GO:0005310,GO:0005739,GO:0005743,GO:0006839,GO:0016021	dicarboxylic acid transmembrane transporter activity|mitochondrion|mitochondrial inner membrane|mitochondrial transport|integral component of membrane	...
ODC2	3272.069024	1665.980602	4878.157445	2.928099787	1.54996472	1.28E-304	3.41E-303	Up	75.1443	80.7786	76.5305	216.495	215.118	211.19	GeneID:854397	Mitochondrial inner membrane transporter; 2-oxodicarboxylate transporter, exports 2-oxoadipate and 2-oxoglutarate from the mitochondrial matrix to the cytosol for use in lysine and glutamate biosynthesis and in lysine catabolism; ODC2 has a paralog, ODC1, that arose from the whole genome duplication	GO:0005310,GO:0005743,GO:0006839,GO:0016021	dicarboxylic acid transmembrane transporter activity|mitochondrial inner membrane|mitochondrial transport|integral component of membrane	...
OMA1	2076.723784	1274.741664	2878.705904	2.258266114	1.175215503	2.86E-127	3.19E-126	Up	59.2437	62.3329	58.281	118.271	125.754	124.374	GeneID:853962	Metalloendopeptidase of the mitochondrial inner membrane; important for adaptive responses to various homeostatic insults, preservation of normal mitochondrial function under damage-eliciting conditions, and stability of respiratory supercomplexes; involved in turnover of membrane-embedded proteins; mediates degradation of Cox1p in coa2 mutant cells; zebrafish ortholog has a role in organ develop…	GO:0004222,GO:0005743,GO:0006515,GO:0016021,GO:0031929,GO:0035694,GO:0046872	metalloendopeptidase activity|mitochondrial inner membrane|protein quality control for misfolded or incompletely synthesized proteins|integral component of membrane|TOR signaling|mitochondrial protein catabolic process|metal ion binding	...
OPI1	1555.735708	2120.541904	990.9295121	0.467300132	-1.09757865	3.38E-87	2.72E-86	Down	56.8167	57.6204	59.9268	24.4595	26.101	24.4343	GeneID:856366	Transcriptional regulator of a variety of genes; phosphorylation by protein kinase A stimulates Opi1p function in negative regulation of phospholipid biosynthetic genes; involved in telomere maintenance; null exhibits disrupted mitochondrial metabolism and low cardiolipin content, strongly correlated with overproduction of inositol; binds to phosphatidic acid	GO:0000122,GO:0003677,GO:0003714,GO:0005634,GO:0005635,GO:0005654,GO:0005783,GO:0006351,GO:0008654,GO:0030968,GO:0031965,GO:0045944,GO:0070300,GO:0071072	negative regulation of transcription from RNA polymerase II promoter|DNA binding|transcription corepressor activity|nucleus|nuclear envelope|nucleoplasm|endoplasmic reticulum|transcription, DNA-templated|phospholipid biosynthetic process|endoplasmic reticulum unfolded protein response|nuclear membrane|positive regulation of transcription from RNA polymerase II promoter|phosphatidic acid binding|n…	...
OPI10	216.6150733	78.51325593	354.7168906	4.517923583	2.175659869	7.38E-49	3.81E-48	Up	5.09749	5.62958	3.75066	17.657	22.8912	19.6218	GeneID:854125	Protein with a possible role in phospholipid biosynthesis; null mutant displays an inositol-excreting phenotype that is suppressed by exogenous choline; protein abundance increases in response to DNA replication stress	GO:0005634,GO:0005737,GO:0006020,GO:0008654	nucleus|cytoplasm|inositol metabolic process|phospholipid biosynthetic process	...
OPT1	9548.904662	13884.70338	5213.105942	0.375456774	-1.413281273	0	0	Down	295.813	294.618	286.399	95.7276	94.6185	100.867	GeneID:853218	Proton-coupled oligopeptide transporter of the plasma membrane; also transports glutathione and phytochelatin; member of the OPT family	GO:0005427,GO:0005887,GO:0006790,GO:0006857,GO:0015031,GO:0035673	proton-dependent oligopeptide secondary active transmembrane transporter activity|integral component of plasma membrane|sulfur compound metabolic process|oligopeptide transport|protein transport|oligopeptide transmembrane transporter activity	...
OPT2	38250.06994	62117.91733	14382.22256	0.231530985	-2.11072282	0	0	Down	1108.22	1110.78	1101.61	224.107	234.257	237.546	GeneID:856324	Oligopeptide transporter; localized to peroxisomes and affects glutathione redox homeostasis; also localizes to the plasma membrane (PM) and to the late Golgi, and has a role in maintenance of lipid asymmetry between the inner and outer leaflets of the PM; member of the OPT family, with potential orthologs in S. pombe and C. albicans; also plays a role in formation of mature vacuoles and in polar…	GO:0000138,GO:0005777,GO:0005886,GO:0005887,GO:0006857,GO:0015031,GO:0035673,GO:0042144,GO:0044088,GO:0045454,GO:0051515,GO:0061091	Golgi trans cisterna|peroxisome|plasma membrane|integral component of plasma membrane|oligopeptide transport|protein transport|oligopeptide transmembrane transporter activity|vacuole fusion, non-autophagic|regulation of vacuole organization|cell redox homeostasis|positive regulation of monopolar cell growth|regulation of phospholipid translocation	...
ORT1	1006.682081	448.3052165	1565.058946	3.491056736	1.803663804	1.51E-77	1.13E-76	Up	25.2161	23.5322	22.2987	78.2547	69.7207	80.3357	GeneID:854297	Ornithine transporter of the mitochondrial inner membrane; exports ornithine from mitochondria as part of arginine biosynthesis; functionally complemented by human ortholog, SLC25A15, which is associated with hyperammonaemia-hyperornithinaemia-homocitrullinuria (HHH) syndrome, but HHH-associated variants fail to complement	GO:0000064,GO:0000066,GO:0005740,GO:0005743,GO:0006526,GO:0006839,GO:0016021	L-ornithine transmembrane transporter activity|mitochondrial ornithine transport|mitochondrial envelope|mitochondrial inner membrane|arginine biosynthetic process|mitochondrial transport|integral component of membrane	...
OSH6	303.9484966	137.8088137	470.0881795	3.411161935	1.770263244	1.19E-47	6.00E-47	Up	4.62324	4.25975	4.0716	13.5144	13.9359	15.5901	GeneID:853872	Member of an oxysterol-binding protein family; family members have overlapping, redundant functions in sterol metabolism and collectively perform a function essential for viability; GFP-fusion protein localizes to the cell periphery; overexpression extends lifespan by promoting vacuolar fusion; OSH6 has a paralog, OSH7, that arose from the whole genome duplication	GO:0001786,GO:0005548,GO:0005737,GO:0005789,GO:0006887,GO:0006897,GO:0008142,GO:0008289,GO:0010314,GO:0015914,GO:0015918,GO:0016125,GO:0019898,GO:0030011,GO:0032541,GO:0034727,GO:0043325,GO:0055092,GO:0070273,GO:0070300,GO:0080025	phosphatidylserine binding|phospholipid transporter activity|cytoplasm|endoplasmic reticulum membrane|exocytosis|endocytosis|oxysterol binding|lipid binding|phosphatidylinositol-5-phosphate binding|phospholipid transport|sterol transport|sterol metabolic process|extrinsic component of membrane|maintenance of cell polarity|cortical endoplasmic reticulum|piecemeal microautophagy of the nucleus|phos…	...
OSW2	52.36857741	19.27694708	85.46020774	4.433285383	2.148376236	4.37E-09	9.02E-09	Up	0.207963	0.41279	0.225983	1.30719	1.30515	1.10754	GeneID:850743	hypothetical protein reputedly involved in spore wall assembly	GO:0005628,GO:0005737,GO:0030476	prospore membrane|cytoplasm|ascospore wall assembly	...
OYE2	10790.74882	15413.96949	6167.528155	0.400125883	-1.321474139	0	0	Down	486.314	472.193	483.444	176.051	174.542	176.179	GeneID:856584	Conserved NADPH oxidoreductase containing flavin mononucleotide (FMN); responsible for geraniol reduction into citronellol during fermentation; homologous to Oye3p with different ligand binding and catalytic properties; may be involved in sterol metabolism, oxidative stress response, and programmed cell death; protein abundance increases in response to DNA replication stress	GO:0003959,GO:0006915,GO:0010181,GO:0018548,GO:0052690	NADPH dehydrogenase activity|apoptotic process|FMN binding|pentaerythritol trinitrate reductase activity|trichloro-p-hydroquinone reductive dehalogenase activity	...
PAU1	34.6353161	0	69.2706322	Inf	Inf	4.89E-32	1.88E-31	Up	0	0	0	18.1169	21.232	19.6801	GeneID:853232	Member of the seripauperin multigene family; encoded mainly in subtelomeric regions; SWAT-GFP and mCherry fusion proteins localize to the vacuole; active during alcoholic fermentation; regulated by anaerobiosis, negatively regulated by oxygen; repressed by heme; identical to Pau14p	GO:0006950	response to stress	...
PAU10	16.73882299	0.632893649	32.84475233	51.89616356	5.697555986	2.31E-13	5.57E-13	Up	0	0.275348	0	2.31973	6.40595	7.98276	GeneID:852155	hypothetical protein; SWAT-GFP fusion protein localizes to the endoplasmic reticulum and vacuole, while mCherry fusion localizes to the vacuole; member of the seripauperin multigene family encoded mainly in subtelomeric regions	GO:0006950	response to stress	...
PAU11	2.271446906	0	4.542893811	Inf	Inf	0.013117233	0.018024664	Up	0	0	0	0.287959	0.301781	0.29318	GeneID:852630	hypothetical protein; member of the seripauperin multigene family encoded mainly in subtelomeric regions; mRNA expression appears to be regulated by SUT1 and UPC2	GO:0006950	response to stress	...
PAU12	7653.177694	15.50549511	15290.84989	986.1568289	9.945673287	0	0	Up	2.00102	2.53861	3.23989	2996.6	2606.99	2885.64	GeneID:853210	hypothetical protein; member of the seripauperin multigene family encoded mainly in subtelomeric regions; SWAT-GFP fusion protein localizes to both the endoplasmic reticulum and vacuole	GO:0006950,GO:0016021	response to stress|integral component of membrane	...
PAU13	77.3150503	0	154.6301006	Inf	Inf	1.17E-70	8.03E-70	Up	0	0	0	3.76412	7.29107	4.99218	GeneID:856339	hypothetical protein; member of the seripauperin multigene family encoded mainly in subtelomeric regions; expression is induced after ethanol shock; SWAT-GFP and mCherry fusion proteins localize to the endoplasmic reticulum and vacuole respectively	GO:0006950	response to stress	...
PAU17	1475.272107	29.14779728	2921.396417	100.2270048	6.647127465	0	0	Up	2.1247	1.84124	4.07607	243.052	244.35	251.058	GeneID:850635	hypothetical protein; member of the seripauperin multigene family encoded mainly in subtelomeric regions; SWAT-GFP and mCherry fusion proteins localize to the vacuole; YLL025W is not an essential gene	GO:0006950	response to stress	...
PAU18	97.73700175	0.62951676	194.8444867	309.5143755	8.273862607	3.64E-85	2.89E-84	Up	0	0	0	44.8526	47.4858	47.4586	GeneID:850662	hypothetical protein; member of the seripauperin multigene family encoded mainly in subtelomeric regions; identical to Pau6p	GO:0006950	response to stress	...
PAU2	1550.742162	26.95068981	3074.533633	114.0799607	6.833901579	0	0	Up	3.48082	1.72145	5.37963	458.393	460.088	451.671	GeneID:856662	Member of the seripauperin multigene family; encoded mainly in subtelomeric region; active during alcoholic fermentation; regulated by anaerobiosis; negatively regulated by oxygen; repressed by heme	GO:0006950,GO:0016021	response to stress|integral component of membrane	...
PAU23	873.5254593	92.54706372	1654.503855	17.87743218	4.160067625	4.87E-169	7.18E-168	Up	9.55183	7.02405	10.0519	185.033	168.228	174.625	GeneID:850726	Cell wall mannoprotein; has similarity to Tir1p, Tir2p, Tir3p, and Tir4p; member of the seripauperin multigene family encoded mainly in subtelomeric regions; expressed under anaerobic conditions, completely repressed during aerobic growth	GO:0005576,GO:0006950,GO:0009277,GO:0071555	extracellular region|response to stress|fungal-type cell wall|cell wall organization	...
PAU24	15345.25198	39.6148253	30650.88914	773.7226886	9.59567277	0	0	Up	5.97548	6.45679	7.91324	3581.65	3690.75	3952.24	GeneID:852603	Cell wall mannoprotein; has similarity to Tir1p, Tir2p, Tir3p, and Tir4p; member of the seripauperin multigene family encoded mainly in subtelomeric regions; expressed under anaerobic conditions, completely repressed during aerobic growth	GO:0005576,GO:0006950,GO:0009277,GO:0071555	extracellular region|response to stress|fungal-type cell wall|cell wall organization	...
PAU4	4.03306953	0	8.06613906	Inf	Inf	0.000332005	0.000519683	Up	0	0	0	3.18242	1.82439	1.47453	GeneID:851183	Member of the seripauperin multigene family; encoded mainly in subtelomeric regions; SWAT-GFP fusion protein localizes to the endoplasmic reticulum and vacuole, while mCherry fusion localizes to just the vacuole; active during alcoholic fermentation; regulated by anaerobiosis; negatively regulated by oxygen; repressed by heme	GO:0006950,GO:0016021	response to stress|integral component of membrane	...
PAU5	2209.89127	31.68391528	4388.098625	138.4960977	7.113701517	0	0	Up	4.80591	5.03506	4.35774	600.012	535.39	573.013	GeneID:850524	Member of the seripauperin multigene family; encoded mainly in subtelomeric regions; induced during alcoholic fermentation; induced by low temperature and also by anaerobic conditions; negatively regulated by oxygen and repressed by heme	GO:0005737,GO:0006950,GO:0016021	cytoplasm|response to stress|integral component of membrane	...
PAU6	424.3534822	3.482112243	845.2248521	242.7333737	7.923228669	0	0	Up	0	0.85423	2.08181	243.273	237.743	239.118	GeneID:855813	Member of the seripauperin multigene family; encoded mainly in subtelomeric regions; SWAT-GFP fusion protein localizes to the endoplasmic reticulum and vacuole, while mCherry fusion localizes to just the vacuole; active during alcoholic fermentation; regulated by anaerobiosis; negatively regulated by oxygen; repressed by heme; identical to Pau18p	GO:0006950	response to stress	...
PAU7	133.9751761	60.85117602	207.0991762	3.403371797	1.766964765	3.91E-22	1.20E-21	Up	0	0	0	88.0707	50.6899	28.7793	GeneID:851275	Member of the seripauperin multigene family; active during alcoholic fermentation, regulated by anaerobiosis, inhibited by oxygen, repressed by heme	GO:0005737,GO:0006950,GO:0016021	cytoplasm|response to stress|integral component of membrane	...
PAU8	633.6226787	5.389204753	1261.856153	234.1451495	7.871259342	0	0	Up	0.829776	0.547204	0.855826	166.593	170.909	182.49	GeneID:851229	hypothetical protein; member of the seripauperin multigene family encoded mainly in subtelomeric regions	GO:0006950	response to stress	...
PAU9	1741.825109	51.00777019	3432.642448	67.2964616	6.072458746	0	0	Up	0	0	0	0	0	0	GeneID:852163	hypothetical protein; member of the seripauperin multigene family encoded mainly in subtelomeric regions; SWAT-GFP and mCherry fusion proteins localize to the endoplasmic reticulum and vacuole respectively	GO:0006950,GO:0016021	response to stress|integral component of membrane	...
PBI1	2063.658441	134.3146057	3993.002276	29.72872724	4.893785794	0	0	Up	3.26341	3.58735	3.8802	105.907	110.361	110.326	GeneID:855856	hypothetical protein; gene expression induced in response to ketoconazole; YPL272C is not an essential gene			...
PBP2	260.8792007	155.592093	366.1663085	2.353373501	1.234730307	4.50E-19	1.29E-18	Up	5.65657	4.46676	4.85746	9.97238	10.4286	12.9853	GeneID:852533	RNA binding protein; has similarity to mammalian heterogeneous nuclear RNP K protein, involved in the regulation of telomere position effect and telomere length; relative distribution to the nucleus increases upon DNA replication stress	GO:0000723,GO:0003729,GO:0005634,GO:0005737,GO:0030529	telomere maintenance|mRNA binding|nucleus|cytoplasm|intracellular ribonucleoprotein complex	...
PCH2	14.52159065	6.971469537	22.07171176	3.166005624	1.662663818	0.012223195	0.016863349	Up	0.158578	0.078133	0.130546	0.479277	0.665958	0.266517	GeneID:852484	Hexameric ring ATPase that remodels chromosome axis protein Hop1p; nucleolar component of the pachytene checkpoint, which prevents chromosome segregation when recombination and chromosome synapsis are defective; also represses meiotic interhomolog recombination in rDNA; required for meiotic double-stranded break formation	GO:0005524,GO:0005694,GO:0005730,GO:0007131,GO:0016887,GO:0042138,GO:0051598	ATP binding|chromosome|nucleolus|reciprocal meiotic recombination|ATPase activity|meiotic DNA double-strand break formation|meiotic recombination checkpoint	...
PCL5	14525.37703	7528.630864	21522.12321	2.858703474	1.515360981	0	0	Up	745.078	749.075	755.38	1965.87	1914.37	1905.61	GeneID:856468	Cyclin; interacts with and phosphorylated by Pho85p cyclin-dependent kinase (Cdk), induced by Gcn4p at level of transcription, specifically required for Gcn4p degradation, may be sensor of cellular protein biosynthetic capacity	GO:0000307,GO:0005634,GO:0007049,GO:0016242,GO:0016538,GO:0031647,GO:0043433,GO:0051301	cyclin-dependent protein kinase holoenzyme complex|nucleus|cell cycle|negative regulation of macroautophagy|cyclin-dependent protein serine/threonine kinase regulator activity|regulation of protein stability|negative regulation of DNA binding transcription factor activity|cell division	...
PDR11	290.814904	58.57695268	523.0528554	8.929328541	3.158551693	6.65E-69	4.47E-68	Up	0.668112	0.873356	0.56915	5.50109	4.98227	6.03996	GeneID:854802	ATP-binding cassette (ABC) transporter; multidrug transporter involved in multiple drug resistance; mediates sterol uptake when sterol biosynthesis is compromised; regulated by Pdr1p; required for anaerobic growth; PDR11 has a paralog, AUS1, that arose from the whole genome duplication	GO:0005524,GO:0005886,GO:0015918,GO:0016020,GO:0016021,GO:0042626	ATP binding|plasma membrane|sterol transport|membrane|integral component of membrane|ATPase activity, coupled to transmembrane movement of substances	...
PDR16	28652.60475	13866.51662	43438.69289	3.132631943	1.647375275	0	0	Up	558.875	564.107	562.165	1580.82	1541.81	1573.95	GeneID:855490	Phosphatidylinositol transfer protein (PITP); controlled by the multiple drug resistance regulator Pdr1p; localizes to lipid particles and microsomes; controls levels of various lipids, may regulate lipid synthesis; homologous to Pdr17p; protein abundance increases in response to DNA replication stress	GO:0005789,GO:0005811,GO:0008526,GO:0008654,GO:0015914,GO:0016126,GO:0031090,GO:0042493,GO:0042802,GO:0043942,GO:0071944	endoplasmic reticulum membrane|lipid droplet|phosphatidylinositol transporter activity|phospholipid biosynthetic process|phospholipid transport|sterol biosynthetic process|organelle membrane|response to drug|identical protein binding|negative regulation of sexual sporulation resulting in formation of a cellular spore|cell periphery	...
PDS5	490.1464227	297.1481064	683.1447389	2.29900418	1.201009089	2.91E-37	1.26E-36	Up	3.73992	3.71229	3.3946	7.09771	7.50241	8.18509	GeneID:855099	Cohesion maintenance factor; involved in sister chromatid condensation and cohesion; colocalizes with cohesin on chromosomes; performs its cohesin maintenance function in pre-anaphase cells by protecting the integrity of the cohesion complex; also required during meiosis; relocalizes to the cytosol in response to hypoxia	GO:0000785,GO:0000794,GO:0005198,GO:0005634,GO:0005829,GO:0006302,GO:0007064,GO:0007076,GO:0007129,GO:0051301,GO:0051321	chromatin|condensed nuclear chromosome|structural molecule activity|nucleus|cytosol|double-strand break repair|mitotic sister chromatid cohesion|mitotic chromosome condensation|synapsis|cell division|meiotic cell cycle	...
PET8	2399.401977	1378.091544	3420.71241	2.482209853	1.31162509	6.14E-161	8.74E-160	Up	63.3428	71.0535	63.4183	147.382	140.19	144.729	GeneID:855729	S-adenosylmethionine transporter of the mitochondrial inner membrane; member of the mitochondrial carrier family; required for biotin biosynthesis and respiratory growth	GO:0000095,GO:0005739,GO:0005743,GO:0006839,GO:0015805,GO:0016021	S-adenosyl-L-methionine transmembrane transporter activity|mitochondrion|mitochondrial inner membrane|mitochondrial transport|S-adenosyl-L-methionine transport|integral component of membrane	...
PEX21	2798.164332	1344.136198	4252.192465	3.163513095	1.661527568	5.39E-227	1.10E-225	Up	68.5656	70.6681	62.9662	189.52	200.303	186.196	GeneID:853154	Peroxin required for peroxisomal matrix protein targeting; acts on proteins containing the PTS2 targeting sequence; interacts with Pex7p; constitutively expressed; partially redundant with Pex18p; required for import of the Gpd1p-Pnc1p heterodimer in which only Gpd1p has a peroxisomal targeting signal; relative distribution to cytoplasmic foci increases upon DNA replication stress	GO:0005777,GO:0005778,GO:0005829,GO:0016558,GO:0051099	peroxisome|peroxisomal membrane|cytosol|protein import into peroxisome matrix|positive regulation of binding	...
PEX9	31.21667442	19.02868263	43.40466621	2.281012673	1.189674462	0.001322395	0.001965487	Up	0.824894	0.409063	0.715897	1.47297	1.05236	1.26053	GeneID:855032	hypothetical protein with similarity to human PEX5Rp; transcription increases during colony development similar to genes involved in peroxisome biogenesis; YMR018W is not an essential gene; PEX5Rp is also known as peroxin protein 5 related protein	GO:0005052,GO:0005777,GO:0005778,GO:0005829,GO:0016558,GO:0016560	peroxisome matrix targeting signal-1 binding|peroxisome|peroxisomal membrane|cytosol|protein import into peroxisome matrix|protein import into peroxisome matrix, docking	...
PHM7	344.9922032	196.4251225	493.5592838	2.512709564	1.329243924	5.11E-28	1.80E-27	Up	2.93405	2.88592	2.47022	7.35763	5.99164	6.42611	GeneID:854070	hypothetical protein; expression is regulated by phosphate levels; green fluorescent protein (GFP)-fusion protein localizes to the cell periphery and vacuole; protein abundance increases in response to DNA replication stress	GO:0005886,GO:0006811,GO:0016021	plasma membrane|ion transport|integral component of membrane	...
PHO84	1846.571507	3295.258281	397.8847326	0.120744627	-3.049969101	0	0	Down	96.0988	93.2686	96.2193	10.4961	10.7595	9.57089	GeneID:854916	High-affinity inorganic phosphate (Pi) transporter; also low-affinity manganese transporter; regulated by Pho4p and Spt7p; mutation confers resistance to arsenate; exit from the ER during maturation requires Pho86p; cells overexpressing Pho84p accumulate heavy metals but do not develop symptoms of metal toxicity	GO:0005315,GO:0005384,GO:0005887,GO:0006797,GO:0006817,GO:0006828,GO:0097079,GO:0097080,GO:1904728	inorganic phosphate transmembrane transporter activity|manganese ion transmembrane transporter activity|integral component of plasma membrane|polyphosphate metabolic process|phosphate ion transport|manganese ion transport|selenite:proton symporter activity|plasma membrane selenite transport|positive regulation of replicative senescence	...
PHO89	38.30630618	64.03891386	12.5736985	0.196344656	-2.348539765	7.67E-11	1.69E-10	Down	1.61374	1.42558	1.54052	0.152641	0.601218	0.243166	GeneID:852599	Plasma membrane Na+/Pi cotransporter; active in early growth phase; similar to phosphate transporters of Neurospora crassa; transcription regulated by inorganic phosphate concentrations and Pho4p; mutations in related human transporter genes hPit1 and hPit2 are associated with hyperphosphatemia-induced calcification of vascular tissue and familial idiopathic basal ganglia calcification	GO:0005315,GO:0005886,GO:0005887,GO:0006817,GO:0015319,GO:0035435,GO:0042802,GO:0055085	inorganic phosphate transmembrane transporter activity|plasma membrane|integral component of plasma membrane|phosphate ion transport|sodium:inorganic phosphate symporter activity|phosphate ion transmembrane transport|identical protein binding|transmembrane transport	...
PHO92	9.679787609	1.907153832	17.45242139	9.151029714	3.193934091	0.000880686	0.001328166	Up	0.126037	0	0.189604	0.438635	0.947498	0.829195	GeneID:851980	Posttranscriptional regulator of phosphate metabolism; facilitates PHO4 mRNA degradation by interacting with Pop2p; regulates PHO4 mRNA stability by binding to PHO4's 3'UTR in a phosphate-dependent manner; contains highly conserved YTH (YT521-B Homology) domain that exhibits RNA-binding activity; human homolog YTHDF2 can complement yeast null mutant	GO:0003730,GO:0005737,GO:0019220,GO:0043488,GO:1990247	mRNA 3'-UTR binding|cytoplasm|regulation of phosphate metabolic process|regulation of mRNA stability|N6-methyladenosine-containing RNA binding	...
PIG2	783.1849611	511.2789004	1055.091022	2.063631065	1.045185069	4.32E-44	2.07E-43	Up	12.9911	14.6442	14.224	24.3352	28.1271	26.7381	GeneID:854766	Putative type-1 protein phosphatase targeting subunit; tethers Glc7p type-1 protein phosphatase to Gsy2p glycogen synthase; PIG2 has a paralog, GIP2, that arose from the whole genome duplication	GO:0005979,GO:0019888	regulation of glycogen biosynthetic process|protein phosphatase regulator activity	...
PKP1	367.5771525	244.6208199	490.5334852	2.005281012	1.003804424	8.65E-21	2.57E-20	Up	9.35321	8.35714	8.61264	16.1716	15.0304	16.9298	GeneID:854769	Mitochondrial protein kinase; involved in negative regulation of pyruvate dehydrogenase complex activity by phosphorylating the ser-133 residue of the Pda1p subunit; acts in concert with kinase Pkp2p and phosphatases Ptc5p and Ptc6p	GO:0004672,GO:0004740,GO:0005524,GO:0005739,GO:0005759,GO:0006006,GO:0006468,GO:0015976,GO:0018105,GO:0043623	protein kinase activity|pyruvate dehydrogenase (acetyl-transferring) kinase activity|ATP binding|mitochondrion|mitochondrial matrix|glucose metabolic process|protein phosphorylation|carbon utilization|peptidyl-serine phosphorylation|cellular protein complex assembly	...
PKP2	1358.49045	412.6336339	2304.347267	5.584487249	2.481424823	0	0	Up	14.2339	12.0287	14.8839	69.3008	68.4813	66.7599	GeneID:852821	Mitochondrial protein kinase; negatively regulates activity of the pyruvate dehydrogenase complex by phosphorylating the ser-133 residue of the Pda1p subunit; acts in concert with kinase Pkp1p and phosphatases Ptc5p and Ptc6p; relocalizes from mitochondrion to cytoplasm upon DNA replication stress	GO:0004672,GO:0004740,GO:0005524,GO:0005739,GO:0005759,GO:0006006,GO:0015976,GO:0018105,GO:1904183	protein kinase activity|pyruvate dehydrogenase (acetyl-transferring) kinase activity|ATP binding|mitochondrion|mitochondrial matrix|glucose metabolic process|carbon utilization|peptidyl-serine phosphorylation|negative regulation of pyruvate dehydrogenase activity	...
PLM2	20.82927057	6.340847588	35.31769356	5.569869496	2.477643525	4.70E-07	8.71E-07	Up	0.139887	0.172209	0.174159	0.878651	0.633469	1.15985	GeneID:852112	Putative transcription factor, contains Forkhead Associated domain; found associated with chromatin; target of SBF transcription factor; induced in response to DNA damaging agents and deletion of telomerase; PLM2 has a paralog, TOS4, that arose from the whole genome duplication	GO:0000790,GO:0003682,GO:0006974	nuclear chromatin|chromatin binding|cellular response to DNA damage stimulus	...
PPH3	1126.831203	1511.968073	741.6943329	0.490548938	-1.027531025	1.82E-58	1.08E-57	Down	60.5429	64.368	58.7253	26.7538	25.8487	25.4529	GeneID:851647	Catalytic subunit of protein phosphatase PP4 complex; Pph3p and Psy2p form active complex, Psy4p may provide substrate specificity; regulates recovery from the DNA damage checkpoint, the gene conversion- and single-strand annealing-mediated pathways of meiotic double-strand break repair and efficient Non-Homologous End-Joining (NHEJ) pathway; involved in activation of Gln3p to alleviate nitrogen …	GO:0000724,GO:0004722,GO:0005737,GO:0006470,GO:0030289,GO:0034399,GO:0046872,GO:0051173,GO:0072462,GO:1902660,GO:2000002,GO:2001034	double-strand break repair via homologous recombination|protein serine/threonine phosphatase activity|cytoplasm|protein dephosphorylation|protein phosphatase 4 complex|nuclear periphery|metal ion binding|positive regulation of nitrogen compound metabolic process|signal transduction involved in meiotic recombination checkpoint|negative regulation of glucose mediated signaling pathway|negative regu…	...
PRD1	635.3073343	422.2857235	848.328945	2.008897999	1.006404314	4.12E-34	1.66E-33	Up	8.72438	9.25641	8.99557	15.6778	16.4306	16.5758	GeneID:850301	Zinc metalloendopeptidase; found in the cytoplasm and intermembrane space of mitochondria; with Cym1p, involved in degradation of mitochondrial proteins and of presequence peptides cleaved from imported proteins; protein abundance increases in response to DNA replication stress	GO:0000324,GO:0004222,GO:0005737,GO:0005758,GO:0005794,GO:0006508,GO:0006518,GO:0046872	fungal-type vacuole|metalloendopeptidase activity|cytoplasm|mitochondrial intermembrane space|Golgi apparatus|proteolysis|peptide metabolic process|metal ion binding	...
PRM1	102.5765287	18.36367787	186.7893795	10.1716759	3.346485494	3.81E-45	1.85E-44	Up	0.334504	0.444997	0.336674	3.55988	3.16679	3.72923	GeneID:855442	Pheromone-regulated multispanning membrane protein; involved in membrane fusion during mating; predicted to have 5 transmembrane segments and a coiled coil domain; localizes to the shmoo tip; regulated by Ste12p	GO:0005886,GO:0016021,GO:0032220,GO:0043332	plasma membrane|integral component of membrane|plasma membrane fusion involved in cytogamy|mating projection tip	...
PRM10	740.6852488	290.4585469	1190.911951	4.100109855	2.035662565	1.19E-54	6.66E-54	Up	14.0609	15.5524	16.1546	59.5958	57.4931	50.8888	GeneID:853336	Pheromone-regulated protein; proposed to be involved in mating; predicted to have 5 transmembrane segments; induced by treatment with 8-methoxypsoralen and UVA irradiation	GO:0016021	integral component of membrane	...
PRM5	1061.512614	568.4835081	1554.541719	2.734541455	1.451298933	6.23E-106	5.98E-105	Up	24.6906	23.0248	25.9582	58.5803	62.2979	59.9724	GeneID:854689	Pheromone-regulated protein, predicted to have 1 transmembrane segment; induced during cell integrity signaling; PRM5 has a paralog, YNL058C, that arose from the whole genome duplication	GO:0000324,GO:0005935,GO:0016021	fungal-type vacuole|cellular bud neck|integral component of membrane	...
PRM7	28588.92754	18746.55693	38431.29814	2.050045685	1.03565606	0	0	Up	422.519	393.831	395.471	749.422	754.197	748.173	GeneID:851522	Pheromone-regulated protein; predicted to have one transmembrane segment; promoter contains Gcn4p binding elements; in W303 strain one continuous open reading frame comprising of YDL037C, the intergenic region and YDL039C encodes the IMI1	GO:0016021	integral component of membrane	...
PRR2	349.0389136	470.1158245	227.9620026	0.48490604	-1.044222872	1.39E-11	3.14E-11	Down	8.10641	9.18581	9.7125	3.4251	3.82284	4.73845	GeneID:851312	Serine/threonine protein kinase; inhibits pheromone induced signalling downstream of MAPK, possibly at the level of the Ste12p transcription factor; mutant has increased aneuploidy tolerance; PRR2 has a paralog, NPR1, that arose from the whole genome duplication	GO:0004674,GO:0005524,GO:0005634,GO:0005737,GO:0031138,GO:0035556,GO:0046020	protein serine/threonine kinase activity|ATP binding|nucleus|cytoplasm|negative regulation of conjugation with cellular fusion|intracellular signal transduction|negative regulation of transcription from RNA polymerase II promoter by pheromones	...
PRY1	2539.982226	553.9087199	4526.055732	8.171122008	3.030534194	0	0	Up	35.5867	31.9367	28.5031	218.679	206.672	217.672	GeneID:853366	Sterol binding protein involved in the export of acetylated sterols; secreted glycoprotein and member of the CAP protein superfamily (cysteine-rich secretory proteins (CRISP), antigen 5, and pathogenesis related 1 proteins); sterol export function is redundant with that of PRY2; may be involved in detoxification of hydrophobic compounds; PRY1 has a paralog, PRY2, that arose from the whole genome …	GO:0000287,GO:0005576,GO:0015485,GO:0015918,GO:0032934	magnesium ion binding|extracellular region|cholesterol binding|sterol transport|sterol binding	...
PSP1	4804.522653	3101.340637	6507.70467	2.09835211	1.069256787	2.07E-112	2.10E-111	Up	59.4825	58.2332	57.216	105.804	114.943	113.81	GeneID:852116	Asn and gln rich hypothetical protein; high-copy suppressor of POL1 (DNA polymerase alpha) and partial suppressor of CDC2 (polymerase delta) and CDC6 (pre-RC loading factor) mutations; overexpression results in growth inhibition; PSP1 has a paralog, YLR177W, that arose from the whole genome duplication	GO:0000932,GO:0005739	P-body|mitochondrion	...
PSR2	3124.061746	4955.815815	1292.307677	0.260765881	-1.939172977	0	0	Down	132.868	125.869	131.733	35.4859	31.3891	29.6844	GeneID:850706	Plasma membrane phosphatase involved in the general stress response; required with Psr1p and Whi2p for full activation of STRE-mediated gene expression, possibly through dephosphorylation of Msn2p; PSR2 has a paralog, PSR1, that arose from the whole genome duplication	GO:0004721,GO:0005886,GO:0006470,GO:0006950,GO:0009408,GO:0009651,GO:0071472	phosphoprotein phosphatase activity|plasma membrane|protein dephosphorylation|response to stress|response to heat|response to salt stress|cellular response to salt stress	...
PTK1	1647.498712	1032.628626	2262.368798	2.190883287	1.131512631	8.10E-98	7.21E-97	Up	22.8589	21.4056	20.3084	42.367	44.1329	42.3883	GeneID:853635	Putative serine/threonine protein kinase; regulates spermine uptake; involved in polyamine transport; possible mitochondrial protein; PTK1 has a paralog, PTK2, that arose from the whole genome duplication	GO:0000278,GO:0004672,GO:0004674,GO:0005524,GO:0005634,GO:0005737,GO:0006468,GO:0015846,GO:0035556	mitotic cell cycle|protein kinase activity|protein serine/threonine kinase activity|ATP binding|nucleus|cytoplasm|protein phosphorylation|polyamine transport|intracellular signal transduction	...
PTK2	646.6725033	322.7200365	970.6249702	3.007637768	1.588630823	6.00E-50	3.14E-49	Up	4.19935	4.99054	4.8312	11.5848	14.3926	13.6982	GeneID:853522	Serine/threonine protein kinase; involved in regulation of ion transport across plasma membrane; carboxyl terminus is essential for glucose-dependent Pma1p activation via phosphorylation of Pma1p-Ser899; enhances spermine uptake; PTK2 has a paralog, PTK1, that arose from the whole genome duplication	GO:0000082,GO:0004672,GO:0004674,GO:0005524,GO:0005634,GO:0005737,GO:0005886,GO:0006873,GO:0015846,GO:0035556	G1/S transition of mitotic cell cycle|protein kinase activity|protein serine/threonine kinase activity|ATP binding|nucleus|cytoplasm|plasma membrane|cellular ion homeostasis|polyamine transport|intracellular signal transduction	...
PTR2	2828.820579	4264.154895	1393.486263	0.326790723	-1.613561064	5.69E-290	1.44E-288	Down	119.012	119.645	118.802	38.2521	34.5118	32.5254	GeneID:853968	Integral membrane peptide transporter; mediates transport of di- and tri-peptides; conserved protein that contains 12 transmembrane domains; PTR2 expression is regulated by the N-end rule pathway via repression by Cup9p	GO:0005886,GO:0015031,GO:0015197,GO:0015833,GO:0016021,GO:0022857,GO:0042936,GO:0042937,GO:0042938,GO:0042939	plasma membrane|protein transport|peptide transporter activity|peptide transport|integral component of membrane|transmembrane transporter activity|dipeptide transporter activity|tripeptide transporter activity|dipeptide transport|tripeptide transport	...
PUF6	12470.87311	16690.00974	8251.736474	0.494411723	-1.016215143	4.01E-307	1.08E-305	Down	367.086	379.335	381.037	168.315	169.388	168.387	GeneID:852107	Pumilio-homology domain protein; binds the 3' UTR of ASH1 mRNA and represses its translation, resulting in proper asymmetric localization of ASH1 mRNA; required at post-transcriptional step for efficient retrotransposition; absence results in decreased Ty1 Gag:GFP protein levels; co-sediments with the 60S ribosomal subunit and is required for its biogenesis	GO:0000900,GO:0003730,GO:0005730,GO:0005934,GO:0015934,GO:0017148,GO:0030687,GO:0042273	translation repressor activity, nucleic acid binding|mRNA 3'-UTR binding|nucleolus|cellular bud tip|large ribosomal subunit|negative regulation of translation|preribosome, large subunit precursor|ribosomal large subunit biogenesis	...
PUG1	57.50780646	31.68324004	83.33237287	2.630172064	1.395157183	3.50E-07	6.52E-07	Up	2.1893	1.61745	1.23968	4.1413	3.69744	3.59351	GeneID:856934	Plasma membrane protein involved in protoprophyrin and heme transport; roles in the uptake of protoprophyrin IX and the efflux of heme; expression is induced under both low-heme and low-oxygen conditions; member of the fungal lipid-translocating exporter (LTE) family of proteins	GO:0000324,GO:0005886,GO:0006950,GO:0016021,GO:0035351	fungal-type vacuole|plasma membrane|response to stress|integral component of membrane|heme transmembrane transport	...
PUT4	300.8911615	566.1015936	35.68072933	0.063028845	-3.987843975	1.75E-139	2.15E-138	Down	13.8825	14.3633	12.0032	0.678546	0.456087	0.855427	GeneID:854530	Proline permease; required for high-affinity transport of proline; also transports the toxic proline analog azetidine-2-carboxylate (AzC); PUT4 transcription is repressed in ammonia-grown cells	GO:0005886,GO:0015175,GO:0015193,GO:0015804,GO:0015812,GO:0015824,GO:0016021	plasma membrane|neutral amino acid transmembrane transporter activity|L-proline transmembrane transporter activity|neutral amino acid transport|gamma-aminobutyric acid transport|proline transport|integral component of membrane	...
PXP2	1589.378794	1039.498849	2139.25874	2.057971244	1.041222824	3.54E-81	2.71E-80	Up	49.1591	48.3896	53.1917	89.5727	98.6302	97.2616	GeneID:853575	Peroxisomal matrix protein with naturally active promoter; well-conserved in fungi; localized to peroxisomes under physiological growth conditions; levels of some amino acids are altered upon both knockout and overexpression, suggesting potential involvement of Pxp2p in amino acid metabolism or related cellular metabolic processes (needs further study); GFP-fusion protein displays inherent dual l…	GO:0005777,GO:0051920	peroxisome|peroxiredoxin activity	...
PZF1	697.4147073	930.6084176	464.2209969	0.498836018	-1.003362459	1.37E-36	5.83E-36	Down	33.4875	32.3416	35.0373	16.9591	14.2014	14.8718	GeneID:856316	Transcription factor IIIA (TFIIIA); essential DNA binding protein required for transcription of 5S rRNA by RNA polymerase III; not involved in transcription of other RNAP III genes; nine conserved zinc fingers; may also bind 5S rRNA	GO:0001002,GO:0001152,GO:0001156,GO:0003723,GO:0005634,GO:0005654,GO:0042791,GO:0046872	RNA polymerase III type 1 promoter sequence-specific DNA binding|transcription factor activity, RNA polymerase III type 1 promoter sequence-specific binding, TFIIIC recruiting|TFIIIC-class transcription factor binding|RNA binding|nucleus|nucleoplasm|5S class rRNA transcription from RNA polymerase III type 1 promoter|metal ion binding	...
RBA50	3493.086008	4941.256381	2044.915634	0.413845281	-1.272836589	1.04E-219	2.02E-218	Down	149.896	151.502	142.975	54.2423	53.105	59.8438	GeneID:852139	Protein involved in transcription; interacts with RNA polymerase II subunits Rpb2p, Rpb3, and Rpb11p; has similarity to human RPAP1	GO:0005634,GO:0005737,GO:0006355,GO:0006366	nucleus|cytoplasm|regulation of transcription, DNA-templated|transcription from RNA polymerase II promoter	...
RCR1	257.1703402	350.1274373	164.2132431	0.469009925	-1.092309642	2.97E-17	8.09E-17	Down	24.0994	20.5703	19.8937	10.8269	9.04498	7.73189	GeneID:852290	Protein of the ER membrane involved in cell wall chitin deposition; may function in the endosomal-vacuolar trafficking pathway, helping determine whether plasma membrane proteins are degraded or routed to the plasma membrane; RCR1 has a paralog, RCR2, that arose from the whole genome duplication	GO:0006033,GO:0016192,GO:0030176,GO:0071555	chitin localization|vesicle-mediated transport|integral component of endoplasmic reticulum membrane|cell wall organization	...
RDI1	775.2268784	464.682353	1085.771404	2.336588418	1.224403631	1.84E-58	1.09E-57	Up	29.7977	32.7819	26.2554	59.1362	63.1221	62.6835	GeneID:851420	Rho GDP dissociation inhibitor; involved in the localization and regulation of Cdc42p and Rho1p; protein abundance increases in response to DNA replication stress	GO:0005094,GO:0005096,GO:0005829,GO:0005934,GO:0005935,GO:0007015,GO:0007264,GO:0032889	Rho GDP-dissociation inhibitor activity|GTPase activator activity|cytosol|cellular bud tip|cellular bud neck|actin filament organization|small GTPase mediated signal transduction|regulation of vacuole fusion, non-autophagic	...
REC104	49.78439148	25.34472548	74.22405748	2.928580053	1.550201331	1.76E-07	3.33E-07	Up	1.26069	2.8949	2.91021	6.82141	4.58577	5.93131	GeneID:856562	Protein involved in early stages of meiotic recombination; required for meiotic crossing over; forms a complex with Rec102p and Spo11p necessary during the initiation of recombination	GO:0000794,GO:0006351,GO:0006355,GO:0007131,GO:0042138	condensed nuclear chromosome|transcription, DNA-templated|regulation of transcription, DNA-templated|reciprocal meiotic recombination|meiotic DNA double-strand break formation	...
REG2	945.4608902	1471.558783	419.3629978	0.28497876	-1.811073696	6.50E-140	8.01E-139	Down	62.0352	65.9875	66.1821	18.2078	16.8294	15.8621	GeneID:852340	Regulatory subunit of the Glc7p type-1 protein phosphatase; involved with Reg1p, Glc7p, and Snf1p in regulation of glucose-repressible genes, also involved in glucose-induced proteolysis of maltose permease; REG2 has a paralog, REG1, that arose from the whole genome duplication	GO:0000122,GO:0000164,GO:0019888	negative regulation of transcription from RNA polymerase II promoter|protein phosphatase type 1 complex|protein phosphatase regulator activity	...
REX3	1567.854141	2118.389956	1017.318325	0.480231849	-1.058197009	4.99E-82	3.84E-81	Down	87.6734	93.1021	89.3577	38.4613	40.2648	37.0804	GeneID:850797	RNA exonuclease; required for maturation of the RNA component of RNase MRP; functions redundantly with Rnh70p and Rex2p in processing of U5 snRNA and RNase P RNA; member of RNase D family of exonucleases	GO:0000175,GO:0000467,GO:0003676,GO:0005634,GO:0005737,GO:0008408,GO:0034476,GO:0043628	3'-5'-exoribonuclease activity|exonucleolytic trimming to generate mature 3'-end of 5.8S rRNA from tricistronic rRNA transcript (SSU-rRNA, 5.8S rRNA, LSU-rRNA)|nucleic acid binding|nucleus|cytoplasm|3'-5' exonuclease activity|U5 snRNA 3'-end processing|ncRNA 3'-end processing	...
REX4	1495.316557	2109.750786	880.8823278	0.417529091	-1.260051375	4.99E-109	4.93E-108	Down	92.8392	95.1378	91.0007	36.8045	34.0122	34.5982	GeneID:854075	Putative RNA exonuclease; possibly involved in pre-rRNA processing and ribosome assembly	GO:0000027,GO:0003676,GO:0005634,GO:0006364,GO:0008408	ribosomal large subunit assembly|nucleic acid binding|nucleus|rRNA processing|3'-5' exonuclease activity	...
RFA3	180.5071115	84.63868674	276.3755363	3.265357095	1.707240772	1.55E-27	5.37E-27	Up	14.8006	16.2109	24.4527	46.2045	56.5937	48.3884	GeneID:853266	Subunit of heterotrimeric Replication Protein A (RPA); RPA is a highly conserved single-stranded DNA binding protein complex involved in DNA replication, repair, recombination; RPA protects against inappropriate telomere recombination, and upon telomere uncapping, prevents cell proliferation by a checkpoint-independent pathway; with Sgs1p-Top2p-Rmi1p, stimulates DNA catenation/decatenation activi…	GO:0000722,GO:0000724,GO:0000781,GO:0000794,GO:0003690,GO:0005662,GO:0006260,GO:0006265,GO:0006268,GO:0006281,GO:0006289,GO:0006312,GO:0007004,GO:0007131,GO:0010833,GO:0016567,GO:0030491,GO:0043565,GO:0045184	telomere maintenance via recombination|double-strand break repair via homologous recombination|chromosome, telomeric region|condensed nuclear chromosome|double-stranded DNA binding|DNA replication factor A complex|DNA replication|DNA topological change|DNA unwinding involved in DNA replication|DNA repair|nucleotide-excision repair|mitotic recombination|telomere maintenance via telomerase|reciproc…	...
RGI1	4320.493979	1831.297938	6809.690021	3.718504717	1.894722602	0	0	Up	149.057	164.543	158.354	546.06	520.086	518.657	GeneID:856797	hypothetical protein; involved in energy metabolism under respiratory conditions; protein abundance is increased upon intracellular iron depletion or in response to DNA replication stress; RGI1 has a paralog, RGI2, that arose from the whole genome duplication	GO:0005886,GO:0006112,GO:0071944	plasma membrane|energy reserve metabolic process|cell periphery	...
RGS2	961.3540112	1509.481318	413.2267039	0.273754103	-1.869047508	5.99E-150	7.99E-149	Down	63.9572	63.7347	56.8685	15.5519	14.7023	16.6206	GeneID:854274	Negative regulator of glucose-induced cAMP signaling; directly activates the GTPase activity of the heterotrimeric G protein alpha subunit Gpa2p	GO:0005096,GO:0005634,GO:0005737,GO:0005886,GO:0007188	GTPase activator activity|nucleus|cytoplasm|plasma membrane|adenylate cyclase-modulating G-protein coupled receptor signaling pathway	...
RIF1	735.2748356	469.8393791	1000.710292	2.12989872	1.09078483	4.45E-45	2.16E-44	Up	3.61753	3.59578	3.6067	7.13446	6.65944	7.22434	GeneID:852578	Protein that binds to the Rap1p C-terminus; acts synergistically with Rif2p to help control telomere length and establish telomeric silencing; involved in control of DNA replication; contributes to resection of DNA double strand breaks (DSBs); deletion results in telomere elongation	GO:0000723,GO:0000729,GO:0000784,GO:0006270,GO:0007049,GO:0016233,GO:0030466,GO:0042162,GO:0070187	telomere maintenance|DNA double-strand break processing|nuclear chromosome, telomeric region|DNA replication initiation|cell cycle|telomere capping|chromatin silencing at silent mating-type cassette|telomeric DNA binding|shelterin complex	...
RIM4	376.4793067	178.9960184	573.962595	3.20656627	1.681029224	6.60E-47	3.30E-46	Up	3.07371	3.03745	3.82239	9.32007	9.70799	10.8867	GeneID:856361	Putative RNA-binding protein; required for the expression of early and middle sporulation genes	GO:0003723,GO:0005634,GO:0006279,GO:0007131,GO:0030435,GO:0051321	RNA binding|nucleus|premeiotic DNA replication|reciprocal meiotic recombination|sporulation resulting in formation of a cellular spore|meiotic cell cycle	...
RMD6	967.0416191	1379.078704	555.0045341	0.402445874	-1.313133331	2.93E-80	2.22E-79	Down	85.6176	88.8522	87.9879	32.201	32.9942	32.0082	GeneID:856637	Protein required for sporulation	GO:0030435,GO:0051321	sporulation resulting in formation of a cellular spore|meiotic cell cycle	...
RMT2	7087.528199	9672.567055	4502.489343	0.465490631	-1.103175964	1.56E-268	3.75E-267	Down	296.046	295.558	295.279	126.369	127.057	127.523	GeneID:852076	Arginine N5 methyltransferase; methylates ribosomal protein Rpl12 (L12) on Arg67; relative distribution to the nucleus increases upon DNA replication stress	GO:0005634,GO:0005737,GO:0018216,GO:0019702,GO:0046498,GO:0046500	nucleus|cytoplasm|peptidyl-arginine methylation|protein-arginine N5-methyltransferase activity|S-adenosylhomocysteine metabolic process|S-adenosylmethionine metabolic process	...
RNP1	167.1811802	111.1876789	223.1746814	2.007188958	1.005176439	1.97E-10	4.26E-10	Up	7.58409	7.46814	6.82134	10.2435	12.9678	11.0452	GeneID:850680	Ribonucleoprotein that contains two RNA recognition motifs (RRM); RNP1 has a paralog, SBP1, that arose from the whole genome duplication	GO:0003723,GO:0005737,GO:0042254	RNA binding|cytoplasm|ribosome biogenesis	...
RNY1	1052.467422	662.1183665	1442.816479	2.179091461	1.123726751	1.62E-65	1.05E-64	Up	21.8646	23.654	22.3214	46.4856	45.401	44.4842	GeneID:855980	Vacuolar RNase of the T(2) family; relocalizes to the cytosol where it cleaves tRNAs upon oxidative or stationary phase stress; required for tRNA-specific translational pausing suring oxidative stress; promotes apoptosis under stress conditions and this function is independent of Rny1p catalytic activity	GO:0000324,GO:0000902,GO:0003723,GO:0004521,GO:0005576,GO:0005773,GO:0005775,GO:0005829,GO:0006401,GO:0006915,GO:0033897	fungal-type vacuole|cell morphogenesis|RNA binding|endoribonuclease activity|extracellular region|vacuole|vacuolar lumen|cytosol|RNA catabolic process|apoptotic process|ribonuclease T2 activity	...
ROD1	1158.587897	468.2609825	1848.914811	3.94847079	1.981294018	3.08E-107	2.99E-106	Up	8.44505	7.99632	7.98386	28.1987	29.7467	32.0581	GeneID:854183	Alpha-arrestin involved in ubiquitin-dependent endocytosis; activating dephosphorylation relays glucose signaling to transporter endocytosis; calcineurin dephosphorylation is required for Rsp5p-dependent internalization of agonist-occupied Ste2p, as part of signal desensitization; recruits Rsp5p to Ste2p via its 2 PPXY motifs; protein abundance increases in response to DNA replication stress; ROD…	GO:0000754,GO:0002092,GO:0005886,GO:0031625,GO:0042493,GO:0070086,GO:0071333	adaptation of signaling pathway by response to pheromone involved in conjugation with cellular fusion|positive regulation of receptor internalization|plasma membrane|ubiquitin protein ligase binding|response to drug|ubiquitin-dependent endocytosis|cellular response to glucose stimulus	...
ROG1	2035.920144	1188.567281	2883.273008	2.425839122	1.278483876	1.20E-146	1.57E-145	Up	27.4652	25.8427	26.8961	58.8598	59.3035	58.2948	GeneID:852733	Lipase with specificity for monoacylglycerol; preferred substrate is 1-oleoylglycerol; null mutation affects lipid droplet morphology and overexpression causes increased accumulation of reactive oxygen species	GO:0005634,GO:0005737,GO:0016042,GO:0044255,GO:0047372	nucleus|cytoplasm|lipid catabolic process|cellular lipid metabolic process|acylglycerol lipase activity	...
ROY1	778.476345	515.5968883	1041.355802	2.019709244	1.014147619	1.74E-41	8.04E-41	Up	14.226	13.0199	14.3964	25.9067	26.1498	24.9469	GeneID:855300	GTPase inhibitor with similarity to F-box proteins; inhibits Ypt52p GTPase activity by preventing Ypt52p from binding GTP; involved in regulating intracellular trafficking; physically interacts with Skp1p	GO:0005095,GO:0005634,GO:0006623,GO:0006897,GO:0030659,GO:0034260	GTPase inhibitor activity|nucleus|protein targeting to vacuole|endocytosis|cytoplasmic vesicle membrane|negative regulation of GTPase activity	...
RPF2	6017.325075	8909.772885	3124.877265	0.350724682	-1.511589131	0	0	Down	398.857	387.319	396.413	123.967	117.623	128.888	GeneID:853956	Essential protein involved in rRNA maturation and ribosomal assembly; involved in the processing of pre-rRNA and the assembly of the 60S ribosomal subunit; interacts with ribosomal protein L11; localizes predominantly to the nucleolus; constituent of 66S pre-ribosomal particles	GO:0000027,GO:0000463,GO:0000466,GO:0005730,GO:0008097,GO:0008312,GO:0019843,GO:1902626	ribosomal large subunit assembly|maturation of LSU-rRNA from tricistronic rRNA transcript (SSU-rRNA, 5.8S rRNA, LSU-rRNA)|maturation of 5.8S rRNA from tricistronic rRNA transcript (SSU-rRNA, 5.8S rRNA, LSU-rRNA)|nucleolus|5S rRNA binding|7S RNA binding|rRNA binding|assembly of large subunit precursor of preribosome	...
RPH1	2312.335076	3175.871848	1448.798305	0.456189158	-1.132295934	2.19E-88	1.79E-87	Down	54.9716	55.2339	51.0554	22.2043	21.8091	22.0818	GeneID:856916	JmjC domain-containing histone demethylase; targets tri- and dimethylated H3K36; associates with actively transcribed regions and promotes elongation; repressor of autophagy-related genes in nutrient-replete conditions; damage-responsive repressor of PHR1; phosphorylated by the Rad53p-dependent DNA damage checkpoint pathway and by a Rim1p-mediated event during starvation; target of stress-induced…	GO:0000122,GO:0001078,GO:0005634,GO:0006351,GO:0010507,GO:0016577,GO:0032454,GO:0032968,GO:0043565,GO:0046872,GO:0051864	negative regulation of transcription from RNA polymerase II promoter|transcriptional repressor activity, RNA polymerase II proximal promoter sequence-specific DNA binding|nucleus|transcription, DNA-templated|negative regulation of autophagy|histone demethylation|histone demethylase activity (H3-K9 specific)|positive regulation of transcription elongation from RNA polymerase II promoter|sequence-s…	...
RPN4	12738.48866	6819.565333	18657.41198	2.735865274	1.451997188	0	0	Up	163.456	167.325	169.611	426.362	420.337	436.559	GeneID:851542	Transcription factor that stimulates expression of proteasome genes; Rpn4p levels are in turn regulated by the 26S proteasome in a negative feedback control mechanism; RPN4 is transcriptionally regulated by various stress responses; relative distribution to the nucleus increases upon DNA replication stress	GO:0000122,GO:0000978,GO:0001077,GO:0005634,GO:0006282,GO:0036003,GO:0045944,GO:0061395	negative regulation of transcription from RNA polymerase II promoter|RNA polymerase II proximal promoter sequence-specific DNA binding|transcriptional activator activity, RNA polymerase II proximal promoter sequence-specific DNA binding|nucleus|regulation of DNA repair|positive regulation of transcription from RNA polymerase II promoter in response to stress|positive regulation of transcription f…	...
RRD2	543.6646419	301.9419313	785.3873526	2.601120518	1.379133245	1.43E-52	7.72E-52	Up	12.3888	13.2327	14.0243	32.6079	28.6972	31.1768	GeneID:855951	Peptidyl-prolyl cis/trans-isomerase; also activates the phosphotyrosyl phosphatase activity of protein phosphatase 2A (PP2A); regulates G1 phase progression, the osmoresponse, microtubule dynamics; subunit of the Tap42p-Pph21p-Rrd2p complex; protein abundance increases in response to DNA replication stress	GO:0000159,GO:0003755,GO:0005634,GO:0005737,GO:0006970,GO:0008160,GO:0019888,GO:0030472	protein phosphatase type 2A complex|peptidyl-prolyl cis-trans isomerase activity|nucleus|cytoplasm|response to osmotic stress|protein tyrosine phosphatase activator activity|protein phosphatase regulator activity|mitotic spindle organization in nucleus	...
RRN11	756.0261018	1069.64873	442.403474	0.413596971	-1.273702477	1.82E-42	8.56E-42	Down	28.8545	32.988	31.3341	12.6274	11.0052	11.4392	GeneID:854964	Component of the core factor (CF) rDNA transcription factor complex; CF is required for transcription of 35S rRNA genes by RNA polymerase I and is composed of Rrn6p, Rrn7p, and Rrn11p	GO:0001164,GO:0001187,GO:0005730,GO:0006361,GO:0017025,GO:0042790,GO:0070860	RNA polymerase I CORE element sequence-specific DNA binding|transcription factor activity, RNA polymerase I CORE element binding transcription factor recruiting|nucleolus|transcription initiation from RNA polymerase I promoter|TBP-class protein binding|transcription of nuclear large rRNA transcript from RNA polymerase I promoter|RNA polymerase I core factor complex	...
RRN7	1050.179603	491.7398747	1608.619332	3.271281046	1.709855711	5.31E-141	6.70E-140	Up	13.0802	13.8718	14.9253	40.7342	42.5447	43.4374	GeneID:853428	Component of the core factor (CF) rDNA transcription factor complex; CF is required for transcription of 35S rRNA genes by RNA polymerase I and is composed of Rrn6p, Rrn7p, and Rrn11p	GO:0001164,GO:0001187,GO:0005668,GO:0005730,GO:0006361,GO:0017025,GO:0042790,GO:0046872,GO:0070860	RNA polymerase I CORE element sequence-specific DNA binding|transcription factor activity, RNA polymerase I CORE element binding transcription factor recruiting|RNA polymerase transcription factor SL1 complex|nucleolus|transcription initiation from RNA polymerase I promoter|TBP-class protein binding|transcription of nuclear large rRNA transcript from RNA polymerase I promoter|metal ion binding|RN…	...
RRP17	2631.443866	3868.870483	1394.017249	0.360316339	-1.47266402	7.09E-232	1.47E-230	Down	193.898	184.107	185.815	63.2112	62.3274	60.2006	GeneID:852021	Component of the pre-60S pre-ribosomal particle; required for cell viability under standard (aerobic) conditions but not under anaerobic conditions; exonuclease required for 5' end processing of pre-60S ribosomal RNA	GO:0005730,GO:0005737,GO:0006364	nucleolus|cytoplasm|rRNA processing	...
RRP8	3367.540293	4644.854633	2090.225954	0.450008906	-1.15197454	2.62E-177	3.99E-176	Down	208.415	203.898	195.068	79.3507	84.8781	80.7521	GeneID:851656	Nucleolar S-adenosylmethionine-dependent rRNA methyltransferase; methylates adenine (m1A) of the large subunit (LSU) rRNA at position 645; involved in pre-rRNA cleavage at site A2; mutation is synthetically lethal with a gar1 mutation; deletion disrupts telomere maintenance by influencing the expression of neighboring gene STN1	GO:0000781,GO:0005730,GO:0006364,GO:0016433,GO:0030686,GO:0031167,GO:0042273	chromosome, telomeric region|nucleolus|rRNA processing|rRNA (adenine) methyltransferase activity|90S preribosome|rRNA methylation|ribosomal large subunit biogenesis	...
RRP9	4405.949032	6076.005876	2735.892187	0.450278068	-1.151111886	7.28E-215	1.40E-213	Down	125.436	129.198	126.562	52.581	50.5575	51.2338	GeneID:856255	Protein involved in pre-rRNA processing; associated with U3 snRNP; component of small ribosomal subunit (SSU) processosome; ortholog of the human U3-55k protein	GO:0000154,GO:0005654,GO:0005730,GO:0006364,GO:0030515,GO:0031167,GO:0031428,GO:0032040	rRNA modification|nucleoplasm|nucleolus|rRNA processing|snoRNA binding|rRNA methylation|box C/D snoRNP complex|small-subunit processome	...
RRT1	101.8146886	150.5216987	53.10767848	0.352824071	-1.502979105	5.24E-13	1.25E-12	Down	23.5902	15.8842	16.5132	5.50992	8.61172	5.258	GeneID:852232	hypothetical protein; conserved across S. cerevisiae strains; identified in a screen for mutants with increased levels of rDNA transcription	GO:0016021	integral component of membrane	...
RRT13	736.3737796	313.9794976	1158.768062	3.690585119	1.883849565	4.45E-121	4.78E-120	Up	29.5448	24.7612	22.2612	77.1673	70.3052	73.6632	GeneID:856796	hypothetical protein; non-essential gene identified in a screen for mutants with decreased levels of rDNA transcription	GO:0006351,GO:0006355	transcription, DNA-templated|regulation of transcription, DNA-templated	...
RRT6	189.4203665	279.1433318	99.69740127	0.357154873	-1.485378289	2.21E-22	6.84E-22	Down	12.8706	12.0008	13.0265	2.77299	5.03	2.28202	GeneID:852731	hypothetical protein; non-essential gene identified in a screen for mutants with increased levels of rDNA transcription; contains two putative transmembrane spans, but no significant homology to other known proteins	GO:0006351,GO:0006355,GO:0016020,GO:0016021	transcription, DNA-templated|regulation of transcription, DNA-templated|membrane|integral component of membrane	...
RRT8	38.59863461	51.6439794	25.55328982	0.494797072	-1.015091131	0.002247386	0.003282056	Down	1.81748	2.09176	3.37651	1.08058	1.61995	0.564226	GeneID:854109	Protein involved in spore wall assembly; shares similarity with Lds1p and Lds2p and a strain mutant for all 3 genes exhibits reduced dityrosine fluorescence relative to the single mutants; identified in a screen for mutants with increased levels of rDNA transcription; green fluorescent protein (GFP)-fusion protein localizes to lipid particles; protein abundance increases in response to DNA replic…	GO:0005619,GO:0005628,GO:0005811,GO:0016021,GO:0030476	ascospore wall|prospore membrane|lipid droplet|integral component of membrane|ascospore wall assembly	...
RSM22	1970.930023	2792.635376	1149.224671	0.411519771	-1.28096635	3.99E-96	3.47E-95	Down	63.4552	60.6036	59.3296	21.5491	25.6543	22.4292	GeneID:853701	Mitochondrial ribosomal protein of the small subunit; also predicted to be an S-adenosylmethionine-dependent RNA methyltransferase	GO:0003735,GO:0005763,GO:0008168,GO:0032543	structural constituent of ribosome|mitochondrial small ribosomal subunit|methyltransferase activity|mitochondrial translation	...
RSN1	12446.68145	7499.482732	17393.88017	2.319343986	1.213716804	0	0	Up	134.06	138.078	134.463	285.333	273.059	285.628	GeneID:855308	Membrane hypothetical protein; overexpression suppresses NaCl sensitivity of sro7 mutant cells by restoring sodium pump (Ena1p) localization to the plasma membrane	GO:0006811,GO:0006893,GO:0016020,GO:0016021	ion transport|Golgi to plasma membrane transport|membrane|integral component of membrane	...
RTA1	167.1274041	29.4709059	304.7839022	10.34185726	3.370423393	6.78E-73	4.78E-72	Up	2.05146	1.37207	1.32084	14.8195	13.8139	12.6926	GeneID:853127	Protein involved in 7-aminocholesterol resistance; has seven potential membrane-spanning regions; expression is induced under both low-heme and low-oxygen conditions; member of the fungal lipid-translocating exporter (LTE) family of protein; RTA1 has a paralog, YLR046C, that arose from the whole genome duplication	GO:0000324,GO:0005886,GO:0006950,GO:0016021	fungal-type vacuole|plasma membrane|response to stress|integral component of membrane	...
RTC2	1238.796845	211.9201796	2265.67351	10.69116454	3.418347103	7.44E-184	1.21E-182	Up	9.04935	11.1526	9.77334	115.588	107.366	99.3079	GeneID:852444	Putative vacuolar membrane transporter for cationic amino acids; likely contributes to amino acid homeostasis by exporting cationic amino acids from the vacuole; positive regulation by Lys14p suggests that lysine may be the primary substrate; member of the PQ-loop family, with seven transmembrane domains; similar to mammalian PQLC2 vacuolar transporter; RTC2 has a paralog, YPQ1, that arose from t…	GO:0015174,GO:0031966,GO:0034488,GO:0071627	basic amino acid transmembrane transporter activity|mitochondrial membrane|basic amino acid transmembrane export from vacuole|integral component of fungal-type vacuolar membrane	...
RTC3	1138.682632	706.2723057	1571.092959	2.224486146	1.153472114	4.90E-36	2.06E-35	Up	65.1974	60.2013	56.7757	119.354	124.796	110.354	GeneID:856487	hypothetical protein involved in RNA metabolism; has structural similarity to SBDS, the human protein mutated in Shwachman-Diamond Syndrome (the yeast SBDS ortholog %3D SDO1); null mutation suppresses cdc13-1 temperature sensitivity; protein abundance increases in response to DNA replication stress	GO:0003723,GO:0005634,GO:0005737,GO:0006364,GO:0016070	RNA binding|nucleus|cytoplasm|rRNA processing|RNA metabolic process	...
RTS3	3713.341227	1851.602538	5575.079916	3.010948518	1.59021804	0	0	Up	83.614	81.2311	88.0176	232.027	224.67	231.389	GeneID:853065	Putative component of the protein phosphatase type 2A complex	GO:0005634,GO:0005737	nucleus|cytoplasm	...
RTT107	822.5080513	217.9461462	1427.069956	6.547810004	2.71101246	7.67E-244	1.67E-242	Up	3.10376	3.16856	2.93243	18.226	18.4604	18.8455	GeneID:856559	Protein implicated in Mms22-dependent DNA repair during S phase; involved in recruiting the SMC5/6 complex to double-strand breaks; DNA damage induces phosphorylation by Mec1p at one or more SQ/TQ motifs; interacts with Mms22p and Slx4p; has four BRCT domains; has a role in regulation of Ty1 transposition; relative distribution to nuclear foci increases upon DNA replication stress	GO:0005634,GO:0006270,GO:0006302,GO:0007095,GO:0010526,GO:0033314,GO:0035361,GO:1903775,GO:1990683,GO:2000001	nucleus|DNA replication initiation|double-strand break repair|mitotic G2 DNA damage checkpoint|negative regulation of transposition, RNA-mediated|mitotic DNA replication checkpoint|Cul8-RING ubiquitin ligase complex|regulation of DNA double-strand break processing|DNA double-strand break attachment to nuclear envelope|regulation of DNA damage checkpoint	...
SAP30	518.3646585	694.8964616	341.8328554	0.491919119	-1.023506966	7.14E-21	2.13E-20	Down	47.5172	58.6279	55.257	23.3452	25.8235	23.5009	GeneID:855305	Component of Rpd3L histone deacetylase complex; involved in silencing at telomeres, rDNA, and silent mating-type loci; involved in telomere maintenance	GO:0000118,GO:0003712,GO:0004407,GO:0006351,GO:0016479,GO:0031939,GO:0033698,GO:0045944,GO:0061186,GO:0061188,GO:0061408,GO:2000219	histone deacetylase complex|transcription cofactor activity|histone deacetylase activity|transcription, DNA-templated|negative regulation of transcription from RNA polymerase I promoter|negative regulation of chromatin silencing at telomere|Rpd3L complex|positive regulation of transcription from RNA polymerase II promoter|negative regulation of chromatin silencing at silent mating-type cassette|n…	...
SBE2	1341.377082	1933.440052	749.3141129	0.387554873	-1.367527504	2.52E-115	2.59E-114	Down	30.425	30.6653	31.6163	10.5661	11.426	11.0856	GeneID:851953	Protein required for bud growth; involved in transport of cell wall components from the Golgi to the cell surface; SBE2 has a paralog, SBE22, that arose from the whole genome duplication	GO:0005794,GO:0015031,GO:0031505	Golgi apparatus|protein transport|fungal-type cell wall organization	...
SCM4	48484.42727	29365.92861	67602.92593	2.302087117	1.20294243	0	0	Up	2134.64	2116.79	2042.68	4399.62	4293.98	4404.35	GeneID:852940	Mitochondrial outer membrane hypothetical protein; predicted to have 4 transmembrane segments; import is mediated by Tom70p and Mim1p; interacts genetically with a cdc4 mutation; SCM4 has a paralog, ATG33, that arose from the whole genome duplication	GO:0000422,GO:0016021	autophagy of mitochondrion|integral component of membrane	...
SDD1	15.23830825	9.824617614	20.65199888	2.10206643	1.071808263	0.046657402	0.060296669	Up	0.354436	0.787003	1.05669	0.706957	1.78385	1.24661	GeneID:856653	hypothetical protein; overproduction suppresses lethality due to expression of the dominant PET9 allele AAC2-A128P; may have a role in telomere maintenance; target of UME6 regulation			...
SDS24	597.5290916	386.5342021	808.523981	2.091726881	1.06469449	8.56E-36	3.58E-35	Up	11.0836	10.5607	8.69701	17.93	18.5861	19.2287	GeneID:852515	Protein involved in cell separation during budding; one of two S. cerevisiae homologs (Sds23p and Sds24p) of the S. pombe Sds23 protein, which is implicated in APC/cyclosome regulation; may play an indirect role in fluid-phase endocytosis; protein abundance increases in response to DNA replication stress; SDS24 has a paralog, SDS23, that arose from the whole genome duplication	GO:0000920,GO:0005737,GO:0006897,GO:0030071,GO:0042149	cell separation after cytokinesis|cytoplasm|endocytosis|regulation of mitotic metaphase/anaphase transition|cellular response to glucose starvation	...
SEG1	3540.305544	2178.137313	4902.473776	2.250764333	1.170415007	3.34E-191	5.73E-190	Up	30.3015	30.6966	31.2628	64.281	62.2334	65.4249	GeneID:855110	Component of eisosome required for proper eisosome assembly; precedes Pil1p/Lsp1p during eisosome formation, controls eisosome length and shape; diffusely distributed, forms heterogeneous patches at plasma membrane in small buds, also found in medium and large buds; expression repressed by cAMP; similar to A. gossypii SEG gene and to S. pombe Sle1p, important for generating eisosomes; SEG1 has a …	GO:0005886,GO:0032126,GO:0070941	plasma membrane|eisosome|eisosome assembly	...
SET4	5760.302033	148.6833718	11371.92069	76.48414583	6.257088822	0	0	Up	3.65934	3.01913	4.35563	236.463	234.004	241.001	GeneID:853339	hypothetical protein, contains a SET domain; SET4 has a paralog, SET3, that arose from the whole genome duplication	GO:0016569,GO:0046872	covalent chromatin modification|metal ion binding	...
SET6	23.0252495	44.3001604	1.750338599	0.039510886	-4.661605982	5.53E-11	1.22E-10	Down	1.65828	2.97565	1.71337	0.105642	0.0531684	0.107368	GeneID:855938	SET domain hypothetical protein; deletion heterozygote is sensitive to compounds that target ergosterol biosynthesis, may be involved in compound availability	GO:0008168	methyltransferase activity	...
SFC1	125.2511299	197.6169248	52.88533493	0.267615413	-1.901766887	9.03E-23	2.82E-22	Down	6.31291	9.70158	7.75816	1.9941	1.07532	1.30786	GeneID:853558	Mitochondrial succinate-fumarate transporter; transports succinate into and fumarate out of the mitochondrion; required for ethanol and acetate utilization	GO:0005469,GO:0005743,GO:0006839,GO:0015741,GO:0015744,GO:0016021	succinate:fumarate antiporter activity|mitochondrial inner membrane|mitochondrial transport|fumarate transport|succinate transport|integral component of membrane	...
SFK1	1182.009626	762.0347905	1601.984462	2.102245832	1.071931385	1.72E-66	1.13E-65	Up	33.0343	34.1196	35.9768	59.052	61.2442	63.1853	GeneID:853815	Plasma membrane protein that may act to generate normal levels of PI4P; may act together with or upstream of Stt4p; at least partially mediates proper localization of Stt4p to the plasma membrane	GO:0005764,GO:0005886,GO:0006629,GO:0007033,GO:0016021,GO:0030036,GO:0048017	lysosome|plasma membrane|lipid metabolic process|vacuole organization|integral component of membrane|actin cytoskeleton organization|inositol lipid-mediated signaling	...
SGE1	518.017632	291.309313	744.7259511	2.556478347	1.354157807	1.57E-36	6.67E-36	Up	7.39795	11.0513	9.06821	22.7862	22.9115	19.9927	GeneID:856327	Plasma membrane multidrug transporter; member of the major facilitator superfamily; acts as an extrusion permease; partial multicopy suppressor of gal11 mutations	GO:0005887,GO:0015238,GO:0015893,GO:0042493	integral component of plasma membrane|drug transmembrane transporter activity|drug transport|response to drug	...
SHC1	254.4534846	354.8726345	154.0343347	0.434055263	-1.20404936	2.08E-20	6.17E-20	Down	9.26203	9.50379	11.0556	4.80841	3.96062	4.12681	GeneID:856832	Sporulation-specific activator of Chs3p (chitin synthase III); required for the synthesis of the chitosan layer of ascospores; transcriptionally induced at alkaline pH; SHC1 has a paralog, SKT5, that arose from the whole genome duplication	GO:0005628,GO:0005737,GO:0006031,GO:0008047,GO:0030437,GO:0051278,GO:0071555	prospore membrane|cytoplasm|chitin biosynthetic process|enzyme activator activity|ascospore formation|fungal-type cell wall polysaccharide biosynthetic process|cell wall organization	...
SHE1	112.6374876	61.14278744	164.1321878	2.684408	1.424603962	3.26E-13	7.82E-13	Up	3.43164	2.93915	1.89843	6.64148	6.61622	6.43251	GeneID:852249	Mitotic spindle protein; interacts with components of the Dam1 (DASH) complex, its effector Sli15p, and microtubule-associated protein Bim1p; also localizes to nuclear microtubules and to the bud neck in a ring-shaped structure; inhibits dynein function	GO:0000022,GO:0005737,GO:0005819,GO:0005880,GO:0005935,GO:0008017,GO:0051301,GO:2000575	mitotic spindle elongation|cytoplasm|spindle|nuclear microtubule|cellular bud neck|microtubule binding|cell division|negative regulation of microtubule motor activity	...
SIP18	471.0741277	633.691078	308.4571774	0.486762696	-1.038709487	2.10E-27	7.25E-27	Down	323.48	328.303	305.967	117.265	126.479	154.305	GeneID:855213	Phospholipid-binding hydrophilin; essential to overcome desiccation-rehydration process; expression is induced by osmotic stress; SIP18 has a paralog, GRE1, that arose from the whole genome duplication	GO:0005543,GO:0005737,GO:0042631	phospholipid binding|cytoplasm|cellular response to water deprivation	...
SIP5	487.2949153	318.8981158	655.6917147	2.056116616	1.039922092	2.91E-22	9.00E-22	Up	8.2397	9.7309	7.75477	16.2524	14.2141	16.9182	GeneID:855171	hypothetical protein; interacts with both the Reg1p/Glc7p phosphatase and the Snf1p kinase; forms cytoplasmic foci upon DNA replication stress	GO:0005737,GO:0042149	cytoplasm|cellular response to glucose starvation	...
SIR1	1835.403493	1199.76719	2471.039795	2.059599408	1.042363761	1.08E-91	9.06E-91	Up	26.6604	27.6605	28.0736	49.9519	51.8976	49.2135	GeneID:853976	Protein involved in silencing at mating-type loci HML and HMR; recruitment to silent chromatin requires interactions with Orc1p and with Sir4p, through a common Sir1p domain; binds to centromeric chromatin	GO:0000775,GO:0003682,GO:0005677,GO:0006343,GO:0006351,GO:0030466,GO:0043565	chromosome, centromeric region|chromatin binding|chromatin silencing complex|establishment of chromatin silencing|transcription, DNA-templated|chromatin silencing at silent mating-type cassette|sequence-specific DNA binding	...
SKP2	871.4501561	470.3997616	1272.500551	2.705147099	1.435707046	6.24E-87	5.01E-86	Up	10.0297	11.2065	10.6212	26.7854	25.1738	25.6198	GeneID:855405	F-box hypothetical protein; predicted to be part of an SCF ubiquitin protease complex; involved in regulating protein levels of sulfur metabolism enzymes; may interact with ribosomes, based on co-purification experiments	GO:0005737,GO:0016567,GO:0019005,GO:0030674,GO:0031335,GO:0044257	cytoplasm|protein ubiquitination|SCF ubiquitin ligase complex|protein binding, bridging|regulation of sulfur amino acid metabolic process|cellular protein catabolic process	...
SLD3	1370.582513	779.9311367	1961.233889	2.514624428	1.330342942	6.10E-113	6.20E-112	Up	15.1909	16.3914	15.7563	37.688	36.5919	37.6115	GeneID:852765	Protein involved in the initiation of DNA replication; required for proper assembly of replication proteins at the origins of replication; interacts with Cdc45p; localizes to nuclear foci that become diffuse upon DNA replication stress; homologous to the human Treslin/Ticrr protein	GO:0000727,GO:0000775,GO:0000790,GO:0003682,GO:0006268,GO:0006270,GO:0007049,GO:0031261	double-strand break repair via break-induced replication|chromosome, centromeric region|nuclear chromatin|chromatin binding|DNA unwinding involved in DNA replication|DNA replication initiation|cell cycle|DNA replication preinitiation complex	...
SLF1	1039.250884	1594.640261	483.8615062	0.303429882	-1.720564925	9.82E-97	8.65E-96	Down	48.2972	48.0401	54.2084	14.2051	14.4087	14.5597	GeneID:852127	RNA binding protein that associates with polysomes; may be involved in regulating mRNA translation; involved in the copper-dependent mineralization of copper sulfide complexes on cell surface in cells cultured in copper salts; SLF1 has a paralog, SRO9, that arose from the whole genome duplication; protein abundance increases in response to DNA replication stress	GO:0003723,GO:0005844,GO:0006417,GO:0006878,GO:0010494	RNA binding|polysome|regulation of translation|cellular copper ion homeostasis|cytoplasmic stress granule	...
SLY41	5661.973773	3696.899049	7627.048498	2.063093527	1.044809225	1.87E-212	3.53E-211	Up	140.303	144.311	127.958	247.934	252.43	255.977	GeneID:854484	Protein involved in ER-to-Golgi transport	GO:0005783,GO:0006888,GO:0016021,GO:0022857	endoplasmic reticulum|ER to Golgi vesicle-mediated transport|integral component of membrane|transmembrane transporter activity	...
SMA1	15.43913379	5.697270676	25.18099691	4.419835101	2.143992545	0.000133254	0.00021484	Up	0	0.500988	0.843315	1.58303	1.70939	1.6057	GeneID:856080	hypothetical protein involved in prospore membrane assembly; involved in the assembly of the prospore membrane during sporulation; interacts with Spo14p	GO:0005628,GO:0032120	prospore membrane|ascospore-type prospore membrane assembly	...
SMF3	645.4075388	342.5303185	948.284759	2.768469557	1.469088657	4.34E-33	1.70E-32	Up	11.041	10.4984	11.3881	30.6482	24.6062	29.4558	GeneID:850721	Putative divalent metal ion transporter involved in iron homeostasis; transcriptionally regulated by metal ions; member of the Nramp family of metal transport proteins; protein abundance increases in response to DNA replication stress	GO:0000329,GO:0005789,GO:0006826,GO:0006879,GO:0016021,GO:0022890,GO:0046872,GO:0046873	fungal-type vacuole membrane|endoplasmic reticulum membrane|iron ion transport|cellular iron ion homeostasis|integral component of membrane|inorganic cation transmembrane transporter activity|metal ion binding|metal ion transmembrane transporter activity	...
SOF1	3406.328173	4620.731854	2191.924492	0.474367386	-1.07592327	2.83E-157	3.97E-156	Down	141.875	141.797	141.659	63.135	59.3978	60.7314	GeneID:850649	Protein required for biogenesis of 40S (small) ribosomal subunit; has similarity to the beta subunit of trimeric G-proteins and the splicing factor Prp4p; essential gene	GO:0000462,GO:0005654,GO:0005730,GO:0031167,GO:0032040,GO:0080008	maturation of SSU-rRNA from tricistronic rRNA transcript (SSU-rRNA, 5.8S rRNA, LSU-rRNA)|nucleoplasm|nucleolus|rRNA methylation|small-subunit processome|Cul4-RING E3 ubiquitin ligase complex	...
SPB1	6444.988944	8955.143649	3934.834238	0.43939376	-1.186413714	2.26E-291	5.82E-290	Down	140.228	138.504	140.689	56.6648	52.8585	57.5079	GeneID:850304	AdoMet-dependent methyltransferase; involved in rRNA processing and 60S ribosomal subunit maturation; methylates G2922 in the tRNA docking site of the large subunit rRNA and in the absence of snR52, U2921; suppressor of PAB1 mutants	GO:0000463,GO:0000466,GO:0005634,GO:0005730,GO:0008650,GO:0016435,GO:0030687,GO:0031167	maturation of LSU-rRNA from tricistronic rRNA transcript (SSU-rRNA, 5.8S rRNA, LSU-rRNA)|maturation of 5.8S rRNA from tricistronic rRNA transcript (SSU-rRNA, 5.8S rRNA, LSU-rRNA)|nucleus|nucleolus|rRNA (uridine-2'-O-)-methyltransferase activity|rRNA (guanine) methyltransferase activity|preribosome, large subunit precursor|rRNA methylation	...
SPC25	894.6082741	368.8151444	1420.401404	3.851255637	1.945328889	3.44E-98	3.08E-97	Up	24.5239	23.3417	23.9379	86.0646	81.8281	75.8849	GeneID:856738	Component of the kinetochore-associated Ndc80 complex; involved in chromosome segregation, spindle checkpoint activity, and kinetochore clustering; evolutionarily conserved; other members include Ndc80p, Nuf2p, Spc24p, and Spc25p	GO:0000778,GO:0000780,GO:0005200,GO:0007020,GO:0007049,GO:0007059,GO:0031262,GO:0051301	condensed nuclear chromosome kinetochore|condensed nuclear chromosome, centromeric region|structural constituent of cytoskeleton|microtubule nucleation|cell cycle|chromosome segregation|Ndc80 complex|cell division	...
SPG3	349.4813441	213.8973882	485.0653	2.267747652	1.181260111	6.65E-24	2.14E-23	Up	17.1524	18.5573	21.0503	25.1154	36.6783	38.8209	GeneID:852115	Protein required for high temperature survival during stationary phase; not required for growth on nonfermentable carbon sources; SWAT-GFP and mCherry fusion proteins localize to the endoplasmic reticulum	GO:0016021	integral component of membrane	...
SPG4	2455.619076	4471.324379	439.9137731	0.098385565	-3.345409536	0	0	Down	639.959	665.325	674.011	61.4415	52.6726	57.2218	GeneID:855134	Protein required for high temperature survival during stationary phase; not required for growth on nonfermentable carbon sources			...
SPG5	2726.43304	3724.734759	1728.131322	0.463960908	-1.107924841	2.87E-140	3.55E-139	Down	177.923	169.318	175.887	69.6509	75.6169	71.7224	GeneID:855229	Protein required for proteasome assembly during quiescence; binds to base of the proteasome regulartory particle; required for survival at high temperature during stationary phase; not required for growth on nonfermentable carbon sources	GO:0043248,GO:0070628	proteasome assembly|proteasome binding	...
SPI1	16217.47669	28918.32601	3516.627367	0.121605496	-3.039719666	0	0	Down	3995.82	4018.12	3880.02	411.937	392.442	411.175	GeneID:856893	GPI-anchored cell wall protein involved in weak acid resistance; basal expression requires Msn2p/Msn4p; expression is induced under conditions of stress and during the diauxic shift; SPI1 has a paralog, SED1, that arose from the whole genome duplication	GO:0005199,GO:0005576,GO:0009277,GO:0010447,GO:0031225,GO:0031505	structural constituent of cell wall|extracellular region|fungal-type cell wall|response to acidic pH|anchored component of membrane|fungal-type cell wall organization	...
SPL2	13.71010498	25.32710447	2.093105498	0.082642905	-3.596965215	0.000575156	0.000879844	Down	5.3089	3.62547	1.36603	0	0.893708	0.172143	GeneID:856538	Protein with similarity to cyclin-dependent kinase inhibitors; downregulates low-affinity phosphate transport during phosphate limitation by targeting Pho87p to the vacuole; upstream region harbors putative hypoxia response element (HRE) cluster; overproduction suppresses a plc1 null mutation; promoter shows an increase in Snf2p occupancy after heat shock; GFP-fusion protein localizes to the cyto…	GO:0004857,GO:0004860,GO:0005737,GO:0006623	enzyme inhibitor activity|protein kinase inhibitor activity|cytoplasm|protein targeting to vacuole	...
SPN1	2538.833776	3443.036431	1634.631122	0.474764399	-1.074716339	2.44E-125	2.68E-124	Down	110.894	114.798	111.288	50.7116	47.3887	49.5181	GeneID:856251	Protein involved in RNA polymerase II transcription; is constitutively recruited to the CYC1 promoter and is required for recruitment of chromatin remodeling factors for the expression of CYC1 gene; interacts genetically or physically with RNAP II, TBP, TFIIS, and chromatin remodelling factors; central domain highly conserved throughout eukaryotes; mutations confer an Spt- phenotype	GO:0000991,GO:0001076,GO:0005634,GO:0006351,GO:0006357,GO:0016973,GO:0034243,GO:0060303,GO:0070827	transcription factor activity, core RNA polymerase II binding|transcription factor activity, RNA polymerase II transcription factor binding|nucleus|transcription, DNA-templated|regulation of transcription from RNA polymerase II promoter|poly(A)+ mRNA export from nucleus|regulation of transcription elongation from RNA polymerase II promoter|regulation of nucleosome density|chromatin maintenance	...
SPO13	20.45140002	7.612222154	33.2905779	4.373306141	2.128724344	8.82E-05	0.000143989	Up	0.866938	0.394137	0.335714	2.44731	1.16483	1.55385	GeneID:856405	Meiotic regulator; involved in maintaining sister chromatid cohesion during meiosis I as well as promoting proper attachment of kinetochores to the spindle during meiosis I and meiosis II; anaphase-promoting complex (APC) substrate that is degraded during anaphase I; expressed only in meiotic cells	GO:0000780,GO:0005634,GO:0030435,GO:0045876,GO:0051177,GO:0071459,GO:0072687	condensed nuclear chromosome, centromeric region|nucleus|sporulation resulting in formation of a cellular spore|positive regulation of sister chromatid cohesion|meiotic sister chromatid cohesion|protein localization to chromosome, centromeric region|meiotic spindle	...
SPO16	69.53458133	9.192767832	129.8763948	14.12810562	3.820496128	1.66E-36	7.05E-36	Up	1.452	0.666758	0.338364	9.32133	9.19469	7.52942	GeneID:856558	Meiosis-specific protein involved in synaptonemal complex assembly; implicated in regulation of crossover formation; required for sporulation	GO:0007130,GO:0010520,GO:0030437,GO:0033235	synaptonemal complex assembly|regulation of reciprocal meiotic recombination|ascospore formation|positive regulation of protein sumoylation	...
SPO19	482.3566539	881.436518	83.27678976	0.094478488	-3.403870308	6.16E-199	1.09E-197	Down	57.2107	58.2949	59.7377	3.96864	5.66687	4.43114	GeneID:855973	Meiosis-specific prospore protein; required to produce bending force necessary for proper assembly of the prospore membrane during sporulation; identified as a weak high-copy suppressor of the spo1-1 ts mutation; SPO19 has a paralog, YOR214C, that arose from the whole genome duplication	GO:0005576,GO:0005628,GO:0009277,GO:0031225,GO:0051321,GO:0070583	extracellular region|prospore membrane|fungal-type cell wall|anchored component of membrane|meiotic cell cycle|spore membrane bending pathway	...
SPO23	33.83984575	11.39441871	56.28527279	4.939723055	2.30443016	1.14E-09	2.41E-09	Up	0.259155	0.403303	0.220998	1.13172	1.31948	1.92746	GeneID:852552	hypothetical protein; associates with meiosis-specific protein Spo1p	GO:0030435,GO:0051321	sporulation resulting in formation of a cellular spore|meiotic cell cycle	...
SPO24	18422.83371	7593.70563	29251.96179	3.852132702	1.945657403	0	0	Up	884.59	1008.09	998.746	3378.96	3670.73	3219.8	GeneID:856149	Small (67 amino acids) protein involved in sporulation; localizes to the prospore membrane; phosphorylated during meiosis; a longer, 5'-extended mRNA is also transcribed beginning in mid-meiosis, regulated by two MSEs (middle sporulation elements), and includes an uORF of 15 codons in its 5'-UTR; evidence transcription is regulated by Pdr1p	GO:0005628,GO:0030437	prospore membrane|ascospore formation	...
SPO74	39.92780995	66.55409528	13.30152463	0.199860348	-2.322935825	4.26E-11	9.47E-11	Down	2.64289	2.24183	2.41281	0.485975	0.399891	0.52117	GeneID:852705	Component of the meiotic outer plaque of the spindle pole body; involved in modifying the meiotic outer plaque that is required prior to prospore membrane formation	GO:0005198,GO:0005737,GO:0030437,GO:0035974	structural molecule activity|cytoplasm|ascospore formation|meiotic spindle pole body	...
SPR28	264.2177239	60.21005477	468.2253931	7.776531592	2.959126843	8.05E-95	6.88E-94	Up	1.99393	1.97308	2.05399	14.9885	13.8938	14.0137	GeneID:851804	Sporulation-specific homolog of the CDC3/10/11/12 family of genes; meiotic septin expressed at high levels during meiotic divisions and ascospore formation; the yeast CDC3/10/11/12 family is a family of bud neck microfilament genes	GO:0005198,GO:0005525,GO:0005619,GO:0005628,GO:0005876,GO:0005935,GO:0030437,GO:0031105,GO:0051301,GO:0072687	structural molecule activity|GTP binding|ascospore wall|prospore membrane|spindle microtubule|cellular bud neck|ascospore formation|septin complex|cell division|meiotic spindle	...
SPS100	80.36300341	52.59537695	108.1306299	2.055896091	1.03976735	5.12E-06	8.95E-06	Up	3.48753	3.00091	2.07022	4.87971	5.19079	4.12495	GeneID:856541	Protein required for spore wall maturation; expressed during sporulation; may be a component of the spore wall; expression also induced in cells treated with the mycotoxin patulin; SPS100 has a paralog, YGP1, that arose from the whole genome duplication	GO:0004067,GO:0005619,GO:0006530,GO:0030476	asparaginase activity|ascospore wall|asparagine catabolic process|ascospore wall assembly	...
SPS18	46.89979757	63.02249621	30.77709893	0.488350998	-1.03400965	0.000592392	0.000905266	Down	2.39562	3.18862	2.51855	1.20974	1.65209	1.41473	GeneID:855517	hypothetical protein, contains a putative zinc-binding domain; expressed during sporulation; SPS18 has a paralog, GCS1, that arose from the whole genome duplication	GO:0005096,GO:0030437,GO:0046872	GTPase activator activity|ascospore formation|metal ion binding	...
SPT21	204.8311829	123.5489671	286.1133987	2.315789483	1.211504111	2.53E-16	6.70E-16	Up	2.26056	2.44841	2.52723	4.72721	4.57645	5.81218	GeneID:855217	Protein with a role in transcriptional silencing; required for normal transcription at several loci including HTA2-HTB2 and HHF2-HHT2, but not required at the other histone loci; functionally related to Spt10p; localizes to nuclear foci that become diffuse upon DNA replication stress	GO:0000183,GO:0000781,GO:0006348,GO:0006357,GO:0030466	chromatin silencing at rDNA|chromosome, telomeric region|chromatin silencing at telomere|regulation of transcription from RNA polymerase II promoter|chromatin silencing at silent mating-type cassette	...
SRL3	375.489223	240.2017389	510.7767072	2.126448832	1.088446141	1.68E-24	5.48E-24	Up	15.5812	13.0465	12.5618	27.5133	25.0091	28.3764	GeneID:853966	GTB motif (G1/S transcription factor binding) containing protein; binds SBF-regulated promoters in hydroxyurea-treated cells; when overexpressed, suppresses the lethality of a rad53 null mutation; potential Cdc28p substrate; SRL3 has a paralog, WHI5, that arose from the whole genome duplication	GO:0001047,GO:0001135,GO:0005737,GO:0006139,GO:0033309	core promoter binding|transcription factor activity, RNA polymerase II transcription factor recruiting|cytoplasm|nucleobase-containing compound metabolic process|SBF transcription complex	...
SRL4	10.07742571	4.434798945	15.72005248	3.544704658	1.825665428	0.008113593	0.011370281	Up	0.358794	0.284047	0.282948	0.848816	0.569661	1.35613	GeneID:856074	hypothetical protein; involved in regulation of dNTP production; null mutant suppresses the lethality of lcd1 and rad53 mutations; expression is induced by Kar4p	GO:0009200	deoxyribonucleoside triphosphate metabolic process	...
SRO77	391.4916855	127.3409871	655.6423839	5.148714479	2.364212268	4.85E-98	4.34E-97	Up	1.56621	1.97785	2.32671	8.76819	9.44455	9.21406	GeneID:852168	Protein with roles in exocytosis and cation homeostasis; functions in docking and fusion of post-Golgi vesicles with plasma membrane; regulates cell proliferation and colony development via the Rho1-Tor1 pathway; interacts with SNARE protein Sec9p; homolog of Drosophila lethal giant larvae tumor suppressor; SRO77 has a paralog, SRO7, that arose from the whole genome duplication	GO:0005096,GO:0005737,GO:0005886,GO:0006887,GO:0006893,GO:0017137,GO:0017157,GO:0019905,GO:0030010,GO:0050708	GTPase activator activity|cytoplasm|plasma membrane|exocytosis|Golgi to plasma membrane transport|Rab GTPase binding|regulation of exocytosis|syntaxin binding|establishment of cell polarity|regulation of protein secretion	...
SSF1	3302.140589	4654.825498	1949.45568	0.418803171	-1.255655728	1.76E-205	3.18E-204	Down	144.199	142.201	142.953	56.0741	53.5517	55.1895	GeneID:856463	Constituent of 66S pre-ribosomal particles; required for ribosomal large subunit maturation; functionally redundant with Ssf2p; member of the Brix family; SSF1 has a paralog, SSF2, that arose from the whole genome duplication	GO:0000027,GO:0000463,GO:0000747,GO:0005730,GO:0019843,GO:0030687	ribosomal large subunit assembly|maturation of LSU-rRNA from tricistronic rRNA transcript (SSU-rRNA, 5.8S rRNA, LSU-rRNA)|conjugation with cellular fusion|nucleolus|rRNA binding|preribosome, large subunit precursor	...
SSF2	2125.81664	2986.129958	1265.503321	0.423793786	-1.23856566	9.14E-142	1.16E-140	Down	90.3559	94.195	93.3651	33.8423	36.4256	37.4256	GeneID:851907	Protein required for ribosomal large subunit maturation; functionally redundant with Ssf1p; member of the Brix family; SSF2 has a paralog, SSF1, that arose from the whole genome duplication	GO:0000027,GO:0000747,GO:0005730,GO:0019843,GO:0030687	ribosomal large subunit assembly|conjugation with cellular fusion|nucleolus|rRNA binding|preribosome, large subunit precursor	...
SSU1	6463.752605	1255.582723	11671.92249	9.296020301	3.216613219	0	0	Up	35.9349	39.6604	39.1734	329.128	322.936	319.104	GeneID:856013	Plasma membrane sulfite pump involved in sulfite metabolism; required for efficient sulfite efflux; major facilitator superfamily protein	GO:0000316,GO:0000319,GO:0005886,GO:0016021	sulfite transport|sulfite transmembrane transporter activity|plasma membrane|integral component of membrane	...
STB5	631.5082414	238.2907782	1024.725705	4.300316245	2.10444276	6.10E-127	6.78E-126	Up	4.91759	4.24337	4.62919	18.3737	18.9119	19.8635	GeneID:856583	Transcription factor; involved in regulating multidrug resistance and oxidative stress response; forms a heterodimer with Pdr1p; contains a Zn(II)2Cys6 zinc finger domain that interacts with a pleiotropic drug resistance element in vitro	GO:0000981,GO:0003677,GO:0003700,GO:0005634,GO:0006351,GO:0008270,GO:0009410,GO:0043619	RNA polymerase II transcription factor activity, sequence-specific DNA binding|DNA binding|DNA binding transcription factor activity|nucleus|transcription, DNA-templated|zinc ion binding|response to xenobiotic stimulus|regulation of transcription from RNA polymerase II promoter in response to oxidative stress	...
STD1	487.7523776	280.7255966	694.7791586	2.474940536	1.307393863	2.95E-43	1.40E-42	Up	7.23888	7.56581	6.60966	16.2513	18.1833	17.9619	GeneID:854212	Protein involved in control of glucose-regulated gene expression; interacts with kinase Snf1p, glucose sensors Snf3p and Rgt2p, TATA-binding Spt15p; regulator of transcription factor Rgt1p; interactions with Pma1p appear to propagate [GAR+]; STD1 has a paralog, MTH1, that arose from the whole genome duplication	GO:0005634,GO:0005886,GO:0006006,GO:0006351,GO:0006357,GO:0007165,GO:0009651,GO:0030295,GO:0071590,GO:0071592	nucleus|plasma membrane|glucose metabolic process|transcription, DNA-templated|regulation of transcription from RNA polymerase II promoter|signal transduction|response to salt stress|protein kinase activator activity|nicotinamide riboside biosynthetic process|nicotinic acid riboside biosynthetic process	...
STP4	3007.217583	5176.753502	837.6816631	0.161816023	-2.627573626	0	0	Down	170.286	156.45	159.516	22.5938	24.3068	25.8969	GeneID:851512	Protein containing a Kruppel-type zinc-finger domain; similar to Stp1p, Stp2p; predicted transcription factor; relative distribution to the nucleus increases upon DNA replication stress; STP4 has a paralog, STP3, that arose from the whole genome duplication	GO:0003676,GO:0005634,GO:0005739,GO:0046872	nucleic acid binding|nucleus|mitochondrion|metal ion binding	...
SUL1	1927.192296	3760.934641	93.44995024	0.024847534	-5.330753529	0	0	Down	65.3698	62.767	64.0506	1.53286	1.36784	1.4495	GeneID:852597	High affinity sulfate permease of the SulP anion transporter family; sulfate uptake is mediated by specific sulfate transporters Sul1p and Sul2p, which control the concentration of endogenous activated sulfate intermediates	GO:0005254,GO:0005886,GO:0005887,GO:0008271,GO:0008272,GO:0015106,GO:0015116,GO:0015301,GO:0015701,GO:0019531,GO:0042391,GO:0051453,GO:0055085,GO:1902476	chloride channel activity|plasma membrane|integral component of plasma membrane|secondary active sulfate transmembrane transporter activity|sulfate transport|bicarbonate transmembrane transporter activity|sulfate transmembrane transporter activity|anion:anion antiporter activity|bicarbonate transport|oxalate transmembrane transporter activity|regulation of membrane potential|regulation of intrace…	...
SUN4	1211.622574	771.7875116	1651.457637	2.139782793	1.097464358	5.81E-71	4.02E-70	Up	25.639	26.5047	26.7367	51.3759	51.5513	50.3738	GeneID:855659	Cell wall protein related to glucanases; possibly involved in cell wall septation; member of the SUN family; SUN4 has a paralog, SIM1, that arose from the whole genome duplication	GO:0000272,GO:0000917,GO:0005576,GO:0005759,GO:0007005,GO:0009277,GO:0009986,GO:0015926,GO:0031505	polysaccharide catabolic process|division septum assembly|extracellular region|mitochondrial matrix|mitochondrion organization|fungal-type cell wall|cell surface|glucosidase activity|fungal-type cell wall organization	...
SUR7	1726.678226	870.4285709	2582.927881	2.96742084	1.569209545	1.92E-186	3.18E-185	Up	52.1836	49.4518	53.5773	144.844	136.635	141.973	GeneID:854953	Plasma membrane protein, component of eisosomes; long-lived protein that remains stable in eisosomes of mother cells while other eisosome proteins, Pil1p and Lsp1p, turn over; may function to anchor the eisosome in place; sporulation and plasma membrane sphingolipid content are altered in mutants; localizes to furrow-like invaginations (MCC patches)	GO:0005886,GO:0005938,GO:0006897,GO:0016021,GO:0030437,GO:0030866,GO:0031505,GO:0032185,GO:0045121,GO:0097446	plasma membrane|cell cortex|endocytosis|integral component of membrane|ascospore formation|cortical actin cytoskeleton organization|fungal-type cell wall organization|septin cytoskeleton organization|membrane raft|protein localization to eisosome filament	...
SVL3	2779.421691	1730.062467	3828.780916	2.213088249	1.146060981	9.32E-83	7.23E-82	Up	31.8695	34.3169	30.0542	63.0594	65.238	66.0709	GeneID:856075	hypothetical protein; mutant phenotype suggests a potential role in vacuolar function; green fluorescent protein (GFP)-fusion protein localizes to the cell periphery, cytoplasm, bud, and bud neck; relocalizes from bud neck to cytoplasm upon DNA replication stress; SVL3 has a paralog, PAM1, that arose from the whole genome duplication	GO:0005935,GO:0005938,GO:0006897,GO:0016491	cellular bud neck|cell cortex|endocytosis|oxidoreductase activity	...
TAH1	676.7731335	429.1700699	924.3761972	2.153869205	1.106930644	2.80E-37	1.21E-36	Up	83.3521	87.2935	66.4616	174.509	165.694	148.301	GeneID:850424	Component of conserved R2TP complex (Rvb1-Rvb2-Tah1-Pih1); R2TP complex interacts with Hsp90 (Hsp82p and Hsc82p) to mediate assembly of large protein complexes such as box C/D snoRNPs and RNA polymerase II; contains a single TPR domain with at least two TPR motifs; plays a role in determining prion variants	GO:0000492,GO:0005634,GO:0005737,GO:0006457,GO:0051087,GO:0097255	box C/D snoRNP assembly|nucleus|cytoplasm|protein folding|chaperone binding|R2TP complex	...
TAM41	1762.295443	2499.730935	1024.859952	0.409988106	-1.286346037	2.81E-130	3.22E-129	Down	70.5605	71.809	72.5577	32.4564	26.0198	26.3097	GeneID:852937	Mitochondrial phosphatidate cytidylyltransferase (CDP-DAG synthase); required for cardiolipin biosynthesis; viability of null mutant is strain-dependent; mRNA is targeted to the bud; mutant displays defect in mitochondrial protein import, likely due to altered membrane lipid composition	GO:0004605,GO:0005759,GO:0016024,GO:0031314,GO:0032049	phosphatidate cytidylyltransferase activity|mitochondrial matrix|CDP-diacylglycerol biosynthetic process|extrinsic component of mitochondrial inner membrane|cardiolipin biosynthetic process	...
TAT1	789.8993627	1370.20404	209.5946855	0.15296604	-2.708716702	7.94E-133	9.25E-132	Down	36.8467	32.7249	31.854	4.07514	4.14997	4.75154	GeneID:852361	Amino acid transporter for valine, leucine, isoleucine, and tyrosine; low-affinity tryptophan and histidine transporter; overexpression confers FK506 and FTY720 resistance; protein abundance increases in response to DNA replication stress	GO:0005886,GO:0006865,GO:0015171,GO:0015827,GO:0015828,GO:0016021,GO:0022893,GO:0055085	plasma membrane|amino acid transport|amino acid transmembrane transporter activity|tryptophan transport|tyrosine transport|integral component of membrane|low-affinity tryptophan transmembrane transporter activity|transmembrane transport	...
TAX4	310.1588849	197.0023895	423.3153804	2.148782975	1.103519779	4.13E-21	1.24E-20	Up	4.12	4.61722	3.45684	7.637	7.57058	8.39597	GeneID:853362	EH domain-containing protein; involved in regulating phosphatidylinositol 4,5-bisphosphate levels and autophagy; Irs4p and Tax4p bind and activate the PtdIns phosphatase Inp51p; Irs4p and Tax4p are involved in localizing Atg17p to the PAS; TAX4 has a paralog, IRS4, that arose from the whole genome duplication	GO:0000407,GO:0006629,GO:0006914,GO:0009267,GO:0031505,GO:0048017	phagophore assembly site|lipid metabolic process|autophagy|cellular response to starvation|fungal-type cell wall organization|inositol lipid-mediated signaling	...
TCB2	3837.129841	2174.145593	5500.11409	2.529781863	1.33901299	2.58E-261	6.02E-260	Up	26.0681	26.0924	27.3039	58.4374	60.3386	62.1722	GeneID:855637	ER protein involved in ER-plasma membrane tethering; one of 6 proteins (Ist2p, Scs2p, Scs22p, Tcb1p, Tcb2p, Tcb3p) that connect ER to plasma membrane (PM) and regulate PM phosphatidylinositol-4-phosphate (PI4P) levels by controlling access of Sac1p phosphatase to its substrate PI4P in the PM; contains 3 calcium and lipid binding domains; mRNA is targeted to bud; TCB2 has a paralog, TCB1, that aro…	GO:0005886,GO:0005933,GO:0006869,GO:0008289,GO:0016021,GO:0032541,GO:0060304,GO:0061817,GO:0090158	plasma membrane|cellular bud|lipid transport|lipid binding|integral component of membrane|cortical endoplasmic reticulum|regulation of phosphatidylinositol dephosphorylation|endoplasmic reticulum-plasma membrane tethering|endoplasmic reticulum membrane organization	...
TCD2	3267.739978	4524.096675	2011.38328	0.444593346	-1.169441737	2.07E-178	3.19E-177	Down	131.306	138.892	139.859	54.8948	52.5656	54.8106	GeneID:853841	tRNA threonylcarbamoyladenosine dehydratase; required for the ct6A tRNA base modification, where an adenosine at position 37 is modified to form a cyclized active ester with an oxazolone ring; localized to the mitochondrial outer membrane; TCD2 has a paralog, TCD1, that arose from the whole genome duplication	GO:0005524,GO:0005741,GO:0008641,GO:0016021,GO:0061503,GO:0061504	ATP binding|mitochondrial outer membrane|ubiquitin-like modifier activating enzyme activity|integral component of membrane|tRNA threonylcarbamoyladenosine dehydratase|cyclic threonylcarbamoyladenosine biosynthetic process	...
TDA4	5188.963076	1807.106153	8570.819999	4.742842575	2.245751983	0	0	Up	119.275	116.287	104.474	500.705	497.402	497.007	GeneID:853580	hypothetical protein; null mutant is sensitive to expression of the top1-T722A allele	GO:0016021	integral component of membrane	...
TDA6	72.32970775	98.83394239	45.82547311	0.463661289	-1.108856814	4.73E-06	8.27E-06	Down	2.18095	2.62256	3.20962	1.08045	1.59582	1.11847	GeneID:856280	hypothetical protein; induced by treatment with 8-methoxypsoralen and UVA irradiation; null mutant is sensitive to expression of the top1-T722A allele; SWAT-GFP and mCherry fusion proteins localize to the cell periphery and vacuole; TDA6 has a paralog, VPS62, that arose from the whole genome duplication	GO:0015031,GO:0016021	protein transport|integral component of membrane	...
TEA1	1606.451789	990.1335756	2222.770003	2.24491933	1.166663603	2.09E-101	1.94E-100	Up	19.0525	17.6257	17.4577	35.7509	36.8726	36.5966	GeneID:854515	Ty1 enhancer activator involved in Ty enhancer-mediated transcription; required for full levels of Ty enhancer-mediated transcription; C6 zinc cluster DNA-binding protein	GO:0000981,GO:0003677,GO:0003700,GO:0005634,GO:0006351,GO:0006357,GO:0008270,GO:0044212,GO:0051285	RNA polymerase II transcription factor activity, sequence-specific DNA binding|DNA binding|DNA binding transcription factor activity|nucleus|transcription, DNA-templated|regulation of transcription from RNA polymerase II promoter|zinc ion binding|transcription regulatory region DNA binding|cell cortex of cell tip	...
THI2	97.18486072	55.1642813	139.2054402	2.523470566	1.335409259	1.81E-10	3.92E-10	Up	1.87273	1.19249	1.71706	3.27474	3.36234	4.57108	GeneID:852542	Transcriptional activator of thiamine biosynthetic genes; interacts with regulatory factor Thi3p to control expression of thiamine biosynthetic genes with respect to thiamine availability; acts together with Pdc2p to respond to thiaminediphosphate demand, possibly as related to carbon source availability; zinc finger protein of the Zn(II)2Cys6 type	GO:0000978,GO:0000981,GO:0005634,GO:0006351,GO:0008270,GO:0009228,GO:0045944,GO:0090180	RNA polymerase II proximal promoter sequence-specific DNA binding|RNA polymerase II transcription factor activity, sequence-specific DNA binding|nucleus|transcription, DNA-templated|zinc ion binding|thiamine biosynthetic process|positive regulation of transcription from RNA polymerase II promoter|positive regulation of thiamine biosynthetic process	...
THI22	382.9867504	130.8911897	635.0823111	4.851986697	2.278575595	4.82E-58	2.85E-57	Up	3.63137	3.2272	4.28446	16.0203	16.9416	14.3385	GeneID:856239	Protein with similarity to hydroxymethylpyrimidine phosphate kinases; member of a gene family with THI20 and THI21; not required for thiamine biosynthesis; SWAT-GFP and mCherry fusion proteins localize to the endoplasmic reticulum and vacuole respectively	GO:0005576,GO:0009228,GO:0050334	extracellular region|thiamine biosynthetic process|thiaminase activity	...
TIR1	3319.606882	38.30329669	6600.910467	172.3326982	7.429052652	5.36E-95	4.60E-94	Up	2.29541	2.3237	1.3609	250.69	202.474	229.188	GeneID:856729	Cell wall mannoprotein; expression is downregulated at acidic pH and induced by cold shock and anaerobiosis; abundance is increased in cells cultured without shaking; member of the Srp1p/Tip1p family of serine-alanine-rich proteins	GO:0005199,GO:0005576,GO:0006950,GO:0009277,GO:0031225	structural constituent of cell wall|extracellular region|response to stress|fungal-type cell wall|anchored component of membrane	...
TIR2	28382.4328	516.4992896	56248.36631	108.9030855	6.76690102	0	0	Up	31.4189	33.2651	34.0593	3224.86	2967.02	3174.38	GeneID:854174	Putative cell wall mannoprotein; member of the Srp1p/Tip1p family of serine-alanine-rich proteins; transcription is induced by cold shock and anaerobiosis; TIR2 has a paralog, TIR3, that arose from the whole genome duplication	GO:0005199,GO:0005576,GO:0009277,GO:0031225,GO:0071497	structural constituent of cell wall|extracellular region|fungal-type cell wall|anchored component of membrane|cellular response to freezing	...
TIR3	3273.62938	119.430523	6427.828236	53.8206488	5.750087877	0	0	Up	8.00592	8.56713	6.23266	348.5	321.775	367.555	GeneID:854804	Cell wall mannoprotein; member of Srp1p/Tip1p family of serine-alanine-rich proteins; expressed under anaerobic conditions and required for anaerobic growth; TIR3 has a paralog, TIR2, that arose from the whole genome duplication	GO:0005576,GO:0006950,GO:0009277,GO:0031225	extracellular region|response to stress|fungal-type cell wall|anchored component of membrane	...
TIR4	5881.854426	186.6604903	11577.04836	62.0219541	5.954707076	0	0	Up	6.86681	6.37141	6.21108	331.886	335.955	366.738	GeneID:854173	Cell wall mannoprotein; expressed under anaerobic conditions and required for anaerobic growth; transcription is also induced by cold shock; member of the Srp1p/Tip1p family of serine-alanine-rich proteins	GO:0005576,GO:0006950,GO:0009277,GO:0031225,GO:0071555	extracellular region|response to stress|fungal-type cell wall|anchored component of membrane|cell wall organization	...
TIS11	35.26972449	14.89402931	55.64541967	3.73608904	1.901528838	1.33E-07	2.53E-07	Up	0.687176	0.185584	0.0629685	2.25261	2.14626	1.83439	GeneID:850827	mRNA-binding protein expressed during iron starvation; binds to a sequence element in the 3'-untranslated regions of specific mRNAs to mediate their degradation; involved in iron homeostasis; protein increases in abundance and relative distribution to the nucleus increases upon DNA replication stress; TIS11 has a paralog, CTH1, that arose from the whole genome duplication	GO:0000932,GO:0000956,GO:0003729,GO:0003730,GO:0005634,GO:0005737,GO:0005829,GO:0006879,GO:0046872,GO:0061158	P-body|nuclear-transcribed mRNA catabolic process|mRNA binding|mRNA 3'-UTR binding|nucleus|cytoplasm|cytosol|cellular iron ion homeostasis|metal ion binding|3'-UTR-mediated mRNA destabilization	...
TMA17	6083.437259	3145.299639	9021.574879	2.868271998	1.520181841	2.22E-241	4.72E-240	Up	243.059	235.947	233.92	582.536	587.736	626.453	GeneID:851448	ATPase dedicated chaperone that adapts proteasome assembly to stress; Tma17p is induced upon stress; interacts with Rpt6p to assist its pairing to Rpt3p and early steps in proteasome biogenesis; associates with ribosomes; heterozygous deletion demonstrated increases in chromosome instability in a rad9 deletion background; protein abundance is decreased upon intracellular iron depletion	GO:0005634,GO:0005737,GO:0030674,GO:0070682	nucleus|cytoplasm|protein binding, bridging|proteasome regulatory particle assembly	...
TMC1	11630.37864	4968.235436	18292.52185	3.681895129	1.880448535	0	0	Up	275.655	279.317	294.558	955.168	941.264	992.349	GeneID:854217	AN1-type zinc finger protein, effector of proteotoxic stress response; stress-inducible transcriptional target of Rpn4p; induced by nitrogen limitation, weak acid, misfolded proteins; short-lived protein, degraded by proteasome; may protect cells from trivalent metalloid induced proteotoxicity; contains PACE promoter element; ortholog of human AIRAP, which stimulates proteasome activity in respon…	GO:0005634,GO:0008270,GO:0071218,GO:0071243	nucleus|zinc ion binding|cellular response to misfolded protein|cellular response to arsenic-containing substance	...
TMT1	1509.935725	609.8736045	2409.997845	3.951634941	1.982449674	1.16E-111	1.17E-110	Up	28.3098	29.9792	29.0349	107.445	104.398	100.346	GeneID:856922	Trans-aconitate methyltransferase; cytosolic enzyme that catalyzes the methyl esterification of 3-isopropylmalate, an intermediate of the leucine biosynthetic pathway, and trans-aconitate, which inhibits the citric acid cycle	GO:0005829,GO:0046547	cytosol|trans-aconitate 3-methyltransferase activity	...
TOF1	315.3688795	209.0604617	421.6772972	2.017011221	1.01221911	2.22E-18	6.25E-18	Up	2.28186	2.77018	2.65208	4.83252	4.81364	4.73872	GeneID:855448	Subunit of a replication-pausing checkpoint complex; Tof1p-Mrc1p-Csm3p acts at the stalled replication fork to promote sister chromatid cohesion after DNA damage, facilitating gap repair of damaged DNA; interacts with the MCM helicase; relocalizes to the cytosol in response to hypoxia	GO:0000076,GO:0000228,GO:0005634,GO:0005829,GO:0006260,GO:0006281,GO:0007064,GO:0031298,GO:0043111,GO:0043570,GO:0043596,GO:0048478,GO:0051321	DNA replication checkpoint|nuclear chromosome|nucleus|cytosol|DNA replication|DNA repair|mitotic sister chromatid cohesion|replication fork protection complex|replication fork arrest|maintenance of DNA repeat elements|nuclear replication fork|replication fork protection|meiotic cell cycle	...
TOS2	48.15963164	15.54546519	80.77379808	5.195971756	2.377393589	7.54E-14	1.84E-13	Up	0.55727	0.225931	0.382479	1.65631	1.65873	2.15986	GeneID:853136	Protein involved in localization of Cdc24p to the site of bud growth; may act as a membrane anchor; localizes to the bud neck and bud tip; potentially phosphorylated by Cdc28p; TOS2 has a paralog, SKG6, that arose from the whole genome duplication	GO:0000131,GO:0005934,GO:0005935,GO:0016021,GO:0032507,GO:0033101,GO:1902413	incipient cellular bud site|cellular bud tip|cellular bud neck|integral component of membrane|maintenance of protein location in cell|cellular bud membrane|negative regulation of mitotic cytokinesis	...
TOS4	227.132728	126.0113462	328.2541098	2.604956774	1.381259433	1.35E-09	2.84E-09	Up	2.98206	4.81156	3.74507	9.51025	7.09691	10.239	GeneID:850880	Putative transcription factor, contains Forkhead Associated domain; binds chromatin; involved in expression homeostasis, buffering of mRNA synthesis rate against gene dosage changes during S phase; target of SBF transcription factor; expression is periodic and peaks in G1; involved in DNA replication checkpoint response; interacts with Rpd3 and Set3 histone deacetylase complexes; APCC(Cdh1) subst…	GO:0000790,GO:0003682,GO:0005634,GO:0006974,GO:0010468	nuclear chromatin|chromatin binding|nucleus|cellular response to DNA damage stimulus|regulation of gene expression	...
TOS6	131.0272485	64.02202941	198.0324676	3.0931926	1.629096667	6.09E-19	1.74E-18	Up	4.24996	10.1669	9.34065	20.2408	22.0784	14.6512	GeneID:855416	Glycosylphosphatidylinositol-dependent cell wall protein; expression is periodic and decreases in respone to ergosterol perturbation or upon entry into stationary phase; depletion increases resistance to lactic acid	GO:0005576,GO:0009277,GO:0031225	extracellular region|fungal-type cell wall|anchored component of membrane	...
TPA1	29193.64916	17835.65537	40551.64295	2.273627861	1.184996138	0	0	Up	448.209	437.909	444.901	899.34	908.979	906.709	GeneID:856775	Fe(II)/2-oxoglutarate-dependent dioxygenase family member; catalyzes the repair of methyl-base lesions in both ss and dsDNA by oxidative demethylation; Poly(rA)-binding protein involved in mRNA poly(A) tail length and mRNA stability; role in translation termination efficiency; interacts with Sup45p (eRF1), Sup35p (eRF3) and Pab1p; similar to human prolyl 4-hydroxylase OGFOD1; binds Fe(II) and 2-o…	GO:0000288,GO:0005634,GO:0005737,GO:0006307,GO:0006415,GO:0006449,GO:0008143,GO:0008198,GO:0018188,GO:0031418,GO:0031543,GO:0035516,GO:0070989	nuclear-transcribed mRNA catabolic process, deadenylation-dependent decay|nucleus|cytoplasm|DNA dealkylation involved in DNA repair|translational termination|regulation of translational termination|poly(A) binding|ferrous iron binding|peptidyl-proline di-hydroxylation|L-ascorbic acid binding|peptidyl-proline dioxygenase activity|oxidative DNA demethylase activity|oxidative demethylation	...
TPO1	1226.717229	755.6650247	1697.769433	2.246722262	1.167821791	1.53E-80	1.16E-79	Up	18.4952	18.1748	20.0726	38.524	39.952	38.9031	GeneID:850631	Polyamine transporter of the major facilitator superfamily; member of the 12-spanner drug:H(+) antiporter DHA1 family; recognizes spermine, putrescine, and spermidine; catalyzes uptake of polyamines at alkaline pH and excretion at acidic pH; during oxidative stress exports spermine, spermidine from the cell, which controls timing of expression of stress-responsive genes; phosphorylation enhances …	GO:0000296,GO:0000297,GO:0000329,GO:0005886,GO:0015297,GO:0015606,GO:0015847,GO:0015848,GO:0016021,GO:0033101,GO:1902047	spermine transport|spermine transmembrane transporter activity|fungal-type vacuole membrane|plasma membrane|antiporter activity|spermidine transmembrane transporter activity|putrescine transport|spermidine transport|integral component of membrane|cellular bud membrane|polyamine transmembrane transport	...
TPO4	478.0875025	79.21724823	876.9577568	11.07028806	3.468620857	1.35E-93	1.15E-92	Up	1.90685	1.90925	1.70801	19.1242	17.795	16.7169	GeneID:854447	Polyamine transporter of the major facilitator superfamily; member of the 12-spanner drug:H(+) antiporter DHA1 family; recognizes spermine, putrescine, and spermidine; localizes to the plasma membrane	GO:0000296,GO:0000297,GO:0000329,GO:0005886,GO:0015297,GO:0015606,GO:0015848,GO:0016021	spermine transport|spermine transmembrane transporter activity|fungal-type vacuole membrane|plasma membrane|antiporter activity|spermidine transmembrane transporter activity|spermidine transport|integral component of membrane	...
TPP1	249.4937446	334.1332434	164.8542458	0.493378762	-1.019232482	5.05E-15	1.29E-14	Down	24.0245	27.6858	22.5488	13.0573	11.21	11.1542	GeneID:855188	DNA 3'-phosphatase; functions in repair of endogenous damage of double-stranded DNA, activity is specific for removal of 3' phosphates at strand breaks; similar to the l-2-haloacid dehalogenase superfamily; homolog of human polynucleotide kinase/3'-phosphatase	GO:0003690,GO:0005634,GO:0006302,GO:0019201,GO:0046403,GO:0046404,GO:0098504	double-stranded DNA binding|nucleus|double-strand break repair|nucleotide kinase activity|polynucleotide 3'-phosphatase activity|ATP-dependent polydeoxyribonucleotide 5'-hydroxyl-kinase activity|DNA 3' dephosphorylation involved in DNA repair	...
TRE1	1312.482625	1806.459292	818.5059577	0.453099586	-1.142099921	1.63E-57	9.55E-57	Down	30.8	33.1591	28.8585	12.8128	12.7286	12.3375	GeneID:855927	Transferrin receptor-like protein; plasma membrane protein that binds Bsd2p and regulates ubiquitination and vacuolar degradation of the metal transporter Smf1p; functionally redundant with Tre2p; TRE1 has a paralog, TRE2, that arose from the whole genome duplication	GO:0000324,GO:0005886,GO:0016021,GO:0043328	fungal-type vacuole|plasma membrane|integral component of membrane|protein transport to vacuole involved in ubiquitin-dependent protein catabolic process via the multivesicular body sorting pathway	...
TRM11	2062.02136	3216.567094	907.4756267	0.282125508	-1.825590981	8.59E-280	2.12E-278	Down	111.369	106.533	111.954	27.001	27.4725	29.1308	GeneID:853996	Catalytic subunit of adoMet-dependent tRNA methyltransferase complex; required for the methylation of the guanosine nucleotide at position 10 (m2G10) in tRNAs; contains a THUMP domain and a methyltransferase domain; another complex member is Trm112p	GO:0000049,GO:0003723,GO:0004809,GO:0005737,GO:0005829,GO:0006400,GO:0008757,GO:0030488,GO:0043528	tRNA binding|RNA binding|tRNA (guanine-N2-)-methyltransferase activity|cytoplasm|cytosol|tRNA modification|S-adenosylmethionine-dependent methyltransferase activity|tRNA methylation|tRNA (m2G10) methyltransferase complex	...
TRM2	5321.562671	7167.899051	3475.226292	0.484831925	-1.044443396	1.27E-202	2.26E-201	Down	184.231	187.739	187.837	79.3345	84.6703	80.7338	GeneID:853930	tRNA methyltransferase; 5-methylates the uridine residue at position 54 of tRNAs and may also have a role in tRNA stabilization or maturation; endo-exonuclease with a role in DNA repair	GO:0000014,GO:0006400,GO:0030696,GO:0030697,GO:0051908	single-stranded DNA endodeoxyribonuclease activity|tRNA modification|tRNA (m5U54) methyltransferase activity|S-adenosylmethionine-dependent tRNA (m5U54) methyltransferase activity|double-stranded DNA 5'-3' exodeoxyribonuclease activity	...
TRX1	1538.514367	782.1648994	2294.863835	2.933989797	1.552863854	1.01E-165	1.47E-164	Up	130.339	105.847	129.872	342.306	353.283	341.274	GeneID:850732	Cytoplasmic thioredoxin isoenzyme; part of thioredoxin system which protects cells against oxidative and reductive stress; forms LMA1 complex with Pbi2p; acts as a cofactor for Tsa1p; required for ER-Golgi transport and vacuole inheritance; with Trx2p, facilitates mitochondrial import of small Tims Tim9p, Tim10p, Tim13p by maintaining them in reduced form; abundance increases iunder DNA replicati…	GO:0000011,GO:0000139,GO:0000324,GO:0004791,GO:0005634,GO:0005758,GO:0005829,GO:0006662,GO:0006888,GO:0006890,GO:0009263,GO:0015031,GO:0015035,GO:0015036,GO:0016671,GO:0034599,GO:0042144,GO:0045454,GO:0047134,GO:0080058	vacuole inheritance|Golgi membrane|fungal-type vacuole|thioredoxin-disulfide reductase activity|nucleus|mitochondrial intermembrane space|cytosol|glycerol ether metabolic process|ER to Golgi vesicle-mediated transport|retrograde vesicle-mediated transport, Golgi to ER|deoxyribonucleotide biosynthetic process|protein transport|protein disulfide oxidoreductase activity|disulfide oxidoreductase acti…	...
TSC11	1481.520991	908.9534856	2054.088497	2.259838957	1.176219966	4.70E-96	4.09E-95	Up	9.87276	9.42503	9.32739	20.2362	19.9961	19.9448	GeneID:856828	Subunit of TORC2 (Tor2p-Lst8p-Avo1-Avo2-Tsc11p-Bit61p); TORC2 is a membrane-associated complex that regulates actin cytoskeletal dynamics during polarized growth and cell wall integrity; involved in sphingolipid metabolism; contains a RasGEFN domain	GO:0001558,GO:0005085,GO:0005774,GO:0005886,GO:0008047,GO:0030010,GO:0030148,GO:0030950,GO:0031505,GO:0031532,GO:0031929,GO:0031932,GO:0032956,GO:0042325,GO:0051897	regulation of cell growth|guanyl-nucleotide exchange factor activity|vacuolar membrane|plasma membrane|enzyme activator activity|establishment of cell polarity|sphingolipid biosynthetic process|establishment or maintenance of actin cytoskeleton polarity|fungal-type cell wall organization|actin cytoskeleton reorganization|TOR signaling|TORC2 complex|regulation of actin cytoskeleton organization|re…	...
TSR2	2058.725031	2921.349384	1196.100678	0.409434313	-1.288296081	1.30E-148	1.71E-147	Down	196.061	201.74	186.922	72.5486	65.4229	71.8743	GeneID:851154	Protein with a potential role in pre-rRNA processing	GO:0000462,GO:0005634,GO:0005737	maturation of SSU-rRNA from tricistronic rRNA transcript (SSU-rRNA, 5.8S rRNA, LSU-rRNA)|nucleus|cytoplasm	...
TSR3	2515.056835	3360.267378	1669.846292	0.496938518	-1.008860724	5.19E-86	4.14E-85	Down	143.001	139.559	154.29	60.3062	69.4005	69.6665	GeneID:854167	Protein required for 20S pre-rRNA processing; involved in processing of the 20S pre-rRNA at site D to generate mature 18S rRNA; green fluorescent protein (GFP)-fusion protein localizes to both the cytoplasm and the nucleus; relative distribution to the nucleus increases upon DNA replication stress	GO:0005634,GO:0005737,GO:0016740,GO:0030490	nucleus|cytoplasm|transferase activity|maturation of SSU-rRNA	...
TUB4	297.7228177	189.7360542	405.7095811	2.138284064	1.096453523	1.79E-18	5.04E-18	Up	6.00433	7.13758	6.65849	11.9112	11.6646	14.8642	GeneID:850909	Gamma-tubulin; involved in nucleating microtubules from both the cytoplasmic and nuclear faces of the spindle pole body; protein abundance increases in response to DNA replication stress	GO:0000928,GO:0003924,GO:0005200,GO:0005525,GO:0005634,GO:0005822,GO:0005824,GO:0005874,GO:0007020,GO:0030472,GO:0031122,GO:2000767	gamma-tubulin small complex, spindle pole body|GTPase activity|structural constituent of cytoskeleton|GTP binding|nucleus|inner plaque of spindle pole body|outer plaque of spindle pole body|microtubule|microtubule nucleation|mitotic spindle organization in nucleus|cytoplasmic microtubule organization|positive regulation of cytoplasmic translation	...
TYE7	2049.737162	3283.042907	816.4314179	0.248681312	-2.007629999	0	0	Down	132.64	134.948	130.151	31.1853	29.0645	32.9227	GeneID:854525	Serine-rich protein that contains a bHLH DNA binding motif; binds E-boxes of glycolytic genes and contributes to their activation; may function as a transcriptional activator in Ty1-mediated gene expression; bHLH stands for basic-helix-loop-helix	GO:0000790,GO:0003677,GO:0003700,GO:0006351,GO:0045821,GO:0046983	nuclear chromatin|DNA binding|DNA binding transcription factor activity|transcription, DNA-templated|positive regulation of glycolytic process|protein dimerization activity	...
UFO1	2158.557818	3009.543462	1307.572174	0.434475259	-1.202654071	6.72E-136	8.01E-135	Down	60.8107	62.833	61.4731	24.291	24.5537	24.7128	GeneID:854886	F-box receptor protein; subunit of the Skp1-Cdc53-F-box receptor (SCF) E3 ubiquitin ligase complex; binds to phosphorylated Ho endonuclease, allowing its ubiquitination by SCF and subsequent degradation	GO:0005634,GO:0005737,GO:0006974,GO:0016567,GO:0019005,GO:0030674,GO:0031146,GO:0071406	nucleus|cytoplasm|cellular response to DNA damage stimulus|protein ubiquitination|SCF ubiquitin ligase complex|protein binding, bridging|SCF-dependent proteasomal ubiquitin-dependent protein catabolic process|cellular response to methylmercury	...
UGX2	299.9530022	471.0509522	128.8550521	0.273548013	-1.870134018	6.67E-51	3.55E-50	Down	30.5799	32.2893	29.9121	9.06209	7.49803	6.88841	GeneID:851385	hypothetical protein; transcript accumulates in response to any combination of stress conditions			...
ULI1	38.44591481	21.53938197	55.35244765	2.56982525	1.361670258	5.03E-05	8.32E-05	Up	2.1678	3.16951	1.91259	5.70738	4.69863	4.11275	GeneID:850583	hypothetical protein; involved in and induced by the endoplasmic reticulum unfolded protein response (UPR); SWAT-GFP and mCherry fusion proteins localize to the endoplasmic reticulum	GO:0030968	endoplasmic reticulum unfolded protein response	...
UPS1	1648.305276	1075.790583	2220.81997	2.064360856	1.04569518	2.26E-84	1.78E-83	Up	97.4066	90.8948	91.502	188.278	186.825	194.631	GeneID:850890	Phosphatidic acid transfer protein; plays a role in phospholipid metabolism by transporting phosphatidic acid from the outer to the inner mitochondrial membrane; localizes to the mitochondrial intermembrane space; null mutant has altered cardiolipin and phosphatidic acid levels; ortholog of human PRELI	GO:0005743,GO:0005758,GO:0008289,GO:0015914,GO:0031314,GO:0032048,GO:0045332,GO:1990050,GO:2001247	mitochondrial inner membrane|mitochondrial intermembrane space|lipid binding|phospholipid transport|extrinsic component of mitochondrial inner membrane|cardiolipin metabolic process|phospholipid translocation|phosphatidic acid transporter activity|positive regulation of phosphatidylcholine biosynthetic process	...
UPS3	126.5852334	172.6913953	80.47907147	0.466028266	-1.101510635	3.03E-08	5.95E-08	Down	13.4553	13.8089	17.1148	5.8419	4.89114	5.71755	GeneID:851766	Mitochondrial hypothetical protein; similar to Ups1p and Ups2p which are involved in regulation of mitochondrial cardiolipin and phosphatidylethanolamine levels; null is viable but interacts synthetically with ups1 and ups2 mutations; UPS3 has a paralog, UPS2, that arose from the whole genome duplication	GO:0005758,GO:0031314,GO:0070584,GO:1990050	mitochondrial intermembrane space|extrinsic component of mitochondrial inner membrane|mitochondrion morphogenesis|phosphatidic acid transporter activity	...
USB1	73.30269492	41.19432711	105.4110627	2.558873275	1.355508702	2.11E-08	4.19E-08	Up	1.75635	1.93667	2.32533	5.52802	4.06819	3.46357	GeneID:850823	Putative poly(U)-specific 3'-to-5' RNA exonuclease; involved in 3'-end processing of U6 snRNA removing uridines and generating a terminal 2',3' cyclic phosphate; essential protein that localizes to the nucleus and mitochondria; overexpression suppresses the respiratory defects of oxa1 and mtf2 mutants; homolog of S.pombe gene, mpn1 and human gene, hUSB1; mutations in hUSB1 are associated with a r…	GO:0000175,GO:0005634,GO:0005739,GO:0006397,GO:0008380,GO:0034477,GO:1990838	3'-5'-exoribonuclease activity|nucleus|mitochondrion|mRNA processing|RNA splicing|U6 snRNA 3'-end processing|poly(U)-specific exoribonuclease activity, producing 3' uridine cyclic phosphate ends	...
UTR2	1245.51593	1894.118649	596.9132117	0.315140349	-1.665933614	2.08E-154	2.90E-153	Down	69.6963	66.877	65.0211	18.778	17.4816	19.0103	GeneID:856671	Chitin transglycosylase; functions in the transfer of chitin to beta(1-6) and beta(1-3) glucans in the cell wall; similar to and functionally redundant with Crh1; glycosylphosphatidylinositol (GPI)-anchored protein localized to bud neck	GO:0000144,GO:0004553,GO:0005576,GO:0006037,GO:0009277,GO:0016757,GO:0031225,GO:0031505	cellular bud neck septin ring|hydrolase activity, hydrolyzing O-glycosyl compounds|extracellular region|cell wall chitin metabolic process|fungal-type cell wall|transferase activity, transferring glycosyl groups|anchored component of membrane|fungal-type cell wall organization	...
UTR5	17.80318475	24.07777167	11.52859784	0.478806677	-1.062484824	0.033421007	0.043976194	Down	1.26876	1.63808	1.40186	0.13125	1.22604	0.678434	GeneID:856676	hypothetical protein; transcription may be regulated by Gcr1p; essential for growth under standard (aerobic) conditions but not under anaerobic conditions			...
VAM6	596.9940166	388.4131737	805.5748596	2.074015286	1.052426527	6.61E-17	1.78E-16	Up	5.59309	5.73149	5.73092	11.4176	10.4229	9.56776	GeneID:851482	Guanine nucleotide exchange factor for the GTPase Gtr1p; subunit of the HOPS endocytic tethering complex; vacuole membrane protein; functions as a Rab GTPase effector, interacting with both GTP- and GDP-bound conformations of Ypt7p; facilitates tethering and promotes membrane fusion events at the late endosome and vacuole; required for both membrane and protein trafficking; component of vacuole-m…	GO:0000324,GO:0000329,GO:0005088,GO:0006886,GO:0007033,GO:0016192,GO:0017137,GO:0030897,GO:0032889,GO:0034727,GO:0035542,GO:0042144,GO:0099022,GO:1904263,GO:1990816	fungal-type vacuole|fungal-type vacuole membrane|Ras guanyl-nucleotide exchange factor activity|intracellular protein transport|vacuole organization|vesicle-mediated transport|Rab GTPase binding|HOPS complex|regulation of vacuole fusion, non-autophagic|piecemeal microautophagy of the nucleus|regulation of SNARE complex assembly|vacuole fusion, non-autophagic|vesicle tethering|positive regulation …	...
VBA2	1339.441049	2145.787749	533.0943482	0.248437595	-2.009044587	1.60E-117	1.69E-116	Down	66.7773	74.0658	72.0549	17.5906	17.1398	16.494	GeneID:852596	Permease of basic amino acids in the vacuolar membrane	GO:0000329,GO:0015174,GO:0015802,GO:0016021,GO:0055085	fungal-type vacuole membrane|basic amino acid transmembrane transporter activity|basic amino acid transport|integral component of membrane|transmembrane transport	...
VID27	1407.776845	1926.094577	889.4591125	0.461794101	-1.114678352	1.65E-82	1.28E-81	Down	33.4273	33.8607	30.9929	14.7934	12.9149	12.755	GeneID:855509	Cytoplasmic hypothetical protein; possibly involved in vacuolar protein degradation; not essential for proteasome-dependent degradation of fructose-1,6-bisphosphatase (FBPase); null mutants exhibit normal growth; contains two PH-like domains	GO:0005737	cytoplasm	...
VPS73	444.0013581	231.0407135	656.9620027	2.843490191	1.507662828	3.03E-51	1.62E-50	Up	7.75257	7.01387	7.62223	18.7997	19.4113	20.3628	GeneID:852774	Mitochondrial protein; mutation affects vacuolar protein sorting; putative transporter; member of the sugar porter family; VPS73 has a paralog, YBR241C, that arose from the whole genome duplication	GO:0015031,GO:0016021,GO:0022857,GO:0031966,GO:0055085	protein transport|integral component of membrane|transmembrane transporter activity|mitochondrial membrane|transmembrane transport	...
WIP1	331.4280881	164.422212	498.4339641	3.031427189	1.599997171	2.38E-43	1.13E-42	Up	56.8216	82.295	67.8736	134.824	166.45	164.075	GeneID:3799971	Kinetochore localized hypothetical protein; interacts with Cnn1p (CENP-T); orthologous to human centromere constitutive-associated network (CCAN) subunit CENP-W and fission yeast new1	GO:0000776,GO:0000777,GO:0005634,GO:0007059,GO:0019237	kinetochore|condensed chromosome kinetochore|nucleus|chromosome segregation|centromeric DNA binding	...
XBP1	92.75917734	57.02980727	128.4885474	2.253006867	1.171851711	3.93E-08	7.67E-08	Up	1.07664	1.19007	1.50753	2.98927	2.54262	2.63613	GeneID:854706	Transcriptional repressor; binds promoter sequences of cyclin genes, CYS3, and SMF2; not expressed during log phase of growth, but induced by stress or starvation during mitosis, and late in meiosis; represses 15%25 of all yeast genes as cells transition to quiescence; important for maintaining G1 arrest and for longevity of quiescent cells; member of Swi4p/Mbp1p family; phosphorylated by Cdc28p;…	GO:0000122,GO:0000790,GO:0000981,GO:0001077,GO:0003677,GO:0003700,GO:0005634,GO:0030907,GO:0031065,GO:0034599,GO:0071931	negative regulation of transcription from RNA polymerase II promoter|nuclear chromatin|RNA polymerase II transcription factor activity, sequence-specific DNA binding|transcriptional activator activity, RNA polymerase II proximal promoter sequence-specific DNA binding|DNA binding|DNA binding transcription factor activity|nucleus|MBF transcription complex|positive regulation of histone deacetylatio…	...
XPT1	1149.231087	1612.115046	686.3471289	0.425743269	-1.231944375	3.39E-83	2.65E-82	Down	111.436	115.123	116.686	46.1864	43.3437	41.6486	GeneID:853597	Xanthine-guanine phosphoribosyl transferase; required for xanthine utilization and for optimal utilization of guanine	GO:0000310,GO:0004422,GO:0005737,GO:0009116,GO:0032265,GO:0046100	xanthine phosphoribosyltransferase activity|hypoxanthine phosphoribosyltransferase activity|cytoplasm|nucleoside metabolic process|XMP salvage|hypoxanthine metabolic process	...
YAH1	859.2299354	536.3310333	1182.128837	2.204102996	1.140191642	1.51E-33	6.00E-33	Up	46.6739	41.4136	36.7285	91.2803	93.4929	104.596	GeneID:855824	Ferredoxin of the mitochondrial matrix; required for formation of cellular iron-sulfur proteins; involved in heme A biosynthesis; human homolog FDX1L can complement yeast by allowing growth during down-regulation of yeast YAH1	GO:0005759,GO:0006744,GO:0006784,GO:0009055,GO:0016226,GO:0016653,GO:0046872,GO:0051537	mitochondrial matrix|ubiquinone biosynthetic process|heme a biosynthetic process|electron transfer activity|iron-sulfur cluster assembly|oxidoreductase activity, acting on NAD(P)H, heme protein as acceptor|metal ion binding|2 iron, 2 sulfur cluster binding	...
YAK1	661.8581054	371.8701692	951.8460415	2.559619244	1.355929218	2.02E-39	8.98E-39	Up	7.83802	5.14416	6.02747	14.8294	14.4881	14.841	GeneID:853300	Serine-threonine protein kinase; component of a glucose-sensing system that inhibits growth in response to glucose availability; upon nutrient deprivation Yak1p phosphorylates Pop2p to regulate mRNA deadenylation, the co-repressor Crf1p to inhibit transcription of ribosomal genes, and the stress-responsive transcription factors Hsf1p and Msn2p; nuclear localization negatively regulated by the Ras…	GO:0004672,GO:0004674,GO:0004712,GO:0004713,GO:0005524,GO:0005634,GO:0005737,GO:0006468,GO:0010811,GO:0045893,GO:0045944,GO:0061406,GO:0061408	protein kinase activity|protein serine/threonine kinase activity|protein serine/threonine/tyrosine kinase activity|protein tyrosine kinase activity|ATP binding|nucleus|cytoplasm|protein phosphorylation|positive regulation of cell-substrate adhesion|positive regulation of transcription, DNA-templated|positive regulation of transcription from RNA polymerase II promoter|positive regulation of transc…	...
YAL037W	39.37088168	23.13742601	55.60433735	2.403220536	1.264969046	0.000124095	0.000200399	Up	1.30976	0.649323	0.872369	2.55086	3.01513	2.42282	GeneID:851194	hypothetical protein; YAL037W has a paralog, YOR342C, that arose from the whole genome duplication			...
YAL065C	204.1787016	50.71757126	357.639832	7.051596185	2.81794986	2.29E-48	1.17E-47	Up	6.40241	3.17403	4.05778	32.6929	25.5263	35.0011	GeneID:851232	hypothetical protein; shows sequence similarity to FLO1 and other flocculins	GO:0016021	integral component of membrane	...
YAP1	3756.692911	5066.513599	2446.872224	0.482949898	-1.050054567	2.77E-161	3.97E-160	Down	95.0284	96.1739	96.9021	43.7554	41.0681	43.6133	GeneID:855005	Basic leucine zipper (bZIP) transcription factor; required for oxidative stress tolerance; activated by H2O2 through the multistep formation of disulfide bonds and transit from the cytoplasm to the nucleus; Yap1p is degraded in the nucleus after the oxidative stress has passed; mediates resistance to cadmium; relative distribution to the nucleus increases upon DNA replication stress; YAP1 has a p…	GO:0000304,GO:0003677,GO:0003700,GO:0005634,GO:0005737,GO:0006351,GO:0009408,GO:0010038,GO:0042493,GO:0043619,GO:0046686,GO:1900101	response to singlet oxygen|DNA binding|DNA binding transcription factor activity|nucleus|cytoplasm|transcription, DNA-templated|response to heat|response to metal ion|response to drug|regulation of transcription from RNA polymerase II promoter in response to oxidative stress|response to cadmium ion|regulation of endoplasmic reticulum unfolded protein response	...
YAP1801	759.3134596	483.2932514	1035.333668	2.14224731	1.09912504	3.87E-24	1.26E-23	Up	8.71715	10.1189	8.46935	19.2893	15.4841	17.1586	GeneID:856566	Protein of the AP180 family, involved in clathrin cage assembly; binds Pan1p and clathrin; YAP1801 has a paralog, YAP1802, that arose from the whole genome duplication	GO:0005545,GO:0005886,GO:0005935,GO:0006897,GO:0030136,GO:0030276,GO:0030479,GO:0048268	1-phosphatidylinositol binding|plasma membrane|cellular bud neck|endocytosis|clathrin-coated vesicle|clathrin binding|actin cortical patch|clathrin coat assembly	...
YAP6	521.3440666	755.0810047	287.6071284	0.380895727	-1.39253199	7.06E-51	3.75E-50	Down	27.988	26.7629	27.2539	8.87054	9.62398	8.20132	GeneID:851846	Basic leucine zipper (bZIP) transcription factor; physically interacts with the Tup1-Cyc8 complex and recruits Tup1p to its targets; overexpression increases sodium and lithium tolerance; computational analysis suggests a role in regulation of expression of genes involved in carbohydrate metabolism; YAP6 has a paralog, CIN5, that arose from the whole genome duplication	GO:0000122,GO:0000981,GO:0001010,GO:0003677,GO:0005634,GO:0006351,GO:0045944	negative regulation of transcription from RNA polymerase II promoter|RNA polymerase II transcription factor activity, sequence-specific DNA binding|transcription factor activity, sequence-specific DNA binding transcription factor recruiting|DNA binding|nucleus|transcription, DNA-templated|positive regulation of transcription from RNA polymerase II promoter	...
YAP7	3907.161639	2452.249267	5362.074012	2.186594196	1.128685499	8.42E-184	1.37E-182	Up	91.5971	86.1192	87.1136	177.386	178.549	178.779	GeneID:854129	Putative basic leucine zipper (bZIP) transcription factor; YAP7 has a paralog, YAP5, that arose from the whole genome duplication	GO:0003700,GO:0005634,GO:0006351,GO:0043565,GO:0045944	DNA binding transcription factor activity|nucleus|transcription, DNA-templated|sequence-specific DNA binding|positive regulation of transcription from RNA polymerase II promoter	...
YAR028W	563.7388555	371.5456199	755.9320912	2.034560632	1.024717275	1.27E-31	4.83E-31	Up	22.579	24.0796	19.8214	40.9779	39.9001	38.0421	GeneID:851280	Putative integral membrane protein; member of DUP240 gene family; GFP-fusion protein is induced in response to the DNA-damaging agent MMS	GO:0005783,GO:0005794,GO:0005886,GO:0016021,GO:0016050	endoplasmic reticulum|Golgi apparatus|plasma membrane|integral component of membrane|vesicle organization	...
YAR029W	209.8045598	138.8238188	280.7853008	2.022601764	1.016212291	1.09E-09	2.30E-09	Up	18.86	35.5787	20.6498	22.1733	65.6041	44.9079	GeneID:851281	Member of DUP240 gene family but contains no transmembrane domains; green fluorescent protein (GFP)-fusion protein localizes to the cytoplasm in a punctate pattern	GO:0005737,GO:0005783,GO:0005794,GO:0005886,GO:0016021,GO:0016050	cytoplasm|endoplasmic reticulum|Golgi apparatus|plasma membrane|integral component of membrane|vesicle organization	...
YAR064W	3.815688066	0.632341055	6.999035078	11.06844958	3.468381244	0.010861056	0.015069233	Up	0	0	0	0.991547	2.26803	0	GeneID:851294	Pseudogenic fragment with similarity to flocculins; YAR064W has a paralog, YHR213W-B, that arose from a segmental duplication	GO:0016021	integral component of membrane	...
YBL005W-B	80.51645228	29.16234871	131.8705559	4.521945649	2.176943652	2.31E-19	6.67E-19	Up	0.903993	0.847374	0.632514	2.1463	2.38321	2.12737	GeneID:852280	Retrotransposon TYA Gag and TYB Pol genes; transcribed/translated as one unit; polyprotein is processed to make a nucleocapsid-like protein (Gag), reverse transcriptase (RT), protease (PR), and integrase (IN); similar to retroviral genes	GO:0000943,GO:0003677,GO:0003723,GO:0003887,GO:0003964,GO:0004190,GO:0004523,GO:0004540,GO:0005524,GO:0005634,GO:0005737,GO:0006310,GO:0008233,GO:0015074,GO:0032197,GO:0046872	retrotransposon nucleocapsid|DNA binding|RNA binding|DNA-directed DNA polymerase activity|RNA-directed DNA polymerase activity|aspartic-type endopeptidase activity|RNA-DNA hybrid ribonuclease activity|ribonuclease activity|ATP binding|nucleus|cytoplasm|DNA recombination|peptidase activity|DNA integration|transposition, RNA-mediated|metal ion binding	...
YBL029W	1738.093019	2568.846445	907.3395933	0.353208965	-1.501406135	8.51E-171	1.26E-169	Down	117.323	116.723	119.872	35.0824	38.8168	39.5062	GeneID:852252	Non-essential hypothetical protein			...
YBL044W	60.83394803	5.076165479	116.5917306	22.96846529	4.521582556	1.73E-23	5.51E-23	Up	0.263555	0.261731	0.545887	13.7892	9.00251	12.8743	GeneID:852236	hypothetical protein; YBL044W is not an essential protein			...
YBL086C	331.5616185	190.0863006	473.0369363	2.488537758	1.315298277	1.17E-30	4.39E-30	Up	5.50763	5.43207	5.66822	12.4464	13.6594	12.4564	GeneID:852192	hypothetical protein; green fluorescent protein (GFP)-fusion protein localizes to the cell periphery			...
YBL101W-C	15.32106673	21.53262819	9.109505262	0.423055894	-1.241079812	0.02188696	0.029399944	Down	0	0	0	0	0	0	GeneID:1466439	hypothetical protein; identified by gene-trapping, microarray-based expression analysis, and genome-wide homology searching			...
YBL111C	43.04312287	26.27659825	59.80964749	2.276156408	1.186599697	0.000161021	0.000257687	Up	0.479355	0.679913	0.502039	1.00164	1.40702	1.07245	GeneID:852161	Helicase-like protein encoded within the telomeric Y' element; relocalizes from mitochondrion to cytoplasm upon DNA replication stress	GO:0003676,GO:0005524	nucleic acid binding|ATP binding	...
YBP2	233.4702488	150.2289821	316.7115155	2.108191848	1.07600616	1.12E-15	2.92E-15	Up	3.34583	2.94742	4.34865	6.81429	5.64235	7.08333	GeneID:852820	Central kinetochore associated protein; mediates mitotic progression; interacts with several central kinetochore proteins and centromeric histone Cse4p; role in resistance to oxidative stress; similar to Slk19p; YBP2 has a paralog, YBP1, that arose from the whole genome duplication	GO:0000778,GO:0005737,GO:0007052,GO:0034599,GO:0043505	condensed nuclear chromosome kinetochore|cytoplasm|mitotic spindle organization|cellular response to oxidative stress|CENP-A containing nucleosome	...
YBR012W-B	12.49107211	5.393195559	19.58894867	3.632159905	1.860827718	0.002517637	0.00366304	Up	0.0340221	0.0252808	0.0762024	0.13725	0.16141	0.109514	GeneID:852299	Retrotransposon TYA Gag and TYB Pol genes; transcribed/translated as one unit; polyprotein is processed to make a nucleocapsid-like protein (Gag), reverse transcriptase (RT), protease (PR), and integrase (IN); similar to retroviral genes	GO:0000943,GO:0003677,GO:0003723,GO:0003887,GO:0003964,GO:0004190,GO:0004523,GO:0004540,GO:0005524,GO:0005634,GO:0005737,GO:0006310,GO:0008233,GO:0015074,GO:0032197,GO:0046872	retrotransposon nucleocapsid|DNA binding|RNA binding|DNA-directed DNA polymerase activity|RNA-directed DNA polymerase activity|aspartic-type endopeptidase activity|RNA-DNA hybrid ribonuclease activity|ribonuclease activity|ATP binding|nucleus|cytoplasm|DNA recombination|peptidase activity|DNA integration|transposition, RNA-mediated|metal ion binding	...
YBR016W	2086.486191	1197.840698	2975.131684	2.483745702	1.312517471	4.00E-68	2.66E-67	Up	104.454	99.7329	78.7391	226.387	193.029	229.155	GeneID:852304	Tail-anchored plasma membrane protein with a conserved CYSTM module; predicted to be palmitoylated; has similarity to hydrophilins, which are involved in the adaptive response to hyperosmotic conditions; YBR016W has a paralog, YDL012C, that arose from the whole genome duplication	GO:0003006,GO:0005886,GO:0033101,GO:0070250	developmental process involved in reproduction|plasma membrane|cellular bud membrane|mating projection membrane	...
YBR032W	14.1804574	23.77750339	4.583411412	0.192762517	-2.375103547	0.039620639	0.051589557	Down	2.3103	3.64464	2.41308	0.883426	0.498301	0	GeneID:852320	hypothetical protein; conserved among S. cerevisiae strains; YBR032W is not an essential gene			...
YBR056W-A	2674.727798	1257.320265	4092.135331	3.254648354	1.702501677	5.20E-180	8.08E-179	Up	812.866	753.305	686.591	2021.41	1867.54	1946.1	GeneID:1466443	hypothetical protein; mRNA identified as translated by ribosome profiling data; partially overlaps dubious ORF YBR056C-B; YBR056W-A has a paralog, YDR034W-B, that arose from the whole genome duplication			...
YBR090C	483.815686	703.0345284	264.5968436	0.376363938	-1.409799695	1.37E-48	7.03E-48	Down	75.8354	73.4315	78.2805	26.355	28.7275	29.1236	GeneID:852387	hypothetical protein; green fluorescent protein (GFP)-fusion protein localizes to the cytoplasm and nucleus	GO:0005634,GO:0005737,GO:0016021	nucleus|cytoplasm|integral component of membrane	...
YBR096W	1420.003465	669.4105503	2170.59638	3.242548805	1.697128289	1.41E-181	2.23E-180	Up	63.2457	64.0981	56.4956	178.519	175.242	190.026	GeneID:852393	hypothetical protein; green fluorescent protein (GFP)-fusion protein localizes to the ER			...
YBR138C	128.1270951	76.94683173	179.3073584	2.330276041	1.220500864	3.16E-09	6.56E-09	Up	1.942	2.34928	1.64319	4.8071	3.57474	3.36889	GeneID:852435	Cytoplasmic hypothetical protein; APCC(Cdh1) substrate; potentially phosphorylated by Cdc28p; YBR138C is not an essential gene	GO:0005737	cytoplasm	...
YBR209W	8.362113338	3.799633595	12.92459308	3.40153669	1.76618665	0.020366332	0.027420173	Up	0	0	0	0.4422	0.489554	2.38008	GeneID:852508	hypothetical protein; conserved across S. cerevisiae strains; YBR209W is not an essential gene	GO:0016021	integral component of membrane	...
YBR242W	19139.10838	9457.064313	28821.15245	3.047579195	1.607663712	0	0	Up	519.811	531.901	553.843	1508.67	1444.36	1474.7	GeneID:852544	hypothetical protein; green fluorescent protein (GFP)-fusion protein localizes to the cytoplasm and nucleus; YBR242W is not an essential gene; YBR242W has a paralog, YGL101W, that arose from the whole genome duplication			...
YBR292C	60.00684736	89.95857327	30.05512144	0.334099579	-1.581649931	6.50E-09	1.33E-08	Down	3.38486	1.51719	0.315578	1.85336	0.324895	0.642051	GeneID:852595	hypothetical protein; conserved across S. cerevisiae strains; YBR292C is not an essential gene	GO:0016021	integral component of membrane	...
YCH1	302.6766464	132.6979581	472.6553348	3.561888531	1.832642368	1.27E-30	4.74E-30	Up	10.2044	12.5802	15.3561	49.3128	40.689	41.0354	GeneID:853117	Phosphatase with sequence similarity to Cdc25p; Arr2p and Mih1p; member of the single-domain rhodanese homology superfamily; green fluorescent protein (GFP)-fusion protein localizes to both the cytoplasm and the nucleus	GO:0004725,GO:0004792,GO:0005634,GO:0005737,GO:0016311,GO:0016791	protein tyrosine phosphatase activity|thiosulfate sulfurtransferase activity|nucleus|cytoplasm|dephosphorylation|phosphatase activity	...
YCL021W-A	85.04304887	49.38866693	120.6974308	2.44382848	1.289143033	8.40E-09	1.71E-08	Up	2.10015	2.07208	2.95643	7.16468	5.85513	4.11556	GeneID:850338	hypothetical protein; SWAT-GFP and mCherry fusion proteins localize to the vacuole	GO:0016021	integral component of membrane	...
YCL042W	3.149792682	0	6.299585365	Inf	Inf	0.002092228	0.003066927	Up	23.9967	22.5084	22.7273	40.3201	34.3248	26.7763	GeneID:850315	hypothetical protein; epitope-tagged protein localizes to the cytoplasm			...
YCL049C	175.7037599	103.256155	248.1513649	2.403259785	1.264992608	3.62E-12	8.37E-12	Up	3.78366	4.26994	3.4263	8.99261	7.80444	10.7396	GeneID:850308	hypothetical protein; localizes to membrane fraction; YCL049C is not an essential gene	GO:0016020	membrane	...
YCR022C	7.584655224	1.907153832	13.26215662	6.953899781	2.797822275	0.001156057	0.001730543	Up	0.358865	0	0	0	1.16347	1.12372	GeneID:850386	hypothetical protein; conserved among S. cerevisiae strains; YCR022C is not an essential gene			...
YCR023C	1751.347572	910.2884071	2592.406737	2.847896026	1.509896476	5.75E-176	8.73E-175	Up	25.0192	24.162	21.7966	55.7357	59.4403	59.9787	GeneID:850387	Vacuolar membrane hypothetical protein; member of the multidrug resistance family; YCR023C is not an essential gene	GO:0000329,GO:0005215,GO:0016021,GO:0055085	fungal-type vacuole membrane|transporter activity|integral component of membrane|transmembrane transport	...
YCR024C-B	6231.909456	8678.422889	3785.396023	0.436184785	-1.196988648	6.20E-10	1.32E-09	Down	1991.86	2156.09	2114.11	374.474	962.445	1006.18	GeneID:1466398	hypothetical protein; identified by expression profiling and mass spectrometry	GO:0016021	integral component of membrane	...
YCR062W	919.9763186	337.0795319	1502.873105	4.458511904	2.156562269	8.40E-183	1.35E-181	Up	7.69283	8.08206	7.9801	31.6167	31.4237	32.6178	GeneID:850425	hypothetical protein; green fluorescent protein (GFP)-fusion protein localizes to the cytoplasm in a punctate pattern; induced by treatment with 8-methoxypsoralen and UVA irradiation	GO:0016021	integral component of membrane	...
YCT1	6188.265466	8580.407317	3796.123615	0.442417647	-1.176519163	1.19E-279	2.93E-278	Down	272.828	279.272	277.171	104.125	107.482	107.877	GeneID:850671	High-affinity cysteine-specific transporter; has similarity to the Dal5p family of transporters; green fluorescent protein (GFP)-fusion protein localizes to the endoplasmic reticulum; YCT1 is not an essential gene	GO:0005789,GO:0005886,GO:0015075,GO:0016021,GO:0033229,GO:0042883	endoplasmic reticulum membrane|plasma membrane|ion transmembrane transporter activity|integral component of membrane|cysteine transmembrane transporter activity|cysteine transport	...
YDL007C-A	88.84740596	6.959619762	170.7351922	24.53225866	4.616608162	3.55E-56	2.06E-55	Up	5.98018	2.9297	1.06461	82.5222	55.171	75.1972	GeneID:3799969	3799969			...
YDL085C-A	304.8459178	71.61331499	538.0785206	7.513665868	2.909516961	3.63E-106	3.49E-105	Up	9.45394	9.54459	2.70341	78.4473	80.1711	103.786	GeneID:851473	hypothetical protein; green fluorescent protein (GFP)-fusion protein localizes to the cytoplasm and nucleus	GO:0005634,GO:0005737	nucleus|cytoplasm	...
YDL157C	1118.729529	484.9896545	1752.469403	3.613416052	1.853363377	6.55E-172	9.81E-171	Up	61.4203	69.0776	67.9726	223.369	239.703	223.923	GeneID:851398	hypothetical protein; the authentic, non-tagged protein is detected in highly purified mitochondria in high-throughput studies	GO:0005739	mitochondrion	...
YDL183C	468.5596042	254.1031727	683.0160358	2.687947689	1.426505061	9.56E-49	4.93E-48	Up	10.113	10.4394	11.2917	24.6287	25.7139	25.9352	GeneID:851345	Protein that may form an active mitochondrial KHE system; mitochondrial inner-membrane protein; non-essential gene; KHE system stands for K+/H+ exchanger system	GO:0006813,GO:0015992,GO:0031305	potassium ion transport|proton transport|integral component of mitochondrial inner membrane	...
YDL218W	15.88125641	23.72531491	8.037197917	0.338760432	-1.561662722	0.006343175	0.008981568	Down	0.747667	1.27125	0.932619	0.347081	0.235187	0.347903	GeneID:851308	hypothetical protein; YDL218W transcription is regulated by Azf1p and induced by starvation and aerobic conditions; expression also induced in cells treated with the mycotoxin patulin	GO:0016021	integral component of membrane	...
YDR029W	36.8795497	64.3166491	9.442450298	0.146811913	-2.767959054	3.76E-13	8.98E-13	Down	0	0	0	0	0	0	GeneID:851593	hypothetical protein; conserved among S. cerevisiae strains; YDR029W is not an essential gene	GO:0016021	integral component of membrane	...
YDR034C-D	742.7150235	495.0660981	990.3639488	2.000468124	1.000337641	9.04E-39	3.98E-38	Up	5.08327	5.46739	4.57415	9.10941	9.18143	9.45711	GeneID:851599	Retrotransposon TYA Gag and TYB Pol genes; transcribed/translated as one unit; polyprotein is processed to make a nucleocapsid-like protein (Gag), reverse transcriptase (RT), protease (PR), and integrase (IN); similar to retroviral genes	GO:0000943,GO:0003677,GO:0003723,GO:0003887,GO:0003964,GO:0004190,GO:0004523,GO:0004540,GO:0005524,GO:0005634,GO:0005737,GO:0006310,GO:0008233,GO:0015074,GO:0032197,GO:0046872	retrotransposon nucleocapsid|DNA binding|RNA binding|DNA-directed DNA polymerase activity|RNA-directed DNA polymerase activity|aspartic-type endopeptidase activity|RNA-DNA hybrid ribonuclease activity|ribonuclease activity|ATP binding|nucleus|cytoplasm|DNA recombination|peptidase activity|DNA integration|transposition, RNA-mediated|metal ion binding	...
YDR109C	1150.866418	736.4806372	1565.252198	2.125313442	1.087675626	1.04E-66	6.84E-66	Up	14.3893	16.1268	15.4105	27.8777	29.4612	29.2681	GeneID:851687	Putative kinase	GO:0019150,GO:0019321	D-ribulokinase activity|pentose metabolic process	...
YDR124W	32.98469974	18.36926513	47.60013435	2.591292248	1.373671733	0.000154619	0.000247779	Up	0.738504	0.959552	0.737608	1.3036	1.94594	1.41389	GeneID:851702	hypothetical protein; non-essential gene; expression is strongly induced by alpha factor			...
YDR134C	14382.40286	24657.17962	4107.626104	0.166589455	-2.585631017	0	0	Down	2841.08	2804.44	2703.9	416.783	366.984	414.544	GeneID:851712	Cell wall protein; YDR134C has a paralog, CCW12, that arose from the whole genome duplication; S. cerevisiae genome reference strain S288C contains an internal in-frame stop at codon 67, which in other strains encodes glutamine	GO:0005576,GO:0009277,GO:0031225	extracellular region|fungal-type cell wall|anchored component of membrane	...
YDR169C-A	8.164035522	4.111015086	12.21705596	2.971785728	1.571330098	0.040093177	0.052181662	Up	0	0	0	0	0	0	GeneID:1466433	hypothetical protein; identified by fungal homology and RT-PCR			...
YDR170W-A	87.95602458	58.27293888	117.6391103	2.018760552	1.013469801	3.35E-06	5.92E-06	Up	1.47067	1.90449	1.30931	3.63037	2.81981	3.13408	GeneID:851750	Retrotransposon TYA Gag gene; Gag is a nucleocapsid protein that is the structural constituent of virus-like particles (VLPs); similar to retroviral Gag; YDR170W-A is part of a mutant retrotransposon; distribution in the cytoplasm becomes irregular rather than punctate upon DNA replication stress	GO:0000943,GO:0003723,GO:0005737,GO:0032197	retrotransposon nucleocapsid|RNA binding|cytoplasm|transposition, RNA-mediated	...
YDR210W	1253.255196	739.5142329	1766.99616	2.389401152	1.256649085	4.70E-94	4.00E-93	Up	130.884	149.528	144.113	298.207	329.119	239.836	GeneID:851790	Predicted tail-anchored plasma membrane protein; contains a conserved CYSTM module; related proteins in other organisms may be involved in response to stress; green fluorescent protein (GFP)-fusion protein localizes to the cell periphery	GO:0016021	integral component of membrane	...
YDR210W-B	91.91947277	53.51840821	130.3205373	2.435060042	1.283957346	0.000469004	0.00072274	Up	1.23405	1.51365	1.54324	2.59666	2.78477	2.49709	GeneID:851793	Retrotransposon TYA Gag and TYB Pol genes; transcribed/translated as one unit; polyprotein is processed to make a nucleocapsid-like protein (Gag), reverse transcriptase (RT), protease (PR), and integrase (IN); similar to retroviral genes	GO:0000943,GO:0003677,GO:0003723,GO:0003887,GO:0003964,GO:0004190,GO:0004523,GO:0004540,GO:0005524,GO:0005634,GO:0005737,GO:0006310,GO:0008233,GO:0015074,GO:0032197,GO:0046872	retrotransposon nucleocapsid|DNA binding|RNA binding|DNA-directed DNA polymerase activity|RNA-directed DNA polymerase activity|aspartic-type endopeptidase activity|RNA-DNA hybrid ribonuclease activity|ribonuclease activity|ATP binding|nucleus|cytoplasm|DNA recombination|peptidase activity|DNA integration|transposition, RNA-mediated|metal ion binding	...
YDR210W-D	44.16264412	22.1830202	66.14226805	2.981661985	1.576116716	5.91E-07	1.09E-06	Up	0.448097	0.46019	0.387156	0.936814	0.946097	0.946788	GeneID:851794	Retrotransposon TYA Gag and TYB Pol genes; transcribed/translated as one unit; polyprotein is processed to make a nucleocapsid-like protein (Gag), reverse transcriptase (RT), protease (PR), and integrase (IN); similar to retroviral genes	GO:0000943,GO:0003677,GO:0003723,GO:0003887,GO:0003964,GO:0004190,GO:0004523,GO:0004540,GO:0005524,GO:0005634,GO:0005737,GO:0006310,GO:0008233,GO:0015074,GO:0032197,GO:0046872	retrotransposon nucleocapsid|DNA binding|RNA binding|DNA-directed DNA polymerase activity|RNA-directed DNA polymerase activity|aspartic-type endopeptidase activity|RNA-DNA hybrid ribonuclease activity|ribonuclease activity|ATP binding|nucleus|cytoplasm|DNA recombination|peptidase activity|DNA integration|transposition, RNA-mediated|metal ion binding	...
YDR222W	555.1553204	104.2787738	1006.031867	9.64752298	3.270158575	1.36E-221	2.70E-220	Up	4.43661	3.88178	4.50974	33.1739	35.6164	37.7246	GeneID:851808	hypothetical protein; green fluorescent protein (GFP)-fusion protein localizes to the cytoplasm in a punctate pattern; YDR222W has a paralog, YLR225C, that arose from the whole genome duplication	GO:0005737,GO:0006979	cytoplasm|response to oxidative stress	...
YDR239C	2397.590009	1427.211101	3367.968917	2.359825338	1.238680083	1.06E-157	1.50E-156	Up	26.5037	27.6936	26.9971	60.3528	58.1941	57.6985	GeneID:851825	hypothetical protein; may interact with ribosomes, based on co-purification experiments	GO:0005737	cytoplasm	...
YDR261C-D	16.41289813	10.45413437	22.37166188	2.139982238	1.097598823	0.033804764	0.044431284	Up	0.353851	0.414898	0.380099	0.70426	0.689651	0.876916	GeneID:851852	Retrotransposon TYA Gag and TYB Pol genes; Gag processing produces capsid proteins, Pol is cleaved to produce protease, reverse transcriptase and integrase activities; in YDRCTy1-3 TYB is mutant and probably non-functional	GO:0000943,GO:0003677,GO:0003723,GO:0003887,GO:0003964,GO:0004190,GO:0004523,GO:0004540,GO:0005524,GO:0005634,GO:0005737,GO:0006310,GO:0008233,GO:0015074,GO:0032197,GO:0046872	retrotransposon nucleocapsid|DNA binding|RNA binding|DNA-directed DNA polymerase activity|RNA-directed DNA polymerase activity|aspartic-type endopeptidase activity|RNA-DNA hybrid ribonuclease activity|ribonuclease activity|ATP binding|nucleus|cytoplasm|DNA recombination|peptidase activity|DNA integration|transposition, RNA-mediated|metal ion binding	...
YDR476C	628.5645705	339.9551517	917.1739892	2.697926432	1.431851009	2.70E-64	1.73E-63	Up	21.5705	20.0331	19.4704	47.7517	44.4609	47.1752	GeneID:852087	hypothetical protein; green fluorescent protein (GFP)-fusion protein localizes to the endoplasmic reticulum; YDR476C is not an essential gene	GO:0005783	endoplasmic reticulum	...
YDR541C	462.2148537	299.5476426	624.8820648	2.086085737	1.060798453	3.12E-28	1.10E-27	Up	12.5691	9.54336	12.6556	20.7983	21.0307	22.7487	GeneID:852154	Aldehyde reductase; substrates include both aromatic and aliphatic aldehydes; uses NADPH as cofactor; SWAT-GFP and mCherry fusion proteins localize to the endoplasmic reticulum and vacuole respectively	GO:0033721,GO:0050662,GO:1901426	aldehyde dehydrogenase (NADP+) activity|coenzyme binding|response to furfural	...
YEH1	15680.96247	4923.651216	26438.27372	5.369647962	2.424827507	0	0	Up	124.889	127.603	124.913	614.842	612.124	610.52	GeneID:850648	Steryl ester hydrolase; one of three gene products (Yeh1p, Yeh2p, Tgl1p) responsible for steryl ester hydrolase activity and involved in sterol homeostasis; localized to lipid particle membranes; YEH1 has a paralog, YEH2, that arose from the whole genome duplication	GO:0004771,GO:0005811,GO:0016021,GO:0016042,GO:0016125	sterol esterase activity|lipid droplet|integral component of membrane|lipid catabolic process|sterol metabolic process	...
YEL067C	31.55645762	13.3264386	49.78647665	3.735917611	1.901462639	0.001968573	0.002890725	Up	0.889912	0.509798	1.40897	3.96852	1.80857	2.19193	GeneID:856643	hypothetical protein; the authentic, non-tagged protein is detected in highly purified mitochondria in high-throughput studies			...
YEL068C	677.0437775	410.5195693	943.5679857	2.29847261	1.200675474	7.08E-50	3.70E-49	Up	73.2989	92.0536	85.9233	168.87	173.736	163.749	GeneID:856641	hypothetical protein; expressed at both mRNA and protein levels; SWAT-GFP and seamless-GFP fusion proteins localize to the endoplasmic reticulum and mCherry fusion protein localizes to the vacuole			...
YER010C	1548.499797	771.3830517	2325.616542	3.014866008	1.592093885	2.03E-174	3.06E-173	Up	61.1777	65.3278	57.52	169.94	181.278	171.83	GeneID:856728	Bifunctional HMG aldolase/oxaloacetate decarboxylase; requires divalent metal ions for activity; competitively inhibited by oxalate; forms a ring-shaped homotrimer; similar to members of the prokaryotic RraA family of class II (divalent metal ion dependent) pyruvate aldolases from the meta cleavage pathways of protocatechuate and gallate	GO:0008948,GO:0019619,GO:0046872,GO:0047443	oxaloacetate decarboxylase activity|3,4-dihydroxybenzoate catabolic process|metal ion binding|4-hydroxy-4-methyl-2-oxoglutarate aldolase activity	...
YER034W	169.1840522	85.93032264	252.4377817	2.937703176	1.554688634	1.43E-12	3.34E-12	Up	6.27496	4.18244	4.95203	10.8655	11.9347	13.9741	GeneID:856756	hypothetical protein; non-essential gene; expression induced upon calcium shortage; protein abundance increases in response to DNA replication stress			...
YER053C-A	5969.405252	8484.319659	3454.490844	0.407161798	-1.296325889	1.70E-246	3.71E-245	Down	3179.69	2586.15	1280.67	537.976	0	327.139	GeneID:856780	hypothetical protein; green fluorescent protein (GFP)-fusion protein localizes to the endoplasmic reticulum; protein abundance increases in response to DNA replication stress	GO:0005789,GO:0016021	endoplasmic reticulum membrane|integral component of membrane	...
YER152C	520.0412817	258.7863588	781.2962046	3.019078008	1.594108034	1.96E-65	1.27E-64	Up	7.28938	8.6003	8.18949	21.8653	21.9626	23.3413	GeneID:856896	Protein with 2-aminoadipate transaminase activity; shares amino acid similarity with the aminotransferases Aro8p and Aro9p; YER152C is not an essential gene	GO:0009058,GO:0030170,GO:0047536	biosynthetic process|pyridoxal phosphate binding|2-aminoadipate transaminase activity	...
YER160C	163.6198186	93.47948908	233.7601481	2.5006571	1.322307243	2.85E-16	7.53E-16	Up	0.84823	0.781441	0.861286	2.00788	1.62649	2.02354	GeneID:856906	Retrotransposon TYA Gag and TYB Pol genes; transcribed/translated as one unit; polyprotein is processed to make a nucleocapsid-like protein (Gag), reverse transcriptase (RT), protease (PR), and integrase (IN); similar to retroviral genes	GO:0000943,GO:0003677,GO:0003723,GO:0003887,GO:0003964,GO:0004190,GO:0004523,GO:0004540,GO:0005524,GO:0005634,GO:0005737,GO:0006310,GO:0008233,GO:0015074,GO:0032197,GO:0046872	retrotransposon nucleocapsid|DNA binding|RNA binding|DNA-directed DNA polymerase activity|RNA-directed DNA polymerase activity|aspartic-type endopeptidase activity|RNA-DNA hybrid ribonuclease activity|ribonuclease activity|ATP binding|nucleus|cytoplasm|DNA recombination|peptidase activity|DNA integration|transposition, RNA-mediated|metal ion binding	...
YER175W-A	29.41324797	8.863396705	49.96309923	5.637014893	2.494931379	5.76E-09	1.18E-08	Up	0	10.3076	0	7.55944	10.8494	0	GeneID:1466537	hypothetical protein; identified by gene-trapping, microarray-based expression analysis, and genome-wide homology searching			...
YFL051C	200.3768077	41.15748863	359.5961268	8.737076502	3.127150623	1.23E-40	5.63E-40	Up	4.20066	5.52066	2.3859	42.631	40.66	33.9102	GeneID:850493	hypothetical protein; SWAT-GFP fusion protein localizes to the cell periphery while mCherry fusion protein localizes to both the cell periphery and vacuole; YFL051C is not an essential gene	GO:0005886,GO:0016021	plasma membrane|integral component of membrane	...
YFL066C	118.4900231	76.71213615	160.2679101	2.089211931	1.062958848	1.50E-08	3.00E-08	Up	2.95815	2.5487	2.94239	4.60509	4.88815	4.70623	GeneID:850478	Helicase-like protein encoded within the telomeric Y' element; induced by treatment with 8-methoxypsoralen and UVA irradiation; SWAT-GFP and mCherry fusion proteins localize to the nucleus	GO:0003676,GO:0004386,GO:0005524	nucleic acid binding|helicase activity|ATP binding	...
YFR018C	602.242559	131.8171686	1072.667949	8.137543546	3.024593359	1.97E-214	3.77E-213	Up	4.46422	4.19319	3.70873	34.3889	33.1719	32.4868	GeneID:850573	hypothetical protein; SWAT-GFP and seamless GFP fusion proteins localize to the endoplasmic reticulum and mCherry fusion protein localizes to the vacuole	GO:0016603	glutaminyl-peptide cyclotransferase activity	...
YFR057W	19.43108351	12.67715177	26.18501524	2.06552826	1.046510799	0.026359057	0.035141413	Up	1.23369	0.408038	0.611247	1.02375	1.0229	2.46397	GeneID:850618	850618	GO:0003700,GO:0005634,GO:0006357,GO:0043565,GO:0044212	DNA binding transcription factor activity|nucleus|regulation of transcription from RNA polymerase II promoter|sequence-specific DNA binding|transcription regulatory region DNA binding	...
YGK3	4221.175268	2358.963464	6083.387071	2.578839038	1.366721728	6.48E-243	1.40E-241	Up	74.9033	80.3192	77.6224	178.319	181.084	173.404	GeneID:853992	Protein kinase related to mammalian GSK-3 glycogen synthase kinases; GSK-3 homologs (Mck1p, Rim11p, Mrk1p, Ygk3p) are involved in control of Msn2p-dependent transcription of stress responsive genes and in protein degradation; YGK3 has a paralog, MCK1, that arose from the whole genome duplication	GO:0004674,GO:0004693,GO:0005524,GO:0005634,GO:0005737,GO:0006351,GO:0006355,GO:0006468,GO:0006508,GO:0019912,GO:0034605,GO:0071472,GO:1904031	protein serine/threonine kinase activity|cyclin-dependent protein serine/threonine kinase activity|ATP binding|nucleus|cytoplasm|transcription, DNA-templated|regulation of transcription, DNA-templated|protein phosphorylation|proteolysis|cyclin-dependent protein kinase activating kinase activity|cellular response to heat|cellular response to salt stress|positive regulation of cyclin-dependent prot…	...
YGL015C	19.44683684	9.495185165	29.39848851	3.096146942	1.630473943	0.000734669	0.001114841	Up	1.36007	1.33975	0.461808	4.7551	1.18741	2.57997	GeneID:852869	hypothetical protein; null mutants accumulate cargo in the Golgi			...
YGL039W	3093.758166	1211.045691	4976.47064	4.109234423	2.038869635	0	0	Up	54.7106	54.9903	49.8982	193.973	200.037	200.99	GeneID:852844	Aldehyde reductase; reduces aliphatic aldehyde substrates using NADH as cofactor; shown to reduce carbonyl compounds to chiral alcohols	GO:0004029,GO:0004090,GO:0006725,GO:0016614,GO:0042180,GO:0050662,GO:1901426	aldehyde dehydrogenase (NAD) activity|carbonyl reductase (NADPH) activity|cellular aromatic compound metabolic process|oxidoreductase activity, acting on CH-OH group of donors|cellular ketone metabolic process|coenzyme binding|response to furfural	...
YGL081W	27.82406938	9.482782796	46.16535596	4.868334217	2.283428214	4.71E-08	9.12E-08	Up	0.278175	0.553568	0.337135	1.15353	2.42057	1.8016	GeneID:852799	hypothetical protein; non-essential gene; interacts genetically with CHS5, a gene involved in chitin biosynthesis			...
YGL088W	151.0986336	223.3834253	78.81384198	0.352818665	-1.503001208	1.29E-18	3.65E-18	Down	14.3723	13.4448	7.13885	12.1633	3.16194	5.18137	GeneID:852792	hypothetical protein; conserved across S. cerevisiae strains; partially overlaps snR10, a snoRNA required for preRNA processing	GO:0016021	integral component of membrane	...
YGL117W	4176.010066	1365.812866	6986.207266	5.115054516	2.354749616	0	0	Up	83.0979	80.8905	74.6786	377.052	372.991	380.361	GeneID:852761	852761			...
YGL230C	7.200255995	2.844122598	11.55638939	4.063252899	2.022635161	0.016203847	0.022084853	Up	0	0.379233	0.58589	0.749946	1.37533	0.982575	GeneID:852621	hypothetical protein; non-essential gene	GO:0016021	integral component of membrane	...
YGP1	23700.44342	33445.324	13955.56285	0.417264992	-1.26096421	0	0	Down	1545.9	1475.76	1519.63	578.491	567.421	544.498	GeneID:855562	Cell wall-related secretory glycoprotein; induced by nutrient deprivation-associated growth arrest and upon entry into stationary phase; may be involved in adaptation prior to stationary phase entry; YGP1 has a paralog, SPS100, that arose from the whole genome duplication	GO:0004067,GO:0005576,GO:0006530,GO:0070726	asparaginase activity|extracellular region|asparagine catabolic process|cell wall assembly	...
YGR035C	1980.236795	830.6703198	3129.803271	3.767804382	1.913724065	2.82E-298	7.39E-297	Up	84.1875	93.4183	89.6964	266.132	259.285	273.627	GeneID:852923	hypothetical protein, potential Cdc28p substrate; transcription is activated by paralogous transcription factors Yrm1p and Yrr1p along with genes involved in multidrug resistance; YGR035C has a paralog, YLR346C, that arose from the whole genome duplication			...
YGR038C-B	379.4059869	231.8446331	526.9673406	2.2729331	1.184555221	5.06E-14	1.24E-13	Up	0.0449211	0.0419085	0.0347568	0.132243	0.120424	0.112743	GeneID:852928	Retrotransposon TYA Gag and TYB Pol genes; transcribed/translated as one unit; polyprotein is processed to make a nucleocapsid-like protein (Gag), reverse transcriptase (RT), protease (PR), and integrase (IN); similar to retroviral genes	GO:0000943,GO:0003677,GO:0003723,GO:0003887,GO:0003964,GO:0004190,GO:0004523,GO:0004540,GO:0005524,GO:0005634,GO:0005737,GO:0006310,GO:0008233,GO:0015074,GO:0032197,GO:0046872	retrotransposon nucleocapsid|DNA binding|RNA binding|DNA-directed DNA polymerase activity|RNA-directed DNA polymerase activity|aspartic-type endopeptidase activity|RNA-DNA hybrid ribonuclease activity|ribonuclease activity|ATP binding|nucleus|cytoplasm|DNA recombination|peptidase activity|DNA integration|transposition, RNA-mediated|metal ion binding	...
YGR053C	65.3637632	29.15123549	101.5762909	3.484459207	1.800934765	1.98E-10	4.29E-10	Up	1.01054	1.57064	2.08103	4.00912	3.55443	3.88756	GeneID:852944	852944			...
YGR066C	37.6334416	52.86513058	22.40175261	0.423752904	-1.238704839	0.000257431	0.000406535	Down	1.95904	3.98052	3.1809	1.1301	1.44267	0.542034	GeneID:852957	852957	GO:0005773,GO:0006623,GO:0007039,GO:0019898,GO:0031410,GO:0034657,GO:0043161,GO:0045721	vacuole|protein targeting to vacuole|protein catabolic process in the vacuole|extrinsic component of membrane|cytoplasmic vesicle|GID complex|proteasome-mediated ubiquitin-dependent protein catabolic process|negative regulation of gluconeogenesis	...
YGR127W	601.9962916	366.86624	837.1263433	2.281829866	1.190191228	3.83E-44	1.84E-43	Up	18.0625	17.6261	17.3179	40.5862	37.4289	38.7901	GeneID:853028	hypothetical protein; expression is regulated by Msn2p/Msn4p, indicating a possible role in stress response			...
YGR161C-D	49.94342355	12.99129624	86.89555085	6.688751396	2.741736925	1.41E-09	2.97E-09	Up	0.200186	0.165412	0.110733	0.964175	0.717043	0.575536	GeneID:853068	Retrotransposon TYA Gag and TYB Pol genes; transcribed/translated as one unit; polyprotein is processed to make a nucleocapsid-like protein (Gag), reverse transcriptase (RT), protease (PR), and integrase (IN); similar to retroviral genes	GO:0000943,GO:0003677,GO:0003723,GO:0003887,GO:0003964,GO:0004190,GO:0004523,GO:0004540,GO:0005524,GO:0005634,GO:0005737,GO:0006310,GO:0008233,GO:0015074,GO:0032197,GO:0046872	retrotransposon nucleocapsid|DNA binding|RNA binding|DNA-directed DNA polymerase activity|RNA-directed DNA polymerase activity|aspartic-type endopeptidase activity|RNA-DNA hybrid ribonuclease activity|ribonuclease activity|ATP binding|nucleus|cytoplasm|DNA recombination|peptidase activity|DNA integration|transposition, RNA-mediated|metal ion binding	...
YHI9	1311.494239	497.9193075	2125.06917	4.26789871	2.093525937	6.01E-70	4.08E-69	Up	28.7663	33.1237	27.8267	116.583	117.775	102.942	GeneID:856424	hypothetical protein; null mutant is defective in unfolded protein response; possibly involved in a membrane regulation metabolic pathway; member of the PhzF superfamily, though most likely not involved in phenazine production	GO:0009058,GO:0016853,GO:0030968	biosynthetic process|isomerase activity|endoplasmic reticulum unfolded protein response	...
YHK8	1930.158637	1138.990061	2721.327212	2.389245793	1.256555278	8.72E-136	1.04E-134	Up	36.0327	35.463	34.7213	81.39	76.3968	75.6061	GeneID:856444	Presumed antiporter of the major facilitator superfamily; member of the 12-spanner drug:H(+) antiporter DHA1 family; expression of gene is up-regulated in cells exhibiting reduced susceptibility to azoles	GO:0005886,GO:0015297,GO:0015893,GO:0015992,GO:0016021	plasma membrane|antiporter activity|drug transport|proton transport|integral component of membrane	...
YHL008C	23.84204547	36.14450151	11.53958943	0.319262653	-1.647184298	0.000723724	0.001098801	Down	0.927727	0.564116	0.640951	0.180515	0.283802	0.15469	GeneID:856381	hypothetical protein; may be involved in the uptake of chloride ions; does not appear to be involved in monocarboxylic acid transport; green fluorescent protein (GFP)-fusion protein localizes to the vacuole	GO:0005215,GO:0005887,GO:0006821,GO:0015513,GO:0015707	transporter activity|integral component of plasma membrane|chloride transport|high-affinity secondary active nitrite transmembrane transporter activity|nitrite transport	...
YHL026C	1620.217157	732.1060091	2508.328306	3.426181829	1.776601718	6.13E-171	9.12E-170	Up	41.6793	42.2344	37.5869	129.548	130.455	138.934	GeneID:856359	hypothetical protein; transcriptionally regulated by Upc2p via an upstream sterol response element; SWAT-GFP fusion protein localizes to the cell periphery, while mCherry fusion localizes to both the cell periphery and vacuole; YHL026C is not an essential gene; in 2005 the start site was moved 141 nt upstream (see Locus History)	GO:0016021	integral component of membrane	...
YHL042W	204.9843606	87.46187276	322.5068484	3.6873993	1.882603651	1.47E-36	6.26E-36	Up	5.73544	9.31331	8.38202	28.9197	29.0805	29.9175	GeneID:856343	hypothetical protein; member of the DUP380 subfamily of conserved, often subtelomerically-encoded proteins; SWAT-GFP and mCherry fusion proteins localize to the vacuole	GO:0004872,GO:0005768,GO:0016020,GO:0016192	receptor activity|endosome|membrane|vesicle-mediated transport	...
YHL044W	112.2061429	67.21308282	157.1992029	2.338818521	1.225779921	2.37E-08	4.68E-08	Up	4.54197	4.12714	4.44753	7.85746	6.43989	6.44337	GeneID:856341	Putative integral membrane protein; member of DUP240 gene family; green fluorescent protein (GFP)-fusion protein localizes to the plasma membrane in a punctate pattern	GO:0005783,GO:0005794,GO:0005886,GO:0016021,GO:0016050	endoplasmic reticulum|Golgi apparatus|plasma membrane|integral component of membrane|vesicle organization	...
YHL049C	12.56493633	7.29126259	17.83861007	2.446573532	1.290762644	0.031310658	0.041329223	Up	0.676637	0.471383	0.0673089	0.482401	1.4952	0.748516	GeneID:856336	856336			...
YHP1	326.6088871	531.8011895	121.4165847	0.228311984	-2.130921507	1.75E-68	1.17E-67	Down	19.6494	22.9521	21.1905	4.40545	4.08573	4.08023	GeneID:852062	Homeobox transcriptional repressor; binds Mcm1p and early cell cycle box (ECB) elements of cell cycle regulated genes, thereby restricting ECB-mediated transcription to the M/G1 interval; YHP1 has a paralog, YOX1, that arose from the whole genome duplication	GO:0000122,GO:0000790,GO:0000977,GO:0001191,GO:0006351,GO:0071930	negative regulation of transcription from RNA polymerase II promoter|nuclear chromatin|RNA polymerase II regulatory region sequence-specific DNA binding|transcriptional repressor activity, RNA polymerase II transcription factor binding|transcription, DNA-templated|negative regulation of transcription involved in G1/S transition of mitotic cell cycle	...
YHR007C-A	79.13403752	132.0141658	26.25390926	0.19887191	-2.330088582	3.55E-14	8.74E-14	Down	11.2912	17.9318	7.58962	4.00077	0	2.45209	GeneID:1466526	hypothetical protein; identified by expression profiling and mass spectrometry; SWAT-GFP fusion protein localizes to the nucleus	GO:0016021	integral component of membrane	...
YHR045W	1552.65935	950.5935931	2154.725108	2.266715369	1.180603244	9.15E-101	8.42E-100	Up	26.1413	25.7455	28.8188	53.2343	56.2006	54.7787	GeneID:856441	hypothetical protein; possible role in iron metabolism and/or amino acid and carbohydrate metabolism; green fluorescent protein (GFP)-fusion protein localizes to the endoplasmic reticulum	GO:0016021	integral component of membrane	...
YHR078W	3499.089776	2029.862822	4968.31673	2.447612063	1.291374915	3.22E-228	6.61E-227	Up	56.9711	57.8	58.2402	132.331	129.019	133.438	GeneID:856477	High osmolarity-regulated gene of unknown function	GO:0016021	integral component of membrane	...
YHR139C-A	5.921020611	0.954405808	10.88763541	11.40776316	3.51194403	0.008896682	0.012446862	Up	0	0	0	1.52892	0.833523	0	GeneID:856542	hypothetical protein; conserved across S. cerevisiae strains			...
YHR140W	98.1792281	63.3293343	133.0291219	2.100592457	1.070796287	2.22E-07	4.17E-07	Up	5.97418	6.2954	4.96951	11.1392	9.50927	10.7473	GeneID:856543	Putative integral membrane hypothetical protein	GO:0005789,GO:0016021	endoplasmic reticulum membrane|integral component of membrane	...
YHR177W	121.3217166	75.68049184	166.9629413	2.206155605	1.141534551	9.07E-10	1.92E-09	Up	1.90583	2.58906	1.94211	4.20665	4.9079	3.8529	GeneID:856582	Putative transcription factor containing a WOPR domain; binds DNA in vitro; similar to C. albicans Wor1p transcription factor that regulates white-opaque switching; overexpression causes a cell cycle delay or arrest	GO:0003677,GO:0005634,GO:0045944	DNA binding|nucleus|positive regulation of transcription from RNA polymerase II promoter	...
YHR180W	536.1318622	140.0298046	932.2339197	6.657396417	2.734958077	1.12E-165	1.64E-164	Up	9.92566	9.31696	10.8661	60.5119	62.4005	64.6983	GeneID:856585	hypothetical protein; conserved among S. cerevisiae strains	GO:0016021	integral component of membrane	...
YHR202W	1783.796455	810.7737406	2756.819169	3.400232433	1.765633369	5.86E-237	1.23E-235	Up	17.7853	18.4634	19.5081	60.5577	58.5833	57.9269	GeneID:856609	hypothetical protein; green fluorescent protein (GFP)-fusion protein localizes to the vacuole, while HA-tagged protein is found in the soluble fraction, suggesting cytoplasmic localization	GO:0005773,GO:0005829,GO:0009166,GO:0016787	vacuole|cytosol|nucleotide catabolic process|hydrolase activity	...
YHR213W-B	5.746493373	0.317582675	11.17540407	35.18896011	5.137050976	0.000282417	0.000444677	Up	0	0	0.552203	0.503724	4.02392	1.10126	GeneID:1466533	Pseudogenic fragment with similarity to flocculins; identified by gene-trapping, microarray-based expression analysis, and genome-wide homology searching; YHR213W-B has a paralog, YAR064W, that arose from a segmental duplication			...
YHR214C-B	72.52905647	34.2396807	110.8184322	3.236549815	1.694456709	6.76E-12	1.55E-11	Up	0.340041	0.238235	0.313603	0.701786	0.977196	0.911364	GeneID:856623	Retrotransposon TYA Gag and TYB Pol genes; transcribed/translated as one unit; polyprotein is processed to make a nucleocapsid-like protein (Gag), reverse transcriptase (RT), protease (PR), and integrase (IN); similar to retroviral genes; YHR214C-B has a paralog, YAR070C, that arose from a segmental duplication	GO:0000943,GO:0003677,GO:0003723,GO:0003887,GO:0003964,GO:0004190,GO:0004523,GO:0004540,GO:0005524,GO:0005634,GO:0005737,GO:0006310,GO:0008233,GO:0015074,GO:0032197,GO:0046872	retrotransposon nucleocapsid|DNA binding|RNA binding|DNA-directed DNA polymerase activity|RNA-directed DNA polymerase activity|aspartic-type endopeptidase activity|RNA-DNA hybrid ribonuclease activity|ribonuclease activity|ATP binding|nucleus|cytoplasm|DNA recombination|peptidase activity|DNA integration|transposition, RNA-mediated|metal ion binding	...
YHR218W	39.83397756	20.58552876	59.08242636	2.870095156	1.521098569	4.46E-06	7.83E-06	Up	0.308566	0.507911	0.199622	0.925223	1.30875	0.983675	GeneID:856628	Helicase-like protein encoded within the telomeric Y' element	GO:0003676,GO:0005524	nucleic acid binding|ATP binding	...
YIG1	135.3676571	240.6217658	30.11354832	0.125148896	-2.998282532	1.97E-23	6.24E-23	Down	7.45771	10.1225	7.74174	1.17592	1.0331	0.766892	GeneID:855900	Protein that interacts with glycerol 3-phosphatase; plays a role in anaerobic glycerol production; localizes to the nucleus and cytosol	GO:0005634,GO:0005829,GO:0006114	nucleus|cytosol|glycerol biosynthetic process	...
YIL012W	7.34736272	3.169011646	11.52571379	3.637005817	1.862751233	0.023333391	0.031235519	Up	0.645858	0	0	0.942111	2.06345	2.3102	GeneID:854803	hypothetical protein; conserved across S. cerevisiae strains			...
YIL060W	21.67213602	10.1388234	33.20544864	3.275079103	1.711529752	0.000260297	0.000410951	Up	0.403197	0	0	0.600206	0.41776	0.826214	GeneID:854750	Mitochondrial hypothetical protein; required for respiratory growth; mutant accumulates less glycogen than does wild type; null mutation results in a decrease in plasma membrane electron transport; YIL060W is not an essential gene	GO:0005739,GO:0016021	mitochondrion|integral component of membrane	...
YIL134C-A	3.945742015	1.261857814	6.629626216	5.253861522	2.393378175	0.048669512	0.062772427	Up	0	0	0	0	0	0	GeneID:1466491	hypothetical protein; identified by fungal homology and RT-PCR	GO:0016021	integral component of membrane	...
YIL177C	147.5104064	96.28358028	198.7372325	2.064082286	1.045500486	0.004344608	0.006222354	Up	0.394989	0.443476	0.342716	0.550123	0.761393	0.656452	GeneID:854630	Putative Y' element ATP-dependent helicase	GO:0000722,GO:0003676,GO:0003678,GO:0005524,GO:0005634	telomere maintenance via recombination|nucleic acid binding|DNA helicase activity|ATP binding|nucleus	...
YIP5	1555.690652	1004.938488	2106.442817	2.096091295	1.067701555	1.85E-83	1.44E-82	Up	34.5673	40.8349	32.6223	67.1542	67.9049	69.7322	GeneID:852715	Protein that interacts with Rab GTPases; localized to late Golgi vesicles; computational analysis of large-scale protein-protein interaction data suggests a possible role in vesicle-mediated transport	GO:0005794,GO:0016021,GO:0017137	Golgi apparatus|integral component of membrane|Rab GTPase binding	...
YJL043W	24.37872007	3.177423209	45.58001692	14.34496254	3.842472296	0.000515779	0.000791491	Up	0.0685087	0.0688895	0	3.16859	0.878133	2.41402	GeneID:853407	hypothetical protein; YJL043W is a non-essential gene			...
YJL077W-A	82.09608863	51.95689603	112.2352812	2.160161399	1.111139109	8.70E-07	1.59E-06	Up	0	0	0	0	0	0	GeneID:13393612	hypothetical protein; mRNA identified as translated by ribosome profiling data; completely overlaps the verified gene YJL077C/ICS3			...
YJL077W-B	119.9591688	61.44293308	178.4754046	2.904734452	1.53840628	7.14E-16	1.87E-15	Up	0	0	0	0	0	0	GeneID:1466467	hypothetical protein; identified by gene-trapping, microarray-based expression analysis, and genome-wide homology searching			...
YJL107C	768.1095581	294.2688638	1241.950253	4.220460964	2.077400581	5.77E-102	5.36E-101	Up	9.56586	10.0786	10.5922	38.5328	40.9163	36.0767	GeneID:853337	hypothetical protein; expression is induced by activation of the HOG1 mitogen-activated signaling pathway and this induction is Hog1p/Pbs2p dependent; YJL107C and adjacent ORF, YJL108C are merged in related fungi	GO:0005737	cytoplasm	...
YJL113W	255.0190098	142.3287714	367.7092482	2.583520146	1.369338134	6.78E-26	2.27E-25	Up	1.5461	1.15119	1.36807	3.08415	3.1899	3.1689	GeneID:853330	Retrotransposon TYA Gag and TYB Pol genes; transcribed/translated as one unit; polyprotein is processed to make a nucleocapsid-like protein (Gag), reverse transcriptase (RT), protease (PR), and integrase (IN); similar to retroviral genes	GO:0000943,GO:0003677,GO:0003723,GO:0003887,GO:0003964,GO:0004190,GO:0004523,GO:0004540,GO:0005524,GO:0005634,GO:0005737,GO:0006310,GO:0008233,GO:0015074,GO:0032197,GO:0046872	retrotransposon nucleocapsid|DNA binding|RNA binding|DNA-directed DNA polymerase activity|RNA-directed DNA polymerase activity|aspartic-type endopeptidase activity|RNA-DNA hybrid ribonuclease activity|ribonuclease activity|ATP binding|nucleus|cytoplasm|DNA recombination|peptidase activity|DNA integration|transposition, RNA-mediated|metal ion binding	...
YJL114W	14.54541964	9.175883385	19.91495589	2.170358433	1.117933322	0.042955412	0.055733649	Up	0.88523	1.22104	0.443483	1.04791	0.988599	1.08196	GeneID:853329	Retrotransposon TYA Gag gene co-transcribed with TYB Pol; translated as TYA or TYA-TYB polyprotein; Gag is a nucleocapsid protein that is the structural constituent of virus-like particles (VLPs); similar to retroviral Gag	GO:0000943,GO:0003677,GO:0003723,GO:0003887,GO:0003964,GO:0004190,GO:0004523,GO:0004540,GO:0005524,GO:0005634,GO:0005737,GO:0006310,GO:0008233,GO:0015074,GO:0032197,GO:0046872	retrotransposon nucleocapsid|DNA binding|RNA binding|DNA-directed DNA polymerase activity|RNA-directed DNA polymerase activity|aspartic-type endopeptidase activity|RNA-DNA hybrid ribonuclease activity|ribonuclease activity|ATP binding|nucleus|cytoplasm|DNA recombination|peptidase activity|DNA integration|transposition, RNA-mediated|metal ion binding	...
YJL118W	262.2988812	164.4182826	360.1794799	2.190629133	1.131345261	1.12E-05	1.92E-05	Up	13.1667	14.0095	14.0319	26.7922	22.7851	34.3799	GeneID:853323	hypothetical protein; may interact with ribosomes, based on co-purification experiments; YJL118W is a non-essential gene; deletion enhances the toxicity of heterologously expressed human alpha-synuclein	GO:0016021	integral component of membrane	...
YJL144W	48.10326889	22.52037294	73.68616484	3.271978001	1.710163048	0.000401469	0.00062342	Up	3.21867	1.05757	4.13305	3.13845	7.8106	9.6746	GeneID:853297	Cytoplasmic hydrophilin essential in desiccation-rehydration process; expression induced by osmotic stress, starvation and during stationary phase; protein abundance increases in response to DNA replication stress	GO:0042631	cellular response to water deprivation	...
YJL213W	450.2413244	24.1025764	876.3800724	36.36043126	5.184297406	1.13E-248	2.51E-247	Up	0.996374	0.733526	1.11105	34.3172	29.804	31.7144	GeneID:853217	hypothetical protein that may interact with ribosomes; periodically expressed during the yeast metabolic cycle; phosphorylated in vitro by the mitotic exit network (MEN) kinase complex, Dbf2p/Mob1p	GO:0016810,GO:1901575	hydrolase activity, acting on carbon-nitrogen (but not peptide) bonds|organic substance catabolic process	...
YJL225C	41.25596682	24.41843997	58.09349367	2.379082928	1.250405561	0.000101828	0.000165717	Up	0.22446	0.122655	0.171158	0.361733	0.331907	0.3451	GeneID:853231	Putative Y' element ATP-dependent helicase	GO:0000722,GO:0003676,GO:0003678,GO:0005524,GO:0005634	telomere maintenance via recombination|nucleic acid binding|DNA helicase activity|ATP binding|nucleus	...
YJR029W	12.45916917	6.336856782	18.58148157	2.932286812	1.552026223	0.010876999	0.015087782	Up	0.0762251	0.0503588	0.0337387	0.204525	0.118403	0.117339	GeneID:853486	Retrotransposon TYA Gag and TYB Pol genes; transcribed/translated as one unit; polyprotein is processed to make a nucleocapsid-like protein (Gag), reverse transcriptase (RT), protease (PR), and integrase (IN); similar to retroviral genes	GO:0000943,GO:0003677,GO:0003723,GO:0003887,GO:0003964,GO:0004190,GO:0004523,GO:0004540,GO:0005524,GO:0005634,GO:0005737,GO:0006310,GO:0008233,GO:0015074,GO:0032197,GO:0046872	retrotransposon nucleocapsid|DNA binding|RNA binding|DNA-directed DNA polymerase activity|RNA-directed DNA polymerase activity|aspartic-type endopeptidase activity|RNA-DNA hybrid ribonuclease activity|ribonuclease activity|ATP binding|nucleus|cytoplasm|DNA recombination|peptidase activity|DNA integration|transposition, RNA-mediated|metal ion binding	...
YJR112W-A	380.1630309	248.9774584	511.3486033	2.053794776	1.038292028	1.61E-14	4.00E-14	Up	29.2079	43.2932	47.2678	62.9073	70.3591	63.6578	GeneID:1466470	hypothetical protein; SWAT-GFP and mCherry fusion proteins localize to the endoplasmic reticulum; identified based on homology to Ashbya gossypii	GO:0016021	integral component of membrane	...
YJR115W	1110.342686	586.6244635	1634.060909	2.785531478	1.477952619	2.93E-49	1.52E-48	Up	50.8799	42.8132	46.8134	132.604	109.643	112.547	GeneID:853579	hypothetical protein; YJR115W has a paralog, ECM13, that arose from the whole genome duplication			...
YJR146W	13.81198745	6.341400182	21.28257471	3.356131785	1.746799367	0.020276477	0.027305469	Up	0.292378	0.865814	0.30185	1.81202	5.11375	2.81384	GeneID:853611	hypothetical protein; expressed at both mRNA and protein levels; partially overlaps HMS2	GO:0005634,GO:0005737	nucleus|cytoplasm	...
YJR154W	55.34626108	27.82509414	82.86742803	2.978154454	1.574418577	6.44E-05	0.00010606	Up	0.682001	1.99947	1.27525	2.4637	3.94627	3.05824	GeneID:853619	hypothetical protein; green fluorescent protein (GFP)-fusion protein localizes to the cytoplasm	GO:0005737	cytoplasm	...
YKL068W-A	2464.610095	3925.39793	1003.82226	0.255724968	-1.967335068	7.33E-187	1.22E-185	Down	340.243	363.398	389.368	101.293	87.9908	83.9565	GeneID:1500487	hypothetical protein; identified by homology to Ashbya gossypii			...
YKL070W	45.86279633	66.20642721	25.51916545	0.385448461	-1.375390129	0.001241201	0.001851851	Down	3.57976	5.50395	7.01687	2.51757	0.913267	1.50692	GeneID:853793	hypothetical protein; expression induced in cells treated with mycotoxins patulin or citrinin; the authentic, non-tagged protein is detected in highly purified mitochondria in high-throughput studies	GO:0048037	cofactor binding	...
YKR011C	108.9470764	68.711294	149.1828588	2.171154843	1.11846262	3.59E-05	6.01E-05	Up	2.67605	3.48139	2.87815	6.7135	3.83018	6.02171	GeneID:853881	hypothetical protein; green fluorescent protein (GFP)-fusion protein localizes to the nucleus; protein abundance increases in response to DNA replication stress			...
YKR075C	1773.709458	1029.924121	2517.494795	2.444349776	1.289450744	6.42E-133	7.49E-132	Up	47.6592	40.058	46.219	97.3987	102.537	99.2345	GeneID:853950	hypothetical protein; similar to Reg1p; expression regulated by glucose and Rgt1p; GFP-fusion protein is induced in response to the DNA-damaging agent MMS; YKR075C has a paralog, YOR062C, that arose from the whole genome duplication	GO:0000164,GO:0005773,GO:0006109,GO:0007039,GO:0019888,GO:0042149	protein phosphatase type 1 complex|vacuole|regulation of carbohydrate metabolic process|protein catabolic process in the vacuole|protein phosphatase regulator activity|cellular response to glucose starvation	...
YLL053C	4108.876166	2401.351098	5816.401234	2.422136954	1.276280441	3.78E-128	4.25E-127	Up	468.758	456.576	424	1011.36	998.377	1021.71	GeneID:850673	Putative protein; in the Sigma 1278B strain background YLL053C is contiguous with AQY2 which encodes an aquaporin	GO:0005789,GO:0005886,GO:0015267,GO:0016021	endoplasmic reticulum membrane|plasma membrane|channel activity|integral component of membrane	...
YLL056C	379.5978161	249.0911681	510.1044641	2.047862507	1.034118857	1.41E-22	4.40E-22	Up	15.25	12.4978	13.6723	24.9821	24.4347	26.972	GeneID:850670	hypothetical protein; transcription is activated by paralogous transcription factors Yrm1p and Yrr1p and genes involved in pleiotropic drug resistance (PDR); expression is induced in cells treated with the mycotoxin patulin; SWAT-GFP and mCherry fusion proteins localize to the endoplasmic reticulum and vacuole respectively	GO:0003824,GO:0050662	catalytic activity|coenzyme binding	...
YLL066C	16.90170889	7.925875345	25.87754244	3.264944415	1.70705843	0.001042872	0.001564708	Up	0.0304035	0.0609538	0.0307087	0.113655	0.14492	0.185668	GeneID:850660	Putative Y' element ATP-dependent helicase; YLL066C is not an essential gene	GO:0003676,GO:0004386,GO:0005524	nucleic acid binding|helicase activity|ATP binding	...
YLR030W	22.62704484	5.379626679	39.87446301	7.412124556	2.889887125	3.28E-09	6.81E-09	Up	0.115835	0.401307	0.173151	1.59836	1.65487	1.59082	GeneID:850717	hypothetical protein; S288C contains an in-frame stop codon between ORFs YLR030W and YLR031W			...
YLR031W	32.78490193	8.856090332	56.71371352	6.403922205	2.678955782	1.47E-11	3.33E-11	Up	0.587081	1.27595	0.819094	5.05375	3.61642	2.77139	GeneID:850718	hypothetical protein; S288C contains an in-frame stop codon between ORFs YLR030W and YLR031W; YLR031W has a paralog, YMR124W, that arose from the whole genome duplication			...
YLR050C	2105.664785	673.6906875	3537.638883	5.251132231	2.392628525	0	0	Up	91.094	105.161	101.429	424.998	450.512	457.253	GeneID:850739	hypothetical protein; green fluorescent protein (GFP)-fusion protein localizes to the endoplasmic reticulum; YLR050C is not an essential gene	GO:0005789,GO:0016021	endoplasmic reticulum membrane|integral component of membrane	...
YLR053C	67.33446125	32.01046211	102.6584604	3.207028378	1.68123712	3.09E-07	5.77E-07	Up	3.45328	6.4151	5.17549	19.2827	10.9858	12.6704	GeneID:850742	850742			...
YLR161W	7.284288808	1.589571157	12.97900646	8.165099372	3.029470444	0.000779822	0.001181218	Up	0	0	0.344422	0.326209	0	0	GeneID:850858	hypothetical protein; YLR156W, YLR159W, and YLR161W are three identical open reading frames in S288C encoded near the ribosomal DNA region of chromosome 12; YLR161W has a paralog, YLR157W-D, that arose from a segmental duplication			...
YLR177W	918.3709441	309.6790983	1527.06279	4.931113524	2.301913467	3.49E-208	6.51E-207	Up	7.4232	5.82107	7.30525	31.426	31.6617	33.3653	GeneID:850874	hypothetical protein; phosphorylated by Dbf2p-Mob1p in vitro; some strains contain microsatellite polymophisms at this locus; not an essential gene; YLR177W has a paralog, PSP1, that arose from the whole genome duplication	GO:0005737	cytoplasm	...
YLR225C	1295.725573	1730.34416	861.1069861	0.497650702	-1.006794616	1.81E-63	1.14E-62	Down	59.3619	61.9397	59.2641	26.0436	26.0255	27.6159	GeneID:850922	hypothetical protein; green fluorescent protein (GFP)-fusion protein localizes to the cytoplasm; not an essential gene; YLR225C has a paralog, YDR222W, that arose from the whole genome duplication	GO:0005737,GO:0006979	cytoplasm|response to oxidative stress	...
YLR227W-B	12.72042332	7.290709995	18.15013665	2.48948822	1.315849189	0.026845202	0.035724535	Up	0.0931877	0.0419402	0.0253056	0.0512516	0.135556	0.126031	GeneID:850927	Retrotransposon TYA Gag and TYB Pol genes; transcribed/translated as one unit; polyprotein is processed to make a nucleocapsid-like protein (Gag), reverse transcriptase (RT), protease (PR), and integrase (IN); similar to retroviral genes	GO:0000943,GO:0003677,GO:0003723,GO:0003887,GO:0003964,GO:0004190,GO:0004523,GO:0004540,GO:0005524,GO:0005634,GO:0005737,GO:0006310,GO:0008233,GO:0015074,GO:0032197,GO:0046872	retrotransposon nucleocapsid|DNA binding|RNA binding|DNA-directed DNA polymerase activity|RNA-directed DNA polymerase activity|aspartic-type endopeptidase activity|RNA-DNA hybrid ribonuclease activity|ribonuclease activity|ATP binding|nucleus|cytoplasm|DNA recombination|peptidase activity|DNA integration|transposition, RNA-mediated|metal ion binding	...
YLR257W	12321.00649	18332.71241	6309.300569	0.344155324	-1.538868269	0	0	Down	695.954	703.836	691.215	222.311	222.679	220.288	GeneID:850961	hypothetical protein; protein abundance increases in response to DNA replication stress	GO:0005737	cytoplasm	...
YLR281C	175.0514507	85.21012114	264.8927802	3.108700899	1.636311816	6.78E-21	2.02E-20	Up	5.99966	8.14222	10.8159	28.4233	21.7641	28.0715	GeneID:850987	hypothetical protein; green fluorescent protein (GFP)-fusion protein localizes to mitochondria; YLR281C is not an essential gene	GO:0004045,GO:0005739,GO:0005762,GO:0016150,GO:0070126,GO:0072344	aminoacyl-tRNA hydrolase activity|mitochondrion|mitochondrial large ribosomal subunit|translation release factor activity, codon nonspecific|mitochondrial translational termination|rescue of stalled ribosome	...
YLR297W	1081.241994	524.8239487	1637.660039	3.120398837	1.64173044	7.95E-84	6.23E-83	Up	33.4134	34.7291	32.0779	94.1685	105.486	100.171	GeneID:851004	hypothetical protein; green fluorescent protein (GFP)-fusion protein localizes to the vacuole; not an essential gene; induced by treatment with 8-methoxypsoralen and UVA irradiation; relocalizes from nucleus to vacuole upon DNA replication stress; YLR297W has a paralog, YOR186W, that arose from the whole genome duplication	GO:0005774,GO:0016021	vacuolar membrane|integral component of membrane	...
YLR302C	36.77161812	52.95028938	20.59294686	0.388910941	-1.362488273	0.001261362	0.001879538	Down	0	0	0	0	0	0	GeneID:851011	hypothetical protein; conserved among S. cerevisiae strains	GO:0016021	integral component of membrane	...
YLR365W	8.386330313	3.480393137	13.29226749	3.81918564	1.933265047	0.01184401	0.016355616	Up	0	0	0	0.358421	0	0.374332	GeneID:851080	hypothetical protein; conserved among S. cerevisiae strains; YLR365W is not an essential gene			...
YLR412C-A	5.757771333	0.318135269	11.1974074	35.19700101	5.137380603	7.58E-05	0.000124257	Up	0	0	0	4.43956	2.85731	0	GeneID:1466424	1466424			...
YMC2	2179.306523	1436.324787	2922.288259	2.034559512	1.024716481	3.95E-102	3.68E-101	Up	55.0518	61.5438	57.758	105.974	106.356	104.441	GeneID:852401	Putative mitochondrial inner membrane transporter; proposed role in oleate metabolism and glutamate biosynthesis; member of the mitochondrial carrier (MCF) family; YMC2 has a paralog, YMC1, that arose from the whole genome duplication	GO:0005342,GO:0005739,GO:0005743,GO:0006839,GO:0016021,GO:0055085	organic acid transmembrane transporter activity|mitochondrion|mitochondrial inner membrane|mitochondrial transport|integral component of membrane|transmembrane transport	...
YML018C	5828.039981	7783.104548	3872.975414	0.497613181	-1.006903394	2.88E-200	5.11E-199	Down	318.533	334.198	324.234	138.927	136.734	145.012	GeneID:854990	hypothetical protein; green fluorescent protein (GFP)-fusion protein localizes to the membrane of the vacuole; physical interaction with Atg27p suggests a possible role in autophagy; YML018C is not an essential gene; relative distribution to the vacuolar membrane decreases upon DNA replication stress; YML018C has a paralog, THI74, that arose from the whole genome duplication	GO:0005774,GO:0016021	vacuolar membrane|integral component of membrane	...
YML037C	632.8822724	355.5090284	910.2555163	2.560428691	1.35638538	1.06E-58	6.32E-58	Up	12.6862	12.9618	12.1265	27.5705	29.3495	31.8383	GeneID:854971	hypothetical protein; has some characteristics of a transcriptional activator; may be a target of Dbf2p-Mob1p kinase; GFP-fusion protein co-localizes with clathrin-coated vesicles; YML037C is not an essential gene			...
YML045W	13.00143253	5.702305349	20.3005597	3.560061846	1.831902304	0.002375292	0.003464534	Up	0.0848007	0.0587805	0.0675158	0.10938	0.13549	0.125937	GeneID:854963	Retrotransposon TYA Gag and TYB Pol genes; transcribed/translated as one unit; polyprotein is processed to make a nucleocapsid-like protein (Gag), reverse transcriptase (RT), protease (PR), and integrase (IN); similar to retroviral genes	GO:0000943,GO:0003677,GO:0003723,GO:0003887,GO:0003964,GO:0004190,GO:0004523,GO:0004540,GO:0005524,GO:0005634,GO:0005737,GO:0006310,GO:0008233,GO:0015074,GO:0032197,GO:0046872	retrotransposon nucleocapsid|DNA binding|RNA binding|DNA-directed DNA polymerase activity|RNA-directed DNA polymerase activity|aspartic-type endopeptidase activity|RNA-DNA hybrid ribonuclease activity|ribonuclease activity|ATP binding|nucleus|cytoplasm|DNA recombination|peptidase activity|DNA integration|transposition, RNA-mediated|metal ion binding	...
YML083C	157.384037	33.28914305	281.478931	8.455577562	3.079903302	3.94E-52	2.12E-51	Up	1.54434	1.08331	1.17183	10.3943	8.5927	8.40621	GeneID:854891	hypothetical protein; transcriptionally regulated by Upc2p via an upstream sterol response element; strong increase in transcript abundance during anaerobic growth compared to aerobic growth; cells deleted for YML083C do not exhibit growth defects in anerobic or anaerobic conditions			...
YML100W-A	9.228443147	14.24867197	4.208214321	0.29534081	-1.759547374	0.015586663	0.021278299	Down	0	0	0	0	0	0	GeneID:1466496	hypothetical protein; identified by gene-trapping, microarray-based expression analysis, and genome-wide homology searching			...
YML131W	1742.115044	2647.449436	836.780652	0.316070494	-1.661681731	1.08E-205	1.95E-204	Down	110.564	114.097	106.137	32.2448	27.8049	31.1525	GeneID:854908	hypothetical protein; similar to medium chain dehydrogenase/reductases; expression induced by stresses including osmotic shock, DNA damaging agents, and other chemicals; GFP-fusion protein localizes to the cytoplasm; protein abundance increases in response to DNA replication stress	GO:0016021,GO:0016491	integral component of membrane|oxidoreductase activity	...
YML133C	25.98415077	14.56907894	37.3992226	2.567027246	1.360098609	0.000899552	0.00135418	Up	0.107263	0.143246	0.117144	0.25533	0.291478	0.372394	GeneID:854906	Putative Y' element ATP-dependent helicase; the authentic, non-tagged protein is detected in highly purified mitochondria in high-throughput studies; YML133C contains an intron	GO:0003676,GO:0004386,GO:0005524	nucleic acid binding|helicase activity|ATP binding	...
YMR045C	40.67875633	15.53312415	65.82438852	4.237678647	2.083274189	8.32E-10	1.76E-09	Up	0.179323	0.175199	0.254809	0.811809	0.687242	0.749882	GeneID:855062	Retrotransposon TYA Gag and TYB Pol genes; transcribed/translated as one unit; polyprotein is processed to make a nucleocapsid-like protein (Gag), reverse transcriptase (RT), protease (PR), and integrase (IN); similar to retroviral genes	GO:0000943,GO:0003677,GO:0003723,GO:0003887,GO:0003964,GO:0004190,GO:0004523,GO:0004540,GO:0005524,GO:0005634,GO:0005737,GO:0006310,GO:0008233,GO:0015074,GO:0032197,GO:0046872	retrotransposon nucleocapsid|DNA binding|RNA binding|DNA-directed DNA polymerase activity|RNA-directed DNA polymerase activity|aspartic-type endopeptidase activity|RNA-DNA hybrid ribonuclease activity|ribonuclease activity|ATP binding|nucleus|cytoplasm|DNA recombination|peptidase activity|DNA integration|transposition, RNA-mediated|metal ion binding	...
YMR050C	20.98290951	6.959067168	35.00675185	5.030379935	2.330667368	1.56E-06	2.82E-06	Up	0.0926984	0.158795	0.0707366	0.52235	0.328198	0.44227	GeneID:855070	Retrotransposon TYA Gag and TYB Pol genes; transcribed/translated as one unit; polyprotein is processed to make a nucleocapsid-like protein (Gag), reverse transcriptase (RT), protease (PR), and integrase (IN); similar to retroviral genes	GO:0000943,GO:0003677,GO:0003723,GO:0003887,GO:0003964,GO:0004190,GO:0004523,GO:0004540,GO:0005524,GO:0005634,GO:0005737,GO:0006310,GO:0008233,GO:0015074,GO:0032197,GO:0046872	retrotransposon nucleocapsid|DNA binding|RNA binding|DNA-directed DNA polymerase activity|RNA-directed DNA polymerase activity|aspartic-type endopeptidase activity|RNA-DNA hybrid ribonuclease activity|ribonuclease activity|ATP binding|nucleus|cytoplasm|DNA recombination|peptidase activity|DNA integration|transposition, RNA-mediated|metal ion binding	...
YMR122W-A	6304.288163	8648.066054	3960.510272	0.45796485	-1.126691224	6.20E-220	1.21E-218	Down	1344.09	1278.62	1296.49	624.909	632.474	500.859	GeneID:855152	hypothetical protein; green fluorescent protein (GFP)-fusion protein localizes to the cytoplasm and endoplasmic reticulum	GO:0005789,GO:0016021	endoplasmic reticulum membrane|integral component of membrane	...
YMR141C	14.64767165	20.90206756	8.393275728	0.401552416	-1.316339775	0.018135868	0.02460367	Down	0	0	0.468029	1.31617	0	0	GeneID:855172	hypothetical protein; conserved among S. cerevisiae strains; YMR141C is not an essential gene			...
YMR209C	1909.033435	1106.587385	2711.479485	2.450307605	1.292962872	5.02E-142	6.38E-141	Up	40.1064	34.0587	37.3019	85.5177	86.4997	86.4867	GeneID:855249	Putative S-adenosylmethionine-dependent methyltransferase; SWAT-GFP and mCherry fusion proteins localize to the endoplasmic reticulum and vacuole respectively; YMR209C is not an essential gene	GO:0008757,GO:0016021	S-adenosylmethionine-dependent methyltransferase activity|integral component of membrane	...
YMR230W-A	10.95297123	21.20939693	0.69654553	0.032841364	-4.928342132	5.47E-08	1.06E-07	Down	8.744	9.09097	0	0	0	0	GeneID:1466504	1466504			...
YMR244W	2006.488878	795.7463238	3217.231433	4.043036501	2.015439228	0	0	Up	34.7098	27.7607	28.7648	111.514	117.798	110.972	GeneID:855285	hypothetical protein; SWAT-GFP fusion protein localizes to the endoplasmic reticulum and vacuole, while mCherry fusion localizes to just the vacuole	GO:0016021	integral component of membrane	...
YMR262W	235.8590366	155.2821853	316.435888	2.037811919	1.027020903	1.41E-14	3.52E-14	Up	9.29795	7.78668	7.65311	15.0279	13.6202	14.8678	GeneID:855304	hypothetical protein; interacts weakly with Knr4p; YMR262W is not an essential gene	GO:0016888,GO:0046872	endodeoxyribonuclease activity, producing 5'-phosphomonoesters|metal ion binding	...
YMR315W-A	198.191482	47.54530537	348.8376585	7.336952741	2.875180993	4.69E-69	3.16E-68	Up	0	0	0	0	0	0	GeneID:1466508	1466508			...
YMR317W	676.78713	18.70993344	1334.864327	71.34522049	6.15674488	0	0	Up	0.352745	0.184151	0.232236	17.7867	17.7569	18.1589	GeneID:855366	hypothetical protein; has some similarity to sialidase from Trypanosoma; YMR317W is not an essential gene			...
YMR321C	141.996414	87.68637635	196.3064517	2.238733767	1.162682972	1.56E-11	3.53E-11	Up	0	0.435498	0.461425	0.870052	3.36457	0.464661	GeneID:855371	hypothetical protein; proposed to be a palmitoylated membrane protein; YMR321C has a paralog, SAM4, that arose from a single-locus duplication	GO:0008168	methyltransferase activity	...
YNL046W	168.5134536	96.02567642	241.0012308	2.509758221	1.327548388	3.11E-16	8.23E-16	Up	8.97611	7.5091	8.00265	15.1054	16.8258	18.2386	GeneID:855681	hypothetical protein; expression depends on Swi5p; GFP-fusion protein localizes to the endoplasmic reticulum; deletion confers sensitivity to 4-(N-(S-glutathionylacetyl)amino) phenylarsenoxide (GSAO)	GO:0005789,GO:0016021	endoplasmic reticulum membrane|integral component of membrane	...
YNL054W-B	296.9181196	154.3301738	439.5060653	2.847829782	1.509862917	2.44E-35	1.01E-34	Up	1.57668	1.32294	1.42387	3.73831	3.76649	3.53544	GeneID:855672	TyB Gag-Pol protein; proteolytically processed to make the Gag, reverse transcriptase (RT), protease (PR), and integrase (IN) proteins that are required for retrotransposition	GO:0000943,GO:0003677,GO:0003723,GO:0003887,GO:0003964,GO:0004190,GO:0004523,GO:0004540,GO:0005524,GO:0005634,GO:0005737,GO:0006310,GO:0008233,GO:0015074,GO:0032197,GO:0046872	retrotransposon nucleocapsid|DNA binding|RNA binding|DNA-directed DNA polymerase activity|RNA-directed DNA polymerase activity|aspartic-type endopeptidase activity|RNA-DNA hybrid ribonuclease activity|ribonuclease activity|ATP binding|nucleus|cytoplasm|DNA recombination|peptidase activity|DNA integration|transposition, RNA-mediated|metal ion binding	...
YNL194C	589.435066	1035.777866	143.0922658	0.138149569	-2.855697034	9.76E-189	1.64E-187	Down	50.1721	46.2923	50.3887	5.68149	5.96289	5.2808	GeneID:855527	Integral membrane protein; required for sporulation and plasma membrane sphingolipid content; similar to SUR7; GFP-fusion protein is induced in response to the DNA-damaging agent MMS; GFP-fusion protein is more abundant at MCCs (membrane compartment occupied by Can1) in the presence of glycerol and oleate; YNL194C has a paralog, FMP45, that arose from the whole genome duplication	GO:0005886,GO:0005938,GO:0006897,GO:0016021,GO:0030437,GO:0030866,GO:0031505,GO:0032185,GO:0045121	plasma membrane|cell cortex|endocytosis|integral component of membrane|ascospore formation|cortical actin cytoskeleton organization|fungal-type cell wall organization|septin cytoskeleton organization|membrane raft	...
YNL195C	590.436918	1019.138132	161.7357035	0.15869851	-2.655639508	5.90E-76	4.31E-75	Down	61.6253	60.079	52.0325	8.09176	7.19815	7.17974	GeneID:855526	hypothetical protein; shares a promoter with YNL194C; the authentic, non-tagged protein is detected in highly purified mitochondria in high-throughput studies; YNL195C has a paralog, HBT1, that arose from the whole genome duplication	GO:0005739	mitochondrion	...
YNL208W	22931.96238	13574.76512	32289.15964	2.378616452	1.250122658	0	0	Up	1027.57	989.601	990.335	2107.01	2221.73	2205.51	GeneID:855513	hypothetical protein; may interact with ribosomes, based on co-purification experiments; authentic, non-tagged protein is detected in purified mitochondria in high-throughput studies; potential orthologs found in other fungi	GO:0005739,GO:0019867	mitochondrion|outer membrane	...
YNL284C-B	307.1949939	145.4037827	468.9862051	3.225405807	1.689480686	3.52E-27	1.21E-26	Up	1.25804	1.3813	1.32857	3.27408	4.12052	3.73209	GeneID:855433	Retrotransposon TYA Gag and TYB Pol genes; transcribed/translated as one unit; polyprotein is processed to make a nucleocapsid-like protein (Gag), reverse transcriptase (RT), protease (PR), and integrase (IN); similar to retroviral genes	GO:0000943,GO:0003677,GO:0003723,GO:0003887,GO:0003964,GO:0004190,GO:0004523,GO:0004540,GO:0005524,GO:0005634,GO:0005737,GO:0006310,GO:0008233,GO:0015074,GO:0032197,GO:0046872	retrotransposon nucleocapsid|DNA binding|RNA binding|DNA-directed DNA polymerase activity|RNA-directed DNA polymerase activity|aspartic-type endopeptidase activity|RNA-DNA hybrid ribonuclease activity|ribonuclease activity|ATP binding|nucleus|cytoplasm|DNA recombination|peptidase activity|DNA integration|transposition, RNA-mediated|metal ion binding	...
YOL014W	33.25757707	9.497456866	57.01769728	6.00346999	2.585796616	3.57E-11	7.96E-11	Up	1.35987	1.08351	0	0.793151	5.991	3.88921	GeneID:854146	hypothetical protein; mCherry fusion protein localizes to the cytosol and nucleus			...
YOL019W	717.4427501	1031.710444	403.175056	0.390783149	-1.355559838	5.91E-65	3.80E-64	Down	24.9335	22.8715	24.5786	8.56077	9.49388	7.96413	GeneID:854141	hypothetical protein; green fluorescent protein (GFP)-fusion protein localizes to the cell periphery and vacuole; YOL019W has a paralog, DCV1, that arose from the whole genome duplication	GO:0000281,GO:0005774,GO:0005886,GO:0007127,GO:0016021,GO:0030435,GO:0032153,GO:0035838	mitotic cytokinesis|vacuolar membrane|plasma membrane|meiosis I|integral component of membrane|sporulation resulting in formation of a cellular spore|cell division site|growing cell tip	...
YOL029C	2691.170721	1627.653483	3754.687958	2.306810385	1.205899422	2.75E-164	3.96E-163	Up	112.42	118.418	115.175	237.338	237.053	231.64	GeneID:854128	hypothetical protein; identified as interacting with Hsc82p and Hsp82p in high-throughput two-hybrid screens	GO:0008017	microtubule binding	...
YOL038C-A	7.014960634	2.844675193	11.18524607	3.9319941	1.975261157	0.020109205	0.027086434	Up	0	0	0	0	0	0	GeneID:1466476	hypothetical protein; identified by SAGE analysis			...
YOL153C	733.4516132	1017.3787	449.524526	0.44184582	-1.17838506	2.13E-51	1.14E-50	Down	24.3156	22.6593	24.5709	10.4259	9.64048	7.88529	GeneID:854012	Blocked reading frame, contains two in-frame stops in translation; this ORF is conserved, without the stops, in Saccharomyces paradoxus, S. mikatae, and S. bayanus; RNA sequencing data indicate the presence of a transcription unit at this reading frame	GO:0004181,GO:0016021,GO:0046872	metallocarboxypeptidase activity|integral component of membrane|metal ion binding	...
YOR192C-B	453.7721918	267.6682977	639.876086	2.390556115	1.257346272	1.04E-37	4.51E-37	Up	2.97037	3.211	2.98487	6.4937	6.50823	6.7975	GeneID:854365	Retrotransposon TYA Gag and TYB Pol genes; transcribed/translated as one unit; polyprotein is processed to make a nucleocapsid-like protein (Gag), reverse transcriptase (RT), protease (PR), and integrase (IN); similar to retroviral genes	GO:0000943,GO:0003677,GO:0003723,GO:0003887,GO:0003964,GO:0004190,GO:0004523,GO:0004540,GO:0005524,GO:0005634,GO:0005737,GO:0006310,GO:0008233,GO:0015074,GO:0032197,GO:0046872	retrotransposon nucleocapsid|DNA binding|RNA binding|DNA-directed DNA polymerase activity|RNA-directed DNA polymerase activity|aspartic-type endopeptidase activity|RNA-DNA hybrid ribonuclease activity|ribonuclease activity|ATP binding|nucleus|cytoplasm|DNA recombination|peptidase activity|DNA integration|transposition, RNA-mediated|metal ion binding	...
YOR238W	983.0866416	440.4042072	1525.769076	3.464474342	1.792636472	2.10E-144	2.70E-143	Up	23.8856	23.9032	21.3784	71.9098	67.6151	64.1525	GeneID:854413	hypothetical protein; green fluorescent protein (GFP)-fusion protein localizes to the cytoplasm	GO:0005737	cytoplasm	...
YOR29-13	3589.945752	1249.956061	5929.935442	4.744115116	2.246139017	0	0	Up	74.6826	66.9768	67.596	297.104	307.375	306.299	GeneID:854228	hypothetical protein; similar to Reg1p; expression regulated by glucose and Rgt1p; GFP-fusion protein is induced in response to the DNA-damaging agent MMS; YOR062C has a paralog, YKR075C, that arose from the whole genome duplication	GO:0000164,GO:0005773,GO:0006109,GO:0007039,GO:0019888,GO:0042149	protein phosphatase type 1 complex|vacuole|regulation of carbohydrate metabolic process|protein catabolic process in the vacuole|protein phosphatase regulator activity|cellular response to glucose starvation	...
YOR29-23	35.43276327	11.39110314	59.47442341	5.221129392	2.384361912	1.50E-10	3.26E-10	Up	0	1.30238	0.915535	0.89329	1.92452	0.464474	GeneID:854238	hypothetical protein; conserved across S. cerevisiae strains; partially overlaps the dubious gene YOR072W-A; diploid deletion strains are methotrexate, paraquat and wortmannin sensitive			...
YOR292C	252.2293192	130.5459167	373.9127218	2.864223802	1.518144225	8.47E-24	2.72E-23	Up	6.69565	6.7794	7.57027	18.9524	15.5888	15.6606	GeneID:854467	hypothetical protein; green fluorescent protein (GFP)-fusion protein localizes to the vacuole; YOR292C is not an essential gene	GO:0005774,GO:0016021	vacuolar membrane|integral component of membrane	...
YOR302W	1223.261055	705.9841042	1740.538006	2.465406793	1.301825711	4.89E-28	1.72E-27	Up	0	0	0	0	0	0	GeneID:854478	CPA1 uORF; Arginine attenuator peptide, regulates translation of the CPA1 mRNA	GO:0005829,GO:0006417,GO:0045182	cytosol|regulation of translation|translation regulator activity	...
YOR316C-A	8.883339445	4.117768865	13.64891003	3.31463724	1.728850988	0.032687624	0.043040173	Up	0	2.50673	0	11.5225	0	2.76409	GeneID:1466487	hypothetical protein; identified by fungal homology and RT-PCR			...
YOR342C	7953.930905	11910.32595	3997.535859	0.335636143	-1.575030016	0	0	Down	579.959	590.108	583.037	186.086	172.709	174.993	GeneID:854520	hypothetical protein; green fluorescent protein (GFP)-fusion protein localizes to the cytoplasm and the nucleus; relocalizes from nucleus to cytoplasm upon DNA replication stress; YOR342C has a paralog, YAL037W, that arose from the whole genome duplication	GO:0005634,GO:0005737	nucleus|cytoplasm	...
YOR343C-B	280.1679296	165.3414365	394.9944228	2.388962085	1.256383957	3.19E-24	1.04E-23	Up	1.25719	1.56051	1.64043	3.21189	3.20141	3.36148	GeneID:854523	Retrotransposon TYA Gag and TYB Pol genes; transcribed/translated as one unit; polyprotein is processed to make a nucleocapsid-like protein (Gag), reverse transcriptase (RT), protease (PR), and integrase (IN); similar to retroviral genes	GO:0000943,GO:0003677,GO:0003723,GO:0003887,GO:0003964,GO:0004190,GO:0004523,GO:0004540,GO:0005524,GO:0005634,GO:0005737,GO:0006310,GO:0008233,GO:0015074,GO:0032197,GO:0046872	retrotransposon nucleocapsid|DNA binding|RNA binding|DNA-directed DNA polymerase activity|RNA-directed DNA polymerase activity|aspartic-type endopeptidase activity|RNA-DNA hybrid ribonuclease activity|ribonuclease activity|ATP binding|nucleus|cytoplasm|DNA recombination|peptidase activity|DNA integration|transposition, RNA-mediated|metal ion binding	...
YOX1	472.4023063	805.1030276	139.701585	0.173520134	-2.526825025	2.57E-70	1.76E-69	Down	25.9254	28.7342	24.1988	5.02642	4.17435	3.46784	GeneID:854981	Homeobox transcriptional repressor; binds to Mcm1p and to early cell cycle boxes (ECBs) in the promoters of cell cycle-regulated genes expressed in M/G1 phase; expression is cell cycle-regulated; phosphorylated by Cdc28p; relocalizes from nucleus to cytoplasm upon DNA replication stress; YOX1 has a paralog, YHP1, that arose from the whole genome duplication	GO:0000790,GO:0000977,GO:0001191,GO:0005634,GO:0006351,GO:0071930	nuclear chromatin|RNA polymerase II regulatory region sequence-specific DNA binding|transcriptional repressor activity, RNA polymerase II transcription factor binding|nucleus|transcription, DNA-templated|negative regulation of transcription involved in G1/S transition of mitotic cell cycle	...
YPL113C	200.3511555	129.9262853	270.7760257	2.084074252	1.059406679	2.41E-13	5.81E-13	Up	6.07579	5.41784	5.39179	10.3803	9.95639	10.8147	GeneID:855990	Glyoxylate reductase; acts on glyoxylate and hydroxypyruvate substrates; YPL113C is not an essential gene	GO:0003714,GO:0005634,GO:0005829,GO:0016616,GO:0016618,GO:0030267,GO:0042803,GO:0051287	transcription corepressor activity|nucleus|cytosol|oxidoreductase activity, acting on the CH-OH group of donors, NAD or NADP as acceptor|hydroxypyruvate reductase activity|glyoxylate reductase (NADP) activity|protein homodimerization activity|NAD binding	...
YPL191C	205.4621513	129.6509444	281.2733583	2.169466328	1.117340195	5.87E-15	1.49E-14	Up	6.83904	4.68008	4.31592	8.27545	10.8883	10.0418	GeneID:855910	hypothetical protein; diploid deletion strain exhibits high budding index; green fluorescent protein (GFP)-fusion protein localizes to the cytoplasm; YPL191C has a paralog, YGL082W, that arose from the whole genome duplication	GO:0004843,GO:0005737,GO:0016807,GO:1990380	thiol-dependent ubiquitin-specific protease activity|cytoplasm|cysteine-type carboxypeptidase activity|Lys48-specific deubiquitinase activity	...
YPL229W	617.9378394	851.222387	384.6532919	0.45188343	-1.145977439	7.87E-42	3.66E-41	Down	55.4417	57.8437	53.2492	23.5718	21.4292	24.333	GeneID:855872	hypothetical protein; green fluorescent protein (GFP)-fusion protein localizes to the cytoplasm; not an essential gene; YPL229W has a paralog, YMR181C, that arose from the whole genome duplication	GO:0005737	cytoplasm	...
YPL247C	773.9481353	337.7100312	1210.186239	3.583506937	1.841372147	2.49E-87	2.02E-86	Up	9.08054	9.13004	8.95052	26.9216	32.0263	31.1038	GeneID:855829	hypothetical protein; green fluorescent protein (GFP)-fusion protein localizes to the cytoplasm and nucleus; similar to the petunia WD repeat protein an11; overexpression causes a cell cycle delay or arrest	GO:0005634,GO:0005737	nucleus|cytoplasm	...
YPL257W-B	8.574330101	2.858182751	14.29047745	4.99984735	2.321884049	0.036077772	0.047217661	Up	0	0	0	0	0.00839428	0	GeneID:855817	Retrotransposon TYA Gag and TYB Pol genes; transcribed/translated as one unit; polyprotein is processed to make a nucleocapsid-like protein (Gag), reverse transcriptase (RT), protease (PR), and integrase (IN); similar to retroviral genes	GO:0000943,GO:0003677,GO:0003723,GO:0003887,GO:0003964,GO:0004190,GO:0004523,GO:0004540,GO:0005524,GO:0005634,GO:0005737,GO:0006310,GO:0008233,GO:0015074,GO:0032197,GO:0046872	retrotransposon nucleocapsid|DNA binding|RNA binding|DNA-directed DNA polymerase activity|RNA-directed DNA polymerase activity|aspartic-type endopeptidase activity|RNA-DNA hybrid ribonuclease activity|ribonuclease activity|ATP binding|nucleus|cytoplasm|DNA recombination|peptidase activity|DNA integration|transposition, RNA-mediated|metal ion binding	...
YPL261C	3.280914271	0.636270539	5.925558003	9.3129536	3.219238791	0.027818005	0.036951993	Up	0	0	0	0	1.82029	1.78007	GeneID:855868	hypothetical protein; conserved among S. cerevisiae strains; YPL261C is not an essential gene; partially overlaps verified ORF YPL260W			...
YPL264C	345.4977156	202.5672531	488.4281781	2.411190213	1.269745466	3.72E-29	1.35E-28	Up	10.2572	7.85662	10.9749	20.5434	19.9922	21.9979	GeneID:855864	Putative membrane hypothetical protein; physically interacts with Hsp82p; YPL264C is not an essential gene	GO:0016021	integral component of membrane	...
YPR015C	195.2986388	120.9723265	269.6249511	2.228815126	1.156276954	8.08E-08	1.55E-07	Up	4.81535	5.52251	5.89452	13.0696	7.99955	8.55594	GeneID:856125	Putative zinc finger transcription factor; binds DNA in sequence-specific manner; overexpression causes a cell cycle delay or arrest	GO:0003676,GO:0046872	nucleic acid binding|metal ion binding	...
YPR027C	4.154476986	0.954405808	7.354548164	7.705892087	2.945961983	0.016565036	0.022535214	Up	0.0695523	0	0	0.417692	0.212899	0.280465	GeneID:856138	hypothetical protein; SWAT-GFP and seamless-GFP fusion proteins localize to the endoplasmic reticulum, while the mCherry fusion protein localizes to the vacuole	GO:0016021	integral component of membrane	...
[truncated: 343 more rows]
