# Supplementary material for: Multiple-Omics Techniques Reveal the Role of Glycerophospholipid Metabolic Pathway in the Response of Saccharomyces cerevisiae Against Hypoxic Stress
Source: Front Microbiol. 2019 Jun 27;10:1398. doi: 10.3389/fmicb.2019.01398 (PMC6610297; doi:10.3389/fmicb.2019.01398)
Supplement: Supplementary file 3 [file Data_Sheet_1.zip › 4. Go enrichment-Hpx1-vs-Con21-Up.xls]

id	term	category	ListHits	ListTotal	PopHits	PopTotal	pval	padj	Enrichment_score	Gene
GO:0000062	fatty-acyl-CoA binding	molecular_function	1	632	1	5613	0	0	8.88132911392405	ACB1
GO:0036042	long-chain fatty acyl-CoA binding	molecular_function	1	632	1	5613	0	0	8.88132911392405	ACB1
GO:0003989	acetyl-CoA carboxylase activity	molecular_function	2	632	2	5613	0	0	8.88132911392405	ACC1; HFA1
GO:0009317	acetyl-CoA carboxylase complex	cellular_component	1	632	1	5613	0	0	8.88132911392405	ACC1
GO:0016743	carboxyl- or carbamoyltransferase activity	molecular_function	1	632	1	5613	0	0	8.88132911392405	ACC1
GO:0042759	long-chain fatty acid biosynthetic process	biological_process	3	632	3	5613	0	0	8.88132911392405	ACC1; FAS1; FAS2
GO:1905502	acetyl-CoA binding	molecular_function	1	632	1	5613	0	0	8.88132911392405	ACC1
GO:2001295	malonyl-CoA biosynthetic process	biological_process	2	632	2	5613	0	0	8.88132911392405	ACC1; HFA1
GO:0033845	hydroxymethylfurfural reductase (NADPH) activity	molecular_function	1	632	1	5613	0	0	8.88132911392405	ADH6
GO:0034758	positive regulation of iron ion transport	biological_process	1	632	1	5613	0	0	8.88132911392405	AFT1
GO:0016668	oxidoreductase activity, acting on a sulfur group of donors, NAD(P) as acceptor	molecular_function	1	632	1	5613	0	0	8.88132911392405	AIF1
GO:0019646	aerobic electron transport chain	biological_process	1	632	1	5613	0	0	8.88132911392405	AIF1
GO:0016175	superoxide-generating NADPH oxidase activity	molecular_function	1	632	1	5613	0	0	8.88132911392405	AIM14
GO:0006068	ethanol catabolic process	biological_process	2	632	2	5613	0	0	8.88132911392405	ALD5; ALD6
GO:0033721	aldehyde dehydrogenase (NADP+) activity	molecular_function	2	632	2	5613	0	0	8.88132911392405	ALD6; YDR541C
GO:0031227	intrinsic component of endoplasmic reticulum membrane	cellular_component	1	632	1	5613	0	0	8.88132911392405	ALG14
GO:0007093	mitotic cell cycle checkpoint	biological_process	2	632	2	5613	0	0	8.88132911392405	AMN1; DDC1
GO:0000295	adenine nucleotide transmembrane transporter activity	molecular_function	1	632	1	5613	0	0	8.88132911392405	ANT1
GO:0034737	ergosterol O-acyltransferase activity	molecular_function	2	632	2	5613	0	0	8.88132911392405	ARE1; ARE2
GO:0034738	lanosterol O-acyltransferase activity	molecular_function	1	632	1	5613	0	0	8.88132911392405	ARE1
GO:0000053	argininosuccinate metabolic process	biological_process	1	632	1	5613	0	0	8.88132911392405	ARG1
GO:0004055	argininosuccinate synthase activity	molecular_function	1	632	1	5613	0	0	8.88132911392405	ARG1
GO:0004585	ornithine carbamoyltransferase activity	molecular_function	1	632	1	5613	0	0	8.88132911392405	ARG3
GO:0042450	arginine biosynthetic process via ornithine	biological_process	2	632	2	5613	0	0	8.88132911392405	ARG3; ARG4
GO:0004056	argininosuccinate lyase activity	molecular_function	1	632	1	5613	0	0	8.88132911392405	ARG4
GO:0003991	acetylglutamate kinase activity	molecular_function	1	632	1	5613	0	0	8.88132911392405	ARG5%2C6
GO:0003992	N2-acetyl-L-ornithine:2-oxoglutarate 5-aminotransferase activity	molecular_function	1	632	1	5613	0	0	8.88132911392405	ARG8
GO:1901089	acetate ester metabolic process involved in fermentation	biological_process	2	632	2	5613	0	0	8.88132911392405	ATF1; ATF2
GO:0008202	steroid metabolic process	biological_process	1	632	1	5613	0	0	8.88132911392405	ATF2
GO:0034209	sterol acetylation	biological_process	1	632	1	5613	0	0	8.88132911392405	ATF2
GO:0097635	extrinsic component of autophagosome membrane	cellular_component	1	632	1	5613	0	0	8.88132911392405	ATG1
GO:0061723	glycophagy	biological_process	1	632	1	5613	0	0	8.88132911392405	ATG11
GO:0034041	sterol-transporting ATPase activity	molecular_function	1	632	1	5613	0	0	8.88132911392405	AUS1
GO:0098713	leucine import across plasma membrane	biological_process	1	632	1	5613	0	0	8.88132911392405	BAP2
GO:0052587	diacetyl reductase ((R)-acetoin forming) activity	molecular_function	1	632	1	5613	0	0	8.88132911392405	BDH2
GO:0004015	adenosylmethionine-8-amino-7-oxononanoate transaminase activity	molecular_function	1	632	1	5613	0	0	8.88132911392405	BIO3
GO:0000334	3-hydroxyanthranilate 3,4-dioxygenase activity	molecular_function	1	632	1	5613	0	0	8.88132911392405	BNA1
GO:0034354	'de novo' NAD biosynthetic process from tryptophan	biological_process	5	632	5	5613	0	0	8.88132911392405	BNA1; BNA2; BNA4; BNA5; BNA6
GO:0033754	indoleamine 2,3-dioxygenase activity	molecular_function	1	632	1	5613	0	0	8.88132911392405	BNA2
GO:0004502	kynurenine 3-monooxygenase activity	molecular_function	1	632	1	5613	0	0	8.88132911392405	BNA4
GO:0016174	NAD(P)H oxidase activity	molecular_function	1	632	1	5613	0	0	8.88132911392405	BNA4
GO:0019805	quinolinate biosynthetic process	biological_process	1	632	1	5613	0	0	8.88132911392405	BNA4
GO:0044550	secondary metabolite biosynthetic process	biological_process	1	632	1	5613	0	0	8.88132911392405	BNA4
GO:0070189	kynurenine metabolic process	biological_process	1	632	1	5613	0	0	8.88132911392405	BNA4
GO:0030429	kynureninase activity	molecular_function	1	632	1	5613	0	0	8.88132911392405	BNA5
GO:0043420	anthranilate metabolic process	biological_process	1	632	1	5613	0	0	8.88132911392405	BNA5
GO:0034213	quinolinate catabolic process	biological_process	1	632	1	5613	0	0	8.88132911392405	BNA6
GO:0004594	pantothenate kinase activity	molecular_function	1	632	1	5613	0	0	8.88132911392405	CAB1
GO:0012510	trans-Golgi network transport vesicle membrane	cellular_component	1	632	1	5613	0	0	8.88132911392405	CCC2
GO:0019829	cation-transporting ATPase activity	molecular_function	1	632	1	5613	0	0	8.88132911392405	CCC2
GO:0004743	pyruvate kinase activity	molecular_function	2	632	2	5613	0	0	8.88132911392405	CDC19; PYK2
GO:0030955	potassium ion binding	molecular_function	2	632	2	5613	0	0	8.88132911392405	CDC19; PYK2
GO:0004799	thymidylate synthase activity	molecular_function	1	632	1	5613	0	0	8.88132911392405	CDC21
GO:0006235	dTTP biosynthetic process	biological_process	2	632	2	5613	0	0	8.88132911392405	CDC21; CDC8
GO:1900087	positive regulation of G1/S transition of mitotic cell cycle	biological_process	1	632	1	5613	0	0	8.88132911392405	CDC45
GO:0004798	thymidylate kinase activity	molecular_function	1	632	1	5613	0	0	8.88132911392405	CDC8
GO:0006227	dUDP biosynthetic process	biological_process	1	632	1	5613	0	0	8.88132911392405	CDC8
GO:0006233	dTDP biosynthetic process	biological_process	1	632	1	5613	0	0	8.88132911392405	CDC8
GO:0006266	DNA ligation	biological_process	1	632	1	5613	0	0	8.88132911392405	CDC9
GO:1903461	Okazaki fragment processing involved in mitotic DNA replication	biological_process	1	632	1	5613	0	0	8.88132911392405	CDC9
GO:0015087	cobalt ion transmembrane transporter activity	molecular_function	1	632	1	5613	0	0	8.88132911392405	COT1
GO:0009187	cyclic nucleotide metabolic process	biological_process	1	632	1	5613	0	0	8.88132911392405	CPD1
GO:0016018	cyclosporin A binding	molecular_function	1	632	1	5613	0	0	8.88132911392405	CPR1
GO:0044267	cellular protein metabolic process	biological_process	1	632	1	5613	0	0	8.88132911392405	CPR1
GO:0045836	positive regulation of meiotic nuclear division	biological_process	1	632	1	5613	0	0	8.88132911392405	CPR1
GO:0004568	chitinase activity	molecular_function	1	632	1	5613	0	0	8.88132911392405	CTS2
GO:0018820	cyanamide hydratase activity	molecular_function	2	632	2	5613	0	0	8.88132911392405	DDI2; DDI3
GO:0018890	cyanamide metabolic process	biological_process	2	632	2	5613	0	0	8.88132911392405	DDI2; DDI3
GO:0003865	3-oxo-5-alpha-steroid 4-dehydrogenase activity	molecular_function	1	632	1	5613	0	0	8.88132911392405	DFG10
GO:0016095	polyprenol catabolic process	biological_process	1	632	1	5613	0	0	8.88132911392405	DFG10
GO:0102389	polyprenol reductase activity	molecular_function	1	632	1	5613	0	0	8.88132911392405	DFG10
GO:0004146	dihydrofolate reductase activity	molecular_function	1	632	1	5613	0	0	8.88132911392405	DFR1
GO:0046452	dihydrofolate metabolic process	biological_process	1	632	1	5613	0	0	8.88132911392405	DFR1
GO:0006835	dicarboxylic acid transport	biological_process	1	632	1	5613	0	0	8.88132911392405	DIC1
GO:0015117	thiosulfate transmembrane transporter activity	molecular_function	1	632	1	5613	0	0	8.88132911392405	DIC1
GO:0015141	succinate transmembrane transporter activity	molecular_function	1	632	1	5613	0	0	8.88132911392405	DIC1
GO:0015709	thiosulfate transport	biological_process	1	632	1	5613	0	0	8.88132911392405	DIC1
GO:0071422	succinate transmembrane transport	biological_process	1	632	1	5613	0	0	8.88132911392405	DIC1
GO:0071423	malate transmembrane transport	biological_process	1	632	1	5613	0	0	8.88132911392405	DIC1
GO:0035863	dITP catabolic process	biological_process	1	632	1	5613	0	0	8.88132911392405	DUT1
GO:0046081	dUTP catabolic process	biological_process	1	632	1	5613	0	0	8.88132911392405	DUT1
GO:0034321	alcohol O-octanoyltransferase activity	molecular_function	1	632	1	5613	0	0	8.88132911392405	EEB1
GO:0050295	steryl-beta-glucosidase activity	molecular_function	1	632	1	5613	0	0	8.88132911392405	EGH1
GO:1904462	ergosteryl 3-beta-D-glucoside catabolic process	biological_process	1	632	1	5613	0	0	8.88132911392405	EGH1
GO:0090618	DNA clamp unloading	biological_process	1	632	1	5613	0	0	8.88132911392405	ELG1
GO:0019368	fatty acid elongation, unsaturated fatty acid	biological_process	1	632	1	5613	0	0	8.88132911392405	ELO1
GO:0015620	ferric-enterobactin transmembrane transporter activity	molecular_function	1	632	1	5613	0	0	8.88132911392405	ENB1
GO:0015685	ferric-enterobactin transport	biological_process	1	632	1	5613	0	0	8.88132911392405	ENB1
GO:0004506	squalene monooxygenase activity	molecular_function	1	632	1	5613	0	0	8.88132911392405	ERG1
GO:0008144	drug binding	molecular_function	1	632	1	5613	0	0	8.88132911392405	ERG1
GO:0003985	acetyl-CoA C-acetyltransferase activity	molecular_function	1	632	1	5613	0	0	8.88132911392405	ERG10
GO:0004496	mevalonate kinase activity	molecular_function	1	632	1	5613	0	0	8.88132911392405	ERG12
GO:0010142	farnesyl diphosphate biosynthetic process, mevalonate pathway	biological_process	2	632	2	5613	0	0	8.88132911392405	ERG12; ERG8
GO:0019287	isopentenyl diphosphate biosynthetic process, mevalonate pathway	biological_process	4	632	4	5613	0	0	8.88132911392405	ERG12; ERG8; HMG1; MVD1
GO:0004421	hydroxymethylglutaryl-CoA synthase activity	molecular_function	1	632	1	5613	0	0	8.88132911392405	ERG13
GO:0000247	C-8 sterol isomerase activity	molecular_function	1	632	1	5613	0	0	8.88132911392405	ERG2
GO:0050613	delta14-sterol reductase activity	molecular_function	1	632	1	5613	0	0	8.88132911392405	ERG24
GO:0000254	C-4 methylsterol oxidase activity	molecular_function	1	632	1	5613	0	0	8.88132911392405	ERG25
GO:0000252	C-3 sterol dehydrogenase (C-4 sterol decarboxylase) activity	molecular_function	1	632	1	5613	0	0	8.88132911392405	ERG26
GO:0047012	sterol-4-alpha-carboxylate 3-dehydrogenase (decarboxylating) activity	molecular_function	1	632	1	5613	0	0	8.88132911392405	ERG26
GO:0103066	4alpha-carboxy-4beta-methyl-5alpha-cholesta-8-en-3beta-ol:NAD(P)+ 3-oxidoreductase (decarboxylating) activity	molecular_function	1	632	1	5613	0	0	8.88132911392405	ERG26
GO:0103067	4alpha-carboxy-5alpha-cholesta-8-en-3beta-ol:NAD(P)+ 3-dehydrogenase (decarboxylating) activity	molecular_function	1	632	1	5613	0	0	8.88132911392405	ERG26
GO:0000253	3-keto sterol reductase activity	molecular_function	1	632	1	5613	0	0	8.88132911392405	ERG27
GO:0000248	C-5 sterol desaturase activity	molecular_function	1	632	1	5613	0	0	8.88132911392405	ERG3
GO:0000246	delta24(24-1) sterol reductase activity	molecular_function	1	632	1	5613	0	0	8.88132911392405	ERG4
GO:0000249	C-22 sterol desaturase activity	molecular_function	1	632	1	5613	0	0	8.88132911392405	ERG5
GO:0003838	sterol 24-C-methyltransferase activity	molecular_function	1	632	1	5613	0	0	8.88132911392405	ERG6
GO:0000250	lanosterol synthase activity	molecular_function	1	632	1	5613	0	0	8.88132911392405	ERG7
GO:0004631	phosphomevalonate kinase activity	molecular_function	1	632	1	5613	0	0	8.88132911392405	ERG8
GO:0031388	organic acid phosphorylation	biological_process	1	632	1	5613	0	0	8.88132911392405	ERG8
GO:0004310	farnesyl-diphosphate farnesyltransferase activity	molecular_function	1	632	1	5613	0	0	8.88132911392405	ERG9
GO:0045338	farnesyl diphosphate metabolic process	biological_process	1	632	1	5613	0	0	8.88132911392405	ERG9
GO:0051996	squalene synthase activity	molecular_function	1	632	1	5613	0	0	8.88132911392405	ERG9
GO:0016631	enoyl-[acyl-carrier-protein] reductase activity	molecular_function	1	632	1	5613	0	0	8.88132911392405	ETR1
GO:0004313	[acyl-carrier-protein] S-acetyltransferase activity	molecular_function	1	632	1	5613	0	0	8.88132911392405	FAS1
GO:0004318	enoyl-[acyl-carrier-protein] reductase (NADH) activity	molecular_function	1	632	1	5613	0	0	8.88132911392405	FAS1
GO:0004319	enoyl-[acyl-carrier-protein] reductase (NADPH, B-specific) activity	molecular_function	1	632	1	5613	0	0	8.88132911392405	FAS1
GO:0004320	oleoyl-[acyl-carrier-protein] hydrolase activity	molecular_function	1	632	1	5613	0	0	8.88132911392405	FAS1
GO:0004321	fatty-acyl-CoA synthase activity	molecular_function	2	632	2	5613	0	0	8.88132911392405	FAS1; FAS2
GO:0005835	fatty acid synthase complex	cellular_component	2	632	2	5613	0	0	8.88132911392405	FAS1; FAS2
GO:0016295	myristoyl-[acyl-carrier-protein] hydrolase activity	molecular_function	1	632	1	5613	0	0	8.88132911392405	FAS1
GO:0016296	palmitoyl-[acyl-carrier-protein] hydrolase activity	molecular_function	1	632	1	5613	0	0	8.88132911392405	FAS1
GO:0047451	3-hydroxyoctanoyl-[acyl-carrier-protein] dehydratase activity	molecular_function	1	632	1	5613	0	0	8.88132911392405	FAS1
GO:0015909	long-chain fatty acid transport	biological_process	1	632	1	5613	0	0	8.88132911392405	FAT3
GO:1901684	arsenate ion transmembrane transport	biological_process	2	632	2	5613	0	0	8.88132911392405	FET3; FTR1
GO:0031589	cell-substrate adhesion	biological_process	2	632	2	5613	0	0	8.88132911392405	FLO5; FLO9
GO:0004479	methionyl-tRNA formyltransferase activity	molecular_function	1	632	1	5613	0	0	8.88132911392405	FMT1
GO:0071951	conversion of methionyl-tRNA to N-formyl-methionyl-tRNA	biological_process	1	632	1	5613	0	0	8.88132911392405	FMT1
GO:0045922	negative regulation of fatty acid metabolic process	biological_process	1	632	1	5613	0	0	8.88132911392405	FRM2
GO:0015757	galactose transport	biological_process	1	632	1	5613	0	0	8.88132911392405	GAL2
GO:0008108	UDP-glucose:hexose-1-phosphate uridylyltransferase activity	molecular_function	1	632	1	5613	0	0	8.88132911392405	GAL7
GO:0019210	kinase inhibitor activity	molecular_function	1	632	1	5613	0	0	8.88132911392405	GAL80
GO:0003844	1,4-alpha-glucan branching enzyme activity	molecular_function	1	632	1	5613	0	0	8.88132911392405	GLC3
GO:0043169	cation binding	molecular_function	1	632	1	5613	0	0	8.88132911392405	GLC3
GO:0102752	1,4-alpha-glucan branching enzyme activity (using a glucosylated glycogenin as primer for glycogen synthesis)	molecular_function	1	632	1	5613	0	0	8.88132911392405	GLC3
GO:0004343	glucosamine 6-phosphate N-acetyltransferase activity	molecular_function	1	632	1	5613	0	0	8.88132911392405	GNA1
GO:0008375	acetylglucosaminyltransferase activity	molecular_function	1	632	1	5613	0	0	8.88132911392405	GNT1
GO:0071617	lysophospholipid acyltransferase activity	molecular_function	1	632	1	5613	0	0	8.88132911392405	GPC1
GO:0004619	phosphoglycerate mutase activity	molecular_function	1	632	1	5613	0	0	8.88132911392405	GPM1
GO:0043456	regulation of pentose-phosphate shunt	biological_process	1	632	1	5613	0	0	8.88132911392405	GPM1
GO:0046538	2,3-bisphosphoglycerate-dependent phosphoglycerate mutase activity	molecular_function	1	632	1	5613	0	0	8.88132911392405	GPM1
GO:0000271	polysaccharide biosynthetic process	biological_process	1	632	1	5613	0	0	8.88132911392405	GTB1
GO:0004385	guanylate kinase activity	molecular_function	1	632	1	5613	0	0	8.88132911392405	GUK1
GO:0046711	GDP biosynthetic process	biological_process	1	632	1	5613	0	0	8.88132911392405	GUK1
GO:0061428	negative regulation of transcription from RNA polymerase II promoter in response to hypoxia	biological_process	1	632	1	5613	0	0	8.88132911392405	HAP1
GO:1903873	negative regulation of DNA recombinase mediator complex assembly	biological_process	1	632	1	5613	0	0	8.88132911392405	HED1
GO:0004109	coproporphyrinogen oxidase activity	molecular_function	1	632	1	5613	0	0	8.88132911392405	HEM13
GO:0004655	porphobilinogen synthase activity	molecular_function	1	632	1	5613	0	0	8.88132911392405	HEM2
GO:0032406	MutLbeta complex binding	molecular_function	1	632	1	5613	0	0	8.88132911392405	HFM1
GO:0004399	histidinol dehydrogenase activity	molecular_function	1	632	1	5613	0	0	8.88132911392405	HIS4
GO:0004635	phosphoribosyl-AMP cyclohydrolase activity	molecular_function	1	632	1	5613	0	0	8.88132911392405	HIS4
GO:0004636	phosphoribosyl-ATP diphosphatase activity	molecular_function	1	632	1	5613	0	0	8.88132911392405	HIS4
GO:0004400	histidinol-phosphate transaminase activity	molecular_function	1	632	1	5613	0	0	8.88132911392405	HIS5
GO:0015220	choline transmembrane transporter activity	molecular_function	1	632	1	5613	0	0	8.88132911392405	HNM1
GO:0015871	choline transport	biological_process	1	632	1	5613	0	0	8.88132911392405	HNM1
GO:0031460	glycine betaine transport	biological_process	1	632	1	5613	0	0	8.88132911392405	HNM1
GO:0034228	ethanolamine transmembrane transporter activity	molecular_function	1	632	1	5613	0	0	8.88132911392405	HNM1
GO:0034229	ethanolamine transport	biological_process	1	632	1	5613	0	0	8.88132911392405	HNM1
GO:1900749	(R)-carnitine transport	biological_process	1	632	1	5613	0	0	8.88132911392405	HNM1
GO:1901235	(R)-carnitine transmembrane transporter activity	molecular_function	1	632	1	5613	0	0	8.88132911392405	HNM1
GO:0000728	gene conversion at mating-type locus, DNA double-strand break formation	biological_process	1	632	1	5613	0	0	8.88132911392405	HO
GO:0016539	intein-mediated protein splicing	biological_process	1	632	1	5613	0	0	8.88132911392405	HO
GO:0036513	Derlin-1 retrotranslocation complex	cellular_component	1	632	1	5613	0	0	8.88132911392405	HRD1
GO:0044322	endoplasmic reticulum quality control compartment	cellular_component	2	632	2	5613	0	0	8.88132911392405	HRD1; MNL1
GO:0070936	protein K48-linked ubiquitination	biological_process	1	632	1	5613	0	0	8.88132911392405	HRD1
GO:1990381	ubiquitin-specific protease binding	molecular_function	1	632	1	5613	0	0	8.88132911392405	HRD1
GO:0046970	NAD-dependent histone deacetylase activity (H4-K16 specific)	molecular_function	1	632	1	5613	0	0	8.88132911392405	HST2
GO:0045818	negative regulation of glycogen catabolic process	biological_process	1	632	1	5613	0	0	8.88132911392405	IGD1
GO:0035174	histone serine kinase activity	molecular_function	1	632	1	5613	0	0	8.88132911392405	IPL1
GO:0034453	microtubule anchoring	biological_process	1	632	1	5613	0	0	8.88132911392405	IRC15
GO:0003861	3-isopropylmalate dehydratase activity	molecular_function	1	632	1	5613	0	0	8.88132911392405	LEU1
GO:0009316	3-isopropylmalate dehydratase complex	cellular_component	1	632	1	5613	0	0	8.88132911392405	LEU1
GO:0003862	3-isopropylmalate dehydrogenase activity	molecular_function	1	632	1	5613	0	0	8.88132911392405	LEU2
GO:0003852	2-isopropylmalate synthase activity	molecular_function	2	632	2	5613	0	0	8.88132911392405	LEU4; LEU9
GO:0042994	cytoplasmic sequestering of transcription factor	biological_process	1	632	1	5613	0	0	8.88132911392405	LOT6
GO:0052873	FMN reductase (NADPH) activity	molecular_function	1	632	1	5613	0	0	8.88132911392405	LOT6
GO:0052874	FMN reductase (NADH) activity	molecular_function	1	632	1	5613	0	0	8.88132911392405	LOT6
GO:0046027	phospholipid:diacylglycerol acyltransferase activity	molecular_function	1	632	1	5613	0	0	8.88132911392405	LRO1
GO:0004470	malic enzyme activity	molecular_function	1	632	1	5613	0	0	8.88132911392405	MAE1
GO:0004471	malate dehydrogenase (decarboxylating) (NAD+) activity	molecular_function	1	632	1	5613	0	0	8.88132911392405	MAE1
GO:0008948	oxaloacetate decarboxylase activity	molecular_function	2	632	2	5613	0	0	8.88132911392405	MAE1; YER010C
GO:0010789	meiotic sister chromatid cohesion involved in meiosis I	biological_process	1	632	1	5613	0	0	8.88132911392405	MAM1
GO:0008484	sulfuric ester hydrolase activity	molecular_function	1	632	1	5613	0	0	8.88132911392405	MCD4
GO:0007618	mating	biological_process	2	632	2	5613	0	0	8.88132911392405	MF(ALPHA)1; MF(ALPHA)2
GO:0006282	regulation of DNA repair	biological_process	2	632	2	5613	0	0	8.88132911392405	MGS1; RPN4
GO:0000430	regulation of transcription from RNA polymerase II promoter by glucose	biological_process	1	632	1	5613	0	0	8.88132911392405	MIG3
GO:0010768	negative regulation of transcription from RNA polymerase II promoter in response to UV-induced DNA damage	biological_process	1	632	1	5613	0	0	8.88132911392405	MIG3
GO:1990616	magnesium ion export from mitochondrion	biological_process	1	632	1	5613	0	0	8.88132911392405	MME1
GO:1904380	endoplasmic reticulum mannose trimming	biological_process	1	632	1	5613	0	0	8.88132911392405	MNL1
GO:0010895	negative regulation of ergosterol biosynthetic process	biological_process	1	632	1	5613	0	0	8.88132911392405	MOT3
GO:0034993	LINC complex	cellular_component	1	632	1	5613	0	0	8.88132911392405	MPS3
GO:0046523	S-methyl-5-thioribose-1-phosphate isomerase activity	molecular_function	1	632	1	5613	0	0	8.88132911392405	MRI1
GO:0006290	pyrimidine dimer repair	biological_process	1	632	1	5613	0	0	8.88132911392405	MSH2
GO:0004163	diphosphomevalonate decarboxylase activity	molecular_function	1	632	1	5613	0	0	8.88132911392405	MVD1
GO:0061187	regulation of chromatin silencing at rDNA	biological_process	1	632	1	5613	0	0	8.88132911392405	NAT4
GO:0070250	mating projection membrane	cellular_component	2	632	2	5613	0	0	8.88132911392405	NCE102; YBR016W
GO:0004089	carbonate dehydratase activity	molecular_function	1	632	1	5613	0	0	8.88132911392405	NCE103
GO:0031511	Mis6-Sim4 complex	cellular_component	1	632	1	5613	0	0	8.88132911392405	NKP2
GO:0046495	nicotinamide riboside metabolic process	biological_process	1	632	1	5613	0	0	8.88132911392405	NRK1
GO:0050262	ribosylnicotinamide kinase activity	molecular_function	1	632	1	5613	0	0	8.88132911392405	NRK1
GO:0035694	mitochondrial protein catabolic process	biological_process	1	632	1	5613	0	0	8.88132911392405	OMA1
GO:0000064	L-ornithine transmembrane transporter activity	molecular_function	1	632	1	5613	0	0	8.88132911392405	ORT1
GO:0000066	mitochondrial ornithine transport	biological_process	1	632	1	5613	0	0	8.88132911392405	ORT1
GO:0009108	coenzyme biosynthetic process	biological_process	1	632	1	5613	0	0	8.88132911392405	PAD1
GO:0019439	aromatic compound catabolic process	biological_process	1	632	1	5613	0	0	8.88132911392405	PAD1
GO:0043942	negative regulation of sexual sporulation resulting in formation of a cellular spore	biological_process	1	632	1	5613	0	0	8.88132911392405	PDR16
GO:0051099	positive regulation of binding	biological_process	1	632	1	5613	0	0	8.88132911392405	PEX21
GO:0004618	phosphoglycerate kinase activity	molecular_function	1	632	1	5613	0	0	8.88132911392405	PGK1
GO:0004614	phosphoglucomutase activity	molecular_function	2	632	2	5613	0	0	8.88132911392405	PGM1; PGM2
GO:0019255	glucose 1-phosphate metabolic process	biological_process	2	632	2	5613	0	0	8.88132911392405	PGM1; PGM2
GO:0051156	glucose 6-phosphate metabolic process	biological_process	2	632	2	5613	0	0	8.88132911392405	PGM1; PGM2
GO:1990247	N6-methyladenosine-containing RNA binding	molecular_function	1	632	1	5613	0	0	8.88132911392405	PHO92
GO:0004740	pyruvate dehydrogenase (acetyl-transferring) kinase activity	molecular_function	2	632	2	5613	0	0	8.88132911392405	PKP1; PKP2
GO:1904183	negative regulation of pyruvate dehydrogenase activity	biological_process	1	632	1	5613	0	0	8.88132911392405	PKP2
GO:0004476	mannose-6-phosphate isomerase activity	molecular_function	1	632	1	5613	0	0	8.88132911392405	PMI40
GO:0097585	dolichyl-phosphate-mannose-protein mannosyltransferase Pmt5p-Pmt3p dimer complex	cellular_component	2	632	2	5613	0	0	8.88132911392405	PMT3; PMT5
GO:0000731	DNA synthesis involved in DNA repair	biological_process	1	632	1	5613	0	0	8.88132911392405	POL1
GO:0001882	nucleoside binding	molecular_function	1	632	1	5613	0	0	8.88132911392405	POL1
GO:0008310	single-stranded DNA 3'-5' exodeoxyribonuclease activity	molecular_function	1	632	1	5613	0	0	8.88132911392405	POL2
GO:0035822	gene conversion	biological_process	1	632	1	5613	0	0	8.88132911392405	POL2
GO:0030337	DNA polymerase processivity factor activity	molecular_function	1	632	1	5613	0	0	8.88132911392405	POL30
GO:0043626	PCNA complex	cellular_component	1	632	1	5613	0	0	8.88132911392405	POL30
GO:1902394	positive regulation of exodeoxyribonuclease activity	biological_process	1	632	1	5613	0	0	8.88132911392405	POL30
GO:1903022	positive regulation of phosphodiesterase activity, acting on 3'-phosphoglycolate-terminated DNA strands	biological_process	1	632	1	5613	0	0	8.88132911392405	POL30
GO:0015485	cholesterol binding	molecular_function	1	632	1	5613	0	0	8.88132911392405	PRY1
GO:0035351	heme transmembrane transport	biological_process	1	632	1	5613	0	0	8.88132911392405	PUG1
GO:0009202	deoxyribonucleoside triphosphate biosynthetic process	biological_process	1	632	1	5613	0	0	8.88132911392405	RAD53
GO:0007190	activation of adenylate cyclase activity	biological_process	1	632	1	5613	0	0	8.88132911392405	RAS2
GO:0000798	nuclear cohesin complex	cellular_component	1	632	1	5613	0	0	8.88132911392405	REC8
GO:0004746	riboflavin synthase activity	molecular_function	1	632	1	5613	0	0	8.88132911392405	RIB5
GO:0033897	ribonuclease T2 activity	molecular_function	1	632	1	5613	0	0	8.88132911392405	RNY1
GO:0071333	cellular response to glucose stimulus	biological_process	1	632	1	5613	0	0	8.88132911392405	ROD1
GO:0034260	negative regulation of GTPase activity	biological_process	1	632	1	5613	0	0	8.88132911392405	ROY1
GO:0004750	ribulose-phosphate 3-epimerase activity	molecular_function	1	632	1	5613	0	0	8.88132911392405	RPE1
GO:0019323	pentose catabolic process	biological_process	1	632	1	5613	0	0	8.88132911392405	RPE1
GO:0005668	RNA polymerase transcription factor SL1 complex	cellular_component	1	632	1	5613	0	0	8.88132911392405	RRN7
GO:0004168	dolichol kinase activity	molecular_function	1	632	1	5613	0	0	8.88132911392405	SEC59
GO:0043048	dolichyl monophosphate biosynthetic process	biological_process	1	632	1	5613	0	0	8.88132911392405	SEC59
GO:0044743	protein transmembrane import into intracellular organelle	biological_process	1	632	1	5613	0	0	8.88132911392405	SEC61
GO:2000575	negative regulation of microtubule motor activity	biological_process	1	632	1	5613	0	0	8.88132911392405	SHE1
GO:0017057	6-phosphogluconolactonase activity	molecular_function	2	632	2	5613	0	0	8.88132911392405	SOL3; SOL4
GO:0016889	endodeoxyribonuclease activity, producing 3'-phosphomonoesters	molecular_function	1	632	1	5613	0	0	8.88132911392405	SPO11
GO:0045876	positive regulation of sister chromatid cohesion	biological_process	1	632	1	5613	0	0	8.88132911392405	SPO13
GO:0009200	deoxyribonucleoside triphosphate metabolic process	biological_process	1	632	1	5613	0	0	8.88132911392405	SRL4
GO:0000319	sulfite transmembrane transporter activity	molecular_function	1	632	1	5613	0	0	8.88132911392405	SSU1
GO:0004933	mating-type a-factor pheromone receptor activity	molecular_function	1	632	1	5613	0	0	8.88132911392405	STE3
GO:0010527	positive regulation of transposition, RNA-mediated	biological_process	1	632	1	5613	0	0	8.88132911392405	TEC1
GO:0052837	thiazole biosynthetic process	biological_process	1	632	1	5613	0	0	8.88132911392405	THI4
GO:0046547	trans-aconitate 3-methyltransferase activity	molecular_function	1	632	1	5613	0	0	8.88132911392405	TMT1
GO:0018188	peptidyl-proline di-hydroxylation	biological_process	1	632	1	5613	0	0	8.88132911392405	TPA1
GO:0031418	L-ascorbic acid binding	molecular_function	1	632	1	5613	0	0	8.88132911392405	TPA1
GO:0031543	peptidyl-proline dioxygenase activity	molecular_function	1	632	1	5613	0	0	8.88132911392405	TPA1
GO:0035516	oxidative DNA demethylase activity	molecular_function	1	632	1	5613	0	0	8.88132911392405	TPA1
GO:0070989	oxidative demethylation	biological_process	1	632	1	5613	0	0	8.88132911392405	TPA1
GO:1902047	polyamine transmembrane transport	biological_process	1	632	1	5613	0	0	8.88132911392405	TPO1
GO:0003825	alpha,alpha-trehalose-phosphate synthase (UDP-forming) activity	molecular_function	1	632	1	5613	0	0	8.88132911392405	TPS1
GO:0004805	trehalose-phosphatase activity	molecular_function	1	632	1	5613	0	0	8.88132911392405	TPS2
GO:0004048	anthranilate phosphoribosyltransferase activity	molecular_function	1	632	1	5613	0	0	8.88132911392405	TRP4
GO:0033194	response to hydroperoxide	biological_process	1	632	1	5613	0	0	8.88132911392405	TSA1
GO:0042262	DNA protection	biological_process	1	632	1	5613	0	0	8.88132911392405	TSA1
GO:0051258	protein polymerization	biological_process	1	632	1	5613	0	0	8.88132911392405	TSA1
GO:0071447	cellular response to hydroperoxide	biological_process	1	632	1	5613	0	0	8.88132911392405	TSA1
GO:1903206	negative regulation of hydrogen peroxide-induced cell death	biological_process	1	632	1	5613	0	0	8.88132911392405	TSA1
GO:0042325	regulation of phosphorylation	biological_process	1	632	1	5613	0	0	8.88132911392405	TSC11
GO:0051897	positive regulation of protein kinase B signaling	biological_process	1	632	1	5613	0	0	8.88132911392405	TSC11
GO:0004151	dihydroorotase activity	molecular_function	1	632	1	5613	0	0	8.88132911392405	URA4
GO:0034477	U6 snRNA 3'-end processing	biological_process	1	632	1	5613	0	0	8.88132911392405	USB1
GO:1990838	poly(U)-specific exoribonuclease activity, producing 3' uridine cyclic phosphate ends	molecular_function	1	632	1	5613	0	0	8.88132911392405	USB1
GO:0003006	developmental process involved in reproduction	biological_process	1	632	1	5613	0	0	8.88132911392405	YBR016W
GO:0008806	carboxymethylenebutenolidase activity	molecular_function	1	632	1	5613	0	0	8.88132911392405	YDL086W
GO:0019150	D-ribulokinase activity	molecular_function	1	632	1	5613	0	0	8.88132911392405	YDR109C
GO:0019321	pentose metabolic process	biological_process	1	632	1	5613	0	0	8.88132911392405	YDR109C
GO:0046177	D-gluconate catabolic process	biological_process	1	632	1	5613	0	0	8.88132911392405	YDR248C
GO:0046316	gluconokinase activity	molecular_function	1	632	1	5613	0	0	8.88132911392405	YDR248C
GO:0019619	3,4-dihydroxybenzoate catabolic process	biological_process	1	632	1	5613	0	0	8.88132911392405	YER010C
GO:0047443	4-hydroxy-4-methyl-2-oxoglutarate aldolase activity	molecular_function	1	632	1	5613	0	0	8.88132911392405	YER010C
GO:0016603	glutaminyl-peptide cyclotransferase activity	molecular_function	1	632	1	5613	0	0	8.88132911392405	YFR018C
GO:1904031	positive regulation of cyclin-dependent protein kinase activity	biological_process	1	632	1	5613	0	0	8.88132911392405	YGK3
GO:0016614	oxidoreductase activity, acting on CH-OH group of donors	molecular_function	1	632	1	5613	0	0	8.88132911392405	YGL039W
GO:0033745	L-methionine-(R)-S-oxide reductase activity	molecular_function	1	632	1	5613	0	0	8.88132911392405	YKG9
GO:0070191	methionine-R-sulfoxide reductase activity	molecular_function	1	632	1	5613	0	0	8.88132911392405	YKG9
GO:0015267	channel activity	molecular_function	1	632	1	5613	0	0	8.88132911392405	YLL053C
GO:0030735	carnosine N-methyltransferase activity	molecular_function	1	632	1	5613	0	0	8.88132911392405	YNL092W
GO:0035498	carnosine metabolic process	biological_process	1	632	1	5613	0	0	8.88132911392405	YNL092W
GO:0019867	outer membrane	cellular_component	1	632	1	5613	0	0	8.88132911392405	YNL208W
GO:0016807	cysteine-type carboxypeptidase activity	molecular_function	1	632	1	5613	0	0	8.88132911392405	YPL191C
GO:0046839	phospholipid dephosphorylation	biological_process	1	632	1	5613	0	0	8.88132911392405	YSR3
GO:0005244	voltage-gated ion channel activity	molecular_function	1	632	1	5613	0	0	8.88132911392405	YVC1
GO:0005272	sodium channel activity	molecular_function	1	632	1	5613	0	0	8.88132911392405	YVC1
GO:0097553	calcium ion transmembrane import into cytosol	biological_process	1	632	1	5613	0	0	8.88132911392405	YVC1
GO:0006696	ergosterol biosynthetic process	biological_process	21	632	25	5613	1.61788547045969e-18	9.13465920262977e-18	7.4603164556962	ERG1; ERG10; ERG12; ERG13; ERG2; ERG20; ERG24; ERG25; ERG26; ERG27; ERG28; ERG29; ERG3; ERG4; ERG5; ERG6; ERG7; ERG8; ERG9; HMG1; NCP1
GO:0006950	response to stress	biological_process	23	632	37	5613	9.88476554571297e-15	5.56187321630357e-14	5.52082620595279	DAN1; DAN4; PAU1; PAU10; PAU11; PAU12; PAU13; PAU17; PAU18; PAU2; PAU23; PAU24; PAU4; PAU5; PAU6; PAU7; PAU8; PAU9; PUG1; RTA1; TIR1; TIR3; TIR4
GO:0015074	DNA integration	biological_process	23	632	47	5613	1.48571107918641e-11	8.3311375532535e-11	4.34618233234581	YBL005W-B; YBR012W-B; YDR034C-D; YDR210W-B; YDR210W-D; YDR261C-D; YER160C; YGR038C-B; YGR161C-D; YHR214C-B; YJL113W; YJL114W; YJR029W; YLR227W-B; YML045W; YMR045C; YMR050C; YNL054W-B; YNL284C-B; YOR192C-B; YOR343C-B; YPL257W-B; YPR158W-B
GO:0004190	aspartic-type endopeptidase activity	molecular_function	25	632	55	5613	1.99772047156314e-11	1.11641317509464e-10	4.03696777905639	YBL005W-B; YBR012W-B; YDR034C-D; YDR210W-B; YDR210W-D; YDR261C-D; YER160C; YGR038C-B; YGR161C-D; YHR214C-B; YJL113W; YJL114W; YJR029W; YLR227W-B; YML045W; YMR045C; YMR050C; YNL054W-B; YNL284C-B; YOR192C-B; YOR343C-B; YPL257W-B; YPR158W-B; YPS1; YPS6
GO:0003887	DNA-directed DNA polymerase activity	molecular_function	27	632	63	5613	2.13919862311025e-11	1.19142486026106e-10	3.80628390596745	POL1; POL12; POL2; PRI2; YBL005W-B; YBR012W-B; YDR034C-D; YDR210W-B; YDR210W-D; YDR261C-D; YER160C; YGR038C-B; YGR161C-D; YHR214C-B; YJL113W; YJL114W; YJR029W; YLR227W-B; YML045W; YMR045C; YMR050C; YNL054W-B; YNL284C-B; YOR192C-B; YOR343C-B; YPL257W-B; YPR158W-B
GO:0004523	RNA-DNA hybrid ribonuclease activity	molecular_function	23	632	49	5613	4.67199579478174e-11	2.58454178142303e-10	4.16878713510721	YBL005W-B; YBR012W-B; YDR034C-D; YDR210W-B; YDR210W-D; YDR261C-D; YER160C; YGR038C-B; YGR161C-D; YHR214C-B; YJL113W; YJL114W; YJR029W; YLR227W-B; YML045W; YMR045C; YMR050C; YNL054W-B; YNL284C-B; YOR192C-B; YOR343C-B; YPL257W-B; YPR158W-B
GO:0004540	ribonuclease activity	molecular_function	23	632	49	5613	4.67199579478174e-11	2.58454178142303e-10	4.16878713510721	YBL005W-B; YBR012W-B; YDR034C-D; YDR210W-B; YDR210W-D; YDR261C-D; YER160C; YGR038C-B; YGR161C-D; YHR214C-B; YJL113W; YJL114W; YJR029W; YLR227W-B; YML045W; YMR045C; YMR050C; YNL054W-B; YNL284C-B; YOR192C-B; YOR343C-B; YPL257W-B; YPR158W-B
GO:0008233	peptidase activity	molecular_function	24	632	55	5613	1.42854423710678e-10	7.87616839451826e-10	3.87548906789413	YBL005W-B; YBR012W-B; YDR034C-D; YDR210W-B; YDR210W-D; YDR261C-D; YER160C; YGR038C-B; YGR161C-D; YHR214C-B; YJL113W; YJL114W; YJR029W; YLR227W-B; YML045W; YMR045C; YMR050C; YNL054W-B; YNL284C-B; YOR192C-B; YOR343C-B; YPL257W-B; YPR158W-B; YSP3
GO:0003964	RNA-directed DNA polymerase activity	molecular_function	23	632	53	5613	3.70707640053919e-10	2.03703228297187e-09	3.85416169094817	YBL005W-B; YBR012W-B; YDR034C-D; YDR210W-B; YDR210W-D; YDR261C-D; YER160C; YGR038C-B; YGR161C-D; YHR214C-B; YJL113W; YJL114W; YJR029W; YLR227W-B; YML045W; YMR045C; YMR050C; YNL054W-B; YNL284C-B; YOR192C-B; YOR343C-B; YPL257W-B; YPR158W-B
GO:0006310	DNA recombination	biological_process	28	632	76	5613	8.0678272769763e-10	4.41848007202402e-09	3.27206862091939	CDC9; CGI121; HED1; MSH2; RDH54; YBL005W-B; YBR012W-B; YDR034C-D; YDR210W-B; YDR210W-D; YDR261C-D; YER160C; YGR038C-B; YGR161C-D; YHR214C-B; YJL113W; YJL114W; YJR029W; YLR227W-B; YML045W; YMR045C; YMR050C; YNL054W-B; YNL284C-B; YOR192C-B; YOR343C-B; YPL257W-B; YPR158W-B
GO:0000943	retrotransposon nucleocapsid	cellular_component	24	632	90	5613	1.14154880903343e-05	6.2311119376808e-05	2.36835443037975	YBL005W-B; YBR012W-B; YDR034C-D; YDR170W-A; YDR210W-B; YDR210W-D; YDR261C-D; YER160C; YGR038C-B; YGR161C-D; YHR214C-B; YJL113W; YJL114W; YJR029W; YLR227W-B; YML045W; YMR045C; YMR050C; YNL054W-B; YNL284C-B; YOR192C-B; YOR343C-B; YPL257W-B; YPR158W-B
GO:0005992	trehalose biosynthetic process	biological_process	5	632	7	5613	1.26289629884779e-05	6.87065767883083e-05	6.34380650994575	PGM1; PGM2; TPS1; TPS2; TSL1
GO:0032197	transposition, RNA-mediated	biological_process	24	632	91	5613	1.41024864897745e-05	7.64699184907575e-05	2.34232855751843	YBL005W-B; YBR012W-B; YDR034C-D; YDR170W-A; YDR210W-B; YDR210W-D; YDR261C-D; YER160C; YGR038C-B; YGR161C-D; YHR214C-B; YJL113W; YJL114W; YJR029W; YLR227W-B; YML045W; YMR045C; YMR050C; YNL054W-B; YNL284C-B; YOR192C-B; YOR343C-B; YPL257W-B; YPR158W-B
GO:0006526	arginine biosynthetic process	biological_process	6	632	10	5613	1.96548020532822e-05	0.000106226446623496	5.32879746835443	ARG1; ARG3; ARG5%2C6; ARG8; CPA2; ORT1
GO:0005576	extracellular region	cellular_component	27	632	110	5613	2.09568735314315e-05	0.000112892272826695	2.17996260069045	ACB1; APE1; ASP3-3; ASP3-4; CTS2; DAN1; DAN4; FLO1; FLO5; FLO9; MF(ALPHA)1; MF(ALPHA)2; PAU23; PAU24; PHO5; PLB2; PRY1; RNY1; SUN4; THI22; TIR1; TIR2; TIR3; TIR4; TOS6; YPS1; YPS6
GO:0009098	leucine biosynthetic process	biological_process	5	632	8	5613	4.56915678805144e-05	0.00024533086937152	5.55083069620253	BAT1; LEU1; LEU2; LEU4; LEU9
GO:0007064	mitotic sister chromatid cohesion	biological_process	10	632	28	5613	0.000119783530548569	0.000641056484336481	3.17190325497288	CSM3; CTF18; ELG1; IRR1; MPS3; PDS5; POL2; POL30; SMC1; TOF1
GO:0033101	cellular bud membrane	cellular_component	5	632	9	5613	0.000124011501157922	0.000661528884423589	4.93407172995781	ENB1; NCE102; TOS2; TPO1; YBR016W
GO:0004026	alcohol O-acetyltransferase activity	molecular_function	3	632	4	5613	0.000159375587201281	0.000833930222202881	6.66099683544304	ATF1; ATF2; EEB1
GO:0000501	flocculation via cell wall protein-carbohydrate interaction	biological_process	3	632	4	5613	0.000159375587201281	0.000833930222202881	6.66099683544304	FLO1; FLO5; FLO9
GO:0005537	mannose binding	molecular_function	3	632	4	5613	0.000159375587201281	0.000833930222202881	6.66099683544304	FLO1; FLO5; FLO9
GO:0005658	alpha DNA polymerase:primase complex	cellular_component	3	632	4	5613	0.000159375587201281	0.000833930222202881	6.66099683544304	POL1; POL12; PRI2
GO:0005946	alpha,alpha-trehalose-phosphate synthase complex (UDP-forming)	cellular_component	3	632	4	5613	0.000159375587201281	0.000833930222202881	6.66099683544304	TPS1; TPS2; TSL1
GO:0070413	trehalose metabolism in response to stress	biological_process	3	632	4	5613	0.000159375587201281	0.000833930222202881	6.66099683544304	TPS1; TPS2; TSL1
GO:0006090	pyruvate metabolic process	biological_process	6	632	13	5613	0.000207004392181991	0.00107970862334924	4.09907497565725	ACS2; CDC19; MAE1; PDC1; PYK2; THI3
GO:0045132	meiotic chromosome segregation	biological_process	5	632	10	5613	0.000280546549814881	0.00145406303263675	4.44066455696202	AFT1; AMA1; CSM2; CSM3; MAM1
GO:0006273	lagging strand elongation	biological_process	5	632	10	5613	0.000280546549814881	0.00145406303263675	4.44066455696202	CDC9; POL1; POL12; POL30; PRI2
GO:0050662	coenzyme binding	molecular_function	4	632	7	5613	0.000308241344208186	0.0015826266516689	5.0750452079566	ARI1; YDR541C; YGL039W; YLL056C
GO:0006569	tryptophan catabolic process	biological_process	4	632	7	5613	0.000308241344208186	0.0015826266516689	5.0750452079566	ARO80; BNA4; PDC1; THI3
GO:0008299	isoprenoid biosynthetic process	biological_process	4	632	7	5613	0.000308241344208186	0.0015826266516689	5.0750452079566	ERG13; ERG20; ERG9; HMG1
GO:0016021	integral component of membrane	cellular_component	142	632	994	5613	0.000487484724137672	0.00249513209270466	1.26876130198915	AAC1; AAC3; ADP1; AIF1; AIM14; ALE1; ALP1; AQY2; ARE1; ARE2; ATO2; ATO3; ATR1; AUS1; AVT1; BAP2; CCC2; COS10; COS8; COT1; CPR4; CPT1; CSH1; CWH41; DFG10; DIC1; DPP1; ECM34; ERD1; ERG1; ERG2; ERG25; ERG28; ERG29; ERG3; ERG9; ERP3; ERV15; FCY21; FHN1; FRE4; FRT2; GAL2; GNT1; GPC1; GUP2; HMG1; HRD1; HXT3; INA1; IRC18; IRC8; IZH1; LRO1; MCD4; MCH1; MDL1; MME1; MPS2; MPS3; MRX11; NCA2; NCE102; NCP1; N…
GO:0007130	synaptonemal complex assembly	biological_process	6	632	15	5613	0.000633670639301164	0.00322328439743595	3.55253164556962	AMA1; HED1; REC8; RED1; SPO16; ZIP2
GO:0006006	glucose metabolic process	biological_process	6	632	15	5613	0.000633670639301164	0.00322328439743595	3.55253164556962	DOG1; PGM1; PGM2; PKP1; PKP2; STD1
GO:0008374	O-acyltransferase activity	molecular_function	3	632	5	5613	0.000725501313604977	0.003656437602003	5.32879746835443	ALE1; GUP2; LRO1
GO:0031090	organelle membrane	cellular_component	3	632	5	5613	0.000725501313604977	0.003656437602003	5.32879746835443	ALE1; ERG1; PDR16
GO:0043111	replication fork arrest	biological_process	3	632	5	5613	0.000725501313604977	0.003656437602003	5.32879746835443	CSM3; MSH2; TOF1
GO:0009083	branched-chain amino acid catabolic process	biological_process	4	632	8	5613	0.000745824304754306	0.00374736798994289	4.44066455696202	ARO80; BAT1; PDC1; THI3
GO:0007131	reciprocal meiotic recombination	biological_process	13	632	51	5613	0.00110774403930695	0.00554885200177232	2.26386820551005	ECM11; HFM1; MSC3; MSC7; PCH2; RDH54; REC104; REC8; RED1; RFA3; RIM4; SPO11; ZIP2
GO:0006085	acetyl-CoA biosynthetic process	biological_process	2	632	3	5613	0.00142145793990332	0.0064694055270392	5.92088607594937	ACC1; ACS2
GO:0016722	oxidoreductase activity, oxidizing metal ions	molecular_function	2	632	3	5613	0.00142145793990332	0.0064694055270392	5.92088607594937	AIM14; GMC1
GO:0007023	post-chaperonin tubulin folding pathway	biological_process	2	632	3	5613	0.00142145793990332	0.0064694055270392	5.92088607594937	ALF1; CIN2
GO:0008204	ergosterol metabolic process	biological_process	2	632	3	5613	0.00142145793990332	0.0064694055270392	5.92088607594937	ARE1; ARE2
GO:0006847	plasma membrane acetate transport	biological_process	2	632	3	5613	0.00142145793990332	0.0064694055270392	5.92088607594937	ATO2; ATO3
GO:0015123	acetate transmembrane transporter activity	molecular_function	2	632	3	5613	0.00142145793990332	0.0064694055270392	5.92088607594937	ATO2; ATO3
GO:0019441	tryptophan catabolic process to kynurenine	biological_process	2	632	3	5613	0.00142145793990332	0.0064694055270392	5.92088607594937	BNA2; BNA5
GO:0032174	cellular bud neck septin collar	cellular_component	2	632	3	5613	0.00142145793990332	0.0064694055270392	5.92088607594937	BNI4; KCC4
GO:2000001	regulation of DNA damage checkpoint	biological_process	2	632	3	5613	0.00142145793990332	0.0064694055270392	5.92088607594937	CMR1; RTT107
GO:0005310	dicarboxylic acid transmembrane transporter activity	molecular_function	2	632	3	5613	0.00142145793990332	0.0064694055270392	5.92088607594937	DIC1; ODC2
GO:1905117	regulation of ribonucleoside-diphosphate reductase activity	biological_process	2	632	3	5613	0.00142145793990332	0.0064694055270392	5.92088607594937	DIF1; HUG1
GO:1990846	ribonucleoside-diphosphate reductase inhibitor activity	molecular_function	2	632	3	5613	0.00142145793990332	0.0064694055270392	5.92088607594937	DIF1; HUG1
GO:0070193	synaptonemal complex organization	biological_process	2	632	3	5613	0.00142145793990332	0.0064694055270392	5.92088607594937	ECM11; GMC1
GO:0034338	short-chain carboxylesterase activity	molecular_function	2	632	3	5613	0.00142145793990332	0.0064694055270392	5.92088607594937	EEB1; MGL2
GO:0051792	medium-chain fatty acid biosynthetic process	biological_process	2	632	3	5613	0.00142145793990332	0.0064694055270392	5.92088607594937	EEB1; MGL2
GO:0051793	medium-chain fatty acid catabolic process	biological_process	2	632	3	5613	0.00142145793990332	0.0064694055270392	5.92088607594937	EEB1; MGL2
GO:0001678	cellular glucose homeostasis	biological_process	2	632	3	5613	0.00142145793990332	0.0064694055270392	5.92088607594937	EMI2; YLR446W
GO:0004340	glucokinase activity	molecular_function	2	632	3	5613	0.00142145793990332	0.0064694055270392	5.92088607594937	EMI2; YLR446W
GO:0008865	fructokinase activity	molecular_function	2	632	3	5613	0.00142145793990332	0.0064694055270392	5.92088607594937	EMI2; YLR446W
GO:0019158	mannokinase activity	molecular_function	2	632	3	5613	0.00142145793990332	0.0064694055270392	5.92088607594937	EMI2; YLR446W
GO:0019153	protein-disulfide reductase (glutathione) activity	molecular_function	2	632	3	5613	0.00142145793990332	0.0064694055270392	5.92088607594937	EUG1; MPD1
GO:0004314	[acyl-carrier-protein] S-malonyltransferase activity	molecular_function	2	632	3	5613	0.00142145793990332	0.0064694055270392	5.92088607594937	FAS1; FAS2
GO:0008897	holo-[acyl-carrier-protein] synthase activity	molecular_function	2	632	3	5613	0.00142145793990332	0.0064694055270392	5.92088607594937	FAS2; LYS5
GO:0033215	iron assimilation by reduction and transport	biological_process	2	632	3	5613	0.00142145793990332	0.0064694055270392	5.92088607594937	FET3; FTR1
GO:0033573	high-affinity iron permease complex	cellular_component	2	632	3	5613	0.00142145793990332	0.0064694055270392	5.92088607594937	FET3; FTR1
GO:0036281	coflocculation	biological_process	2	632	3	5613	0.00142145793990332	0.0064694055270392	5.92088607594937	FLO1; FLO5
GO:0045950	negative regulation of mitotic recombination	biological_process	2	632	3	5613	0.00142145793990332	0.0064694055270392	5.92088607594937	HED1; HST2
GO:0019432	triglyceride biosynthetic process	biological_process	2	632	3	5613	0.00142145793990332	0.0064694055270392	5.92088607594937	LRO1; PAH1
GO:1903135	cupric ion binding	molecular_function	2	632	3	5613	0.00142145793990332	0.0064694055270392	5.92088607594937	MF(ALPHA)1; MF(ALPHA)2
GO:0019388	galactose catabolic process	biological_process	2	632	3	5613	0.00142145793990332	0.0064694055270392	5.92088607594937	PGM1; PGM2
GO:0051177	meiotic sister chromatid cohesion	biological_process	2	632	3	5613	0.00142145793990332	0.0064694055270392	5.92088607594937	REC8; SPO13
GO:0090180	positive regulation of thiamine biosynthetic process	biological_process	2	632	3	5613	0.00142145793990332	0.0064694055270392	5.92088607594937	THI2; THI3
GO:1901426	response to furfural	biological_process	2	632	3	5613	0.00142145793990332	0.0064694055270392	5.92088607594937	YDR541C; YGL039W
GO:0009277	fungal-type cell wall	cellular_component	20	632	94	5613	0.00143638807025928	0.00651929723601105	1.88964449232427	DAN1; DAN4; DIA3; FLO1; FLO5; FLO9; JSN1; MCD4; PAU23; PAU24; PHO5; PLB2; SUN4; TIR1; TIR2; TIR3; TIR4; TOS6; YPS1; YPS6
GO:0006081	cellular aldehyde metabolic process	biological_process	4	632	9	5613	0.00152309030924979	0.00689376688181101	3.94725738396624	AAD15; AAD3; AAD4; ADH6
GO:0015918	sterol transport	biological_process	5	632	13	5613	0.0017010715828541	0.00765715235788847	3.41589581304771	DAN1; HES1; OSH6; PDR11; PRY1
GO:0005978	glycogen biosynthetic process	biological_process	5	632	13	5613	0.0017010715828541	0.00765715235788847	3.41589581304771	GLC3; GLG1; IGD1; PGM1; PGM2
GO:0018456	aryl-alcohol dehydrogenase (NAD+) activity	molecular_function	3	632	6	5613	0.001982324654141	0.00873179465617603	4.44066455696202	AAD15; AAD3; AAD4
GO:0000050	urea cycle	biological_process	3	632	6	5613	0.001982324654141	0.00873179465617603	4.44066455696202	ARG1; ARG3; CPA2
GO:0006559	L-phenylalanine catabolic process	biological_process	3	632	6	5613	0.001982324654141	0.00873179465617603	4.44066455696202	ARO80; PDC1; THI3
GO:0043570	maintenance of DNA repeat elements	biological_process	3	632	6	5613	0.001982324654141	0.00873179465617603	4.44066455696202	CSM3; MSH2; TOF1
GO:0000128	flocculation	biological_process	3	632	6	5613	0.001982324654141	0.00873179465617603	4.44066455696202	FLO1; FLO5; FLO9
GO:0048017	inositol lipid-mediated signaling	biological_process	3	632	6	5613	0.001982324654141	0.00873179465617603	4.44066455696202	IRS4; SFK1; TAX4
GO:0051920	peroxiredoxin activity	molecular_function	3	632	6	5613	0.001982324654141	0.00873179465617603	4.44066455696202	PXP2; TSA1; TSA2
GO:0009263	deoxyribonucleotide biosynthetic process	biological_process	3	632	6	5613	0.001982324654141	0.00873179465617603	4.44066455696202	RNR1; RNR2; TRX1
GO:0005788	endoplasmic reticulum lumen	cellular_component	5	632	14	5613	0.00269636044978309	0.0118452412272557	3.17190325497288	ERG3; EUG1; GTB1; MNL1; MPD1
GO:0007129	synapsis	biological_process	4	632	10	5613	0.0027656340686847	0.0120849382309813	3.55253164556962	HFM1; MPS3; PDS5; ZIP2
GO:0008198	ferrous iron binding	molecular_function	4	632	10	5613	0.0027656340686847	0.0120849382309813	3.55253164556962	ISA1; RNR2; THI4; TPA1
GO:0051287	NAD binding	molecular_function	7	632	24	5613	0.00350875721178751	0.0152914803686124	2.59038765822785	ARG5%2C6; GPD2; HIS4; LEU2; MAE1; SER3; YPL113C
GO:0003677	DNA binding	molecular_function	44	632	269	5613	0.00369898706982778	0.0160778723696483	1.45270810785375	ARO80; CDC9; CMR1; CSM3; CTF18; DDC1; ETR1; GAL80; HO; MGA1; MGS1; POL1; POL12; POL30; PRI2; SPO11; STB5; TEA1; XBP1; YBL005W-B; YBR012W-B; YDR034C-D; YDR210W-B; YDR210W-D; YDR261C-D; YER160C; YGR038C-B; YGR161C-D; YHR177W; YHR214C-B; YJL113W; YJL114W; YJR029W; YLR227W-B; YML045W; YMR045C; YMR050C; YNL054W-B; YNL284C-B; YOR192C-B; YOR343C-B; YPL257W-B; YPR158W-B; ZIP2
GO:0005886	plasma membrane	cellular_component	61	632	397	5613	0.00386694718973221	0.0167635731734301	1.36463747090521	ADP1; AIF1; ALP1; AQY1; AQY2; ATO2; ATO3; ATR1; AUS1; AVO2; BAP2; DAN4; ENB1; ERG25; FAT3; FCY21; FET3; FHN1; FLO1; FRE4; FTR1; GAL2; HNM1; HXT3; INA1; KCC4; KIN82; MSC3; MSH2; NCE102; NCP1; NRT1; PDR11; PHM7; PMA2; PRM1; PTK2; PUG1; RAS2; RGI1; ROD1; RTA1; SEG1; SFK1; SRO77; SSU1; STD1; SUR7; TCB2; TPO1; TPO4; TSC11; VPS21; YAP1801; YAR028W; YAR029W; YBR016W; YFL051C; YHK8; YHL044W; YLL053C
GO:0005789	endoplasmic reticulum membrane	cellular_component	44	632	270	5613	0.00397528843396653	0.017187891834229	1.44732770745429	ACC1; ADP1; ALE1; AQY1; AQY2; ARE1; ARE2; CPT1; CWH41; DFG10; ERD1; ERG1; ERG2; ERG25; ERG26; ERG27; ERG28; ERG3; ERG7; ERG9; ERP3; FRT2; GTT1; HMG1; HRD1; IZH1; LRO1; MCD4; NCP1; NEM1; OSH6; PAH1; PDR16; RAS2; SAR1; SEC59; SMF3; YHR140W; YLL053C; YLR050C; YNL046W; YPR114W; YPT11; YSR3
GO:0004029	aldehyde dehydrogenase (NAD) activity	molecular_function	3	632	7	5613	0.00421443573405141	0.0178922943437893	3.80628390596745	ALD6; MSC7; YGL039W
GO:0004067	asparaginase activity	molecular_function	3	632	7	5613	0.00421443573405141	0.0178922943437893	3.80628390596745	ASP3-3; ASP3-4; SPS100
GO:0006530	asparagine catabolic process	biological_process	3	632	7	5613	0.00421443573405141	0.0178922943437893	3.80628390596745	ASP3-3; ASP3-4; SPS100
GO:0051598	meiotic recombination checkpoint	biological_process	3	632	7	5613	0.00421443573405141	0.0178922943437893	3.80628390596745	DDC1; PCH2; RED1
GO:0015976	carbon utilization	biological_process	3	632	7	5613	0.00421443573405141	0.0178922943437893	3.80628390596745	NCE103; PKP1; PKP2
GO:0004169	dolichyl-phosphate-mannose-protein mannosyltransferase activity	molecular_function	3	632	7	5613	0.00421443573405141	0.0178922943437893	3.80628390596745	PMT3; PMT5; PMT6
GO:0097582	dolichyl-phosphate-mannose-protein mannosyltransferase Pmt1p-Pmt2p dimer complex	cellular_component	3	632	7	5613	0.00421443573405141	0.0178922943437893	3.80628390596745	PMT3; PMT5; PMT6
GO:0005811	lipid droplet	cellular_component	12	632	53	5613	0.00485946147980242	0.0205679310378113	2.01086696919035	ATF1; ERG1; ERG27; ERG6; ERG7; FAS1; LRO1; NEM1; PAH1; PDR16; YEH1; YPR147C
GO:0005471	ATP:ADP antiporter activity	molecular_function	2	632	4	5613	0.00520770499800944	0.0205679310378113	4.44066455696202	AAC1; AAC3
GO:0015886	heme transport	biological_process	2	632	4	5613	0.00520770499800944	0.0205679310378113	4.44066455696202	AAC1; AAC3
GO:0046902	regulation of mitochondrial membrane permeability	biological_process	2	632	4	5613	0.00520770499800944	0.0205679310378113	4.44066455696202	AAC1; AAC3
GO:0004030	aldehyde dehydrogenase [NAD(P)+] activity	molecular_function	2	632	4	5613	0.00520770499800944	0.0205679310378113	4.44066455696202	ALD5; ALD6
GO:0003841	1-acylglycerol-3-phosphate O-acyltransferase activity	molecular_function	2	632	4	5613	0.00520770499800944	0.0205679310378113	4.44066455696202	ALE1; ICT1
GO:0015867	ATP transport	biological_process	2	632	4	5613	0.00520770499800944	0.0205679310378113	4.44066455696202	ANT1; MCD4
GO:0006518	peptide metabolic process	biological_process	2	632	4	5613	0.00520770499800944	0.0205679310378113	4.44066455696202	APE1; PRD1
GO:0006592	ornithine biosynthetic process	biological_process	2	632	4	5613	0.00520770499800944	0.0205679310378113	4.44066455696202	ARG5%2C6; ARG8
GO:0004090	carbonyl reductase (NADPH) activity	molecular_function	2	632	4	5613	0.00520770499800944	0.0205679310378113	4.44066455696202	ARI1; YGL039W
GO:1990316	Atg1/ULK1 kinase complex	cellular_component	2	632	4	5613	0.00520770499800944	0.0205679310378113	4.44066455696202	ATG1; ATG11
GO:1901673	regulation of mitotic spindle assembly	biological_process	2	632	4	5613	0.00520770499800944	0.0205679310378113	4.44066455696202	CLB5; IPL1
GO:0008195	phosphatidate phosphatase activity	molecular_function	2	632	4	5613	0.00520770499800944	0.0205679310378113	4.44066455696202	DPP1; PAH1
GO:0032133	chromosome passenger complex	cellular_component	2	632	4	5613	0.00520770499800944	0.0205679310378113	4.44066455696202	IPL1; NBL1
GO:0034990	nuclear mitotic cohesin complex	cellular_component	2	632	4	5613	0.00520770499800944	0.0205679310378113	4.44066455696202	IRR1; SMC1
GO:0000772	mating pheromone activity	molecular_function	2	632	4	5613	0.00520770499800944	0.0205679310378113	4.44066455696202	MF(ALPHA)1; MF(ALPHA)2
GO:0061395	positive regulation of transcription from RNA polymerase II promoter in response to arsenic-containing substance	biological_process	2	632	4	5613	0.00520770499800944	0.0205679310378113	4.44066455696202	MSN2; RPN4
GO:0006011	UDP-glucose metabolic process	biological_process	2	632	4	5613	0.00520770499800944	0.0205679310378113	4.44066455696202	PGM1; PGM2
GO:0015846	polyamine transport	biological_process	2	632	4	5613	0.00520770499800944	0.0205679310378113	4.44066455696202	PTK1; PTK2
GO:0004748	ribonucleoside-diphosphate reductase activity, thioredoxin disulfide as acceptor	molecular_function	2	632	4	5613	0.00520770499800944	0.0205679310378113	4.44066455696202	RNR1; RNR2
GO:0005971	ribonucleoside-diphosphate reductase complex	cellular_component	2	632	4	5613	0.00520770499800944	0.0205679310378113	4.44066455696202	RNR1; RNR2
GO:1903600	glutaminase complex	cellular_component	2	632	4	5613	0.00520770499800944	0.0205679310378113	4.44066455696202	SNO1; SNZ1
GO:0072687	meiotic spindle	cellular_component	2	632	4	5613	0.00520770499800944	0.0205679310378113	4.44066455696202	SPO13; SPR28
GO:0000296	spermine transport	biological_process	2	632	4	5613	0.00520770499800944	0.0205679310378113	4.44066455696202	TPO1; TPO4
GO:0000297	spermine transmembrane transporter activity	molecular_function	2	632	4	5613	0.00520770499800944	0.0205679310378113	4.44066455696202	TPO1; TPO4
GO:0015606	spermidine transmembrane transporter activity	molecular_function	2	632	4	5613	0.00520770499800944	0.0205679310378113	4.44066455696202	TPO1; TPO4
GO:0015848	spermidine transport	biological_process	2	632	4	5613	0.00520770499800944	0.0205679310378113	4.44066455696202	TPO1; TPO4
GO:0009058	biosynthetic process	biological_process	2	632	4	5613	0.00520770499800944	0.0205679310378113	4.44066455696202	YER152C; YHI9
GO:0006109	regulation of carbohydrate metabolic process	biological_process	2	632	4	5613	0.00520770499800944	0.0205679310378113	4.44066455696202	YKR075C; YOR29-13
GO:0000287	magnesium ion binding	molecular_function	12	632	54	5613	0.00575969134792787	0.0226934601550252	1.97362869198312	CDC19; DUT1; ENO2; FAS2; LEU2; LYS5; PDC1; PGM1; PGM2; PRY1; PYK2; THI3
GO:0015297	antiporter activity	molecular_function	5	632	16	5613	0.0059035151676171	0.0232044866516624	2.77541534810127	DIC1; HNM1; TPO1; TPO4; YHK8
GO:0006096	glycolytic process	biological_process	6	632	21	5613	0.00625838036536741	0.0245406179959395	2.5375226039783	CDC19; EMI2; ENO2; GPM1; PGK1; YLR446W
GO:0006270	DNA replication initiation	biological_process	9	632	37	5613	0.00627803428364523	0.0245590722095931	2.16032329798153	CDC45; CTF18; POL1; POL12; PRI2; RAD53; RIF1; RTT107; SLD3
GO:0006783	heme biosynthetic process	biological_process	4	632	12	5613	0.00717143610725833	0.0278550106955684	2.96044303797468	AAC1; HEM13; HEM15; HEM2
GO:0015992	proton transport	biological_process	4	632	12	5613	0.00717143610725833	0.0278550106955684	2.96044303797468	ANT1; PMA2; YDL183C; YHK8
GO:0042149	cellular response to glucose starvation	biological_process	4	632	12	5613	0.00717143610725833	0.0278550106955684	2.96044303797468	SDS24; SIP5; YKR075C; YOR29-13
GO:0001100	negative regulation of exit from mitosis	biological_process	3	632	8	5613	0.00768304716334851	0.0293563871846084	3.33049841772152	AMN1; KEL2; PDS1
GO:0006279	premeiotic DNA replication	biological_process	3	632	8	5613	0.00768304716334851	0.0293563871846084	3.33049841772152	CLB5; POL1; RIM4
GO:0000076	DNA replication checkpoint	biological_process	3	632	8	5613	0.00768304716334851	0.0293563871846084	3.33049841772152	CSM3; DDC1; TOF1
GO:0047372	acylglycerol lipase activity	molecular_function	3	632	8	5613	0.00768304716334851	0.0293563871846084	3.33049841772152	EEB1; MGL2; ROG1
GO:0032126	eisosome	cellular_component	3	632	8	5613	0.00768304716334851	0.0293563871846084	3.33049841772152	FHN1; NCE102; SEG1
GO:0045144	meiotic sister chromatid segregation	biological_process	3	632	8	5613	0.00768304716334851	0.0293563871846084	3.33049841772152	IPL1; IRC15; RDH54
GO:0044262	cellular carbohydrate metabolic process	biological_process	3	632	8	5613	0.00768304716334851	0.0293563871846084	3.33049841772152	MAL13; RPE1; TPS1
GO:0000324	fungal-type vacuole	cellular_component	13	632	63	5613	0.00896377128074405	0.0320993538673582	1.83265521398433	APE1; AVT1; COT1; ENO2; MCD4; PRD1; PRM5; PUG1; RNY1; RTA1; TRX1; VAM6; YVC1
GO:0031225	anchored component of membrane	cellular_component	11	632	51	5613	0.00948259910752986	0.0320993538673582	1.91558078927774	DAN1; DAN4; FLO1; FLO5; FLO9; PLB2; TIR1; TIR2; TIR3; TIR4; TOS6
GO:0003700	DNA binding transcription factor activity	molecular_function	10	632	45	5613	0.00951991204827502	0.0320993538673582	1.97362869198312	GLN3; HMS2; MAL13; MGA1; RFX1; STB5; TEA1; XBP1; YAP7; YFR057W
GO:0005773	vacuole	cellular_component	7	632	28	5613	0.00988252601740306	0.0320993538673582	2.22033227848101	ATR1; ERG6; PAH1; RNY1; YHR202W; YKR075C; YOR29-13
GO:0005975	carbohydrate metabolic process	biological_process	6	632	23	5613	0.0108066497535635	0.0320993538673582	2.31686846450193	EGH1; MIG2; PMI40; SOL3; SOL4; TAL1
GO:0004075	biotin carboxylase activity	molecular_function	2	632	5	5613	0.0119310105246161	0.0320993538673582	3.55253164556962	ACC1; HFA1
GO:0003955	NAD(P)H dehydrogenase (quinone) activity	molecular_function	2	632	5	5613	0.0119310105246161	0.0320993538673582	3.55253164556962	AIF1; LOT6
GO:0016616	oxidoreductase activity, acting on the CH-OH group of donors, NAD or NADP as acceptor	molecular_function	2	632	5	5613	0.0119310105246161	0.0320993538673582	3.55253164556962	BDH2; YPL113C
GO:0005940	septin ring	cellular_component	2	632	5	5613	0.0119310105246161	0.0320993538673582	3.55253164556962	BNI4; KCC4
GO:0005536	glucose binding	molecular_function	2	632	5	5613	0.0119310105246161	0.0320993538673582	3.55253164556962	EMI2; YLR446W
GO:0034755	iron ion transmembrane transport	biological_process	2	632	5	5613	0.0119310105246161	0.0320993538673582	3.55253164556962	FET3; FTR1
GO:0006012	galactose metabolic process	biological_process	2	632	5	5613	0.0119310105246161	0.0320993538673582	3.55253164556962	GAL2; GAL80
GO:0043433	negative regulation of DNA binding transcription factor activity	biological_process	2	632	5	5613	0.0119310105246161	0.0320993538673582	3.55253164556962	GAL80; PCL5
GO:0019915	lipid storage	biological_process	2	632	5	5613	0.0119310105246161	0.0320993538673582	3.55253164556962	LRO1; YPR147C
GO:0061406	positive regulation of transcription from RNA polymerase II promoter in response to glucose starvation	biological_process	2	632	5	5613	0.0119310105246161	0.0320993538673582	3.55253164556962	MSN2; YAK1
GO:0000949	aromatic amino acid family catabolic process to alcohol via Ehrlich pathway	biological_process	2	632	5	5613	0.0119310105246161	0.0320993538673582	3.55253164556962	PDC1; THI3
GO:0003730	mRNA 3'-UTR binding	molecular_function	2	632	5	5613	0.0119310105246161	0.0320993538673582	3.55253164556962	PHO92; TIS11
GO:0005775	vacuolar lumen	cellular_component	2	632	5	5613	0.0119310105246161	0.0320993538673582	3.55253164556962	RNY1; STE3
GO:0015893	drug transport	biological_process	2	632	5	5613	0.0119310105246161	0.0320993538673582	3.55253164556962	SGE1; YHK8
GO:0033235	positive regulation of protein sumoylation	biological_process	2	632	5	5613	0.0119310105246161	0.0320993538673582	3.55253164556962	SPO16; ZIP2
GO:0006998	nuclear envelope organization	biological_process	3	632	9	5613	0.0126110126466275	0.0320993538673582	2.96044303797468	ACC1; MPS3; NEM1
GO:0061709	reticulophagy	biological_process	3	632	9	5613	0.0126110126466275	0.0320993538673582	2.96044303797468	ATG1; ATG11; VPS21
GO:0000710	meiotic mismatch repair	biological_process	3	632	9	5613	0.0126110126466275	0.0320993538673582	2.96044303797468	MSH2; PMS1; POL30
GO:0035269	protein O-linked mannosylation	biological_process	3	632	9	5613	0.0126110126466275	0.0320993538673582	2.96044303797468	PMT3; PMT5; PMT6
GO:0003987	acetate-CoA ligase activity	molecular_function	1	632	2	5613	0.0126600007949167	0.0320993538673582	4.44066455696202	ACS2
GO:0016208	AMP binding	molecular_function	1	632	2	5613	0.0126600007949167	0.0320993538673582	4.44066455696202	ACS2
GO:0016880	acid-ammonia (or amide) ligase activity	molecular_function	1	632	2	5613	0.0126600007949167	0.0320993538673582	4.44066455696202	ACS2
GO:0019427	acetyl-CoA biosynthetic process from acetate	biological_process	1	632	2	5613	0.0126600007949167	0.0320993538673582	4.44066455696202	ACS2
GO:0043458	ethanol biosynthetic process involved in glucose fermentation to ethanol	biological_process	1	632	2	5613	0.0126600007949167	0.0320993538673582	4.44066455696202	ADH5
GO:0008106	alcohol dehydrogenase (NADP+) activity	molecular_function	1	632	2	5613	0.0126600007949167	0.0320993538673582	4.44066455696202	ADH6
GO:0033833	hydroxymethylfurfural reductase (NADH) activity	molecular_function	1	632	2	5613	0.0126600007949167	0.0320993538673582	4.44066455696202	ADH6
GO:0033859	furaldehyde metabolic process	biological_process	1	632	2	5613	0.0126600007949167	0.0320993538673582	4.44066455696202	ADH6
GO:0036086	positive regulation of transcription from RNA polymerase II promoter in response to iron ion starvation	biological_process	1	632	2	5613	0.0126600007949167	0.0320993538673582	4.44066455696202	AFT1
GO:0047184	1-acylglycerophosphocholine O-acyltransferase activity	molecular_function	1	632	2	5613	0.0126600007949167	0.0320993538673582	4.44066455696202	ALE1
GO:0043014	alpha-tubulin binding	molecular_function	1	632	2	5613	0.0126600007949167	0.0320993538673582	4.44066455696202	ALF1
GO:0044778	meiotic DNA integrity checkpoint	biological_process	1	632	2	5613	0.0126600007949167	0.0320993538673582	4.44066455696202	AMA1
GO:0045905	positive regulation of translational termination	biological_process	1	632	2	5613	0.0126600007949167	0.0320993538673582	4.44066455696202	ANB1
GO:0003877	ATP adenylyltransferase activity	molecular_function	1	632	2	5613	0.0126600007949167	0.0320993538673582	4.44066455696202	APA2
GO:0004780	sulfate adenylyltransferase (ADP) activity	molecular_function	1	632	2	5613	0.0126600007949167	0.0320993538673582	4.44066455696202	APA2
GO:0008796	bis(5'-nucleosyl)-tetraphosphatase activity	molecular_function	1	632	2	5613	0.0126600007949167	0.0320993538673582	4.44066455696202	APA2
GO:0006833	water transport	biological_process	1	632	2	5613	0.0126600007949167	0.0320993538673582	4.44066455696202	AQY1
GO:0015250	water channel activity	molecular_function	1	632	2	5613	0.0126600007949167	0.0320993538673582	4.44066455696202	AQY1
GO:0003942	N-acetyl-gamma-glutamyl-phosphate reductase activity	molecular_function	1	632	2	5613	0.0126600007949167	0.0320993538673582	4.44066455696202	ARG5%2C6
GO:0034618	arginine binding	molecular_function	1	632	2	5613	0.0126600007949167	0.0320993538673582	4.44066455696202	ARG5%2C6
GO:0006572	tyrosine catabolic process	biological_process	1	632	2	5613	0.0126600007949167	0.0320993538673582	4.44066455696202	ARO80
GO:0009074	aromatic amino acid family catabolic process	biological_process	1	632	2	5613	0.0126600007949167	0.0320993538673582	4.44066455696202	ARO80
GO:0000421	autophagosome membrane	cellular_component	1	632	2	5613	0.0126600007949167	0.0320993538673582	4.44066455696202	ATG1
GO:0046713	borate transport	biological_process	1	632	2	5613	0.0126600007949167	0.0320993538673582	4.44066455696202	ATR1
GO:0003333	amino acid transmembrane transport	biological_process	1	632	2	5613	0.0126600007949167	0.0320993538673582	4.44066455696202	AVT1
GO:0052654	L-leucine transaminase activity	molecular_function	1	632	2	5613	0.0126600007949167	0.0320993538673582	4.44066455696202	BAT1
GO:0052655	L-valine transaminase activity	molecular_function	1	632	2	5613	0.0126600007949167	0.0320993538673582	4.44066455696202	BAT1
GO:0052656	L-isoleucine transaminase activity	molecular_function	1	632	2	5613	0.0126600007949167	0.0320993538673582	4.44066455696202	BAT1
GO:0004514	nicotinate-nucleotide diphosphorylase (carboxylating) activity	molecular_function	1	632	2	5613	0.0126600007949167	0.0320993538673582	4.44066455696202	BNA6
GO:0060003	copper ion export	biological_process	1	632	2	5613	0.0126600007949167	0.0320993538673582	4.44066455696202	CCC2
GO:0006231	dTMP biosynthetic process	biological_process	1	632	2	5613	0.0126600007949167	0.0320993538673582	4.44066455696202	CDC21
GO:0004550	nucleoside diphosphate kinase activity	molecular_function	1	632	2	5613	0.0126600007949167	0.0320993538673582	4.44066455696202	CDC8
GO:0006165	nucleoside diphosphate phosphorylation	biological_process	1	632	2	5613	0.0126600007949167	0.0320993538673582	4.44066455696202	CDC8
GO:0009041	uridylate kinase activity	molecular_function	1	632	2	5613	0.0126600007949167	0.0320993538673582	4.44066455696202	CDC8
GO:0003910	DNA ligase (ATP) activity	molecular_function	1	632	2	5613	0.0126600007949167	0.0320993538673582	4.44066455696202	CDC9
GO:0071897	DNA biosynthetic process	biological_process	1	632	2	5613	0.0126600007949167	0.0320993538673582	4.44066455696202	CDC9
GO:0048487	beta-tubulin binding	molecular_function	1	632	2	5613	0.0126600007949167	0.0320993538673582	4.44066455696202	CIN1
GO:0004103	choline kinase activity	molecular_function	1	632	2	5613	0.0126600007949167	0.0320993538673582	4.44066455696202	CKI1
GO:0004305	ethanolamine kinase activity	molecular_function	1	632	2	5613	0.0126600007949167	0.0320993538673582	4.44066455696202	CKI1
GO:0045740	positive regulation of DNA replication	biological_process	1	632	2	5613	0.0126600007949167	0.0320993538673582	4.44066455696202	CLB5
GO:0006824	cobalt ion transport	biological_process	1	632	2	5613	0.0126600007949167	0.0320993538673582	4.44066455696202	COT1
GO:0004087	carbamoyl-phosphate synthase (ammonia) activity	molecular_function	1	632	2	5613	0.0126600007949167	0.0320993538673582	4.44066455696202	CPA2
GO:0005951	carbamoyl-phosphate synthase complex	cellular_component	1	632	2	5613	0.0126600007949167	0.0320993538673582	4.44066455696202	CPA2
GO:0004113	2',3'-cyclic-nucleotide 3'-phosphodiesterase activity	molecular_function	1	632	2	5613	0.0126600007949167	0.0320993538673582	4.44066455696202	CPD1
GO:0004142	diacylglycerol cholinephosphotransferase activity	molecular_function	1	632	2	5613	0.0126600007949167	0.0320993538673582	4.44066455696202	CPT1
GO:0006657	CDP-choline pathway	biological_process	1	632	2	5613	0.0126600007949167	0.0320993538673582	4.44066455696202	CPT1
GO:0051999	mannosyl-inositol phosphorylceramide biosynthetic process	biological_process	1	632	2	5613	0.0126600007949167	0.0320993538673582	4.44066455696202	CSH1
GO:0004573	mannosyl-oligosaccharide glucosidase activity	molecular_function	1	632	2	5613	0.0126600007949167	0.0320993538673582	4.44066455696202	CWH41
GO:0009311	oligosaccharide metabolic process	biological_process	1	632	2	5613	0.0126600007949167	0.0320993538673582	4.44066455696202	CWH41
GO:0032443	regulation of ergosterol biosynthetic process	biological_process	1	632	2	5613	0.0126600007949167	0.0320993538673582	4.44066455696202	DAP1
GO:0004165	dodecenoyl-CoA delta-isomerase activity	molecular_function	1	632	2	5613	0.0126600007949167	0.0320993538673582	4.44066455696202	DCI1
GO:0071479	cellular response to ionizing radiation	biological_process	1	632	2	5613	0.0126600007949167	0.0320993538673582	4.44066455696202	DDC1
GO:0019348	dolichol metabolic process	biological_process	1	632	2	5613	0.0126600007949167	0.0320993538673582	4.44066455696202	DFG10
GO:0006545	glycine biosynthetic process	biological_process	1	632	2	5613	0.0126600007949167	0.0320993538673582	4.44066455696202	DFR1
GO:0015131	oxaloacetate transmembrane transporter activity	molecular_function	1	632	2	5613	0.0126600007949167	0.0320993538673582	4.44066455696202	DIC1
GO:0015729	oxaloacetate transport	biological_process	1	632	2	5613	0.0126600007949167	0.0320993538673582	4.44066455696202	DIC1
GO:0019516	lactate oxidation	biological_process	1	632	2	5613	0.0126600007949167	0.0320993538673582	4.44066455696202	DLD2
GO:0051990	(R)-2-hydroxyglutarate dehydrogenase activity	molecular_function	1	632	2	5613	0.0126600007949167	0.0320993538673582	4.44066455696202	DLD2
GO:1903457	lactate catabolic process	biological_process	1	632	2	5613	0.0126600007949167	0.0320993538673582	4.44066455696202	DLD2
GO:0003850	2-deoxyglucose-6-phosphatase activity	molecular_function	1	632	2	5613	0.0126600007949167	0.0320993538673582	4.44066455696202	DOG1
GO:0000810	diacylglycerol diphosphate phosphatase activity	molecular_function	1	632	2	5613	0.0126600007949167	0.0320993538673582	4.44066455696202	DPP1
GO:0004170	dUTP diphosphatase activity	molecular_function	1	632	2	5613	0.0126600007949167	0.0320993538673582	4.44066455696202	DUT1
GO:0006226	dUMP biosynthetic process	biological_process	1	632	2	5613	0.0126600007949167	0.0320993538673582	4.44066455696202	DUT1
GO:0009213	pyrimidine deoxyribonucleoside triphosphate catabolic process	biological_process	1	632	2	5613	0.0126600007949167	0.0320993538673582	4.44066455696202	DUT1
GO:0035870	dITP diphosphatase activity	molecular_function	1	632	2	5613	0.0126600007949167	0.0320993538673582	4.44066455696202	DUT1
GO:0004161	dimethylallyltranstransferase activity	molecular_function	1	632	2	5613	0.0126600007949167	0.0320993538673582	4.44066455696202	ERG20
GO:0004337	geranyltranstransferase activity	molecular_function	1	632	2	5613	0.0126600007949167	0.0320993538673582	4.44066455696202	ERG20
GO:0033384	geranyl diphosphate biosynthetic process	biological_process	1	632	2	5613	0.0126600007949167	0.0320993538673582	4.44066455696202	ERG20
GO:0003854	3-beta-hydroxy-delta5-steroid dehydrogenase activity	molecular_function	1	632	2	5613	0.0126600007949167	0.0320993538673582	4.44066455696202	ERG26
GO:0016971	flavin-linked sulfhydryl oxidase activity	molecular_function	1	632	2	5613	0.0126600007949167	0.0320993538673582	4.44066455696202	ERV1
GO:0019171	3-hydroxyacyl-[acyl-carrier-protein] dehydratase activity	molecular_function	1	632	2	5613	0.0126600007949167	0.0320993538673582	4.44066455696202	FAS1
GO:0004315	3-oxoacyl-[acyl-carrier-protein] synthase activity	molecular_function	1	632	2	5613	0.0126600007949167	0.0320993538673582	4.44066455696202	FAS2
GO:0004316	3-oxoacyl-[acyl-carrier-protein] reductase (NADPH) activity	molecular_function	1	632	2	5613	0.0126600007949167	0.0320993538673582	4.44066455696202	FAS2
GO:0102131	3-oxo-glutaryl-[acp] methyl ester reductase activity	molecular_function	1	632	2	5613	0.0126600007949167	0.0320993538673582	4.44066455696202	FAS2
GO:0102132	3-oxo-pimeloyl-[acp] methyl ester reductase activity	molecular_function	1	632	2	5613	0.0126600007949167	0.0320993538673582	4.44066455696202	FAS2
GO:0016156	fumarate reductase (NADH) activity	molecular_function	1	632	2	5613	0.0126600007949167	0.0320993538673582	4.44066455696202	FRD1
GO:0071454	cellular response to anoxia	biological_process	1	632	2	5613	0.0126600007949167	0.0320993538673582	4.44066455696202	FRD1
GO:0016657	oxidoreductase activity, acting on NAD(P)H, nitrogenous group as acceptor	molecular_function	1	632	2	5613	0.0126600007949167	0.0320993538673582	4.44066455696202	FRM2
GO:0033673	negative regulation of kinase activity	biological_process	1	632	2	5613	0.0126600007949167	0.0320993538673582	4.44066455696202	GAL80
GO:0008466	glycogenin glucosyltransferase activity	molecular_function	1	632	2	5613	0.0126600007949167	0.0320993538673582	4.44066455696202	GLG1
GO:0102751	UDP-alpha-D-glucose:glucosyl-glycogenin alpha-D-glucosyltransferase activity	molecular_function	1	632	2	5613	0.0126600007949167	0.0320993538673582	4.44066455696202	GLG1
GO:0042128	nitrate assimilation	biological_process	1	632	2	5613	0.0126600007949167	0.0320993538673582	4.44066455696202	GLN3
GO:0006044	N-acetylglucosamine metabolic process	biological_process	1	632	2	5613	0.0126600007949167	0.0320993538673582	4.44066455696202	GNA1
GO:0004367	glycerol-3-phosphate dehydrogenase [NAD+] activity	molecular_function	1	632	2	5613	0.0126600007949167	0.0320993538673582	4.44066455696202	GPD2
GO:0046168	glycerol-3-phosphate catabolic process	biological_process	1	632	2	5613	0.0126600007949167	0.0320993538673582	4.44066455696202	GPD2
GO:0017177	glucosidase II complex	cellular_component	1	632	2	5613	0.0126600007949167	0.0320993538673582	4.44066455696202	GTB1
GO:0006163	purine nucleotide metabolic process	biological_process	1	632	2	5613	0.0126600007949167	0.0320993538673582	4.44066455696202	GUK1
GO:0004325	ferrochelatase activity	molecular_function	1	632	2	5613	0.0126600007949167	0.0320993538673582	4.44066455696202	HEM15
GO:1990166	protein localization to site of double-strand break	biological_process	1	632	2	5613	0.0126600007949167	0.0320993538673582	4.44066455696202	HFM1
GO:0004420	hydroxymethylglutaryl-CoA reductase (NADPH) activity	molecular_function	1	632	2	5613	0.0126600007949167	0.0320993538673582	4.44066455696202	HMG1
GO:0000838	Hrd1p ubiquitin ligase ERAD-M complex	cellular_component	1	632	2	5613	0.0126600007949167	0.0320993538673582	4.44066455696202	HRD1
GO:1904264	ubiquitin protein ligase activity involved in ERAD pathway	molecular_function	1	632	2	5613	0.0126600007949167	0.0320993538673582	4.44066455696202	HRD1
GO:0090266	regulation of mitotic cell cycle spindle assembly checkpoint	biological_process	1	632	2	5613	0.0126600007949167	0.0320993538673582	4.44066455696202	IPL1
GO:0045931	positive regulation of mitotic cell cycle	biological_process	1	632	2	5613	0.0126600007949167	0.0320993538673582	4.44066455696202	IRC15
GO:0032473	cytoplasmic side of mitochondrial outer membrane	cellular_component	1	632	2	5613	0.0126600007949167	0.0320993538673582	4.44066455696202	JSN1
GO:0006672	ceramide metabolic process	biological_process	1	632	2	5613	0.0126600007949167	0.0320993538673582	4.44066455696202	LRO1
GO:0004410	homocitrate synthase activity	molecular_function	1	632	2	5613	0.0126600007949167	0.0320993538673582	4.44066455696202	LYS21
GO:0018065	protein-cofactor linkage	biological_process	1	632	2	5613	0.0126600007949167	0.0320993538673582	4.44066455696202	LYS5
GO:0015421	oligopeptide-transporting ATPase activity	molecular_function	1	632	2	5613	0.0126600007949167	0.0320993538673582	4.44066455696202	MDL1
GO:0090374	oligopeptide export from mitochondrion	biological_process	1	632	2	5613	0.0126600007949167	0.0320993538673582	4.44066455696202	MDL1
GO:0004489	methylenetetrahydrofolate reductase (NAD(P)H) activity	molecular_function	1	632	2	5613	0.0126600007949167	0.0320993538673582	4.44066455696202	MET13
GO:0043240	Fanconi anaemia nuclear complex	cellular_component	1	632	2	5613	0.0126600007949167	0.0320993538673582	4.44066455696202	MHF2
GO:0071821	FANCM-MHF complex	cellular_component	1	632	2	5613	0.0126600007949167	0.0320993538673582	4.44066455696202	MHF2
GO:0034644	cellular response to UV	biological_process	1	632	2	5613	0.0126600007949167	0.0320993538673582	4.44066455696202	MIG3
GO:0036508	protein alpha-1,2-demannosylation	biological_process	1	632	2	5613	0.0126600007949167	0.0320993538673582	4.44066455696202	MNL1
GO:1904382	mannose trimming involved in glycoprotein ERAD pathway	biological_process	1	632	2	5613	0.0126600007949167	0.0320993538673582	4.44066455696202	MNL1
GO:0071474	cellular hyperosmotic response	biological_process	1	632	2	5613	0.0126600007949167	0.0320993538673582	4.44066455696202	MOT3
GO:0032301	MutSalpha complex	cellular_component	1	632	2	5613	0.0126600007949167	0.0320993538673582	4.44066455696202	MSH2
GO:0061401	positive regulation of transcription from RNA polymerase II promoter in response to a hypotonic environment	biological_process	1	632	2	5613	0.0126600007949167	0.0320993538673582	4.44066455696202	MSN2
GO:0061403	positive regulation of transcription from RNA polymerase II promoter in response to nitrosative stress	biological_process	1	632	2	5613	0.0126600007949167	0.0320993538673582	4.44066455696202	MSN2
GO:0061405	positive regulation of transcription from RNA polymerase II promoter in response to hydrostatic pressure	biological_process	1	632	2	5613	0.0126600007949167	0.0320993538673582	4.44066455696202	MSN2
GO:0061407	positive regulation of transcription from RNA polymerase II promoter in response to hydrogen peroxide	biological_process	1	632	2	5613	0.0126600007949167	0.0320993538673582	4.44066455696202	MSN2
GO:0061409	positive regulation of transcription from RNA polymerase II promoter in response to freezing	biological_process	1	632	2	5613	0.0126600007949167	0.0320993538673582	4.44066455696202	MSN2
GO:0061411	positive regulation of transcription from RNA polymerase II promoter in response to cold	biological_process	1	632	2	5613	0.0126600007949167	0.0320993538673582	4.44066455696202	MSN2
GO:0061434	regulation of replicative cell aging by regulation of transcription from RNA polymerase II promoter in response to caloric restriction	biological_process	1	632	2	5613	0.0126600007949167	0.0320993538673582	4.44066455696202	MSN2
GO:0071483	cellular response to blue light	biological_process	1	632	2	5613	0.0126600007949167	0.0320993538673582	4.44066455696202	MSN2
GO:0071244	cellular response to carbon dioxide	biological_process	1	632	2	5613	0.0126600007949167	0.0320993538673582	4.44066455696202	NCE103
GO:0071595	Nem1-Spo7 phosphatase complex	cellular_component	1	632	2	5613	0.0126600007949167	0.0320993538673582	4.44066455696202	NEM1
GO:1903740	positive regulation of phosphatidate phosphatase activity	biological_process	1	632	2	5613	0.0126600007949167	0.0320993538673582	4.44066455696202	NEM1
GO:1900464	negative regulation of cellular hyperosmotic salinity response by negative regulation of transcription from RNA polymerase II promoter	biological_process	1	632	2	5613	0.0126600007949167	0.0320993538673582	4.44066455696202	NRG2
GO:0034257	nicotinamide riboside transmembrane transporter activity	molecular_function	1	632	2	5613	0.0126600007949167	0.0320993538673582	4.44066455696202	NRT1
GO:0034258	nicotinamide riboside transport	biological_process	1	632	2	5613	0.0126600007949167	0.0320993538673582	4.44066455696202	NRT1
GO:0005548	phospholipid transporter activity	molecular_function	1	632	2	5613	0.0126600007949167	0.0320993538673582	4.44066455696202	OSH6
GO:0043325	phosphatidylinositol-3,4-bisphosphate binding	molecular_function	1	632	2	5613	0.0126600007949167	0.0320993538673582	4.44066455696202	OSH6
GO:0046281	cinnamic acid catabolic process	biological_process	1	632	2	5613	0.0126600007949167	0.0320993538673582	4.44066455696202	PAD1
GO:0051188	cofactor biosynthetic process	biological_process	1	632	2	5613	0.0126600007949167	0.0320993538673582	4.44066455696202	PAD1
GO:0009062	fatty acid catabolic process	biological_process	1	632	2	5613	0.0126600007949167	0.0320993538673582	4.44066455696202	PAH1
GO:0019899	enzyme binding	molecular_function	1	632	2	5613	0.0126600007949167	0.0320993538673582	4.44066455696202	PDS1
GO:0000095	S-adenosyl-L-methionine transmembrane transporter activity	molecular_function	1	632	2	5613	0.0126600007949167	0.0320993538673582	4.44066455696202	PET8
GO:0015805	S-adenosyl-L-methionine transport	biological_process	1	632	2	5613	0.0126600007949167	0.0320993538673582	4.44066455696202	PET8
GO:0005052	peroxisome matrix targeting signal-1 binding	molecular_function	1	632	2	5613	0.0126600007949167	0.0320993538673582	4.44066455696202	PEX9
GO:0019220	regulation of phosphate metabolic process	biological_process	1	632	2	5613	0.0126600007949167	0.0320993538673582	4.44066455696202	PHO92
GO:0006754	ATP biosynthetic process	biological_process	1	632	2	5613	0.0126600007949167	0.0320993538673582	4.44066455696202	PMA2
GO:0097583	dolichyl-phosphate-mannose-protein mannosyltransferase Pmt1p-Pmt3p dimer complex	cellular_component	1	632	2	5613	0.0126600007949167	0.0320993538673582	4.44066455696202	PMT3
GO:0097584	dolichyl-phosphate-mannose-protein mannosyltransferase Pmt5p-Pmt2p dimer complex	cellular_component	1	632	2	5613	0.0126600007949167	0.0320993538673582	4.44066455696202	PMT5
GO:0006287	base-excision repair, gap-filling	biological_process	1	632	2	5613	0.0126600007949167	0.0320993538673582	4.44066455696202	POL2
GO:0045004	DNA replication proofreading	biological_process	1	632	2	5613	0.0126600007949167	0.0320993538673582	4.44066455696202	POL2
GO:0032220	plasma membrane fusion involved in cytogamy	biological_process	1	632	2	5613	0.0126600007949167	0.0320993538673582	4.44066455696202	PRM1
GO:1901255	nucleotide-excision repair involved in interstrand cross-link repair	biological_process	1	632	2	5613	0.0126600007949167	0.0320993538673582	4.44066455696202	RAD14
GO:0042326	negative regulation of phosphorylation	biological_process	1	632	2	5613	0.0126600007949167	0.0320993538673582	4.44066455696202	RAD53
GO:0004660	protein farnesyltransferase activity	molecular_function	1	632	2	5613	0.0126600007949167	0.0320993538673582	4.44066455696202	RAM2
GO:0004661	protein geranylgeranyltransferase activity	molecular_function	1	632	2	5613	0.0126600007949167	0.0320993538673582	4.44066455696202	RAM2
GO:0004662	CAAX-protein geranylgeranyltransferase activity	molecular_function	1	632	2	5613	0.0126600007949167	0.0320993538673582	4.44066455696202	RAM2
GO:0005953	CAAX-protein geranylgeranyltransferase complex	cellular_component	1	632	2	5613	0.0126600007949167	0.0320993538673582	4.44066455696202	RAM2
GO:0005965	protein farnesyltransferase complex	cellular_component	1	632	2	5613	0.0126600007949167	0.0320993538673582	4.44066455696202	RAM2
GO:0003916	DNA topoisomerase activity	molecular_function	1	632	2	5613	0.0126600007949167	0.0320993538673582	4.44066455696202	RDH54
GO:0032392	DNA geometric change	biological_process	1	632	2	5613	0.0126600007949167	0.0320993538673582	4.44066455696202	RDH54
GO:0005094	Rho GDP-dissociation inhibitor activity	molecular_function	1	632	2	5613	0.0126600007949167	0.0320993538673582	4.44066455696202	RDI1
GO:0000800	lateral element	cellular_component	1	632	2	5613	0.0126600007949167	0.0320993538673582	4.44066455696202	RED1
GO:0006112	energy reserve metabolic process	biological_process	1	632	2	5613	0.0126600007949167	0.0320993538673582	4.44066455696202	RGI1
GO:0005095	GTPase inhibitor activity	molecular_function	1	632	2	5613	0.0126600007949167	0.0320993538673582	4.44066455696202	ROY1
GO:0009052	pentose-phosphate shunt, non-oxidative branch	biological_process	1	632	2	5613	0.0126600007949167	0.0320993538673582	4.44066455696202	RPE1
GO:0008160	protein tyrosine phosphatase activator activity	molecular_function	1	632	2	5613	0.0126600007949167	0.0320993538673582	4.44066455696202	RRD2
GO:0001164	RNA polymerase I CORE element sequence-specific DNA binding	molecular_function	1	632	2	5613	0.0126600007949167	0.0320993538673582	4.44066455696202	RRN7
GO:1903775	regulation of DNA double-strand break processing	biological_process	1	632	2	5613	0.0126600007949167	0.0320993538673582	4.44066455696202	RTT107
GO:0070971	endoplasmic reticulum exit site	cellular_component	1	632	2	5613	0.0126600007949167	0.0320993538673582	4.44066455696202	SAR1
GO:0015197	peptide transporter activity	molecular_function	1	632	2	5613	0.0126600007949167	0.0320993538673582	4.44066455696202	SEC61
GO:0061759	alpha-ketoglutarate reductase activity	molecular_function	1	632	2	5613	0.0126600007949167	0.0320993538673582	4.44066455696202	SER3
GO:0006343	establishment of chromatin silencing	biological_process	1	632	2	5613	0.0126600007949167	0.0320993538673582	4.44066455696202	SIR1
GO:0000737	DNA catabolic process, endonucleolytic	biological_process	1	632	2	5613	0.0126600007949167	0.0320993538673582	4.44066455696202	SPO11
GO:0003918	DNA topoisomerase type II (ATP-hydrolyzing) activity	molecular_function	1	632	2	5613	0.0126600007949167	0.0320993538673582	4.44066455696202	SPO11
GO:0050708	regulation of protein secretion	biological_process	1	632	2	5613	0.0126600007949167	0.0320993538673582	4.44066455696202	SRO77
GO:0000316	sulfite transport	biological_process	1	632	2	5613	0.0126600007949167	0.0320993538673582	4.44066455696202	SSU1
GO:0071590	nicotinamide riboside biosynthetic process	biological_process	1	632	2	5613	0.0126600007949167	0.0320993538673582	4.44066455696202	STD1
GO:0071592	nicotinic acid riboside biosynthetic process	biological_process	1	632	2	5613	0.0126600007949167	0.0320993538673582	4.44066455696202	STD1
GO:0097446	protein localization to eisosome filament	biological_process	1	632	2	5613	0.0126600007949167	0.0320993538673582	4.44066455696202	SUR7
GO:0004801	sedoheptulose-7-phosphate:D-glyceraldehyde-3-phosphate glyceronetransferase activity	molecular_function	1	632	2	5613	0.0126600007949167	0.0320993538673582	4.44066455696202	TAL1
GO:0051285	cell cortex of cell tip	cellular_component	1	632	2	5613	0.0126600007949167	0.0320993538673582	4.44066455696202	TEA1
GO:0009579	thylakoid	cellular_component	1	632	2	5613	0.0126600007949167	0.0320993538673582	4.44066455696202	THI4
GO:0071497	cellular response to freezing	biological_process	1	632	2	5613	0.0126600007949167	0.0320993538673582	4.44066455696202	TIR2
GO:0071243	cellular response to arsenic-containing substance	biological_process	1	632	2	5613	0.0126600007949167	0.0320993538673582	4.44066455696202	TMC1
GO:0032507	maintenance of protein location in cell	biological_process	1	632	2	5613	0.0126600007949167	0.0320993538673582	4.44066455696202	TOS2
GO:1902413	negative regulation of mitotic cytokinesis	biological_process	1	632	2	5613	0.0126600007949167	0.0320993538673582	4.44066455696202	TOS2
GO:0080058	protein deglutathionylation	biological_process	1	632	2	5613	0.0126600007949167	0.0320993538673582	4.44066455696202	TRX1
GO:0006111	regulation of gluconeogenesis	biological_process	1	632	2	5613	0.0126600007949167	0.0320993538673582	4.44066455696202	TSA1
GO:0019207	kinase regulator activity	molecular_function	1	632	2	5613	0.0126600007949167	0.0320993538673582	4.44066455696202	TSA1
GO:2000767	positive regulation of cytoplasmic translation	biological_process	1	632	2	5613	0.0126600007949167	0.0320993538673582	4.44066455696202	TUB4
GO:0019788	NEDD8 transferase activity	molecular_function	1	632	2	5613	0.0126600007949167	0.0320993538673582	4.44066455696202	UBC12
GO:0036258	multivesicular body assembly	biological_process	1	632	2	5613	0.0126600007949167	0.0320993538673582	4.44066455696202	VPS21
GO:0016653	oxidoreductase activity, acting on NAD(P)H, heme protein as acceptor	molecular_function	1	632	2	5613	0.0126600007949167	0.0320993538673582	4.44066455696202	YAH1
GO:0010811	positive regulation of cell-substrate adhesion	biological_process	1	632	2	5613	0.0126600007949167	0.0320993538673582	4.44066455696202	YAK1
GO:0043505	CENP-A containing nucleosome	cellular_component	1	632	2	5613	0.0126600007949167	0.0320993538673582	4.44066455696202	YBP2
GO:0019912	cyclin-dependent protein kinase activating kinase activity	molecular_function	1	632	2	5613	0.0126600007949167	0.0320993538673582	4.44066455696202	YGK3
GO:0006725	cellular aromatic compound metabolic process	biological_process	1	632	2	5613	0.0126600007949167	0.0320993538673582	4.44066455696202	YGL039W
GO:0042180	cellular ketone metabolic process	biological_process	1	632	2	5613	0.0126600007949167	0.0320993538673582	4.44066455696202	YGL039W
GO:0009166	nucleotide catabolic process	biological_process	1	632	2	5613	0.0126600007949167	0.0320993538673582	4.44066455696202	YHR202W
GO:1901575	organic substance catabolic process	biological_process	1	632	2	5613	0.0126600007949167	0.0320993538673582	4.44066455696202	YJL213W
GO:0016150	translation release factor activity, codon nonspecific	molecular_function	1	632	2	5613	0.0126600007949167	0.0320993538673582	4.44066455696202	YLR281C
GO:0006479	protein methylation	biological_process	1	632	2	5613	0.0126600007949167	0.0320993538673582	4.44066455696202	YNL092W
GO:1990380	Lys48-specific deubiquitinase activity	molecular_function	1	632	2	5613	0.0126600007949167	0.0320993538673582	4.44066455696202	YPL191C
GO:0051645	Golgi localization	biological_process	1	632	2	5613	0.0126600007949167	0.0320993538673582	4.44066455696202	YPT11
GO:0042392	sphingosine-1-phosphate phosphatase activity	molecular_function	1	632	2	5613	0.0126600007949167	0.0320993538673582	4.44066455696202	YSR3
GO:0005227	calcium activated cation channel activity	molecular_function	1	632	2	5613	0.0126600007949167	0.0320993538673582	4.44066455696202	YVC1
GO:0005267	potassium channel activity	molecular_function	1	632	2	5613	0.0126600007949167	0.0320993538673582	4.44066455696202	YVC1
GO:0000794	condensed nuclear chromosome	cellular_component	6	632	24	5613	0.0138116643295889	0.0349654306525647	2.22033227848101	DDC1; HED1; PDS5; REC104; REC8; RFA3
GO:0046872	metal ion binding	molecular_function	69	632	484	5613	0.013938317100039	0.0352317769159448	1.26613989434041	ACC1; ADH4; AFT1; APJ1; BNA2; CDC9; CMP2; CPA2; CPT1; DOG1; ERG10; ERG20; FAR1; FRE4; HFA1; HFM1; HO; HRD1; IMD2; LEU1; MAE1; MGS1; MIG2; MIG3; MOT3; MSN2; NRG2; NRK1; NTO1; OMA1; PMA2; POL1; PRD1; PRI2; RME1; RPE1; RRN7; SET4; SMF3; SPO11; TIS11; URA4; YAH1; YBL005W-B; YBR012W-B; YDR034C-D; YDR210W-B; YDR210W-D; YDR261C-D; YER010C; YER160C; YGR038C-B; YGR161C-D; YHR214C-B; YJL113W; YJL114W; YJR0…
GO:0005657	replication fork	cellular_component	4	632	14	5613	0.014975999204582	0.0377965694210878	2.5375226039783	CDC9; POL1; POL2; POL30
GO:0004672	protein kinase activity	molecular_function	10	632	48	5613	0.0155271623148238	0.0391274964467109	1.85027689873418	FMP48; FRK1; IPL1; KCC4; KIN82; PKP1; PKP2; PTK1; PTK2; YAK1
GO:0006839	mitochondrial transport	biological_process	7	632	31	5613	0.0185394734505985	0.0466467915456865	2.00546141282156	AAC1; ANT1; DIC1; ODC2; ORT1; PET8; YMC2
GO:0016125	sterol metabolic process	biological_process	3	632	10	5613	0.019174598365256	0.0479510884537529	2.66439873417722	ARE1; OSH6; YEH1
GO:0016126	sterol biosynthetic process	biological_process	3	632	10	5613	0.019174598365256	0.0479510884537529	2.66439873417722	HES1; MVD1; PDR16
GO:0006268	DNA unwinding involved in DNA replication	biological_process	3	632	10	5613	0.019174598365256	0.0479510884537529	2.66439873417722	HFM1; RFA3; SLD3
GO:0006629	lipid metabolic process	biological_process	3	632	10	5613	0.019174598365256	0.0479510884537529	2.66439873417722	IRS4; SFK1; TAX4
GO:0034087	establishment of mitotic sister chromatid cohesion	biological_process	4	632	15	5613	0.0204282553118207	0.0510085463181177	2.36835443037975	AFT1; CSM3; MPS3; POL30
GO:0030437	ascospore formation	biological_process	10	632	50	5613	0.020876951596137	0.0520498201402929	1.77626582278481	AMA1; AQY1; CPR1; RAS2; SPO16; SPO24; SPR28; SPR3; SPS4; SUR7
GO:0000947	amino acid catabolic process to alcohol via Ehrlich pathway	biological_process	2	632	6	5613	0.0218796963950912	0.0530994699809968	2.96044303797468	ADH4; ADH5
GO:0004022	alcohol dehydrogenase (NAD) activity	molecular_function	2	632	6	5613	0.0218796963950912	0.0530994699809968	2.96044303797468	ADH4; ADH5
GO:0097038	perinuclear endoplasmic reticulum	cellular_component	2	632	6	5613	0.0218796963950912	0.0530994699809968	2.96044303797468	AIM14; LRO1
GO:0007127	meiosis I	biological_process	2	632	6	5613	0.0218796963950912	0.0530994699809968	2.96044303797468	AMA1; PDS1
GO:0090307	mitotic spindle assembly	biological_process	2	632	6	5613	0.0218796963950912	0.0530994699809968	2.96044303797468	BAS1; KIP1
GO:0009102	biotin biosynthetic process	biological_process	2	632	6	5613	0.0218796963950912	0.0530994699809968	2.96044303797468	BIO3; ISA1
GO:0016036	cellular response to phosphate starvation	biological_process	2	632	6	5613	0.0218796963950912	0.0530994699809968	2.96044303797468	CPA2; PHO5
GO:0048478	replication fork protection	biological_process	2	632	6	5613	0.0218796963950912	0.0530994699809968	2.96044303797468	CSM3; TOF1
GO:0005089	Rho guanyl-nucleotide exchange factor activity	molecular_function	2	632	6	5613	0.0218796963950912	0.0530994699809968	2.96044303797468	FUS2; ROM1
GO:0004602	glutathione peroxidase activity	molecular_function	2	632	6	5613	0.0218796963950912	0.0530994699809968	2.96044303797468	GRX2; GTT1
GO:0001786	phosphatidylserine binding	molecular_function	2	632	6	5613	0.0218796963950912	0.0530994699809968	2.96044303797468	KCC4; OSH6
GO:0006108	malate metabolic process	biological_process	2	632	6	5613	0.0218796963950912	0.0530994699809968	2.96044303797468	MAE1; MDH2
GO:0004712	protein serine/threonine/tyrosine kinase activity	molecular_function	2	632	6	5613	0.0218796963950912	0.0530994699809968	2.96044303797468	RAD53; YAK1
GO:0006139	nucleobase-containing compound metabolic process	biological_process	2	632	6	5613	0.0218796963950912	0.0530994699809968	2.96044303797468	RAD53; SRL3
GO:0071931	positive regulation of transcription involved in G1/S transition of mitotic cell cycle	biological_process	2	632	6	5613	0.0218796963950912	0.0530994699809968	2.96044303797468	RME1; XBP1
GO:0008615	pyridoxine biosynthetic process	biological_process	2	632	6	5613	0.0218796963950912	0.0530994699809968	2.96044303797468	SNO1; SNZ1
GO:0036381	pyridoxal 5'-phosphate synthase (glutamine hydrolysing) activity	molecular_function	2	632	6	5613	0.0218796963950912	0.0530994699809968	2.96044303797468	SNO1; SNZ1
GO:0031105	septin complex	cellular_component	2	632	6	5613	0.0218796963950912	0.0530994699809968	2.96044303797468	SPR28; SPR3
GO:0005524	ATP binding	molecular_function	90	632	665	5613	0.0225024310464299	0.0545302274473219	1.20198439135814	ACC1; ACS2; ADP1; APA2; ARG1; ARG5%2C6; ATG1; AUS1; CAB1; CCC2; CDC19; CDC8; CDC9; CKI1; CPA2; CTF18; EMI2; ERG12; ERG8; FMP48; FRK1; GUK1; HFA1; HFM1; HIS4; IPL1; KCC4; KIN82; KIP1; MDL1; MGS1; MPS3; MSH2; MVD1; NRK1; PCH2; PDR11; PEX1; PGK1; PKH1; PKP1; PKP2; PMA2; PMS1; PTK1; PTK2; PYK2; RAD53; RDH54; RNR1; SMC1; SPO11; TPK3; UBC12; YAK1; YBL005W-B; YBL111C; YBR012W-B; YDR034C-D; YDR210W-B; YD…
GO:0006811	ion transport	biological_process	5	632	21	5613	0.024549198506594	0.0592280956627518	2.11460216998192	AIM14; GMC1; INA1; PHM7; RSN1
GO:0005506	iron ion binding	molecular_function	5	632	21	5613	0.024549198506594	0.0592280956627518	2.11460216998192	BNA1; ERG25; ERG3; ERG5; ISA1
GO:0015035	protein disulfide oxidoreductase activity	molecular_function	5	632	21	5613	0.024549198506594	0.0592280956627518	2.11460216998192	ERV1; EUG1; GRX2; MPD1; TRX1
GO:0006260	DNA replication	biological_process	6	632	27	5613	0.0263305120648572	0.0634325972471559	1.97362869198312	POL1; PRI2; RFA3; RNR1; RNR2; TOF1
GO:0000917	division septum assembly	biological_process	3	632	11	5613	0.027500199178641	0.0657683074970991	2.42218066743383	AIM44; BNI4; SUN4
GO:0035753	maintenance of DNA trinucleotide repeats	biological_process	3	632	11	5613	0.027500199178641	0.0657683074970991	2.42218066743383	CDC9; CTF18; POL30
GO:0005667	transcription factor complex	cellular_component	3	632	11	5613	0.027500199178641	0.0657683074970991	2.42218066743383	ECM23; GLN3; TEC1
GO:0070941	eisosome assembly	biological_process	3	632	11	5613	0.027500199178641	0.0657683074970991	2.42218066743383	FHN1; NCE102; SEG1
GO:0071712	ER-associated misfolded protein catabolic process	biological_process	3	632	11	5613	0.027500199178641	0.0657683074970991	2.42218066743383	PMT3; PMT5; PMT6
GO:0045454	cell redox homeostasis	biological_process	7	632	34	5613	0.0315964159227331	0.0675207405001428	1.82850893521966	EUG1; GRX2; IRC15; MPD1; TRX1; TSA1; TSA2
GO:0006302	double-strand break repair	biological_process	7	632	34	5613	0.0315964159227331	0.0675207405001428	1.82850893521966	PDS5; POL1; POL2; PRI2; REC8; RTT107; SMC1
GO:0006094	gluconeogenesis	biological_process	4	632	17	5613	0.0348471470836058	0.0675207405001428	2.08972449739389	ENO2; GPM1; MDH2; PGK1
GO:0005819	spindle	cellular_component	4	632	17	5613	0.0348471470836058	0.0675207405001428	2.08972449739389	IPL1; NBL1; PDS1; SHE1
GO:0006312	mitotic recombination	biological_process	4	632	17	5613	0.0348471470836058	0.0675207405001428	2.08972449739389	IRC15; IRC8; MSH2; RFA3
GO:0042761	very long-chain fatty acid biosynthetic process	biological_process	2	632	7	5613	0.035128641890871	0.0675207405001428	2.5375226039783	ACB1; ELO1
GO:0032048	cardiolipin metabolic process	biological_process	2	632	7	5613	0.035128641890871	0.0675207405001428	2.5375226039783	AFT1; UPS1
GO:0032956	regulation of actin cytoskeleton organization	biological_process	2	632	7	5613	0.035128641890871	0.0675207405001428	2.5375226039783	AIM14; TSC11
GO:0006488	dolichol-linked oligosaccharide biosynthetic process	biological_process	2	632	7	5613	0.035128641890871	0.0675207405001428	2.5375226039783	ALG14; DFG10
GO:0030287	cell wall-bounded periplasmic space	cellular_component	2	632	7	5613	0.035128641890871	0.0675207405001428	2.5375226039783	ASP3-3; ASP3-4
GO:0008519	ammonium transmembrane transporter activity	molecular_function	2	632	7	5613	0.035128641890871	0.0675207405001428	2.5375226039783	ATO2; ATO3
GO:0015696	ammonium transport	biological_process	2	632	7	5613	0.035128641890871	0.0675207405001428	2.5375226039783	ATO2; ATO3
GO:0019740	nitrogen utilization	biological_process	2	632	7	5613	0.035128641890871	0.0675207405001428	2.5375226039783	ATO2; ATO3
GO:0071949	FAD binding	molecular_function	2	632	7	5613	0.035128641890871	0.0675207405001428	2.5375226039783	BNA4; DLD2
GO:0000272	polysaccharide catabolic process	biological_process	2	632	7	5613	0.035128641890871	0.0675207405001428	2.5375226039783	CTS2; SUN4
GO:0005797	Golgi medial cisterna	cellular_component	2	632	7	5613	0.035128641890871	0.0675207405001428	2.5375226039783	ECM30; GNT1
GO:0003756	protein disulfide isomerase activity	molecular_function	2	632	7	5613	0.035128641890871	0.0675207405001428	2.5375226039783	EUG1; MPD1
GO:0035023	regulation of Rho protein signal transduction	biological_process	2	632	7	5613	0.035128641890871	0.0675207405001428	2.5375226039783	FUS2; ROM1
GO:0004364	glutathione transferase activity	molecular_function	2	632	7	5613	0.035128641890871	0.0675207405001428	2.5375226039783	GRX2; GTT1
GO:0006782	protoporphyrinogen IX biosynthetic process	biological_process	2	632	7	5613	0.035128641890871	0.0675207405001428	2.5375226039783	HEM13; HEM2
GO:0008142	oxysterol binding	molecular_function	2	632	7	5613	0.035128641890871	0.0675207405001428	2.5375226039783	HES1; OSH6
GO:0032465	regulation of cytokinesis	biological_process	2	632	7	5613	0.035128641890871	0.0675207405001428	2.5375226039783	IPL1; KEL2
GO:0000741	karyogamy	biological_process	2	632	7	5613	0.035128641890871	0.0675207405001428	2.5375226039783	MPS2; MPS3
GO:0030983	mismatched DNA binding	molecular_function	2	632	7	5613	0.035128641890871	0.0675207405001428	2.5375226039783	MSH2; PMS1
GO:0016233	telomere capping	biological_process	2	632	7	5613	0.035128641890871	0.0675207405001428	2.5375226039783	POL12; RIF1
GO:0071459	protein localization to chromosome, centromeric region	biological_process	2	632	7	5613	0.035128641890871	0.0675207405001428	2.5375226039783	REC8; SPO13
GO:0036003	positive regulation of transcription from RNA polymerase II promoter in response to stress	biological_process	2	632	7	5613	0.035128641890871	0.0675207405001428	2.5375226039783	RPN4; TEC1
GO:0009051	pentose-phosphate shunt, oxidative branch	biological_process	2	632	7	5613	0.035128641890871	0.0675207405001428	2.5375226039783	SOL3; SOL4
GO:0006067	ethanol metabolic process	biological_process	2	632	7	5613	0.035128641890871	0.0675207405001428	2.5375226039783	SYM1; THI3
GO:0008379	thioredoxin peroxidase activity	molecular_function	2	632	7	5613	0.035128641890871	0.0675207405001428	2.5375226039783	TSA1; TSA2
GO:0006113	fermentation	biological_process	1	632	3	5613	0.0351370865049435	0.0675207405001428	2.96044303797468	ADH4
GO:0000304	response to singlet oxygen	biological_process	1	632	3	5613	0.0351370865049435	0.0675207405001428	2.96044303797468	AIF1
GO:0043065	positive regulation of apoptotic process	biological_process	1	632	3	5613	0.0351370865049435	0.0675207405001428	2.96044303797468	AIF1
GO:0019413	acetate biosynthetic process	biological_process	1	632	3	5613	0.0351370865049435	0.0675207405001428	2.96044303797468	ALD6
GO:0046474	glycerophospholipid biosynthetic process	biological_process	1	632	3	5613	0.0351370865049435	0.0675207405001428	2.96044303797468	ALE1
GO:0043541	UDP-N-acetylglucosamine transferase complex	cellular_component	1	632	3	5613	0.0351370865049435	0.0675207405001428	2.96044303797468	ALG14
GO:0010997	anaphase-promoting complex binding	molecular_function	1	632	3	5613	0.0351370865049435	0.0675207405001428	2.96044303797468	AMA1
GO:0009164	nucleoside catabolic process	biological_process	1	632	3	5613	0.0351370865049435	0.0675207405001428	2.96044303797468	APA2
GO:0016597	amino acid binding	molecular_function	1	632	3	5613	0.0351370865049435	0.0675207405001428	2.96044303797468	ARG3
GO:0004042	acetyl-CoA:L-glutamate N-acetyltransferase activity	molecular_function	1	632	3	5613	0.0351370865049435	0.0675207405001428	2.96044303797468	ARG5%2C6
GO:0044419	interspecies interaction between organisms	biological_process	1	632	3	5613	0.0351370865049435	0.0675207405001428	2.96044303797468	ATF1
GO:0080139	borate efflux transmembrane transporter activity	molecular_function	1	632	3	5613	0.0351370865049435	0.0675207405001428	2.96044303797468	ATR1
GO:0015186	L-glutamine transmembrane transporter activity	molecular_function	1	632	3	5613	0.0351370865049435	0.0675207405001428	2.96044303797468	AVT1
GO:0015188	L-isoleucine transmembrane transporter activity	molecular_function	1	632	3	5613	0.0351370865049435	0.0675207405001428	2.96044303797468	AVT1
GO:0015192	L-phenylalanine transmembrane transporter activity	molecular_function	1	632	3	5613	0.0351370865049435	0.0675207405001428	2.96044303797468	BAP2
GO:0001046	core promoter sequence-specific DNA binding	molecular_function	1	632	3	5613	0.0351370865049435	0.0675207405001428	2.96044303797468	BAS1
GO:0004084	branched-chain-amino-acid transaminase activity	molecular_function	1	632	3	5613	0.0351370865049435	0.0675207405001428	2.96044303797468	BAT1
GO:0097053	L-kynurenine catabolic process	biological_process	1	632	3	5613	0.0351370865049435	0.0675207405001428	2.96044303797468	BNA5
GO:0006031	chitin biosynthetic process	biological_process	1	632	3	5613	0.0351370865049435	0.0675207405001428	2.96044303797468	BNI4
GO:0033186	CAF-1 complex	cellular_component	1	632	3	5613	0.0351370865049435	0.0675207405001428	2.96044303797468	CAC2
GO:0043138	3'-5' DNA helicase activity	molecular_function	1	632	3	5613	0.0351370865049435	0.0675207405001428	2.96044303797468	CDC45
GO:1902977	mitotic DNA replication preinitiation complex assembly	biological_process	1	632	3	5613	0.0351370865049435	0.0675207405001428	2.96044303797468	CDC45
GO:0005955	calcineurin complex	cellular_component	1	632	3	5613	0.0351370865049435	0.0675207405001428	2.96044303797468	CMP2
GO:0004088	carbamoyl-phosphate synthase (glutamine-hydrolyzing) activity	molecular_function	1	632	3	5613	0.0351370865049435	0.0675207405001428	2.96044303797468	CPA2
GO:0006688	glycosphingolipid biosynthetic process	biological_process	1	632	3	5613	0.0351370865049435	0.0675207405001428	2.96044303797468	CSH1
GO:0008061	chitin binding	molecular_function	1	632	3	5613	0.0351370865049435	0.0675207405001428	2.96044303797468	CTS2
GO:0030896	checkpoint clamp complex	cellular_component	1	632	3	5613	0.0351370865049435	0.0675207405001428	2.96044303797468	DDC1
GO:0090305	nucleic acid phosphodiester bond hydrolysis	biological_process	1	632	3	5613	0.0351370865049435	0.0675207405001428	2.96044303797468	DDC1
GO:0015140	malate transmembrane transporter activity	molecular_function	1	632	3	5613	0.0351370865049435	0.0675207405001428	2.96044303797468	DIC1
GO:0004458	D-lactate dehydrogenase (cytochrome) activity	molecular_function	1	632	3	5613	0.0351370865049435	0.0675207405001428	2.96044303797468	DLD2
GO:0019367	fatty acid elongation, saturated fatty acid	biological_process	1	632	3	5613	0.0351370865049435	0.0675207405001428	2.96044303797468	ELO1
GO:0034625	fatty acid elongation, monounsaturated fatty acid	biological_process	1	632	3	5613	0.0351370865049435	0.0675207405001428	2.96044303797468	ELO1
GO:0034626	fatty acid elongation, polyunsaturated fatty acid	biological_process	1	632	3	5613	0.0351370865049435	0.0675207405001428	2.96044303797468	ELO1
GO:0102336	3-oxo-arachidoyl-CoA synthase activity	molecular_function	1	632	3	5613	0.0351370865049435	0.0675207405001428	2.96044303797468	ELO1
GO:0102337	3-oxo-cerotoyl-CoA synthase activity	molecular_function	1	632	3	5613	0.0351370865049435	0.0675207405001428	2.96044303797468	ELO1
GO:0102338	3-oxo-lignoceronyl-CoA synthase activity	molecular_function	1	632	3	5613	0.0351370865049435	0.0675207405001428	2.96044303797468	ELO1
GO:0102756	very-long-chain 3-ketoacyl-CoA synthase activity	molecular_function	1	632	3	5613	0.0351370865049435	0.0675207405001428	2.96044303797468	ELO1
GO:0045337	farnesyl diphosphate biosynthetic process	biological_process	1	632	3	5613	0.0351370865049435	0.0675207405001428	2.96044303797468	ERG20
GO:0004497	monooxygenase activity	molecular_function	1	632	3	5613	0.0351370865049435	0.0675207405001428	2.96044303797468	ERG5
GO:0000751	mitotic cell cycle G1 arrest in response to pheromone	biological_process	1	632	3	5613	0.0351370865049435	0.0675207405001428	2.96044303797468	FAR1
GO:0015856	cytosine transport	biological_process	1	632	3	5613	0.0351370865049435	0.0675207405001428	2.96044303797468	FCY21
GO:0072530	purine-containing compound transmembrane transport	biological_process	1	632	3	5613	0.0351370865049435	0.0675207405001428	2.96044303797468	FCY21
GO:0004322	ferroxidase activity	molecular_function	1	632	3	5613	0.0351370865049435	0.0675207405001428	2.96044303797468	FET3
GO:0030131	clathrin adaptor complex	cellular_component	1	632	3	5613	0.0351370865049435	0.0675207405001428	2.96044303797468	GGA1
GO:0009331	glycerol-3-phosphate dehydrogenase complex	cellular_component	1	632	3	5613	0.0351370865049435	0.0675207405001428	2.96044303797468	GPD2
GO:0003923	GPI-anchor transamidase activity	molecular_function	1	632	3	5613	0.0351370865049435	0.0675207405001428	2.96044303797468	GPI16
GO:0010731	protein glutathionylation	biological_process	1	632	3	5613	0.0351370865049435	0.0675207405001428	2.96044303797468	GTT1
GO:0000404	heteroduplex DNA loop binding	molecular_function	1	632	3	5613	0.0351370865049435	0.0675207405001428	2.96044303797468	HFM1
GO:0015936	coenzyme A metabolic process	biological_process	1	632	3	5613	0.0351370865049435	0.0675207405001428	2.96044303797468	HMG1
GO:0070933	histone H4 deacetylation	biological_process	1	632	3	5613	0.0351370865049435	0.0675207405001428	2.96044303797468	HST2
GO:0003938	IMP dehydrogenase activity	molecular_function	1	632	3	5613	0.0351370865049435	0.0675207405001428	2.96044303797468	IMD2
GO:1990615	Kelch-containing formin regulatory complex	cellular_component	1	632	3	5613	0.0351370865049435	0.0675207405001428	2.96044303797468	KEL2
GO:0007018	microtubule-based movement	biological_process	1	632	3	5613	0.0351370865049435	0.0675207405001428	2.96044303797468	KIP1
GO:0007019	microtubule depolymerization	biological_process	1	632	3	5613	0.0351370865049435	0.0675207405001428	2.96044303797468	KIP1
GO:0006376	mRNA splice site selection	biological_process	1	632	3	5613	0.0351370865049435	0.0675207405001428	2.96044303797468	LUC7
GO:0045859	regulation of protein kinase activity	biological_process	1	632	3	5613	0.0351370865049435	0.0675207405001428	2.96044303797468	MAM1
GO:0030060	L-malate dehydrogenase activity	molecular_function	1	632	3	5613	0.0351370865049435	0.0675207405001428	2.96044303797468	MDH2
GO:0033567	DNA replication, Okazaki fragment processing	biological_process	1	632	3	5613	0.0351370865049435	0.0675207405001428	2.96044303797468	MGS1
GO:0045471	response to ethanol	biological_process	1	632	3	5613	0.0351370865049435	0.0675207405001428	2.96044303797468	MIG3
GO:0004571	mannosyl-oligosaccharide 1,2-alpha-mannosidase activity	molecular_function	1	632	3	5613	0.0351370865049435	0.0675207405001428	2.96044303797468	MNL1
GO:0097466	ubiquitin-dependent glycoprotein ERAD pathway	biological_process	1	632	3	5613	0.0351370865049435	0.0675207405001428	2.96044303797468	MNL1
GO:0071988	protein localization to spindle pole body	biological_process	1	632	3	5613	0.0351370865049435	0.0675207405001428	2.96044303797468	MPS2
GO:0006311	meiotic gene conversion	biological_process	1	632	3	5613	0.0351370865049435	0.0675207405001428	2.96044303797468	MSH2
GO:0036278	positive regulation of transcription from RNA polymerase II promoter in response to nitrogen starvation	biological_process	1	632	3	5613	0.0351370865049435	0.0675207405001428	2.96044303797468	MSN2
GO:0061422	positive regulation of transcription from RNA polymerase II promoter in response to alkaline pH	biological_process	1	632	3	5613	0.0351370865049435	0.0675207405001428	2.96044303797468	MSN2
GO:0097236	positive regulation of transcription from RNA polymerase II promoter in response to zinc ion starvation	biological_process	1	632	3	5613	0.0351370865049435	0.0675207405001428	2.96044303797468	MSN2
GO:0007009	plasma membrane organization	biological_process	1	632	3	5613	0.0351370865049435	0.0675207405001428	2.96044303797468	NCE102
GO:0061091	regulation of phospholipid translocation	biological_process	1	632	3	5613	0.0351370865049435	0.0675207405001428	2.96044303797468	NCE102
GO:0003958	NADPH-hemoprotein reductase activity	molecular_function	1	632	3	5613	0.0351370865049435	0.0675207405001428	2.96044303797468	NCP1
GO:0071072	negative regulation of phospholipid biosynthetic process	biological_process	1	632	3	5613	0.0351370865049435	0.0675207405001428	2.96044303797468	NEM1
GO:1900460	negative regulation of invasive growth in response to glucose limitation by negative regulation of transcription from RNA polymerase II promoter	biological_process	1	632	3	5613	0.0351370865049435	0.0675207405001428	2.96044303797468	NRG2
GO:0015888	thiamine transport	biological_process	1	632	3	5613	0.0351370865049435	0.0675207405001428	2.96044303797468	NRT1
GO:1903088	5-amino-1-ribofuranosylimidazole-4-carboxamide transmembrane transport	biological_process	1	632	3	5613	0.0351370865049435	0.0675207405001428	2.96044303797468	NRT1
GO:1903089	5-amino-1-ribofuranosylimidazole-4-carboxamide transmembrane transporter activity	molecular_function	1	632	3	5613	0.0351370865049435	0.0675207405001428	2.96044303797468	NRT1
GO:0055092	sterol homeostasis	biological_process	1	632	3	5613	0.0351370865049435	0.0675207405001428	2.96044303797468	OSH6
GO:0031647	regulation of protein stability	biological_process	1	632	3	5613	0.0351370865049435	0.0675207405001428	2.96044303797468	PCL5
GO:0006650	glycerophospholipid metabolic process	biological_process	1	632	3	5613	0.0351370865049435	0.0675207405001428	2.96044303797468	PLB2
GO:0006885	regulation of pH	biological_process	1	632	3	5613	0.0351370865049435	0.0675207405001428	2.96044303797468	PMA2
GO:0009298	GDP-mannose biosynthetic process	biological_process	1	632	3	5613	0.0351370865049435	0.0675207405001428	2.96044303797468	PMI40
GO:0032389	MutLalpha complex	cellular_component	1	632	3	5613	0.0351370865049435	0.0675207405001428	2.96044303797468	PMS1
GO:0006297	nucleotide-excision repair, DNA gap filling	biological_process	1	632	3	5613	0.0351370865049435	0.0675207405001428	2.96044303797468	POL2
GO:0003896	DNA primase activity	molecular_function	1	632	3	5613	0.0351370865049435	0.0675207405001428	2.96044303797468	PRI2
GO:0006269	DNA replication, synthesis of RNA primer	biological_process	1	632	3	5613	0.0351370865049435	0.0675207405001428	2.96044303797468	PRI2
GO:0000110	nucleotide-excision repair factor 1 complex	cellular_component	1	632	3	5613	0.0351370865049435	0.0675207405001428	2.96044303797468	RAD14
GO:0000715	nucleotide-excision repair, DNA damage recognition	biological_process	1	632	3	5613	0.0351370865049435	0.0675207405001428	2.96044303797468	RAD14
GO:0033683	nucleotide-excision repair, DNA incision	biological_process	1	632	3	5613	0.0351370865049435	0.0675207405001428	2.96044303797468	RAD14
GO:0070914	UV-damage excision repair	biological_process	1	632	3	5613	0.0351370865049435	0.0675207405001428	2.96044303797468	RAD14
GO:0018343	protein farnesylation	biological_process	1	632	3	5613	0.0351370865049435	0.0675207405001428	2.96044303797468	RAM2
GO:0045762	positive regulation of adenylate cyclase activity	biological_process	1	632	3	5613	0.0351370865049435	0.0675207405001428	2.96044303797468	RAS2
GO:0005662	DNA replication factor A complex	cellular_component	1	632	3	5613	0.0351370865049435	0.0675207405001428	2.96044303797468	RFA3
GO:0070187	shelterin complex	cellular_component	1	632	3	5613	0.0351370865049435	0.0675207405001428	2.96044303797468	RIF1
GO:0051038	negative regulation of transcription involved in meiotic cell cycle	biological_process	1	632	3	5613	0.0351370865049435	0.0675207405001428	2.96044303797468	RME1
GO:0002092	positive regulation of receptor internalization	biological_process	1	632	3	5613	0.0351370865049435	0.0675207405001428	2.96044303797468	ROD1
GO:0001187	transcription factor activity, RNA polymerase I CORE element binding transcription factor recruiting	molecular_function	1	632	3	5613	0.0351370865049435	0.0675207405001428	2.96044303797468	RRN7
GO:0006361	transcription initiation from RNA polymerase I promoter	biological_process	1	632	3	5613	0.0351370865049435	0.0675207405001428	2.96044303797468	RRN7
GO:0070860	RNA polymerase I core factor complex	cellular_component	1	632	3	5613	0.0351370865049435	0.0675207405001428	2.96044303797468	RRN7
GO:0034488	basic amino acid transmembrane export from vacuole	biological_process	1	632	3	5613	0.0351370865049435	0.0675207405001428	2.96044303797468	RTC2
GO:0016070	RNA metabolic process	biological_process	1	632	3	5613	0.0351370865049435	0.0675207405001428	2.96044303797468	RTC3
GO:0044233	ER-mitochondrion membrane contact site	cellular_component	1	632	3	5613	0.0351370865049435	0.0675207405001428	2.96044303797468	SAR1
GO:0070843	misfolded protein transport	biological_process	1	632	3	5613	0.0351370865049435	0.0675207405001428	2.96044303797468	SEC61
GO:0004617	phosphoglycerate dehydrogenase activity	molecular_function	1	632	3	5613	0.0351370865049435	0.0675207405001428	2.96044303797468	SER3
GO:0005764	lysosome	cellular_component	1	632	3	5613	0.0351370865049435	0.0675207405001428	2.96044303797468	SFK1
GO:0005677	chromatin silencing complex	cellular_component	1	632	3	5613	0.0351370865049435	0.0675207405001428	2.96044303797468	SIR1
GO:0031335	regulation of sulfur amino acid metabolic process	biological_process	1	632	3	5613	0.0351370865049435	0.0675207405001428	2.96044303797468	SKP2
GO:0000217	DNA secondary structure binding	molecular_function	1	632	3	5613	0.0351370865049435	0.0675207405001428	2.96044303797468	SMC1
GO:0003680	AT DNA binding	molecular_function	1	632	3	5613	0.0351370865049435	0.0675207405001428	2.96044303797468	SMC1
GO:0046873	metal ion transmembrane transporter activity	molecular_function	1	632	3	5613	0.0351370865049435	0.0675207405001428	2.96044303797468	SMF3
GO:0070056	prospore membrane leading edge	cellular_component	1	632	3	5613	0.0351370865049435	0.0675207405001428	2.96044303797468	SSP1
GO:0061817	endoplasmic reticulum-plasma membrane tethering	biological_process	1	632	3	5613	0.0351370865049435	0.0675207405001428	2.96044303797468	TCB2
GO:1990527	Tec1p-Ste12p-Dig1p complex	cellular_component	1	632	3	5613	0.0351370865049435	0.0675207405001428	2.96044303797468	TEC1
GO:0050334	thiaminase activity	molecular_function	1	632	3	5613	0.0351370865049435	0.0675207405001428	2.96044303797468	THI22
GO:0009409	response to cold	biological_process	1	632	3	5613	0.0351370865049435	0.0675207405001428	2.96044303797468	THI4
GO:0061158	3'-UTR-mediated mRNA destabilization	biological_process	1	632	3	5613	0.0351370865049435	0.0675207405001428	2.96044303797468	TIS11
GO:0071218	cellular response to misfolded protein	biological_process	1	632	3	5613	0.0351370865049435	0.0675207405001428	2.96044303797468	TMC1
GO:0006307	DNA dealkylation involved in DNA repair	biological_process	1	632	3	5613	0.0351370865049435	0.0675207405001428	2.96044303797468	TPA1
GO:0004691	cAMP-dependent protein kinase activity	molecular_function	1	632	3	5613	0.0351370865049435	0.0675207405001428	2.96044303797468	TPK3
GO:0010737	protein kinase A signaling	biological_process	1	632	3	5613	0.0351370865049435	0.0675207405001428	2.96044303797468	TPK3
GO:0006662	glycerol ether metabolic process	biological_process	1	632	3	5613	0.0351370865049435	0.0675207405001428	2.96044303797468	TRX1
GO:0047134	protein-disulfide reductase activity	molecular_function	1	632	3	5613	0.0351370865049435	0.0675207405001428	2.96044303797468	TRX1
GO:0090344	negative regulation of cell aging	biological_process	1	632	3	5613	0.0351370865049435	0.0675207405001428	2.96044303797468	TSA1
GO:0031532	actin cytoskeleton reorganization	biological_process	1	632	3	5613	0.0351370865049435	0.0675207405001428	2.96044303797468	TSC11
GO:0000928	gamma-tubulin small complex, spindle pole body	cellular_component	1	632	3	5613	0.0351370865049435	0.0675207405001428	2.96044303797468	TUB4
GO:1990050	phosphatidic acid transporter activity	molecular_function	1	632	3	5613	0.0351370865049435	0.0675207405001428	2.96044303797468	UPS1
GO:2001247	positive regulation of phosphatidylcholine biosynthetic process	biological_process	1	632	3	5613	0.0351370865049435	0.0675207405001428	2.96044303797468	UPS1
GO:0006221	pyrimidine nucleotide biosynthetic process	biological_process	1	632	3	5613	0.0351370865049435	0.0675207405001428	2.96044303797468	URA4
GO:0030139	endocytic vesicle	cellular_component	1	632	3	5613	0.0351370865049435	0.0675207405001428	2.96044303797468	VPS21
GO:0031065	positive regulation of histone deacetylation	biological_process	1	632	3	5613	0.0351370865049435	0.0675207405001428	2.96044303797468	XBP1
GO:0006784	heme a biosynthetic process	biological_process	1	632	3	5613	0.0351370865049435	0.0675207405001428	2.96044303797468	YAH1
GO:0048268	clathrin coat assembly	biological_process	1	632	3	5613	0.0351370865049435	0.0675207405001428	2.96044303797468	YAP1801
GO:0047536	2-aminoadipate transaminase activity	molecular_function	1	632	3	5613	0.0351370865049435	0.0675207405001428	2.96044303797468	YER152C
GO:0016853	isomerase activity	molecular_function	1	632	3	5613	0.0351370865049435	0.0675207405001428	2.96044303797468	YHI9
GO:0042631	cellular response to water deprivation	biological_process	1	632	3	5613	0.0351370865049435	0.0675207405001428	2.96044303797468	YJL144W
GO:0070126	mitochondrial translational termination	biological_process	1	632	3	5613	0.0351370865049435	0.0675207405001428	2.96044303797468	YLR281C
GO:0005342	organic acid transmembrane transporter activity	molecular_function	1	632	3	5613	0.0351370865049435	0.0675207405001428	2.96044303797468	YMC2
GO:0016888	endodeoxyribonuclease activity, producing 5'-phosphomonoesters	molecular_function	1	632	3	5613	0.0351370865049435	0.0675207405001428	2.96044303797468	YMR262W
GO:0016618	hydroxypyruvate reductase activity	molecular_function	1	632	3	5613	0.0351370865049435	0.0675207405001428	2.96044303797468	YPL113C
GO:0030267	glyoxylate reductase (NADP) activity	molecular_function	1	632	3	5613	0.0351370865049435	0.0675207405001428	2.96044303797468	YPL113C
GO:0005262	calcium channel activity	molecular_function	1	632	3	5613	0.0351370865049435	0.0675207405001428	2.96044303797468	YVC1
GO:0007039	protein catabolic process in the vacuole	biological_process	3	632	12	5613	0.0376645807143322	0.0718732939763622	2.22033227848101	APE1; YKR075C; YOR29-13
GO:0043596	nuclear replication fork	cellular_component	3	632	12	5613	0.0376645807143322	0.0718732939763622	2.22033227848101	CDC45; CTF18; TOF1
GO:0001085	RNA polymerase II transcription factor binding	molecular_function	3	632	12	5613	0.0376645807143322	0.0718732939763622	2.22033227848101	ECM23; GLN3; TEC1
GO:0006272	leading strand elongation	biological_process	3	632	12	5613	0.0376645807143322	0.0718732939763622	2.22033227848101	POL1; POL2; POL30
GO:0005619	ascospore wall	cellular_component	3	632	12	5613	0.0376645807143322	0.0718732939763622	2.22033227848101	SPR28; SPR3; SPS100
GO:0009228	thiamine biosynthetic process	biological_process	3	632	12	5613	0.0376645807143322	0.0718732939763622	2.22033227848101	THI2; THI22; THI4
GO:0000981	RNA polymerase II transcription factor activity, sequence-specific DNA binding	molecular_function	9	632	48	5613	0.0381453848111952	0.0727063425113615	1.66524920886076	ARO80; BAS1; MOT3; MSN2; RME1; STB5; TEA1; THI2; XBP1
GO:0042493	response to drug	biological_process	4	632	18	5613	0.0439237297825507	0.0836230452291203	1.97362869198312	ATF1; PDR16; ROD1; SGE1
GO:0008017	microtubule binding	molecular_function	5	632	24	5613	0.0455835330311651	0.0865823638961899	1.85027689873418	ALF1; IRC15; KIP1; SHE1; YOL029C
GO:0003678	DNA helicase activity	molecular_function	5	632	24	5613	0.0455835330311651	0.0865823638961899	1.85027689873418	HFM1; YIL177C; YJL225C; YRF1-3; YRF1-4
GO:0000725	recombinational repair	biological_process	3	632	13	5613	0.049697543727364	0.0940703506267961	2.04953748782863	CSM2; DDC1; PDS1
GO:0016558	protein import into peroxisome matrix	biological_process	3	632	13	5613	0.049697543727364	0.0940703506267961	2.04953748782863	MDH2; PEX21; PEX9
GO:0042138	meiotic DNA double-strand break formation	biological_process	3	632	13	5613	0.049697543727364	0.0940703506267961	2.04953748782863	PCH2; REC104; SPO11
GO:0005628	prospore membrane	cellular_component	7	632	37	5613	0.0498497852778649	0.0942499392537768	1.68025145398563	OSW2; SMA1; SPO24; SPR28; SPR3; SSP1; YSW1
GO:0015238	drug transmembrane transporter activity	molecular_function	2	632	8	5613	0.0515959987273846	0.0954642183660956	2.22033227848101	ATR1; SGE1
GO:0003993	acid phosphatase activity	molecular_function	2	632	8	5613	0.0515959987273846	0.0954642183660956	2.22033227848101	DIA3; PHO5
GO:0001228	transcriptional activator activity, RNA polymerase II transcription regulatory region sequence-specific DNA binding	molecular_function	2	632	8	5613	0.0515959987273846	0.0954642183660956	2.22033227848101	ECM23; GLN3
GO:0010526	negative regulation of transposition, RNA-mediated	biological_process	2	632	8	5613	0.0515959987273846	0.0954642183660956	2.22033227848101	ELG1; RTT107
GO:0045041	protein import into mitochondrial intermembrane space	biological_process	2	632	8	5613	0.0515959987273846	0.0954642183660956	2.22033227848101	ERV1; HOT13
GO:0015205	nucleobase transmembrane transporter activity	molecular_function	2	632	8	5613	0.0515959987273846	0.0954642183660956	2.22033227848101	FCY21; NRT1
GO:0015036	disulfide oxidoreductase activity	molecular_function	2	632	8	5613	0.0515959987273846	0.0954642183660956	2.22033227848101	GRX2; TRX1
GO:0030970	retrograde protein transport, ER to cytosol	biological_process	2	632	8	5613	0.0515959987273846	0.0954642183660956	2.22033227848101	HRD1; SEC61
GO:0000785	chromatin	cellular_component	2	632	8	5613	0.0515959987273846	0.0954642183660956	2.22033227848101	IMD2; PDS5
GO:0045143	homologous chromosome segregation	biological_process	2	632	8	5613	0.0515959987273846	0.0954642183660956	2.22033227848101	IPL1; MAM1
GO:0030976	thiamine pyrophosphate binding	molecular_function	2	632	8	5613	0.0515959987273846	0.0954642183660956	2.22033227848101	PDC1; THI3
GO:0071944	cell periphery	cellular_component	2	632	8	5613	0.0515959987273846	0.0954642183660956	2.22033227848101	PDR16; RGI1
GO:0033314	mitotic DNA replication checkpoint	biological_process	2	632	8	5613	0.0515959987273846	0.0954642183660956	2.22033227848101	POL2; RTT107
GO:0004713	protein tyrosine kinase activity	molecular_function	2	632	8	5613	0.0515959987273846	0.0954642183660956	2.22033227848101	RAD53; YAK1
GO:2000222	positive regulation of pseudohyphal growth	biological_process	2	632	8	5613	0.0515959987273846	0.0954642183660956	2.22033227848101	RAS2; TEC1
GO:0030491	heteroduplex formation	biological_process	2	632	8	5613	0.0515959987273846	0.0954642183660956	2.22033227848101	RDH54; RFA3
GO:0006098	pentose-phosphate shunt	biological_process	2	632	8	5613	0.0515959987273846	0.0954642183660956	2.22033227848101	RPE1; TAL1
GO:0042823	pyridoxal phosphate biosynthetic process	biological_process	2	632	8	5613	0.0515959987273846	0.0954642183660956	2.22033227848101	SNO1; SNZ1
GO:0003824	catalytic activity	molecular_function	2	632	8	5613	0.0515959987273846	0.0954642183660956	2.22033227848101	TSL1; YLL056C
GO:0004872	receptor activity	molecular_function	4	632	19	5613	0.0542858430376313	0.100328054117917	1.86975349766822	COS10; COS8; IZH1; YHL042W
GO:0006486	protein glycosylation	biological_process	5	632	25	5613	0.0544929764509985	0.100597708212349	1.77626582278481	DFG10; ERD1; MNL1; PMI40; SEC59
GO:0042803	protein homodimerization activity	molecular_function	6	632	32	5613	0.0611343338565259	0.106904206943515	1.66524920886076	ACC1; GPD2; HEM13; HIF1; THI4; YPL113C
GO:0071555	cell wall organization	biological_process	9	632	52	5613	0.0615202575440428	0.106904206943515	1.53715311587147	ECM11; ECM13; ECM23; ECM30; ECM34; MCD4; PAU23; PAU24; TIR4
GO:0006635	fatty acid beta-oxidation	biological_process	3	632	14	5613	0.0635861615364769	0.106904206943515	1.90314195298373	ANT1; DCI1; ERG10
GO:0006284	base-excision repair	biological_process	3	632	14	5613	0.0635861615364769	0.106904206943515	1.90314195298373	CDC9; POL2; RAD14
GO:0050661	NADP binding	molecular_function	3	632	14	5613	0.0635861615364769	0.106904206943515	1.90314195298373	DFR1; ERG24; HMG1
GO:0032889	regulation of vacuole fusion, non-autophagic	biological_process	3	632	14	5613	0.0635861615364769	0.106904206943515	1.90314195298373	ENO2; RDI1; VAM6
GO:0005876	spindle microtubule	cellular_component	3	632	14	5613	0.0635861615364769	0.106904206943515	1.90314195298373	IPL1; KIP1; SPR28
GO:0000228	nuclear chromosome	cellular_component	3	632	14	5613	0.0635861615364769	0.106904206943515	1.90314195298373	MSH2; SPO11; TOF1
GO:0000780	condensed nuclear chromosome, centromeric region	cellular_component	3	632	14	5613	0.0635861615364769	0.106904206943515	1.90314195298373	REC8; SPC25; SPO13
GO:0016020	membrane	cellular_component	17	632	110	5613	0.0648981926233034	0.106904206943515	1.37256904487917	ATF1; COS10; COS8; CPA2; CPR4; CSS1; DAP1; ECM30; ELO1; ERD1; GUP2; MCH1; PDR11; RSN1; YCL049C; YHL042W; YTP1
GO:1904668	positive regulation of ubiquitin protein ligase activity	biological_process	1	632	4	5613	0.0650664680118775	0.106904206943515	2.22033227848101	AMA1
GO:0045901	positive regulation of translational elongation	biological_process	1	632	4	5613	0.0650664680118775	0.106904206943515	2.22033227848101	ANB1
GO:0015866	ADP transport	biological_process	1	632	4	5613	0.0650664680118775	0.106904206943515	2.22033227848101	ANT1
GO:0015824	proline transport	biological_process	1	632	4	5613	0.0650664680118775	0.106904206943515	2.22033227848101	AVT1
GO:0006335	DNA replication-dependent nucleosome assembly	biological_process	1	632	4	5613	0.0650664680118775	0.106904206943515	2.22033227848101	CAC2
GO:0090342	regulation of cell aging	biological_process	1	632	4	5613	0.0650664680118775	0.106904206943515	2.22033227848101	CGI121
GO:0061088	regulation of sequestering of zinc ion	biological_process	1	632	4	5613	0.0650664680118775	0.106904206943515	2.22033227848101	COT1
GO:0097196	Shu complex	cellular_component	1	632	4	5613	0.0650664680118775	0.106904206943515	2.22033227848101	CSM2
GO:0006032	chitin catabolic process	biological_process	1	632	4	5613	0.0650664680118775	0.106904206943515	2.22033227848101	CTS2
GO:0070880	fungal-type cell wall beta-glucan biosynthetic process	biological_process	1	632	4	5613	0.0650664680118775	0.106904206943515	2.22033227848101	CWH41
GO:0019408	dolichol biosynthetic process	biological_process	1	632	4	5613	0.0650664680118775	0.106904206943515	2.22033227848101	DFG10
GO:0035435	phosphate ion transmembrane transport	biological_process	1	632	4	5613	0.0650664680118775	0.106904206943515	2.22033227848101	DIC1
GO:0009922	fatty acid elongase activity	molecular_function	1	632	4	5613	0.0650664680118775	0.106904206943515	2.22033227848101	ELO1
GO:0009898	cytoplasmic side of plasma membrane	cellular_component	1	632	4	5613	0.0650664680118775	0.106904206943515	2.22033227848101	ENO2
GO:0016972	thiol oxidase activity	molecular_function	1	632	4	5613	0.0650664680118775	0.106904206943515	2.22033227848101	ERV1
GO:0004861	cyclin-dependent protein serine/threonine kinase inhibitor activity	molecular_function	1	632	4	5613	0.0650664680118775	0.106904206943515	2.22033227848101	FAR1
GO:0051457	maintenance of protein location in nucleus	biological_process	1	632	4	5613	0.0650664680118775	0.106904206943515	2.22033227848101	FAR1
GO:0046688	response to copper ion	biological_process	1	632	4	5613	0.0650664680118775	0.106904206943515	2.22033227848101	FET3
GO:0071361	cellular response to ethanol	biological_process	1	632	4	5613	0.0650664680118775	0.106904206943515	2.22033227848101	FLO1
GO:0000104	succinate dehydrogenase activity	molecular_function	1	632	4	5613	0.0650664680118775	0.106904206943515	2.22033227848101	FRD1
GO:0031385	regulation of termination of mating projection growth	biological_process	1	632	4	5613	0.0650664680118775	0.106904206943515	2.22033227848101	FUS2
GO:0051286	cell tip	cellular_component	1	632	4	5613	0.0650664680118775	0.106904206943515	2.22033227848101	FUS2
GO:0004553	hydrolase activity, hydrolyzing O-glycosyl compounds	molecular_function	1	632	4	5613	0.0650664680118775	0.106904206943515	2.22033227848101	GLC3
GO:0015793	glycerol transport	biological_process	1	632	4	5613	0.0650664680118775	0.106904206943515	2.22033227848101	GUP2
GO:0071169	establishment of protein localization to chromatin	biological_process	1	632	4	5613	0.0650664680118775	0.106904206943515	2.22033227848101	HAP1
GO:0015179	L-amino acid transmembrane transporter activity	molecular_function	1	632	4	5613	0.0650664680118775	0.106904206943515	2.22033227848101	HNM1
GO:0007050	cell cycle arrest	biological_process	1	632	4	5613	0.0650664680118775	0.106904206943515	2.22033227848101	HUG1
GO:0006654	phosphatidic acid biosynthetic process	biological_process	1	632	4	5613	0.0650664680118775	0.106904206943515	2.22033227848101	ICT1
GO:0042171	lysophosphatidic acid acyltransferase activity	molecular_function	1	632	4	5613	0.0650664680118775	0.106904206943515	2.22033227848101	ICT1
GO:0006177	GMP biosynthetic process	biological_process	1	632	4	5613	0.0650664680118775	0.106904206943515	2.22033227848101	IMD2
GO:0006183	GTP biosynthetic process	biological_process	1	632	4	5613	0.0650664680118775	0.106904206943515	2.22033227848101	IMD2
GO:0051228	mitotic spindle disassembly	biological_process	1	632	4	5613	0.0650664680118775	0.106904206943515	2.22033227848101	IPL1
GO:1901925	negative regulation of protein import into nucleus during spindle assembly checkpoint	biological_process	1	632	4	5613	0.0650664680118775	0.106904206943515	2.22033227848101	IPL1
GO:0006473	protein acetylation	biological_process	1	632	4	5613	0.0650664680118775	0.106904206943515	2.22033227848101	IRR1
GO:0051654	establishment of mitochondrion localization	biological_process	1	632	4	5613	0.0650664680118775	0.106904206943515	2.22033227848101	JSN1
GO:0044879	morphogenesis checkpoint	biological_process	1	632	4	5613	0.0650664680118775	0.106904206943515	2.22033227848101	KCC4
GO:0060627	regulation of vesicle-mediated transport	biological_process	1	632	4	5613	0.0650664680118775	0.106904206943515	2.22033227848101	KEL2
GO:0000073	spindle pole body separation	biological_process	1	632	4	5613	0.0650664680118775	0.106904206943515	2.22033227848101	KIP1
GO:0003777	microtubule motor activity	molecular_function	1	632	4	5613	0.0650664680118775	0.106904206943515	2.22033227848101	KIP1
GO:0008574	ATP-dependent microtubule motor activity, plus-end-directed	molecular_function	1	632	4	5613	0.0650664680118775	0.106904206943515	2.22033227848101	KIP1
GO:0006520	cellular amino acid metabolic process	biological_process	1	632	4	5613	0.0650664680118775	0.106904206943515	2.22033227848101	MAE1
GO:0033551	monopolin complex	cellular_component	1	632	4	5613	0.0650664680118775	0.106904206943515	2.22033227848101	MAM1
GO:0051377	mannose-ethanolamine phosphotransferase activity	molecular_function	1	632	4	5613	0.0650664680118775	0.106904206943515	2.22033227848101	MCD4
GO:0006641	triglyceride metabolic process	biological_process	1	632	4	5613	0.0650664680118775	0.106904206943515	2.22033227848101	MGL2
GO:1900436	positive regulation of filamentous growth of a population of unicellular organisms in response to starvation	biological_process	1	632	4	5613	0.0650664680118775	0.106904206943515	2.22033227848101	MIG2
GO:0015693	magnesium ion transport	biological_process	1	632	4	5613	0.0650664680118775	0.106904206943515	2.22033227848101	MME1
GO:0005825	half bridge of spindle pole body	cellular_component	1	632	4	5613	0.0650664680118775	0.106904206943515	2.22033227848101	MPS3
GO:0045141	meiotic telomere clustering	biological_process	1	632	4	5613	0.0650664680118775	0.106904206943515	2.22033227848101	MPS3
GO:0000406	double-strand/single-strand DNA junction binding	molecular_function	1	632	4	5613	0.0650664680118775	0.106904206943515	2.22033227848101	MSH2
GO:0000735	removal of nonhomologous ends	biological_process	1	632	4	5613	0.0650664680118775	0.106904206943515	2.22033227848101	MSH2
GO:0032302	MutSbeta complex	cellular_component	1	632	4	5613	0.0650664680118775	0.106904206943515	2.22033227848101	MSH2
GO:0045128	negative regulation of reciprocal meiotic recombination	biological_process	1	632	4	5613	0.0650664680118775	0.106904206943515	2.22033227848101	MSH2
GO:0061402	positive regulation of transcription from RNA polymerase II promoter in response to acidic pH	biological_process	1	632	4	5613	0.0650664680118775	0.106904206943515	2.22033227848101	MSN2
GO:0061404	positive regulation of transcription from RNA polymerase II promoter in response to increased salt	biological_process	1	632	4	5613	0.0650664680118775	0.106904206943515	2.22033227848101	MSN2
GO:0061410	positive regulation of transcription from RNA polymerase II promoter in response to ethanol	biological_process	1	632	4	5613	0.0650664680118775	0.106904206943515	2.22033227848101	MSN2
GO:0016071	mRNA metabolic process	biological_process	1	632	4	5613	0.0650664680118775	0.106904206943515	2.22033227848101	NCA2
GO:0090282	positive regulation of transcription involved in G2/M transition of mitotic cell cycle	biological_process	1	632	4	5613	0.0650664680118775	0.106904206943515	2.22033227848101	NDD1
GO:0043709	cell adhesion involved in single-species biofilm formation	biological_process	1	632	4	5613	0.0650664680118775	0.106904206943515	2.22033227848101	NRG2
GO:0034356	NAD biosynthesis via nicotinamide riboside salvage pathway	biological_process	1	632	4	5613	0.0650664680118775	0.106904206943515	2.22033227848101	NRK1
GO:0004659	prenyltransferase activity	molecular_function	1	632	4	5613	0.0650664680118775	0.106904206943515	2.22033227848101	PAD1
GO:0004737	pyruvate decarboxylase activity	molecular_function	1	632	4	5613	0.0650664680118775	0.106904206943515	2.22033227848101	PDC1
GO:0019655	glycolytic fermentation to ethanol	biological_process	1	632	4	5613	0.0650664680118775	0.106904206943515	2.22033227848101	PDC1
GO:0047433	branched-chain-2-oxoacid decarboxylase activity	molecular_function	1	632	4	5613	0.0650664680118775	0.106904206943515	2.22033227848101	PDC1
GO:0047434	indolepyruvate decarboxylase activity	molecular_function	1	632	4	5613	0.0650664680118775	0.106904206943515	2.22033227848101	PDC1
GO:0050177	phenylpyruvate decarboxylase activity	molecular_function	1	632	4	5613	0.0650664680118775	0.106904206943515	2.22033227848101	PDC1
GO:0047429	nucleoside-triphosphate diphosphatase activity	molecular_function	1	632	4	5613	0.0650664680118775	0.106904206943515	2.22033227848101	PHO5
GO:0060211	regulation of nuclear-transcribed mRNA poly(A) tail shortening	biological_process	1	632	4	5613	0.0650664680118775	0.106904206943515	2.22033227848101	PKH1
GO:0071902	positive regulation of protein serine/threonine kinase activity	biological_process	1	632	4	5613	0.0650664680118775	0.106904206943515	2.22033227848101	PKH1
GO:0008622	epsilon DNA polymerase complex	cellular_component	1	632	4	5613	0.0650664680118775	0.106904206943515	2.22033227848101	POL2
GO:0006275	regulation of DNA replication	biological_process	1	632	4	5613	0.0650664680118775	0.106904206943515	2.22033227848101	POL30
GO:0032934	sterol binding	molecular_function	1	632	4	5613	0.0650664680118775	0.106904206943515	2.22033227848101	PRY1
GO:0007323	peptide pheromone maturation	biological_process	1	632	4	5613	0.0650664680118775	0.106904206943515	2.22033227848101	RAM2
GO:0000411	positive regulation of transcription by galactose	biological_process	1	632	4	5613	0.0650664680118775	0.106904206943515	2.22033227848101	RAS2
GO:0010603	regulation of cytoplasmic mRNA processing body assembly	biological_process	1	632	4	5613	0.0650664680118775	0.106904206943515	2.22033227848101	RAS2
GO:0043085	positive regulation of catalytic activity	biological_process	1	632	4	5613	0.0650664680118775	0.106904206943515	2.22033227848101	RED1
GO:0036095	positive regulation of invasive growth in response to glucose limitation by positive regulation of transcription from RNA polymerase II promoter	biological_process	1	632	4	5613	0.0650664680118775	0.106904206943515	2.22033227848101	RME1
GO:0007095	mitotic G2 DNA damage checkpoint	biological_process	1	632	4	5613	0.0650664680118775	0.106904206943515	2.22033227848101	RTT107
GO:0007006	mitochondrial membrane organization	biological_process	1	632	4	5613	0.0650664680118775	0.106904206943515	2.22033227848101	SAR1
GO:0061024	membrane organization	biological_process	1	632	4	5613	0.0650664680118775	0.106904206943515	2.22033227848101	SAR1
GO:0005784	Sec61 translocon complex	cellular_component	1	632	4	5613	0.0650664680118775	0.106904206943515	2.22033227848101	SEC61
GO:0009070	serine family amino acid biosynthetic process	biological_process	1	632	4	5613	0.0650664680118775	0.106904206943515	2.22033227848101	SER3
GO:0031262	Ndc80 complex	cellular_component	1	632	4	5613	0.0650664680118775	0.106904206943515	2.22033227848101	SPC25
GO:0009410	response to xenobiotic stimulus	biological_process	1	632	4	5613	0.0650664680118775	0.106904206943515	2.22033227848101	STB5
GO:0032185	septin cytoskeleton organization	biological_process	1	632	4	5613	0.0650664680118775	0.106904206943515	2.22033227848101	SUR7
GO:0097255	R2TP complex	cellular_component	1	632	4	5613	0.0650664680118775	0.106904206943515	2.22033227848101	TAH1
GO:0005952	cAMP-dependent protein kinase complex	cellular_component	1	632	4	5613	0.0650664680118775	0.106904206943515	2.22033227848101	TPK3
GO:0010607	negative regulation of cytoplasmic mRNA processing body assembly	biological_process	1	632	4	5613	0.0650664680118775	0.106904206943515	2.22033227848101	TPK3
GO:2000766	negative regulation of cytoplasmic translation	biological_process	1	632	4	5613	0.0650664680118775	0.106904206943515	2.22033227848101	TPK3
GO:0015847	putrescine transport	biological_process	1	632	4	5613	0.0650664680118775	0.106904206943515	2.22033227848101	TPO1
GO:0071465	cellular response to desiccation	biological_process	1	632	4	5613	0.0650664680118775	0.106904206943515	2.22033227848101	TPS1
GO:0016671	oxidoreductase activity, acting on a sulfur group of donors, disulfide as acceptor	molecular_function	1	632	4	5613	0.0650664680118775	0.106904206943515	2.22033227848101	TRX1
GO:0060548	negative regulation of cell death	biological_process	1	632	4	5613	0.0650664680118775	0.106904206943515	2.22033227848101	TSA1
GO:0005822	inner plaque of spindle pole body	cellular_component	1	632	4	5613	0.0650664680118775	0.106904206943515	2.22033227848101	TUB4
GO:0031122	cytoplasmic microtubule organization	biological_process	1	632	4	5613	0.0650664680118775	0.106904206943515	2.22033227848101	TUB4
GO:0005088	Ras guanyl-nucleotide exchange factor activity	molecular_function	1	632	4	5613	0.0650664680118775	0.106904206943515	2.22033227848101	VAM6
GO:0030136	clathrin-coated vesicle	cellular_component	1	632	4	5613	0.0650664680118775	0.106904206943515	2.22033227848101	YAP1801
GO:0007052	mitotic spindle organization	biological_process	1	632	4	5613	0.0650664680118775	0.106904206943515	2.22033227848101	YBP2
GO:0004771	sterol esterase activity	molecular_function	1	632	4	5613	0.0650664680118775	0.106904206943515	2.22033227848101	YEH1
GO:0004045	aminoacyl-tRNA hydrolase activity	molecular_function	1	632	4	5613	0.0650664680118775	0.106904206943515	2.22033227848101	YLR281C
GO:0048313	Golgi inheritance	biological_process	1	632	4	5613	0.0650664680118775	0.106904206943515	2.22033227848101	YPT11
GO:0031932	TORC2 complex	cellular_component	2	632	9	5613	0.0710884917677631	0.115871420609558	1.97362869198312	AVO2; TSC11
GO:0019509	L-methionine salvage from methylthioadenosine	biological_process	2	632	9	5613	0.0710884917677631	0.115871420609558	1.97362869198312	BAT1; MRI1
GO:0006207	'de novo' pyrimidine nucleobase biosynthetic process	biological_process	2	632	9	5613	0.0710884917677631	0.115871420609558	1.97362869198312	CPA2; URA4
GO:0008408	3'-5' exonuclease activity	molecular_function	2	632	9	5613	0.0710884917677631	0.115871420609558	1.97362869198312	DDC1; POL1
GO:0005740	mitochondrial envelope	cellular_component	2	632	9	5613	0.0710884917677631	0.115871420609558	1.97362869198312	DIC1; ORT1
GO:0006633	fatty acid biosynthetic process	biological_process	2	632	9	5613	0.0710884917677631	0.115871420609558	1.97362869198312	ETR1; HFA1
GO:0004857	enzyme inhibitor activity	molecular_function	2	632	9	5613	0.0710884917677631	0.115871420609558	1.97362869198312	HED1; IGD1
GO:0030003	cellular cation homeostasis	biological_process	2	632	9	5613	0.0710884917677631	0.115871420609558	1.97362869198312	PGM2; YVC1
GO:0008289	lipid binding	molecular_function	5	632	27	5613	0.0752540743977	0.122539587943926	1.6446905766526	ACB1; HES1; OSH6; TCB2; UPS1
GO:0050660	flavin adenine dinucleotide binding	molecular_function	4	632	21	5613	0.0788746787035626	0.128308016940548	1.69168173598553	BNA4; ERG1; ERV1; IRC15
GO:0015914	phospholipid transport	biological_process	3	632	15	5613	0.0792799456181699	0.128839713798866	1.77626582278481	OSH6; PDR16; UPS1
GO:0000978	RNA polymerase II proximal promoter sequence-specific DNA binding	molecular_function	12	632	76	5613	0.080306470825063	0.130378983760453	1.40231512325117	GLN3; HAP1; MAL13; MIG2; MIG3; MOT3; RFX1; RME1; RPN4; TEC1; THI2; YPR196W
GO:0003676	nucleic acid binding	molecular_function	11	632	69	5613	0.0819705994119054	0.13294935324162	1.41586406164007	PTI1; YBL111C; YFL066C; YHR218W; YIL177C; YJL225C; YLL066C; YML133C; YPR015C; YRF1-3; YRF1-4
GO:0008270	zinc ion binding	molecular_function	28	632	199	5613	0.0853652044803355	0.138318570967644	1.24963424718529	ADH5; ADH6; APE1; ARO80; BDH2; DDI2; DDI3; ECM23; GAL7; GLN3; HAP1; HEM2; HIS4; HOT13; HST2; MAL13; NCE103; PMI40; POL2; PRP11; RAD14; RNR2; STB5; TEA1; THI2; THI4; TMC1; YPR196W
GO:0030148	sphingolipid biosynthetic process	biological_process	4	632	22	5613	0.0930612271960491	0.149031282021658	1.61478711162255	CSH1; ELO1; TSC11; YSR3
GO:0019888	protein phosphatase regulator activity	molecular_function	4	632	22	5613	0.0930612271960491	0.149031282021658	1.61478711162255	PIG2; RRD2; YKR075C; YOR29-13
GO:0006116	NADH oxidation	biological_process	2	632	10	5613	0.0933373032259804	0.149031282021658	1.77626582278481	ADH5; GPD2
GO:0097271	protein localization to bud neck	biological_process	2	632	10	5613	0.0933373032259804	0.149031282021658	1.77626582278481	AIM44; RAS2
GO:0015174	basic amino acid transmembrane transporter activity	molecular_function	2	632	10	5613	0.0933373032259804	0.149031282021658	1.77626582278481	ALP1; RTC2
GO:0007021	tubulin complex assembly	biological_process	2	632	10	5613	0.0933373032259804	0.149031282021658	1.77626582278481	CIN1; CIN2
GO:0000795	synaptonemal complex	cellular_component	2	632	10	5613	0.0933373032259804	0.149031282021658	1.77626582278481	ECM11; ZIP2
GO:0006826	iron ion transport	biological_process	2	632	10	5613	0.0933373032259804	0.149031282021658	1.77626582278481	FRE4; SMF3
GO:0000755	cytogamy	biological_process	2	632	10	5613	0.0933373032259804	0.149031282021658	1.77626582278481	FUS2; STE3
GO:0006491	N-glycan processing	biological_process	2	632	10	5613	0.0933373032259804	0.149031282021658	1.77626582278481	GTB1; MNL1
GO:0000105	histidine biosynthetic process	biological_process	2	632	10	5613	0.0933373032259804	0.149031282021658	1.77626582278481	HIS4; HIS5
GO:0070300	phosphatidic acid binding	molecular_function	2	632	10	5613	0.0933373032259804	0.149031282021658	1.77626582278481	KCC4; OSH6
GO:0019878	lysine biosynthetic process via aminoadipic acid	biological_process	2	632	10	5613	0.0933373032259804	0.149031282021658	1.77626582278481	LYS21; LYS5
GO:0000433	negative regulation of transcription from RNA polymerase II promoter by glucose	biological_process	2	632	10	5613	0.0933373032259804	0.149031282021658	1.77626582278481	MIG2; NRG2
GO:0016311	dephosphorylation	biological_process	2	632	10	5613	0.0933373032259804	0.149031282021658	1.77626582278481	TSL1; YCH1
GO:0006865	amino acid transport	biological_process	3	632	16	5613	0.0966964575166191	0.150095677010208	1.66524920886076	AUA1; AVT1; BAP2
GO:0003755	peptidyl-prolyl cis-trans isomerase activity	molecular_function	3	632	16	5613	0.0966964575166191	0.150095677010208	1.66524920886076	CPR1; CPR4; RRD2
GO:0032120	ascospore-type prospore membrane assembly	biological_process	3	632	16	5613	0.0966964575166191	0.150095677010208	1.66524920886076	SMA1; SSP1; YSW1
GO:0030163	protein catabolic process	biological_process	3	632	16	5613	0.0966964575166191	0.150095677010208	1.66524920886076	YPS1; YPS6; YSP3
GO:0009061	anaerobic respiration	biological_process	1	632	5	5613	0.100490106336718	0.150095677010208	1.77626582278481	AAC3
GO:0006066	alcohol metabolic process	biological_process	1	632	5	5613	0.100490106336718	0.150095677010208	1.77626582278481	ADH6
GO:0006740	NADPH regeneration	biological_process	1	632	5	5613	0.100490106336718	0.150095677010208	1.77626582278481	ALD6
GO:0045732	positive regulation of protein catabolic process	biological_process	1	632	5	5613	0.100490106336718	0.150095677010208	1.77626582278481	AMA1
GO:0006452	translational frameshifting	biological_process	1	632	5	5613	0.100490106336718	0.150095677010208	1.77626582278481	ANB1
GO:0034220	ion transmembrane transport	biological_process	1	632	5	5613	0.100490106336718	0.150095677010208	1.77626582278481	AQY1
GO:0008080	N-acetyltransferase activity	molecular_function	1	632	5	5613	0.100490106336718	0.150095677010208	1.77626582278481	ATF1
GO:0035376	sterol import	biological_process	1	632	5	5613	0.100490106336718	0.150095677010208	1.77626582278481	AUS1
GO:0006825	copper ion transport	biological_process	1	632	5	5613	0.100490106336718	0.150095677010208	1.77626582278481	CCC2
GO:0010043	response to zinc ion	biological_process	1	632	5	5613	0.100490106336718	0.150095677010208	1.77626582278481	COT1
GO:0033262	regulation of nuclear cell cycle DNA replication	biological_process	1	632	5	5613	0.100490106336718	0.150095677010208	1.77626582278481	CSM3
GO:0046654	tetrahydrofolate biosynthetic process	biological_process	1	632	5	5613	0.100490106336718	0.150095677010208	1.77626582278481	DFR1
GO:0008272	sulfate transport	biological_process	1	632	5	5613	0.100490106336718	0.150095677010208	1.77626582278481	DIC1
GO:0031391	Elg1 RFC-like complex	cellular_component	1	632	5	5613	0.100490106336718	0.150095677010208	1.77626582278481	ELG1
GO:0000015	phosphopyruvate hydratase complex	cellular_component	1	632	5	5613	0.100490106336718	0.150095677010208	1.77626582278481	ENO2
GO:0004634	phosphopyruvate hydratase activity	molecular_function	1	632	5	5613	0.100490106336718	0.150095677010208	1.77626582278481	ENO2
GO:0071469	cellular response to alkaline pH	biological_process	1	632	5	5613	0.100490106336718	0.150095677010208	1.77626582278481	FRT2
GO:0005381	iron ion transmembrane transporter activity	molecular_function	1	632	5	5613	0.100490106336718	0.150095677010208	1.77626582278481	FTR1
GO:0033499	galactose catabolic process via UDP-galactose	biological_process	1	632	5	5613	0.100490106336718	0.150095677010208	1.77626582278481	GAL7
GO:0006048	UDP-N-acetylglucosamine biosynthetic process	biological_process	1	632	5	5613	0.100490106336718	0.150095677010208	1.77626582278481	GNA1
GO:0016255	attachment of GPI anchor to protein	biological_process	1	632	5	5613	0.100490106336718	0.150095677010208	1.77626582278481	GPI16
GO:0042765	GPI-anchor transamidase complex	cellular_component	1	632	5	5613	0.100490106336718	0.150095677010208	1.77626582278481	GPI16
GO:0005795	Golgi stack	cellular_component	1	632	5	5613	0.100490106336718	0.150095677010208	1.77626582278481	GYP1
GO:0080130	L-phenylalanine:2-oxoglutarate aminotransferase activity	molecular_function	1	632	5	5613	0.100490106336718	0.150095677010208	1.77626582278481	HIS5
GO:0017136	NAD-dependent histone deacetylase activity	molecular_function	1	632	5	5613	0.100490106336718	0.150095677010208	1.77626582278481	HST2
GO:0070403	NAD+ binding	molecular_function	1	632	5	5613	0.100490106336718	0.150095677010208	1.77626582278481	HST2
GO:0051536	iron-sulfur cluster binding	molecular_function	1	632	5	5613	0.100490106336718	0.150095677010208	1.77626582278481	ISA1
GO:0030543	2-micrometer plasmid partitioning	biological_process	1	632	5	5613	0.100490106336718	0.150095677010208	1.77626582278481	KIP1
GO:0043142	single-stranded DNA-dependent ATPase activity	molecular_function	1	632	5	5613	0.100490106336718	0.150095677010208	1.77626582278481	MGS1
GO:0061393	positive regulation of transcription from RNA polymerase II promoter in response to osmotic stress	biological_process	1	632	5	5613	0.100490106336718	0.150095677010208	1.77626582278481	MOT3
GO:0000743	nuclear migration involved in conjugation with cellular fusion	biological_process	1	632	5	5613	0.100490106336718	0.150095677010208	1.77626582278481	MPS3
GO:0001324	age-dependent response to oxidative stress involved in chronological cell aging	biological_process	1	632	5	5613	0.100490106336718	0.150095677010208	1.77626582278481	MSN2
GO:0061412	positive regulation of transcription from RNA polymerase II promoter in response to amino acid starvation	biological_process	1	632	5	5613	0.100490106336718	0.150095677010208	1.77626582278481	MSN2
GO:0015851	nucleobase transport	biological_process	1	632	5	5613	0.100490106336718	0.150095677010208	1.77626582278481	NRT1
GO:1990467	NuA3a histone acetyltransferase complex	cellular_component	1	632	5	5613	0.100490106336718	0.150095677010208	1.77626582278481	NTO1
GO:1990468	NuA3b histone acetyltransferase complex	cellular_component	1	632	5	5613	0.100490106336718	0.150095677010208	1.77626582278481	NTO1
GO:0006020	inositol metabolic process	biological_process	1	632	5	5613	0.100490106336718	0.150095677010208	1.77626582278481	OPI10
GO:0016831	carboxy-lyase activity	molecular_function	1	632	5	5613	0.100490106336718	0.150095677010208	1.77626582278481	PAD1
GO:0006276	plasmid maintenance	biological_process	1	632	5	5613	0.100490106336718	0.150095677010208	1.77626582278481	PAH1
GO:0016242	negative regulation of macroautophagy	biological_process	1	632	5	5613	0.100490106336718	0.150095677010208	1.77626582278481	PCL5
GO:0008526	phosphatidylinositol transporter activity	molecular_function	1	632	5	5613	0.100490106336718	0.150095677010208	1.77626582278481	PDR16
GO:0016562	protein import into peroxisome matrix, receptor recycling	biological_process	1	632	5	5613	0.100490106336718	0.150095677010208	1.77626582278481	PEX1
GO:0042623	ATPase activity, coupled	molecular_function	1	632	5	5613	0.100490106336718	0.150095677010208	1.77626582278481	PEX1
GO:0005979	regulation of glycogen biosynthetic process	biological_process	1	632	5	5613	0.100490106336718	0.150095677010208	1.77626582278481	PIG2
GO:0010606	positive regulation of cytoplasmic mRNA processing body assembly	biological_process	1	632	5	5613	0.100490106336718	0.150095677010208	1.77626582278481	PKH1
GO:0004622	lysophospholipase activity	molecular_function	1	632	5	5613	0.100490106336718	0.150095677010208	1.77626582278481	PLB2
GO:0008553	hydrogen-exporting ATPase activity, phosphorylative mechanism	molecular_function	1	632	5	5613	0.100490106336718	0.150095677010208	1.77626582278481	PMA2
GO:0006278	RNA-dependent DNA biosynthetic process	biological_process	1	632	5	5613	0.100490106336718	0.150095677010208	1.77626582278481	POL1
GO:0018344	protein geranylgeranylation	biological_process	1	632	5	5613	0.100490106336718	0.150095677010208	1.77626582278481	RAM2
GO:0015616	DNA translocase activity	molecular_function	1	632	5	5613	0.100490106336718	0.150095677010208	1.77626582278481	RDH54
GO:0010833	telomere maintenance via telomere lengthening	biological_process	1	632	5	5613	0.100490106336718	0.150095677010208	1.77626582278481	RFA3
GO:0045184	establishment of protein localization	biological_process	1	632	5	5613	0.100490106336718	0.150095677010208	1.77626582278481	RFA3
GO:0035361	Cul8-RING ubiquitin ligase complex	cellular_component	1	632	5	5613	0.100490106336718	0.150095677010208	1.77626582278481	RTT107
GO:1990683	DNA double-strand break attachment to nuclear envelope	biological_process	1	632	5	5613	0.100490106336718	0.150095677010208	1.77626582278481	RTT107
GO:0003400	regulation of COPII vesicle coating	biological_process	1	632	5	5613	0.100490106336718	0.150095677010208	1.77626582278481	SAR1
GO:0006564	L-serine biosynthetic process	biological_process	1	632	5	5613	0.100490106336718	0.150095677010208	1.77626582278481	SER3
GO:0004359	glutaminase activity	molecular_function	1	632	5	5613	0.100490106336718	0.150095677010208	1.77626582278481	SNO1
GO:0043066	negative regulation of apoptotic process	biological_process	1	632	5	5613	0.100490106336718	0.150095677010208	1.77626582278481	SNO1
GO:0010520	regulation of reciprocal meiotic recombination	biological_process	1	632	5	5613	0.100490106336718	0.150095677010208	1.77626582278481	SPO16
GO:0033309	SBF transcription complex	cellular_component	1	632	5	5613	0.100490106336718	0.150095677010208	1.77626582278481	SRL3
GO:0004791	thioredoxin-disulfide reductase activity	molecular_function	1	632	5	5613	0.100490106336718	0.150095677010208	1.77626582278481	TRX1
GO:0036010	protein localization to endosome	biological_process	1	632	5	5613	0.100490106336718	0.150095677010208	1.77626582278481	VPS21
GO:0004792	thiosulfate sulfurtransferase activity	molecular_function	1	632	5	5613	0.100490106336718	0.150095677010208	1.77626582278481	YCH1
GO:0016810	hydrolase activity, acting on carbon-nitrogen (but not peptide) bonds	molecular_function	1	632	5	5613	0.100490106336718	0.150095677010208	1.77626582278481	YJL213W
GO:0072344	rescue of stalled ribosome	biological_process	1	632	5	5613	0.100490106336718	0.150095677010208	1.77626582278481	YLR281C
GO:0071432	peptide mating pheromone maturation involved in conjugation with cellular fusion	biological_process	1	632	5	5613	0.100490106336718	0.150095677010208	1.77626582278481	YPS1
GO:0051646	mitochondrion localization	biological_process	1	632	5	5613	0.100490106336718	0.150095677010208	1.77626582278481	YPT11
GO:0043565	sequence-specific DNA binding	molecular_function	9	632	57	5613	0.101615340624852	0.151638514665424	1.40231512325117	ECM23; HMS2; MBF1; MGA1; NRG2; RFA3; SIR1; YAP7; YFR057W
GO:0006879	cellular iron ion homeostasis	biological_process	6	632	36	5613	0.102941193907902	0.153477660245628	1.48022151898734	CCC2; ERG29; ERV1; FRE4; SMF3; TIS11
GO:0006508	proteolysis	biological_process	4	632	23	5613	0.108455855346126	0.16126060663682	1.54457897633462	AMA1; PRD1; YGK3; YPS6
GO:0005778	peroxisomal membrane	cellular_component	4	632	23	5613	0.108455855346126	0.16126060663682	1.54457897633462	HMG1; PEX1; PEX21; PEX9
GO:0000166	nucleotide binding	molecular_function	4	632	23	5613	0.108455855346126	0.16126060663682	1.54457897633462	POL1; POL2; RNR1; ZIP2
GO:0000722	telomere maintenance via recombination	biological_process	6	632	37	5613	0.11532918925491	0.171325368847936	1.44021553198768	CGI121; RFA3; YIL177C; YJL225C; YRF1-3; YRF1-4
GO:0030968	endoplasmic reticulum unfolded protein response	biological_process	3	632	17	5613	0.115727014572931	0.171451293907417	1.56729337304542	HRD1; ULI1; YHI9
GO:0000077	DNA damage checkpoint	biological_process	3	632	17	5613	0.115727014572931	0.171451293907417	1.56729337304542	HUG1; RAD53; TSA1
GO:0044212	transcription regulatory region DNA binding	molecular_function	3	632	17	5613	0.115727014572931	0.171451293907417	1.56729337304542	PAH1; TEA1; YFR057W
GO:0006656	phosphatidylcholine biosynthetic process	biological_process	2	632	11	5613	0.118026217243733	0.174229177835987	1.61478711162255	CKI1; GPC1
GO:0030472	mitotic spindle organization in nucleus	biological_process	2	632	11	5613	0.118026217243733	0.174229177835987	1.61478711162255	RRD2; TUB4
GO:0016791	phosphatase activity	molecular_function	2	632	11	5613	0.118026217243733	0.174229177835987	1.61478711162255	TPS1; YCH1
GO:0050821	protein stabilization	biological_process	2	632	11	5613	0.118026217243733	0.174229177835987	1.61478711162255	TSA1; TSA2
GO:0006915	apoptotic process	biological_process	4	632	24	5613	0.125001203323748	0.184194598260913	1.48022151898734	AIF1; AIM14; LOT6; RNY1
GO:0017137	Rab GTPase binding	molecular_function	4	632	24	5613	0.125001203323748	0.184194598260913	1.48022151898734	GYP1; SRO77; VAM6; YIP5
GO:0034599	cellular response to oxidative stress	biological_process	13	632	90	5613	0.130475984922762	0.192089644469621	1.28285864978903	ERV1; FRM2; GRX2; LOT6; NCE103; PAD1; TPS1; TRX1; TSA1; TSA2; XBP1; YBP2; YKG9
GO:0031929	TOR signaling	biological_process	3	632	18	5613	0.136242238798754	0.196984302296977	1.48022151898734	AVO2; OMA1; TSC11
GO:0001135	transcription factor activity, RNA polymerase II transcription factor recruiting	molecular_function	3	632	18	5613	0.136242238798754	0.196984302296977	1.48022151898734	BAS1; SRL3; TEC1
GO:0030154	cell differentiation	biological_process	3	632	18	5613	0.136242238798754	0.196984302296977	1.48022151898734	BAS1; ECM23; GLN3
GO:0007020	microtubule nucleation	biological_process	3	632	18	5613	0.136242238798754	0.196984302296977	1.48022151898734	IRC15; SPC25; TUB4
GO:0015802	basic amino acid transport	biological_process	1	632	6	5613	0.139795311307532	0.196984302296977	1.48022151898734	ALP1
GO:0097027	ubiquitin-protein transferase activator activity	molecular_function	1	632	6	5613	0.139795311307532	0.196984302296977	1.48022151898734	AMA1
GO:0009636	response to toxic substance	biological_process	1	632	6	5613	0.139795311307532	0.196984302296977	1.48022151898734	ATF2
GO:0001934	positive regulation of protein phosphorylation	biological_process	1	632	6	5613	0.139795311307532	0.196984302296977	1.48022151898734	ATG11
GO:0005302	L-tyrosine transmembrane transporter activity	molecular_function	1	632	6	5613	0.139795311307532	0.196984302296977	1.48022151898734	AVT1
GO:0009082	branched-chain amino acid biosynthetic process	biological_process	1	632	6	5613	0.139795311307532	0.196984302296977	1.48022151898734	BAT1
GO:0000408	EKC/KEOPS complex	cellular_component	1	632	6	5613	0.139795311307532	0.196984302296977	1.48022151898734	CGI121
GO:0006829	zinc II ion transport	biological_process	1	632	6	5613	0.139795311307532	0.196984302296977	1.48022151898734	COT1
GO:0022904	respiratory electron transport chain	biological_process	1	632	6	5613	0.139795311307532	0.196984302296977	1.48022151898734	DLD2
GO:0000138	Golgi trans cisterna	cellular_component	1	632	6	5613	0.139795311307532	0.196984302296977	1.48022151898734	ECM30
GO:0045910	negative regulation of DNA recombination	biological_process	1	632	6	5613	0.139795311307532	0.196984302296977	1.48022151898734	ELG1
GO:0033214	iron assimilation by chelation and transport	biological_process	1	632	6	5613	0.139795311307532	0.196984302296977	1.48022151898734	ENB1
GO:0007535	donor selection	biological_process	1	632	6	5613	0.139795311307532	0.196984302296977	1.48022151898734	FDO1
GO:0005354	galactose transmembrane transporter activity	molecular_function	1	632	6	5613	0.139795311307532	0.196984302296977	1.48022151898734	GAL2
GO:0043457	regulation of cellular respiration	biological_process	1	632	6	5613	0.139795311307532	0.196984302296977	1.48022151898734	HAP1
GO:0044774	mitotic DNA integrity checkpoint	biological_process	1	632	6	5613	0.139795311307532	0.196984302296977	1.48022151898734	IPL1
GO:0051315	attachment of mitotic spindle microtubules to kinetochore	biological_process	1	632	6	5613	0.139795311307532	0.196984302296977	1.48022151898734	IRC15
GO:0090337	regulation of formin-nucleated actin cable assembly	biological_process	1	632	6	5613	0.139795311307532	0.196984302296977	1.48022151898734	KEL2
GO:0051455	attachment of spindle microtubules to kinetochore involved in homologous chromosome segregation	biological_process	1	632	6	5613	0.139795311307532	0.196984302296977	1.48022151898734	MAM1
GO:0015095	magnesium ion transmembrane transporter activity	molecular_function	1	632	6	5613	0.139795311307532	0.196984302296977	1.48022151898734	MME1
GO:0001933	negative regulation of protein phosphorylation	biological_process	1	632	6	5613	0.139795311307532	0.196984302296977	1.48022151898734	NCE102
GO:0009435	NAD biosynthetic process	biological_process	1	632	6	5613	0.139795311307532	0.196984302296977	1.48022151898734	NRK1
GO:0033100	NuA3 histone acetyltransferase complex	cellular_component	1	632	6	5613	0.139795311307532	0.196984302296977	1.48022151898734	NTO1
GO:0016560	protein import into peroxisome matrix, docking	biological_process	1	632	6	5613	0.139795311307532	0.196984302296977	1.48022151898734	PEX9
GO:0017111	nucleoside-triphosphatase activity	molecular_function	1	632	6	5613	0.139795311307532	0.196984302296977	1.48022151898734	PHO5
GO:0043488	regulation of mRNA stability	biological_process	1	632	6	5613	0.139795311307532	0.196984302296977	1.48022151898734	PHO92
GO:0000196	MAPK cascade involved in cell wall organization or biogenesis	biological_process	1	632	6	5613	0.139795311307532	0.196984302296977	1.48022151898734	PKH1
GO:0009395	phospholipid catabolic process	biological_process	1	632	6	5613	0.139795311307532	0.196984302296977	1.48022151898734	PLB2
GO:0070868	heterochromatin organization involved in chromatin silencing	biological_process	1	632	6	5613	0.139795311307532	0.196984302296977	1.48022151898734	POL2
GO:0000729	DNA double-strand break processing	biological_process	1	632	6	5613	0.139795311307532	0.196984302296977	1.48022151898734	RIF1
GO:0015450	P-P-bond-hydrolysis-driven protein transmembrane transporter activity	molecular_function	1	632	6	5613	0.139795311307532	0.196984302296977	1.48022151898734	SEC61
GO:0022890	inorganic cation transmembrane transporter activity	molecular_function	1	632	6	5613	0.139795311307532	0.196984302296977	1.48022151898734	SMF3
GO:0017157	regulation of exocytosis	biological_process	1	632	6	5613	0.139795311307532	0.196984302296977	1.48022151898734	SRO77
GO:0043619	regulation of transcription from RNA polymerase II promoter in response to oxidative stress	biological_process	1	632	6	5613	0.139795311307532	0.196984302296977	1.48022151898734	STB5
GO:0003962	cystathionine gamma-synthase activity	molecular_function	1	632	6	5613	0.139795311307532	0.196984302296977	1.48022151898734	STR2
GO:0006790	sulfur compound metabolic process	biological_process	1	632	6	5613	0.139795311307532	0.196984302296977	1.48022151898734	STR2
GO:0015926	glucosidase activity	molecular_function	1	632	6	5613	0.139795311307532	0.196984302296977	1.48022151898734	SUN4
GO:0006869	lipid transport	biological_process	1	632	6	5613	0.139795311307532	0.196984302296977	1.48022151898734	TCB2
GO:0090158	endoplasmic reticulum membrane organization	biological_process	1	632	6	5613	0.139795311307532	0.196984302296977	1.48022151898734	TCB2
GO:0000162	tryptophan biosynthetic process	biological_process	1	632	6	5613	0.139795311307532	0.196984302296977	1.48022151898734	TRP4
GO:0005824	outer plaque of spindle pole body	cellular_component	1	632	6	5613	0.139795311307532	0.196984302296977	1.48022151898734	TUB4
GO:0044205	'de novo' UMP biosynthetic process	biological_process	1	632	6	5613	0.139795311307532	0.196984302296977	1.48022151898734	URA4
GO:0099022	vesicle tethering	biological_process	1	632	6	5613	0.139795311307532	0.196984302296977	1.48022151898734	VAM6
GO:0030907	MBF transcription complex	cellular_component	1	632	6	5613	0.139795311307532	0.196984302296977	1.48022151898734	XBP1
GO:0005545	1-phosphatidylinositol binding	molecular_function	1	632	6	5613	0.139795311307532	0.196984302296977	1.48022151898734	YAP1801
GO:0046658	anchored component of plasma membrane	cellular_component	1	632	6	5613	0.139795311307532	0.196984302296977	1.48022151898734	YPS1
GO:0000750	pheromone-dependent signal transduction involved in conjugation with cellular fusion	biological_process	4	632	25	5613	0.142628260041935	0.200803968508054	1.42101265822785	FAR1; MF(ALPHA)1; MF(ALPHA)2; STE3
GO:0034605	cellular response to heat	biological_process	5	632	32	5613	0.143783306338216	0.201634291980837	1.38770767405063	FLO1; TPS1; TPS2; TSA1; YGK3
GO:0000987	proximal promoter sequence-specific DNA binding	molecular_function	2	632	12	5613	0.1448134294202	0.201634291980837	1.48022151898734	AFT1; MSN2
GO:0043495	protein membrane anchor	molecular_function	2	632	12	5613	0.1448134294202	0.201634291980837	1.48022151898734	ALG14; MPS3
GO:0001558	regulation of cell growth	biological_process	2	632	12	5613	0.1448134294202	0.201634291980837	1.48022151898734	AVO2; TSC11
GO:0004721	phosphoprotein phosphatase activity	molecular_function	2	632	12	5613	0.1448134294202	0.201634291980837	1.48022151898734	CMP2; NEM1
GO:0006882	cellular zinc ion homeostasis	biological_process	2	632	12	5613	0.1448134294202	0.201634291980837	1.48022151898734	COT1; IZH1
GO:0070987	error-free translesion synthesis	biological_process	2	632	12	5613	0.1448134294202	0.201634291980837	1.48022151898734	CSM2; POL30
GO:0072659	protein localization to plasma membrane	biological_process	2	632	12	5613	0.1448134294202	0.201634291980837	1.48022151898734	FHN1; NCE102
GO:0071472	cellular response to salt stress	biological_process	2	632	12	5613	0.1448134294202	0.201634291980837	1.48022151898734	FRT2; YGK3
GO:0006749	glutathione metabolic process	biological_process	2	632	12	5613	0.1448134294202	0.201634291980837	1.48022151898734	GRX2; GTT1
GO:0090630	activation of GTPase activity	biological_process	2	632	12	5613	0.1448134294202	0.201634291980837	1.48022151898734	GYP1; ROM1
GO:0000022	mitotic spindle elongation	biological_process	2	632	12	5613	0.1448134294202	0.201634291980837	1.48022151898734	KIP1; SHE1
GO:0008104	protein localization	biological_process	2	632	12	5613	0.1448134294202	0.201634291980837	1.48022151898734	PDS1; RAD53
GO:0006974	cellular response to DNA damage stimulus	biological_process	8	632	54	5613	0.147617042486822	0.205363929556179	1.31575246132208	CMR1; HUG1; MHF2; MIG3; PDS1; PLM2; THI4; TOS4
GO:0030170	pyridoxal phosphate binding	molecular_function	6	632	40	5613	0.156824445251227	0.217804364791011	1.33219936708861	ARG8; BIO3; BNA5; HIS5; STR2; YER152C
GO:0030466	chromatin silencing at silent mating-type cassette	biological_process	6	632	40	5613	0.156824445251227	0.217804364791011	1.33219936708861	ASF2; MSH2; POL30; RIF1; SIR1; SPT21
GO:0005634	nucleus	cellular_component	152	632	1266	5613	0.157289004916391	0.21826506341016	1.06632071509989	ACS2; AFT1; AIF1; AMN1; APA2; ARI1; ARO80; ASF2; BAS1; BDH2; BNA1; BNA5; BNA6; CAB1; CAC2; CDC45; CDC8; CDC9; CLB5; CLN2; CPR1; CSM2; DIF1; ECM11; ECM23; ELG1; ESC8; FAR1; FRK1; FRM2; FUS2; GAL80; GLN3; HAP1; HFM1; HIF1; HMF1; HMS2; HO; HST2; HUG1; IRR1; KCC4; KIN82; LOT6; LUC7; LYS21; MAL13; MBF1; MGA1; MGS1; MIG2; MIG3; MOT3; MRI1; MSN2; NAT4; NBL1; NCE103; NDD1; NKP2; NRG2; OPI10; PBP2; PCL5; …
GO:0005507	copper ion binding	molecular_function	3	632	19	5613	0.158097277668387	0.219201541948658	1.40231512325117	CCC2; FET3; GMC1
GO:0005874	microtubule	cellular_component	5	632	33	5613	0.160089649631802	0.221776808048104	1.34565592635213	ALF1; CIN1; CIN2; IRC15; TUB4
GO:0000775	chromosome, centromeric region	cellular_component	4	632	26	5613	0.161258281085951	0.223207544923519	1.36635832521908	CAC2; IRR1; SIR1; SLD3
GO:0034727	piecemeal microautophagy of the nucleus	biological_process	6	632	41	5613	0.171995928758629	0.237540520930264	1.29970669959864	ATG1; ATG11; ATG29; HES1; OSH6; VAM6
GO:0030435	sporulation resulting in formation of a cellular spore	biological_process	8	632	56	5613	0.172959349080204	0.237540520930264	1.26876130198915	CTS2; EMI1; EMI2; RED1; RIM4; SPO11; SPO13; SPO23
GO:0042626	ATPase activity, coupled to transmembrane movement of substances	molecular_function	2	632	13	5613	0.17334819512805	0.237540520930264	1.36635832521908	ADP1; PDR11
GO:0006995	cellular response to nitrogen starvation	biological_process	2	632	13	5613	0.17334819512805	0.237540520930264	1.36635832521908	ASP3-3; ASP3-4
GO:0006873	cellular ion homeostasis	biological_process	2	632	13	5613	0.17334819512805	0.237540520930264	1.36635832521908	CMP2; PTK2
GO:0031573	intra-S DNA damage checkpoint	biological_process	2	632	13	5613	0.17334819512805	0.237540520930264	1.36635832521908	DDC1; POL2
GO:0030011	maintenance of cell polarity	biological_process	2	632	13	5613	0.17334819512805	0.237540520930264	1.36635832521908	HES1; OSH6
GO:0045332	phospholipid translocation	biological_process	2	632	13	5613	0.17334819512805	0.237540520930264	1.36635832521908	KIN82; UPS1
GO:0006301	postreplication repair	biological_process	2	632	13	5613	0.17334819512805	0.237540520930264	1.36635832521908	MSH2; POL30
GO:1990816	vacuole-mitochondrion membrane contact site	cellular_component	2	632	13	5613	0.17334819512805	0.237540520930264	1.36635832521908	VAM6; YVC1
GO:0000164	protein phosphatase type 1 complex	cellular_component	2	632	13	5613	0.17334819512805	0.237540520930264	1.36635832521908	YKR075C; YOR29-13
GO:0031362	anchored component of external side of plasma membrane	cellular_component	2	632	13	5613	0.17334819512805	0.237540520930264	1.36635832521908	YPS1; YPS6
GO:0016491	oxidoreductase activity	molecular_function	5	632	34	5613	0.177151820742415	0.23935094756929	1.30607781087118	ARI1; AST2; ERG9; GAL80; SVL3
GO:0051539	4 iron, 4 sulfur cluster binding	molecular_function	4	632	27	5613	0.180804691696917	0.23935094756929	1.31575246132208	LEU1; POL1; POL2; PRI2
GO:0004386	helicase activity	molecular_function	4	632	27	5613	0.180804691696917	0.23935094756929	1.31575246132208	RDH54; YFL066C; YLL066C; YML133C
GO:0000278	mitotic cell cycle	biological_process	3	632	20	5613	0.181136586945126	0.23935094756929	1.33219936708861	CDC9; POL30; PTK1
GO:0008757	S-adenosylmethionine-dependent methyltransferase activity	molecular_function	3	632	20	5613	0.181136586945126	0.23935094756929	1.33219936708861	IRC15; YMR209C; YNL092W
GO:0008654	phospholipid biosynthetic process	biological_process	3	632	20	5613	0.181136586945126	0.23935094756929	1.33219936708861	OPI10; PAH1; PDR16
GO:0031072	heat shock protein binding	molecular_function	1	632	7	5613	0.181661979074196	0.23935094756929	1.26876130198915	APJ1
GO:0061908	phagophore	cellular_component	1	632	7	5613	0.181661979074196	0.23935094756929	1.26876130198915	ATG1
GO:0009099	valine biosynthetic process	biological_process	1	632	7	5613	0.181661979074196	0.23935094756929	1.26876130198915	BAT1
GO:0015937	coenzyme A biosynthetic process	biological_process	1	632	7	5613	0.181661979074196	0.23935094756929	1.26876130198915	CAB1
GO:0000226	microtubule cytoskeleton organization	biological_process	1	632	7	5613	0.181661979074196	0.23935094756929	1.26876130198915	CIN1
GO:0006646	phosphatidylethanolamine biosynthetic process	biological_process	1	632	7	5613	0.181661979074196	0.23935094756929	1.26876130198915	CKI1
GO:0010696	positive regulation of spindle pole body separation	biological_process	1	632	7	5613	0.181661979074196	0.23935094756929	1.26876130198915	CLB5
GO:0005385	zinc ion transmembrane transporter activity	molecular_function	1	632	7	5613	0.181661979074196	0.23935094756929	1.26876130198915	COT1
GO:0031390	Ctf18 RFC-like complex	cellular_component	1	632	7	5613	0.181661979074196	0.23935094756929	1.26876130198915	CTF18
GO:0009165	nucleotide biosynthetic process	biological_process	1	632	7	5613	0.181661979074196	0.23935094756929	1.26876130198915	DFR1
GO:0015116	sulfate transmembrane transporter activity	molecular_function	1	632	7	5613	0.181661979074196	0.23935094756929	1.26876130198915	DIC1
GO:0006644	phospholipid metabolic process	biological_process	1	632	7	5613	0.181661979074196	0.23935094756929	1.26876130198915	DPP1
GO:0052851	ferric-chelate reductase (NADPH) activity	molecular_function	1	632	7	5613	0.181661979074196	0.23935094756929	1.26876130198915	FRE4
GO:0052689	carboxylic ester hydrolase activity	molecular_function	1	632	7	5613	0.181661979074196	0.23935094756929	1.26876130198915	FSH3
GO:0001080	nitrogen catabolite activation of transcription from RNA polymerase II promoter	biological_process	1	632	7	5613	0.181661979074196	0.23935094756929	1.26876130198915	GLN3
GO:0006071	glycerol metabolic process	biological_process	1	632	7	5613	0.181661979074196	0.23935094756929	1.26876130198915	GPD2
GO:0015293	symporter activity	molecular_function	1	632	7	5613	0.181661979074196	0.23935094756929	1.26876130198915	GUP2
GO:0007533	mating type switching	biological_process	1	632	7	5613	0.181661979074196	0.23935094756929	1.26876130198915	HO
GO:0051865	protein autoubiquitination	biological_process	1	632	7	5613	0.181661979074196	0.23935094756929	1.26876130198915	HRD1
GO:0005828	kinetochore microtubule	cellular_component	1	632	7	5613	0.181661979074196	0.23935094756929	1.26876130198915	IPL1
GO:0051233	spindle midzone	cellular_component	1	632	7	5613	0.181661979074196	0.23935094756929	1.26876130198915	IPL1
GO:0035999	tetrahydrofolate interconversion	biological_process	1	632	7	5613	0.181661979074196	0.23935094756929	1.26876130198915	MET13
GO:0000712	resolution of meiotic recombination intermediates	biological_process	1	632	7	5613	0.181661979074196	0.23935094756929	1.26876130198915	MHF2
GO:0071406	cellular response to methylmercury	biological_process	1	632	7	5613	0.181661979074196	0.23935094756929	1.26876130198915	MSN2
GO:0030529	intracellular ribonucleoprotein complex	cellular_component	1	632	7	5613	0.181661979074196	0.23935094756929	1.26876130198915	PBP2
GO:0005694	chromosome	cellular_component	1	632	7	5613	0.181661979074196	0.23935094756929	1.26876130198915	PCH2
GO:0006796	phosphate-containing compound metabolic process	biological_process	1	632	7	5613	0.181661979074196	0.23935094756929	1.26876130198915	PHO5
GO:0009231	riboflavin biosynthetic process	biological_process	1	632	7	5613	0.181661979074196	0.23935094756929	1.26876130198915	RIB5
GO:0045835	negative regulation of meiotic nuclear division	biological_process	1	632	7	5613	0.181661979074196	0.23935094756929	1.26876130198915	RME1
GO:0000159	protein phosphatase type 2A complex	cellular_component	1	632	7	5613	0.181661979074196	0.23935094756929	1.26876130198915	RRD2
GO:0005880	nuclear microtubule	cellular_component	1	632	7	5613	0.181661979074196	0.23935094756929	1.26876130198915	SHE1
GO:0044257	cellular protein catabolic process	biological_process	1	632	7	5613	0.181661979074196	0.23935094756929	1.26876130198915	SKP2
GO:0001047	core promoter binding	molecular_function	1	632	7	5613	0.181661979074196	0.23935094756929	1.26876130198915	SRL3
GO:0019346	transsulfuration	biological_process	1	632	7	5613	0.181661979074196	0.23935094756929	1.26876130198915	STR2
GO:0030866	cortical actin cytoskeleton organization	biological_process	1	632	7	5613	0.181661979074196	0.23935094756929	1.26876130198915	SUR7
GO:0060304	regulation of phosphatidylinositol dephosphorylation	biological_process	1	632	7	5613	0.181661979074196	0.23935094756929	1.26876130198915	TCB2
GO:0006449	regulation of translational termination	biological_process	1	632	7	5613	0.181661979074196	0.23935094756929	1.26876130198915	TPA1
GO:0008143	poly(A) binding	molecular_function	1	632	7	5613	0.181661979074196	0.23935094756929	1.26876130198915	TPA1
GO:0045116	protein neddylation	biological_process	1	632	7	5613	0.181661979074196	0.23935094756929	1.26876130198915	UBC12
GO:0030897	HOPS complex	cellular_component	1	632	7	5613	0.181661979074196	0.23935094756929	1.26876130198915	VAM6
GO:0035542	regulation of SNARE complex assembly	biological_process	1	632	7	5613	0.181661979074196	0.23935094756929	1.26876130198915	VAM6
GO:0006813	potassium ion transport	biological_process	1	632	7	5613	0.181661979074196	0.23935094756929	1.26876130198915	YDL183C
GO:0005829	cytosol	cellular_component	63	632	510	5613	0.185113920891289	0.24370366348108	1.09710536113179	AAC1; ACS2; ALD6; ARG1; ARG3; ARG4; ATG1; BEM4; CAC2; CDC8; DFR1; EGH1; EMI2; ERG10; ERG13; FAS1; FAS2; FRD1; GGA1; GLN3; GPD2; GPM1; GRX2; GUK1; HEM13; HEM2; HMF1; IRR1; LEU1; LEU2; LOT6; LUC7; MDH2; MET13; MOT3; MSN2; MVD1; PAH1; PDC1; PDS5; PEX21; PEX9; PGM1; PGM2; PKH1; PTI1; RAD53; RDI1; RNY1; RPE1; SNO1; SOL4; THI4; TIS11; TMT1; TOF1; TRX1; TSA1; VPS21; YHR202W; YLR446W; YOR302W; YPL113C
GO:0003690	double-stranded DNA binding	molecular_function	5	632	35	5613	0.19491117533797	0.256396365956993	1.26876130198915	MHF2; POL2; RDH54; RFA3; SMC1
GO:0055085	transmembrane transport	biological_process	11	632	81	5613	0.195790427169129	0.257346937471103	1.20610642287857	AAC3; ADP1; AQY1; ATO3; BAP2; CCC2; HXT3; MCH1; VPS73; YCR023C; YMC2
GO:0030950	establishment or maintenance of actin cytoskeleton polarity	biological_process	2	632	14	5613	0.20328329519848	0.265074963500875	1.26876130198915	AVO2; TSC11
GO:0016301	kinase activity	molecular_function	2	632	14	5613	0.20328329519848	0.265074963500875	1.26876130198915	CDC19; PYK2
GO:0034976	response to endoplasmic reticulum stress	biological_process	2	632	14	5613	0.20328329519848	0.265074963500875	1.26876130198915	EUG1; MPD1
GO:0009267	cellular response to starvation	biological_process	2	632	14	5613	0.20328329519848	0.265074963500875	1.26876130198915	IRS4; TAX4
GO:0000288	nuclear-transcribed mRNA catabolic process, deadenylation-dependent decay	biological_process	2	632	14	5613	0.20328329519848	0.265074963500875	1.26876130198915	JSN1; TPA1
GO:0010181	FMN binding	molecular_function	2	632	14	5613	0.20328329519848	0.265074963500875	1.26876130198915	LOT6; NCP1
GO:0061408	positive regulation of transcription from RNA polymerase II promoter in response to heat stress	biological_process	2	632	14	5613	0.20328329519848	0.265074963500875	1.26876130198915	MSN2; YAK1
GO:0006493	protein O-linked glycosylation	biological_process	2	632	14	5613	0.20328329519848	0.265074963500875	1.26876130198915	PMT3; PMT6
GO:0016042	lipid catabolic process	biological_process	2	632	14	5613	0.20328329519848	0.265074963500875	1.26876130198915	ROG1; YEH1
GO:0007033	vacuole organization	biological_process	2	632	14	5613	0.20328329519848	0.265074963500875	1.26876130198915	SFK1; VAM6
GO:0000183	chromatin silencing at rDNA	biological_process	3	632	21	5613	0.205198212413729	0.267359764469276	1.26876130198915	HST2; IRS4; SPT21
GO:0005774	vacuolar membrane	cellular_component	10	632	74	5613	0.206046318144818	0.268252060786003	1.20017960998974	ATG11; AVO2; CSH1; GNT1; ICY1; MCD4; MDL1; TSC11; YLR297W; YOR292C
GO:0003682	chromatin binding	molecular_function	13	632	98	5613	0.208847255855215	0.27168332650049	1.17813549470421	CDC45; ECM23; ELG1; GLN3; IMD2; IRR1; PLM2; REC8; SIR1; SLD3; SMC1; SPO11; TOS4
GO:0000422	autophagy of mitochondrion	biological_process	5	632	36	5613	0.213305171623983	0.277262972292883	1.23351793248945	ATG1; ATG11; ATG29; ATG41; SCM4
GO:0016050	vesicle organization	biological_process	4	632	29	5613	0.222272200445081	0.286148168360817	1.22501091226539	SAR1; YAR028W; YAR029W; YHL044W
GO:0009117	nucleotide metabolic process	biological_process	1	632	8	5613	0.225017305856467	0.286148168360817	1.11016613924051	APA2
GO:0070006	metalloaminopeptidase activity	molecular_function	1	632	8	5613	0.225017305856467	0.286148168360817	1.11016613924051	APE1
GO:0000321	re-entry into mitotic cell cycle after pheromone arrest	biological_process	1	632	8	5613	0.225017305856467	0.286148168360817	1.11016613924051	CLN2
GO:0000118	histone deacetylase complex	cellular_component	1	632	8	5613	0.225017305856467	0.286148168360817	1.11016613924051	CPR1
GO:0034967	Set3 complex	cellular_component	1	632	8	5613	0.225017305856467	0.286148168360817	1.11016613924051	CPR1
GO:0006621	protein retention in ER lumen	biological_process	1	632	8	5613	0.225017305856467	0.286148168360817	1.11016613924051	ERD1
GO:0000293	ferric-chelate reductase activity	molecular_function	1	632	8	5613	0.225017305856467	0.286148168360817	1.11016613924051	FRE4
GO:0015891	siderophore transport	biological_process	1	632	8	5613	0.225017305856467	0.286148168360817	1.11016613924051	FRE4
GO:0007030	Golgi organization	biological_process	1	632	8	5613	0.225017305856467	0.286148168360817	1.11016613924051	GRH1
GO:0031338	regulation of vesicle fusion	biological_process	1	632	8	5613	0.225017305856467	0.286148168360817	1.11016613924051	GYP1
GO:0000123	histone acetyltransferase complex	cellular_component	1	632	8	5613	0.225017305856467	0.286148168360817	1.11016613924051	HIF1
GO:0097428	protein maturation by iron-sulfur cluster transfer	biological_process	1	632	8	5613	0.225017305856467	0.286148168360817	1.11016613924051	ISA1
GO:0034629	cellular protein complex localization	biological_process	1	632	8	5613	0.225017305856467	0.286148168360817	1.11016613924051	JSN1
GO:0005871	kinesin complex	cellular_component	1	632	8	5613	0.225017305856467	0.286148168360817	1.11016613924051	KIP1
GO:0016746	transferase activity, transferring acyl groups	molecular_function	1	632	8	5613	0.225017305856467	0.286148168360817	1.11016613924051	MGL2
GO:0031297	replication fork processing	biological_process	1	632	8	5613	0.225017305856467	0.286148168360817	1.11016613924051	MHF2
GO:0036297	interstrand cross-link repair	biological_process	1	632	8	5613	0.225017305856467	0.286148168360817	1.11016613924051	MSH2
GO:0034389	lipid particle organization	biological_process	1	632	8	5613	0.225017305856467	0.286148168360817	1.11016613924051	PAH1
GO:0006401	RNA catabolic process	biological_process	1	632	8	5613	0.225017305856467	0.286148168360817	1.11016613924051	RNY1
GO:0030127	COPII vesicle coat	cellular_component	1	632	8	5613	0.225017305856467	0.286148168360817	1.11016613924051	SAR1
GO:0030071	regulation of mitotic metaphase/anaphase transition	biological_process	1	632	8	5613	0.225017305856467	0.286148168360817	1.11016613924051	SDS24
GO:0000706	meiotic DNA double-strand break processing	biological_process	1	632	8	5613	0.225017305856467	0.286148168360817	1.11016613924051	SPO11
GO:0019905	syntaxin binding	molecular_function	1	632	8	5613	0.225017305856467	0.286148168360817	1.11016613924051	SRO77
GO:0000492	box C/D snoRNP assembly	biological_process	1	632	8	5613	0.225017305856467	0.286148168360817	1.11016613924051	TAH1
GO:0016829	lyase activity	molecular_function	1	632	8	5613	0.225017305856467	0.286148168360817	1.11016613924051	THI3
GO:0016874	ligase activity	molecular_function	1	632	8	5613	0.225017305856467	0.286148168360817	1.11016613924051	UBC12
GO:0006979	response to oxidative stress	biological_process	1	632	8	5613	0.225017305856467	0.286148168360817	1.11016613924051	YDR222W
GO:0005635	nuclear envelope	cellular_component	7	632	52	5613	0.225898835066259	0.28704701161165	1.1955635345667	COS8; HMG1; MPS2; MPS3; POL12; PRI2; YPR174C
GO:0001300	chronological cell aging	biological_process	3	632	22	5613	0.230117542462103	0.291956078969294	1.21109033371692	ACB1; HST2; TEC1
GO:0001102	RNA polymerase II activating transcription factor binding	molecular_function	3	632	22	5613	0.230117542462103	0.291956078969294	1.21109033371692	GAL80; MOT3; THI3
GO:0006457	protein folding	biological_process	10	632	76	5613	0.23176990628024	0.293825583347557	1.16859593604264	ALF1; APJ1; CIN1; CIN2; CPR1; EUG1; MPD1; TAH1; TSA1; TSA2
GO:0034399	nuclear periphery	cellular_component	5	632	37	5613	0.232268264985739	0.294230346469984	1.20017960998974	APJ1; CDC21; CMR1; MDH2; MPS3
GO:0000754	adaptation of signaling pathway by response to pheromone involved in conjugation with cellular fusion	biological_process	2	632	15	5613	0.234284132593557	0.296327043765369	1.18417721518987	CMP2; ROD1
GO:0006730	one-carbon metabolic process	biological_process	2	632	15	5613	0.234284132593557	0.296327043765369	1.18417721518987	DFR1; MET13
GO:0005198	structural molecule activity	molecular_function	6	632	45	5613	0.238314258522077	0.301192559039825	1.18417721518987	ISA1; MPS2; PDS5; RED1; SPR28; SPR3
GO:0051321	meiotic cell cycle	biological_process	9	632	69	5613	0.244910476596882	0.309291247539337	1.15843423225096	DDC1; EMI1; GMC1; HFM1; NKP2; PDS5; RIM4; SPO23; TOF1
GO:0016538	cyclin-dependent protein serine/threonine kinase regulator activity	molecular_function	3	632	23	5613	0.255730529223361	0.322212622326674	1.15843423225096	CLB5; CLN2; PCL5
GO:0043328	protein transport to vacuole involved in ubiquitin-dependent protein catabolic process via the multivesicular body sorting pathway	biological_process	3	632	23	5613	0.255730529223361	0.322212622326674	1.15843423225096	COS10; COS8; GGA1
GO:0000724	double-strand break repair via homologous recombination	biological_process	3	632	23	5613	0.255730529223361	0.322212622326674	1.15843423225096	CTF18; ELG1; RFA3
GO:0034497	protein localization to phagophore assembly site	biological_process	2	632	16	5613	0.266035134534389	0.332052604674327	1.11016613924051	ATG11; ATG29
GO:0000747	conjugation with cellular fusion	biological_process	2	632	16	5613	0.266035134534389	0.332052604674327	1.11016613924051	FUS2; KEL2
GO:0009306	protein secretion	biological_process	2	632	16	5613	0.266035134534389	0.332052604674327	1.11016613924051	GRH1; NCE102
GO:0030474	spindle pole body duplication	biological_process	2	632	16	5613	0.266035134534389	0.332052604674327	1.11016613924051	MPS2; MPS3
GO:0009055	electron transfer activity	molecular_function	4	632	31	5613	0.266249113349812	0.332052604674327	1.14597795018375	GRX2; IRC15; NCP1; YAH1
GO:0031505	fungal-type cell wall organization	biological_process	13	632	103	5613	0.266429348467809	0.332052604674327	1.12094445127197	AVO2; HRD1; IRS4; PMI40; PMT3; PMT5; PMT6; SUN4; SUR7; TAX4; TSC11; YPS1; YPS6
GO:0120095	vacuole-isolation membrane contact site	cellular_component	1	632	9	5613	0.268996967024668	0.332052604674327	0.986814345991561	ATG1
GO:0006855	drug transmembrane transport	biological_process	1	632	9	5613	0.268996967024668	0.332052604674327	0.986814345991561	ATR1
GO:0000730	DNA recombinase assembly	biological_process	1	632	9	5613	0.268996967024668	0.332052604674327	0.986814345991561	CSM2
GO:0043007	maintenance of rDNA	biological_process	1	632	9	5613	0.268996967024668	0.332052604674327	0.986814345991561	CSM2
GO:0005623	cell	cellular_component	1	632	9	5613	0.268996967024668	0.332052604674327	0.986814345991561	ERG29
GO:0006342	chromatin silencing	biological_process	1	632	9	5613	0.268996967024668	0.332052604674327	0.986814345991561	ESC8
GO:0016409	palmitoyltransferase activity	molecular_function	1	632	9	5613	0.268996967024668	0.332052604674327	0.986814345991561	FAS1
GO:0070301	cellular response to hydrogen peroxide	biological_process	1	632	9	5613	0.268996967024668	0.332052604674327	0.986814345991561	FLO1
GO:0006631	fatty acid metabolic process	biological_process	1	632	9	5613	0.268996967024668	0.332052604674327	0.986814345991561	FRM2
GO:0000436	carbon catabolite activation of transcription from RNA polymerase II promoter	biological_process	1	632	9	5613	0.268996967024668	0.332052604674327	0.986814345991561	HAP1
GO:0015248	sterol transporter activity	molecular_function	1	632	9	5613	0.268996967024668	0.332052604674327	0.986814345991561	HES1
GO:0015758	glucose transport	biological_process	1	632	9	5613	0.268996967024668	0.332052604674327	0.986814345991561	HXT3
GO:0006097	glyoxylate cycle	biological_process	1	632	9	5613	0.268996967024668	0.332052604674327	0.986814345991561	LEU2
GO:0000733	DNA strand renaturation	biological_process	1	632	9	5613	0.268996967024668	0.332052604674327	0.986814345991561	MGS1
GO:2000221	negative regulation of pseudohyphal growth	biological_process	1	632	9	5613	0.268996967024668	0.332052604674327	0.986814345991561	NRG2
GO:0030846	termination of RNA polymerase II transcription, poly(A)-coupled	biological_process	1	632	9	5613	0.268996967024668	0.332052604674327	0.986814345991561	PTI1
GO:0071627	integral component of fungal-type vacuolar membrane	cellular_component	1	632	9	5613	0.268996967024668	0.332052604674327	0.986814345991561	RTC2
GO:0005048	signal sequence binding	molecular_function	1	632	9	5613	0.268996967024668	0.332052604674327	0.986814345991561	SEC61
GO:0000777	condensed chromosome kinetochore	cellular_component	1	632	9	5613	0.268996967024668	0.332052604674327	0.986814345991561	WIP1
GO:0004693	cyclin-dependent protein serine/threonine kinase activity	molecular_function	1	632	9	5613	0.268996967024668	0.332052604674327	0.986814345991561	YGK3
GO:0008168	methyltransferase activity	molecular_function	1	632	9	5613	0.268996967024668	0.332052604674327	0.986814345991561	YMR321C
GO:0000407	phagophore assembly site	cellular_component	5	632	39	5613	0.271629678396175	0.335050721925612	1.13863193768257	ATG1; ATG11; ATG29; IRS4; TAX4
GO:0031966	mitochondrial membrane	cellular_component	6	632	47	5613	0.274195935865866	0.337962432578858	1.13378669539456	COT1; HOT13; NCA2; RTC2; VPS21; VPS73
GO:0000784	nuclear chromosome, telomeric region	cellular_component	3	632	24	5613	0.281876394403284	0.346389615560655	1.11016613924051	ASF2; MPS3; RIF1
GO:0034045	phagophore assembly site membrane	cellular_component	3	632	24	5613	0.281876394403284	0.346389615560655	1.11016613924051	ATG1; ATG11; ATG41
GO:0020037	heme binding	molecular_function	3	632	24	5613	0.281876394403284	0.346389615560655	1.11016613924051	BNA2; DAP1; ERG5
GO:0006298	mismatch repair	biological_process	3	632	24	5613	0.281876394403284	0.346389615560655	1.11016613924051	MSH2; PMS1; POL30
GO:0044805	late nucleophagy	biological_process	2	632	17	5613	0.298244017383273	0.365137794754633	1.04486224869695	ATG1; ATG29
GO:0051537	2 iron, 2 sulfur cluster binding	molecular_function	2	632	17	5613	0.298244017383273	0.365137794754633	1.04486224869695	ISA1; YAH1
GO:0022857	transmembrane transporter activity	molecular_function	2	632	17	5613	0.298244017383273	0.365137794754633	1.04486224869695	SLY41; VPS73
GO:0005199	structural constituent of cell wall	molecular_function	2	632	17	5613	0.298244017383273	0.365137794754633	1.04486224869695	TIR1; TIR2
GO:0000011	vacuole inheritance	biological_process	2	632	17	5613	0.298244017383273	0.365137794754633	1.04486224869695	TRX1; VPS21
GO:0031298	replication fork protection complex	cellular_component	3	632	25	5613	0.308399848567351	0.375814491028392	1.06575949367089	CDC45; CSM3; TOF1
GO:0003713	transcription coactivator activity	molecular_function	3	632	25	5613	0.308399848567351	0.375814491028392	1.06575949367089	MBF1; NDD1; PAH1
GO:0042144	vacuole fusion, non-autophagic	biological_process	4	632	33	5613	0.311934808798018	0.375814491028392	1.0765247410817	IVY1; PAH1; TRX1; VAM6
GO:0009097	isoleucine biosynthetic process	biological_process	1	632	10	5613	0.312911882974339	0.375814491028392	0.888132911392405	BAT1
GO:0007266	Rho protein signal transduction	biological_process	1	632	10	5613	0.312911882974339	0.375814491028392	0.888132911392405	BEM4
GO:0007089	traversing start control point of mitotic cell cycle	biological_process	1	632	10	5613	0.312911882974339	0.375814491028392	0.888132911392405	CLN2
GO:0016757	transferase activity, transferring glycosyl groups	molecular_function	1	632	10	5613	0.312911882974339	0.375814491028392	0.888132911392405	CSH1
GO:0035861	site of double-strand break	cellular_component	1	632	10	5613	0.312911882974339	0.375814491028392	0.888132911392405	CSM2
GO:0007062	sister chromatid cohesion	biological_process	1	632	10	5613	0.312911882974339	0.375814491028392	0.888132911392405	ESC8
GO:0000749	response to pheromone involved in conjugation with cellular fusion	biological_process	1	632	10	5613	0.312911882974339	0.375814491028392	0.888132911392405	KIN82
GO:0006810	transport	biological_process	1	632	10	5613	0.312911882974339	0.375814491028392	0.888132911392405	MCH1
GO:0051382	kinetochore assembly	biological_process	1	632	10	5613	0.312911882974339	0.375814491028392	0.888132911392405	MHF2
GO:0071470	cellular response to osmotic stress	biological_process	1	632	10	5613	0.312911882974339	0.375814491028392	0.888132911392405	MOT3
GO:0000400	four-way junction DNA binding	molecular_function	1	632	10	5613	0.312911882974339	0.375814491028392	0.888132911392405	MSH2
GO:0010314	phosphatidylinositol-5-phosphate binding	molecular_function	1	632	10	5613	0.312911882974339	0.375814491028392	0.888132911392405	OSH6
GO:0030847	termination of RNA polymerase II transcription, exosome-dependent	biological_process	1	632	10	5613	0.312911882974339	0.375814491028392	0.888132911392405	PTI1
GO:0031126	snoRNA 3'-end processing	biological_process	1	632	10	5613	0.312911882974339	0.375814491028392	0.888132911392405	PTI1
GO:0070086	ubiquitin-dependent endocytosis	biological_process	1	632	10	5613	0.312911882974339	0.375814491028392	0.888132911392405	ROD1
GO:0044255	cellular lipid metabolic process	biological_process	1	632	10	5613	0.312911882974339	0.375814491028392	0.888132911392405	ROG1
GO:0000266	mitochondrial fission	biological_process	1	632	10	5613	0.312911882974339	0.375814491028392	0.888132911392405	SAR1
GO:0031204	posttranslational protein targeting to membrane, translocation	biological_process	1	632	10	5613	0.312911882974339	0.375814491028392	0.888132911392405	SEC61
GO:0007265	Ras protein signal transduction	biological_process	1	632	10	5613	0.312911882974339	0.375814491028392	0.888132911392405	TPK3
GO:0000175	3'-5'-exoribonuclease activity	molecular_function	1	632	10	5613	0.312911882974339	0.375814491028392	0.888132911392405	USB1
GO:1904263	positive regulation of TORC1 signaling	biological_process	1	632	10	5613	0.312911882974339	0.375814491028392	0.888132911392405	VAM6
GO:0005769	early endosome	cellular_component	1	632	10	5613	0.312911882974339	0.375814491028392	0.888132911392405	VPS21
GO:0004252	serine-type endopeptidase activity	molecular_function	1	632	10	5613	0.312911882974339	0.375814491028392	0.888132911392405	YSP3
GO:0005758	mitochondrial intermembrane space	cellular_component	10	632	82	5613	0.315245455947658	0.378340601988314	1.0830889163322	AAC1; CPR1; ERV1; GPM1; HMF1; HOT13; NCE103; PRD1; TRX1; UPS1
GO:0043547	positive regulation of GTPase activity	biological_process	2	632	18	5613	0.330644373100177	0.396242673233837	0.986814345991561	BEM4; CIN1
GO:0006895	Golgi to endosome transport	biological_process	2	632	18	5613	0.330644373100177	0.396242673233837	0.986814345991561	GGA1; VPS21
GO:0005933	cellular bud	cellular_component	3	632	26	5613	0.335152860836696	0.401352879267268	1.02476874391431	AMN1; IRC8; TCB2
GO:0005783	endoplasmic reticulum	cellular_component	22	632	185	5613	0.337671452778055	0.404074433295226	1.05615805679097	ALE1; ARE1; ARE2; ERG1; ERG2; ERG20; ERG26; ERG27; ERG4; ERG6; FRT2; GNA1; GTT1; MCD4; MSC7; SLY41; YAR028W; YAR029W; YDR476C; YHL044W; YPT11; YSR3
GO:0022626	cytosolic ribosome	cellular_component	1	632	11	5613	0.356219808692252	0.419848741521786	0.807393555811277	ANB1
GO:0031938	regulation of chromatin silencing at telomere	biological_process	1	632	11	5613	0.356219808692252	0.419848741521786	0.807393555811277	CDC45
GO:0071162	CMG complex	cellular_component	1	632	11	5613	0.356219808692252	0.419848741521786	0.807393555811277	CDC45
GO:0006123	mitochondrial electron transport, cytochrome c to oxygen	biological_process	1	632	11	5613	0.356219808692252	0.419848741521786	0.807393555811277	COX5B
GO:0007120	axial cellular bud site selection	biological_process	1	632	11	5613	0.356219808692252	0.419848741521786	0.807393555811277	ERV15
GO:0015677	copper ion import	biological_process	1	632	11	5613	0.356219808692252	0.419848741521786	0.807393555811277	FRE4
GO:0006334	nucleosome assembly	biological_process	1	632	11	5613	0.356219808692252	0.419848741521786	0.807393555811277	HIF1
GO:0000839	Hrd1p ubiquitin ligase ERAD-L complex	cellular_component	1	632	11	5613	0.356219808692252	0.419848741521786	0.807393555811277	HRD1
GO:0007117	budding cell bud growth	biological_process	1	632	11	5613	0.356219808692252	0.419848741521786	0.807393555811277	KCC4
GO:0008134	transcription factor binding	molecular_function	1	632	11	5613	0.356219808692252	0.419848741521786	0.807393555811277	LOT6
GO:0000023	maltose metabolic process	biological_process	1	632	11	5613	0.356219808692252	0.419848741521786	0.807393555811277	MAL13
GO:0006986	response to unfolded protein	biological_process	1	632	11	5613	0.356219808692252	0.419848741521786	0.807393555811277	MNL1
GO:0030246	carbohydrate binding	molecular_function	1	632	11	5613	0.356219808692252	0.419848741521786	0.807393555811277	MNL1
GO:0035064	methylated histone binding	molecular_function	1	632	11	5613	0.356219808692252	0.419848741521786	0.807393555811277	NTO1
GO:0007076	mitotic chromosome condensation	biological_process	1	632	11	5613	0.356219808692252	0.419848741521786	0.807393555811277	PDS5
GO:0042276	error-prone translesion synthesis	biological_process	1	632	11	5613	0.356219808692252	0.419848741521786	0.807393555811277	POL2
GO:0006265	DNA topological change	biological_process	1	632	11	5613	0.356219808692252	0.419848741521786	0.807393555811277	RFA3
GO:0004521	endoribonuclease activity	molecular_function	1	632	11	5613	0.356219808692252	0.419848741521786	0.807393555811277	RNY1
GO:0070682	proteasome regulatory particle assembly	biological_process	1	632	11	5613	0.356219808692252	0.419848741521786	0.807393555811277	TMA17
GO:0019237	centromeric DNA binding	molecular_function	1	632	11	5613	0.356219808692252	0.419848741521786	0.807393555811277	WIP1
GO:0045182	translation regulator activity	molecular_function	1	632	11	5613	0.356219808692252	0.419848741521786	0.807393555811277	YOR302W
GO:0005938	cell cortex	cellular_component	4	632	35	5613	0.358550268293925	0.422292538212845	1.01500904159132	FRK1; PKH1; SUR7; SVL3
GO:0006289	nucleotide-excision repair	biological_process	3	632	27	5613	0.361996020687093	0.425091941974373	0.986814345991561	CDC9; POL30; RFA3
GO:0000070	mitotic sister chromatid segregation	biological_process	3	632	27	5613	0.361996020687093	0.425091941974373	0.986814345991561	KIP1; PDS1; SMC1
GO:0000982	transcription factor activity, RNA polymerase II proximal promoter sequence-specific DNA binding	molecular_function	2	632	19	5613	0.362996953493637	0.425091941974373	0.934876748834111	AFT1; MSN2
GO:0000307	cyclin-dependent protein kinase holoenzyme complex	cellular_component	2	632	19	5613	0.362996953493637	0.425091941974373	0.934876748834111	CLN2; PCL5
GO:0006261	DNA-dependent DNA replication	biological_process	2	632	19	5613	0.362996953493637	0.425091941974373	0.934876748834111	ELG1; POL2
GO:0061414	positive regulation of transcription from RNA polymerase II promoter by a nonfermentable carbon source	biological_process	2	632	19	5613	0.362996953493637	0.425091941974373	0.934876748834111	MAL13; YPR196W
GO:0005215	transporter activity	molecular_function	2	632	19	5613	0.362996953493637	0.425091941974373	0.934876748834111	MCH1; YCR023C
GO:0001078	transcriptional repressor activity, RNA polymerase II proximal promoter sequence-specific DNA binding	molecular_function	2	632	19	5613	0.362996953493637	0.425091941974373	0.934876748834111	MIG2; MIG3
GO:0007059	chromosome segregation	biological_process	6	632	52	5613	0.368585236884936	0.431021739645516	1.02476874391431	AFT1; IPL1; NBL1; NKP2; SPC25; WIP1
GO:0005096	GTPase activator activity	molecular_function	6	632	52	5613	0.368585236884936	0.431021739645516	1.02476874391431	BEM4; CIN1; CIN2; GYP1; RDI1; SRO77
GO:0007124	pseudohyphal growth	biological_process	6	632	53	5613	0.387858047357087	0.453236679806326	1.00543348459518	DFG10; DIA1; DIA3; ECM23; HMS2; TEC1
GO:0008047	enzyme activator activity	molecular_function	3	632	28	5613	0.388799535698827	0.453691503659924	0.951570976491863	AMA1; MGS1; TSC11
GO:0030010	establishment of cell polarity	biological_process	3	632	28	5613	0.388799535698827	0.453691503659924	0.951570976491863	BEM4; SRO77; TSC11
GO:0009651	response to salt stress	biological_process	2	632	20	5613	0.395089959355139	0.458499497135971	0.888132911392405	ALD6; STD1
GO:0000045	autophagosome assembly	biological_process	2	632	20	5613	0.395089959355139	0.458499497135971	0.888132911392405	ATG1; ATG41
GO:0008094	DNA-dependent ATPase activity	molecular_function	2	632	20	5613	0.395089959355139	0.458499497135971	0.888132911392405	MSH2; RDH54
GO:0000776	kinetochore	cellular_component	2	632	20	5613	0.395089959355139	0.458499497135971	0.888132911392405	NKP2; WIP1
GO:0004222	metalloendopeptidase activity	molecular_function	2	632	20	5613	0.395089959355139	0.458499497135971	0.888132911392405	OMA1; PRD1
GO:0018107	peptidyl-threonine phosphorylation	biological_process	2	632	20	5613	0.395089959355139	0.458499497135971	0.888132911392405	PKH1; RAD53
GO:0032511	late endosome to vacuole transport via multivesicular body sorting pathway	biological_process	2	632	20	5613	0.395089959355139	0.458499497135971	0.888132911392405	PKH1; VPS21
GO:0019236	response to pheromone	biological_process	1	632	12	5613	0.398501084546663	0.458499497135971	0.740110759493671	BEM4
GO:0000030	mannosyltransferase activity	molecular_function	1	632	12	5613	0.398501084546663	0.458499497135971	0.740110759493671	CSH1
GO:0004871	signal transducer activity	molecular_function	1	632	12	5613	0.398501084546663	0.458499497135971	0.740110759493671	CSS1
GO:0006515	protein quality control for misfolded or incompletely synthesized proteins	biological_process	1	632	12	5613	0.398501084546663	0.458499497135971	0.740110759493671	OMA1
GO:0080025	phosphatidylinositol-3,5-bisphosphate binding	molecular_function	1	632	12	5613	0.398501084546663	0.458499497135971	0.740110759493671	OSH6
GO:0031490	chromatin DNA binding	molecular_function	1	632	12	5613	0.398501084546663	0.458499497135971	0.740110759493671	RED1
GO:0030659	cytoplasmic vesicle membrane	cellular_component	1	632	12	5613	0.398501084546663	0.458499497135971	0.740110759493671	ROY1
GO:0030295	protein kinase activator activity	molecular_function	1	632	12	5613	0.398501084546663	0.458499497135971	0.740110759493671	STD1
GO:0019904	protein domain specific binding	molecular_function	1	632	12	5613	0.398501084546663	0.458499497135971	0.740110759493671	THI4
GO:0000956	nuclear-transcribed mRNA catabolic process	biological_process	1	632	12	5613	0.398501084546663	0.458499497135971	0.740110759493671	TIS11
GO:0010468	regulation of gene expression	biological_process	1	632	12	5613	0.398501084546663	0.458499497135971	0.740110759493671	TOS4
GO:0006415	translational termination	biological_process	1	632	12	5613	0.398501084546663	0.458499497135971	0.740110759493671	TPA1
GO:0006744	ubiquinone biosynthetic process	biological_process	1	632	12	5613	0.398501084546663	0.458499497135971	0.740110759493671	YAH1
GO:0000778	condensed nuclear chromosome kinetochore	cellular_component	4	632	37	5613	0.405368870508347	0.466074915497	0.960143687991789	IPL1; MAM1; SPC25; YBP2
GO:0005200	structural constituent of cytoskeleton	molecular_function	3	632	29	5613	0.415443909339426	0.477324715415858	0.91875818419904	KIP1; SPC25; TUB4
GO:0018105	peptidyl-serine phosphorylation	biological_process	5	632	46	5613	0.417266317370742	0.479083549573815	0.965361860209136	IPL1; PKH1; PKP1; PKP2; RAD53
GO:0004674	protein serine/threonine kinase activity	molecular_function	11	632	98	5613	0.424858808098933	0.487460210688929	0.996883880134332	ATG1; FMP48; FRK1; KCC4; KIN82; PKH1; PTK1; PTK2; RAD53; YAK1; YGK3
GO:0004843	thiol-dependent ubiquitin-specific protease activity	molecular_function	2	632	21	5613	0.426738583845374	0.489275291875749	0.845840867992767	UBP5; YPL191C
GO:0015171	amino acid transmembrane transporter activity	molecular_function	1	632	13	5613	0.439437973531865	0.500344137569545	0.683179162609542	BAP2
GO:0005751	mitochondrial respiratory chain complex IV	cellular_component	1	632	13	5613	0.439437973531865	0.500344137569545	0.683179162609542	COX5B
GO:0030447	filamentous growth	biological_process	1	632	13	5613	0.439437973531865	0.500344137569545	0.683179162609542	MGA1
GO:0001103	RNA polymerase II repressing transcription factor binding	molecular_function	1	632	13	5613	0.439437973531865	0.500344137569545	0.683179162609542	MOT3
GO:0006874	cellular calcium ion homeostasis	biological_process	1	632	13	5613	0.439437973531865	0.500344137569545	0.683179162609542	PGM2
GO:0000902	cell morphogenesis	biological_process	1	632	13	5613	0.439437973531865	0.500344137569545	0.683179162609542	RNY1
GO:0009986	cell surface	cellular_component	1	632	13	5613	0.439437973531865	0.500344137569545	0.683179162609542	SUN4
GO:0061077	chaperone-mediated protein folding	biological_process	1	632	13	5613	0.439437973531865	0.500344137569545	0.683179162609542	TSA1
GO:0001402	signal transduction involved in filamentous growth	biological_process	1	632	13	5613	0.439437973531865	0.500344137569545	0.683179162609542	YPS1
GO:0048309	endoplasmic reticulum inheritance	biological_process	1	632	13	5613	0.439437973531865	0.500344137569545	0.683179162609542	YPT11
GO:0006914	autophagy	biological_process	3	632	30	5613	0.441820341708844	0.502708325088386	0.888132911392405	ATG1; IRS4; TAX4
GO:0001302	replicative cell aging	biological_process	4	632	39	5613	0.451737860087685	0.512926955165215	0.910905550146056	ACS2; MSN2; RAS2; TSA1
GO:0000723	telomere maintenance	biological_process	4	632	39	5613	0.451737860087685	0.512926955165215	0.910905550146056	CGI121; ELG1; PBP2; RIF1
GO:0007005	mitochondrion organization	biological_process	4	632	39	5613	0.451737860087685	0.512926955165215	0.910905550146056	EMI1; ERG29; SUN4; TPK3
GO:0005737	cytoplasm	cellular_component	141	632	1247	5613	0.452946189132336	0.513943776757202	1.00422406179895	AFT1; ALF1; AMN1; APA2; APJ1; ARI1; BDH2; BIO3; BNA1; BNA5; BNA6; CAB1; CDC19; CDC8; CIN2; CKI1; CLN2; CMR1; CSM2; CSS3; DDC1; DIA1; DIF1; DUF1; ERD1; ERG10; ERG12; ERG20; ERG8; ESC8; FAR1; FRM2; FUS2; GAL7; GAL80; GRH1; HFM1; HMF1; HMS2; HST2; HUA2; HUG1; IGD1; IMD2; IPL1; IRC15; JSN1; KIN82; KIP1; LEU4; LYS5; MBF1; MIG3; MPS2; MRI1; NAT4; NBL1; NDD1; NTO1; OPI10; OSH6; OSW2; PAU5; PAU7; PBP2; P…
GO:0031261	DNA replication preinitiation complex	cellular_component	2	632	22	5613	0.457784011432206	0.519074624418989	0.807393555811277	CDC45; SLD3
GO:0030476	ascospore wall assembly	biological_process	5	632	48	5613	0.458997992388026	0.520092207926571	0.925138449367089	AMA1; IRC18; OSW2; SPS100; SSP1
GO:0005741	mitochondrial outer membrane	cellular_component	6	632	57	5613	0.46467295665671	0.525797291864308	0.934876748834111	AIF1; BNA4; CPT1; GPM1; MRX11; NCP1
GO:0035556	intracellular signal transduction	biological_process	6	632	57	5613	0.46467295665671	0.525797291864308	0.934876748834111	FRK1; KCC4; KIN82; PTK1; PTK2; RAD53
GO:0005782	peroxisomal matrix	cellular_component	1	632	14	5613	0.47879708658743	0.538441898195173	0.634380650994575	DCI1
GO:0034613	cellular protein localization	biological_process	1	632	14	5613	0.47879708658743	0.538441898195173	0.634380650994575	DIF1
GO:0005801	cis-Golgi network	cellular_component	1	632	14	5613	0.47879708658743	0.538441898195173	0.634380650994575	GRH1
GO:0008645	hexose transport	biological_process	1	632	14	5613	0.47879708658743	0.538441898195173	0.634380650994575	HXT3
GO:0008608	attachment of spindle microtubules to kinetochore	biological_process	1	632	14	5613	0.47879708658743	0.538441898195173	0.634380650994575	IPL1
GO:0034398	telomere tethering at nuclear periphery	biological_process	1	632	14	5613	0.47879708658743	0.538441898195173	0.634380650994575	MPS3
GO:0004402	histone acetyltransferase activity	molecular_function	1	632	14	5613	0.47879708658743	0.538441898195173	0.634380650994575	NAT4
GO:0032508	DNA duplex unwinding	biological_process	1	632	14	5613	0.47879708658743	0.538441898195173	0.634380650994575	RDH54
GO:0005085	guanyl-nucleotide exchange factor activity	molecular_function	1	632	14	5613	0.47879708658743	0.538441898195173	0.634380650994575	TSC11
GO:0000079	regulation of cyclin-dependent protein serine/threonine kinase activity	biological_process	2	632	23	5613	0.488092033763533	0.548144368744693	0.772289488167309	CLB5; CLN2
GO:0006893	Golgi to plasma membrane transport	biological_process	2	632	23	5613	0.488092033763533	0.548144368744693	0.772289488167309	RSN1; SRO77
GO:0042175	nuclear outer membrane-endoplasmic reticulum membrane network	cellular_component	1	632	15	5613	0.516414464124948	0.574065605248504	0.592088607594937	ALG14
GO:0003746	translation elongation factor activity	molecular_function	1	632	15	5613	0.516414464124948	0.574065605248504	0.592088607594937	ANB1
GO:0005779	integral component of peroxisomal membrane	cellular_component	1	632	15	5613	0.516414464124948	0.574065605248504	0.592088607594937	ANT1
GO:0009272	fungal-type cell wall biogenesis	biological_process	1	632	15	5613	0.516414464124948	0.574065605248504	0.592088607594937	CWH41
GO:1990414	replication-born double-strand break repair via sister chromatid exchange	biological_process	1	632	15	5613	0.516414464124948	0.574065605248504	0.592088607594937	ECM11
GO:0000742	karyogamy involved in conjugation with cellular fusion	biological_process	1	632	15	5613	0.516414464124948	0.574065605248504	0.592088607594937	FUS2
GO:0055072	iron ion homeostasis	biological_process	1	632	15	5613	0.516414464124948	0.574065605248504	0.592088607594937	GMC1
GO:0005353	fructose transmembrane transporter activity	molecular_function	1	632	15	5613	0.516414464124948	0.574065605248504	0.592088607594937	HXT3
GO:0015578	mannose transmembrane transporter activity	molecular_function	1	632	15	5613	0.516414464124948	0.574065605248504	0.592088607594937	HXT3
GO:0005543	phospholipid binding	molecular_function	1	632	15	5613	0.516414464124948	0.574065605248504	0.592088607594937	IVY1
GO:0005546	phosphatidylinositol-4,5-bisphosphate binding	molecular_function	1	632	15	5613	0.516414464124948	0.574065605248504	0.592088607594937	KCC4
GO:0000245	spliceosomal complex assembly	biological_process	1	632	15	5613	0.516414464124948	0.574065605248504	0.592088607594937	PRP11
GO:0098789	pre-mRNA cleavage required for polyadenylation	biological_process	1	632	15	5613	0.516414464124948	0.574065605248504	0.592088607594937	PTI1
GO:0008380	RNA splicing	biological_process	1	632	15	5613	0.516414464124948	0.574065605248504	0.592088607594937	USB1
GO:0016485	protein processing	biological_process	1	632	15	5613	0.516414464124948	0.574065605248504	0.592088607594937	YPS1
GO:0016226	iron-sulfur cluster assembly	biological_process	2	632	24	5613	0.517551410814997	0.574164056697529	0.740110759493671	ISA1; YAH1
GO:0009086	methionine biosynthetic process	biological_process	2	632	24	5613	0.517551410814997	0.574164056697529	0.740110759493671	MET13; STR2
GO:0032541	cortical endoplasmic reticulum	cellular_component	2	632	24	5613	0.517551410814997	0.574164056697529	0.740110759493671	OSH6; TCB2
GO:0046982	protein heterodimerization activity	molecular_function	4	632	42	5613	0.519236232867792	0.575644487585548	0.845840867992767	PEX1; POL12; RNR2; SMC1
GO:0001077	transcriptional activator activity, RNA polymerase II proximal promoter sequence-specific DNA binding	molecular_function	6	632	60	5613	0.520825366127573	0.57701690933756	0.888132911392405	HAP1; MAL13; RPN4; TEC1; XBP1; YPR196W
GO:0051301	cell division	biological_process	18	632	169	5613	0.54012916199279	0.598000143634875	0.945940378997828	AMA1; AMN1; CDC9; CLB5; CLN2; FAR1; IRR1; KIP1; NKP2; PCL5; PDS1; PDS5; RME1; SHE1; SMC1; SPC25; SPR28; SSP1
GO:0016573	histone acetylation	biological_process	4	632	43	5613	0.540957303383464	0.598513703339415	0.82617015013247	ACS2; HIF1; NAT4; NTO1
GO:0005680	anaphase-promoting complex	cellular_component	1	632	16	5613	0.552182939780743	0.607660127300576	0.555083069620253	AMA1
GO:0031939	negative regulation of chromatin silencing at telomere	biological_process	1	632	16	5613	0.552182939780743	0.607660127300576	0.555083069620253	HST2
GO:0000921	septin ring assembly	biological_process	1	632	16	5613	0.552182939780743	0.607660127300576	0.555083069620253	KCC4
GO:0070273	phosphatidylinositol-4-phosphate binding	molecular_function	1	632	16	5613	0.552182939780743	0.607660127300576	0.555083069620253	OSH6
GO:0005847	mRNA cleavage and polyadenylation specificity factor complex	cellular_component	1	632	16	5613	0.552182939780743	0.607660127300576	0.555083069620253	PTI1
GO:0006616	SRP-dependent cotranslational protein targeting to membrane, translocation	biological_process	1	632	16	5613	0.552182939780743	0.607660127300576	0.555083069620253	SEC61
GO:0045121	membrane raft	cellular_component	1	632	16	5613	0.552182939780743	0.607660127300576	0.555083069620253	SUR7
GO:0030276	clathrin binding	molecular_function	1	632	16	5613	0.552182939780743	0.607660127300576	0.555083069620253	YAP1801
GO:0006468	protein phosphorylation	biological_process	11	632	108	5613	0.565727569960682	0.622148860405221	0.904579817158931	ATG1; FMP48; IPL1; KCC4; KIN82; PKP1; PTK1; RAD53; TPK3; YAK1; YGK3
GO:0000727	double-strand break repair via break-induced replication	biological_process	2	632	26	5613	0.573583280684334	0.629944739414679	0.683179162609542	CDC45; SLD3
GO:0003684	damaged DNA binding	molecular_function	2	632	26	5613	0.573583280684334	0.629944739414679	0.683179162609542	MSH2; RAD14
GO:0005656	nuclear pre-replicative complex	cellular_component	1	632	17	5613	0.586041462767072	0.64062948990439	0.522431124348474	CDC45
GO:0004129	cytochrome-c oxidase activity	molecular_function	1	632	17	5613	0.586041462767072	0.64062948990439	0.522431124348474	COX5B
GO:0000977	RNA polymerase II regulatory region sequence-specific DNA binding	molecular_function	1	632	17	5613	0.586041462767072	0.64062948990439	0.522431124348474	ECM23
GO:0007004	telomere maintenance via telomerase	biological_process	1	632	17	5613	0.586041462767072	0.64062948990439	0.522431124348474	RFA3
GO:0042162	telomeric DNA binding	molecular_function	1	632	17	5613	0.586041462767072	0.64062948990439	0.522431124348474	RIF1
GO:0042790	transcription of nuclear large rRNA transcript from RNA polymerase I promoter	biological_process	1	632	17	5613	0.586041462767072	0.64062948990439	0.522431124348474	RRN7
GO:0045893	positive regulation of transcription, DNA-templated	biological_process	1	632	17	5613	0.586041462767072	0.64062948990439	0.522431124348474	YAK1
GO:0030176	integral component of endoplasmic reticulum membrane	cellular_component	6	632	64	5613	0.5919750299318	0.64668548815023	0.83262460443038	ALG14; ATF2; ELO1; ERG24; ERG4; SEC59
GO:0007264	small GTPase mediated signal transduction	biological_process	2	632	27	5613	0.600031688183989	0.655051205107172	0.657876230661041	RDI1; ROM1
GO:0005759	mitochondrial matrix	cellular_component	12	632	120	5613	0.603122445832325	0.657988166336328	0.888132911392405	ALD5; ARG5%2C6; ARG8; BAT1; DLD2; ETR1; ISA1; MAE1; PKP1; PKP2; SUN4; YAH1
GO:0000329	fungal-type vacuole membrane	cellular_component	12	632	121	5613	0.615546191726877	0.669735026791977	0.880792969975939	AVT1; COT1; DPP1; FCY21; IVY1; MCH1; SMF3; TPO1; TPO4; VAM6; YCR023C; YVC1
GO:0007031	peroxisome organization	biological_process	1	632	18	5613	0.617966098975433	0.669735026791977	0.493407172995781	ANT1
GO:0001671	ATPase activator activity	molecular_function	1	632	18	5613	0.617966098975433	0.669735026791977	0.493407172995781	APJ1
GO:0006612	protein targeting to membrane	biological_process	1	632	18	5613	0.617966098975433	0.669735026791977	0.493407172995781	AST2
GO:0019901	protein kinase binding	molecular_function	1	632	18	5613	0.617966098975433	0.669735026791977	0.493407172995781	ATG11
GO:0007034	vacuolar transport	biological_process	1	632	18	5613	0.617966098975433	0.669735026791977	0.493407172995781	AVT1
GO:0005685	U1 snRNP	cellular_component	1	632	18	5613	0.617966098975433	0.669735026791977	0.493407172995781	LUC7
GO:0017025	TBP-class protein binding	molecular_function	1	632	18	5613	0.617966098975433	0.669735026791977	0.493407172995781	RRN7
GO:0000920	cell separation after cytokinesis	biological_process	1	632	18	5613	0.617966098975433	0.669735026791977	0.493407172995781	SDS24
GO:0004725	protein tyrosine phosphatase activity	molecular_function	1	632	18	5613	0.617966098975433	0.669735026791977	0.493407172995781	YCH1
GO:0006897	endocytosis	biological_process	10	632	103	5613	0.621572881587025	0.673199897460436	0.862264962516898	COS10; HES1; OSH6; PKH1; ROY1; SDS24; SUR7; SVL3; VPS21; YAP1801
GO:0005816	spindle pole body	cellular_component	4	632	47	5613	0.622800644343115	0.673880474150811	0.755857796929706	KIP1; MPS2; MPS3; YPR174C
GO:0043022	ribosome binding	molecular_function	2	632	28	5613	0.625379546482209	0.673880474150811	0.634380650994575	ANB1; TSA1
GO:0000082	G1/S transition of mitotic cell cycle	biological_process	2	632	28	5613	0.625379546482209	0.673880474150811	0.634380650994575	CLB5; PTK2
GO:0005351	sugar:proton symporter activity	molecular_function	2	632	28	5613	0.625379546482209	0.673880474150811	0.634380650994575	GAL2; HXT3
GO:0005355	glucose transmembrane transporter activity	molecular_function	2	632	28	5613	0.625379546482209	0.673880474150811	0.634380650994575	GAL2; HXT3
GO:0046323	glucose import	biological_process	2	632	28	5613	0.625379546482209	0.673880474150811	0.634380650994575	GAL2; HXT3
GO:0006303	double-strand break repair via nonhomologous end joining	biological_process	2	632	28	5613	0.625379546482209	0.673880474150811	0.634380650994575	POL1; POL2
GO:0005887	integral component of plasma membrane	cellular_component	6	632	66	5613	0.625482485136936	0.673880474150811	0.807393555811277	AQY1; ENB1; HNM1; SGE1; STE3; YVC1
GO:0000790	nuclear chromatin	cellular_component	5	632	57	5613	0.632598068581872	0.681100017483628	0.779063957361759	CMR1; PLM2; SLD3; TOS4; XBP1
GO:0016192	vesicle-mediated transport	biological_process	6	632	67	5613	0.64164976830206	0.69039330014426	0.795342905724542	COS8; ERP3; GYP1; SAR1; VAM6; YHL042W
GO:0016925	protein sumoylation	biological_process	1	632	19	5613	0.647962469032116	0.694456840586932	0.467438374417055	APJ1
GO:0005516	calmodulin binding	molecular_function	1	632	19	5613	0.647962469032116	0.694456840586932	0.467438374417055	CMP2
GO:0060237	regulation of fungal-type cell wall organization	biological_process	1	632	19	5613	0.647962469032116	0.694456840586932	0.467438374417055	NCE102
GO:0005686	U2 snRNP	cellular_component	1	632	19	5613	0.647962469032116	0.694456840586932	0.467438374417055	PRP11
GO:0006378	mRNA polyadenylation	biological_process	1	632	19	5613	0.647962469032116	0.694456840586932	0.467438374417055	PTI1
GO:0003714	transcription corepressor activity	molecular_function	1	632	19	5613	0.647962469032116	0.694456840586932	0.467438374417055	YPL113C
GO:0030036	actin cytoskeleton organization	biological_process	2	632	29	5613	0.649602889229452	0.695761112779655	0.612505456132693	BEM4; SFK1
GO:0005935	cellular bud neck	cellular_component	14	632	144	5613	0.666788776765293	0.713702905684284	0.863462552742616	AIM44; BNI4; KCC4; KEL2; PRM5; RDI1; SHE1; SPR28; SPR3; SVL3; TOS2; UBP5; YAP1801; YPT11
GO:0071004	U2-type prespliceosome	cellular_component	2	632	30	5613	0.672689838953964	0.719550394141513	0.592088607594937	LUC7; PRP11
GO:0032947	protein complex scaffold activity	molecular_function	1	632	20	5613	0.67605941455178	0.720808318045798	0.444066455696203	ATG11
GO:0006267	pre-replicative complex assembly involved in nuclear cell cycle DNA replication	biological_process	1	632	20	5613	0.67605941455178	0.720808318045798	0.444066455696203	CDC45
GO:0000032	cell wall mannoprotein biosynthetic process	biological_process	1	632	20	5613	0.67605941455178	0.720808318045798	0.444066455696203	PMI40
GO:0006541	glutamine metabolic process	biological_process	1	632	20	5613	0.67605941455178	0.720808318045798	0.444066455696203	SNO1
GO:0016787	hydrolase activity	molecular_function	1	632	20	5613	0.67605941455178	0.720808318045798	0.444066455696203	YHR202W
GO:0009060	aerobic respiration	biological_process	4	632	50	5613	0.678098546923126	0.722045309523458	0.710506329113924	AAC1; ETR1; NCA2; PAH1
GO:0032258	protein localization by the Cvt pathway	biological_process	4	632	50	5613	0.678098546923126	0.722045309523458	0.710506329113924	ATG1; ATG11; ATG41; RAS2
GO:0045944	positive regulation of transcription from RNA polymerase II promoter	biological_process	18	632	184	5613	0.693092732234935	0.73753326364119	0.868825674188222	AFT1; ARO80; BAS1; CGI121; GLN3; MBF1; MIG2; MOT3; MSN2; PAH1; RFX1; RME1; RPN4; THI2; THI3; YAK1; YAP7; YHR177W
GO:0046777	protein autophosphorylation	biological_process	1	632	21	5613	0.702303712520875	0.745403746558009	0.422920433996383	ATG1
GO:0008360	regulation of cell shape	biological_process	1	632	21	5613	0.702303712520875	0.745403746558009	0.422920433996383	KCC4
GO:0019005	SCF ubiquitin ligase complex	cellular_component	1	632	21	5613	0.702303712520875	0.745403746558009	0.422920433996383	SKP2
GO:0030234	enzyme regulator activity	molecular_function	1	632	21	5613	0.702303712520875	0.745403746558009	0.422920433996383	TSL1
GO:0043130	ubiquitin binding	molecular_function	3	632	42	5613	0.711924264464621	0.755126898977	0.634380650994575	CUE2; DUF1; GGA1
GO:0000149	SNARE binding	molecular_function	2	632	32	5613	0.715458034705831	0.758385516788181	0.555083069620253	ATG11; ATG29
GO:0031965	nuclear membrane	cellular_component	6	632	72	5613	0.716112831833749	0.758590188718794	0.740110759493671	ALG14; MPS2; MPS3; NEM1; PAH1; YPR174C
GO:0006281	DNA repair	biological_process	9	632	102	5613	0.726634647083454	0.765422811897863	0.78364668652271	CSM3; HED1; HUG1; MGS1; MHF2; RAD53; RDH54; RFA3; TOF1
GO:0046983	protein dimerization activity	molecular_function	1	632	22	5613	0.726755682629742	0.765422811897863	0.403696777905639	ARG5%2C6
GO:0000086	G2/M transition of mitotic cell cycle	biological_process	1	632	22	5613	0.726755682629742	0.765422811897863	0.403696777905639	CLB5
GO:0016575	histone deacetylation	biological_process	1	632	22	5613	0.726755682629742	0.765422811897863	0.403696777905639	CPR1
GO:0030134	COPII-coated ER to Golgi transport vesicle	cellular_component	1	632	22	5613	0.726755682629742	0.765422811897863	0.403696777905639	ERV15
GO:0004519	endonuclease activity	molecular_function	1	632	22	5613	0.726755682629742	0.765422811897863	0.403696777905639	HO
GO:0071013	catalytic step 2 spliceosome	cellular_component	1	632	22	5613	0.726755682629742	0.765422811897863	0.403696777905639	PRP11
GO:0006970	response to osmotic stress	biological_process	1	632	22	5613	0.726755682629742	0.765422811897863	0.403696777905639	RRD2
GO:0051087	chaperone binding	molecular_function	1	632	22	5613	0.726755682629742	0.765422811897863	0.403696777905639	TAH1
GO:0001403	invasive growth in response to glucose limitation	biological_process	3	632	43	5613	0.729459337396022	0.767778149482168	0.619627612599352	DIA1; DIA3; TEC1
GO:0003688	DNA replication origin binding	molecular_function	2	632	33	5613	0.735162183747571	0.773285190715275	0.538262370540852	CDC45; RAD53
GO:0000131	incipient cellular bud site	cellular_component	5	632	64	5613	0.742166953497775	0.780153745743343	0.693853837025316	BNI4; KCC4; TOS2; UBP5; YPT11
GO:0043332	mating projection tip	cellular_component	4	632	54	5613	0.742976785535841	0.780505664089122	0.657876230661041	FAR1; FUS2; KEL2; PRM1
GO:0006887	exocytosis	biological_process	3	632	44	5613	0.746184239587944	0.78292699912818	0.605545166858458	HES1; OSH6; SRO77
GO:0042802	identical protein binding	molecular_function	14	632	152	5613	0.746234741713165	0.78292699912818	0.818017155229847	AAC3; ACC1; APE1; ARG8; DPP1; GAL80; HRD1; IVY1; PDR16; POL30; RED1; RNR1; SMC1; TSA1
GO:0030242	autophagy of peroxisome	biological_process	1	632	23	5613	0.749485553950334	0.784334245312356	0.386144744083654	ATG11
GO:0042393	histone binding	molecular_function	1	632	23	5613	0.749485553950334	0.784334245312356	0.386144744083654	HIF1
GO:0016579	protein deubiquitination	biological_process	1	632	23	5613	0.749485553950334	0.784334245312356	0.386144744083654	UBP5
GO:0006417	regulation of translation	biological_process	1	632	23	5613	0.749485553950334	0.784334245312356	0.386144744083654	YOR302W
GO:0005743	mitochondrial inner membrane	cellular_component	15	632	163	5613	0.758775295030481	0.79355048359967	0.817300225207735	AAC1; AAC3; ANT1; DIC1; HEM15; MDL1; MME1; MRX3; ODC2; OMA1; ORT1; PET8; SYM1; UPS1; YMC2
GO:0005622	intracellular	cellular_component	3	632	45	5613	0.762108894958627	0.796529843776733	0.592088607594937	AST2; ROM1; TSA1
GO:0043623	cellular protein complex assembly	biological_process	1	632	24	5613	0.770570476053546	0.804350249146109	0.370055379746835	PKP1
GO:0005770	late endosome	cellular_component	1	632	24	5613	0.770570476053546	0.804350249146109	0.370055379746835	VPS21
GO:0019898	extrinsic component of membrane	cellular_component	3	632	46	5613	0.777246633091935	0.810803948044475	0.579217116125482	ATG11; OSH6; PAH1
GO:0016887	ATPase activity	molecular_function	6	632	77	5613	0.779404068982396	0.812538632828729	0.692051619266809	MDL1; MSH2; PCH2; PEX1; PMS1; SMC1
GO:0006348	chromatin silencing at telomere	biological_process	4	632	57	5613	0.784948234535323	0.817799587407442	0.623251165889407	HIF1; MPS3; POL30; SPT21
GO:0006506	GPI anchor biosynthetic process	biological_process	1	632	25	5613	0.790092075850009	0.822637059962969	0.355253164556962	MCD4
GO:0000781	chromosome, telomeric region	cellular_component	6	632	78	5613	0.790713769792199	0.822762966287893	0.683179162609542	CGI121; ELG1; HIF1; POL30; RFA3; SPT21
GO:0003697	single-stranded DNA binding	molecular_function	2	632	37	5613	0.803336866733272	0.835368653191624	0.480071843995895	CDC45; POL2
GO:0006351	transcription, DNA-templated	biological_process	27	632	284	5613	0.804298407710522	0.835839521738386	0.844351711535033	AFT1; ARO80; BAS1; CGI121; ESC8; GAL80; HIF1; HST2; MBF1; MIG2; MIG3; MOT3; MSN2; NDD1; NRG2; NTO1; PAH1; REC104; RME1; RRT13; SIR1; STB5; STD1; TEA1; THI2; YAP7; YGK3
GO:0006896	Golgi to vacuole transport	biological_process	1	632	26	5613	0.808134475447149	0.838764967251842	0.341589581304771	GGA1
GO:0031305	integral component of mitochondrial inner membrane	cellular_component	1	632	26	5613	0.808134475447149	0.838764967251842	0.341589581304771	YDL183C
GO:0030674	protein binding, bridging	molecular_function	4	632	59	5613	0.809848314595081	0.840013119242246	0.602124007723664	ERG28; NBL1; SKP2; TMA17
GO:0000122	negative regulation of transcription from RNA polymerase II promoter	biological_process	8	632	101	5613	0.817749019294264	0.847672958170647	0.703471612984083	AFT1; GAL80; MIG2; MOT3; RFX1; RME1; RPN4; XBP1
GO:0061630	ubiquitin protein ligase activity	molecular_function	1	632	28	5613	0.840121402424047	0.866756875871604	0.317190325497288	HRD1
GO:0005509	calcium ion binding	molecular_function	1	632	28	5613	0.840121402424047	0.866756875871604	0.317190325497288	MNL1
GO:0032880	regulation of protein localization	biological_process	1	632	28	5613	0.840121402424047	0.866756875871604	0.317190325497288	RAS2
GO:0031625	ubiquitin protein ligase binding	molecular_function	1	632	28	5613	0.840121402424047	0.866756875871604	0.317190325497288	ROD1
GO:0005844	polysome	cellular_component	1	632	28	5613	0.840121402424047	0.866756875871604	0.317190325497288	TSA1
GO:0031314	extrinsic component of mitochondrial inner membrane	cellular_component	1	632	28	5613	0.840121402424047	0.866756875871604	0.317190325497288	UPS1
GO:0000001	mitochondrion inheritance	biological_process	1	632	28	5613	0.840121402424047	0.866756875871604	0.317190325497288	YPT11
GO:0005739	mitochondrion	cellular_component	39	632	405	5613	0.840379612454939	0.866756875871604	0.855239099859353	ADH4; AIF1; ALD6; ARG3; CDC8; CDC9; ENO2; ETR1; FAT3; FMP23; FMP48; FMT1; GPD2; GPM1; GRX2; HAP1; HFA1; LEU4; LEU9; LYS21; MAE1; MIG2; PAD1; PET8; PGK1; PKP1; PKP2; PSP1; PYK2; RAS2; SAR1; THI4; USB1; YDL157C; YIL060W; YLR281C; YMC2; YNL208W; YPT11
GO:0005777	peroxisome	cellular_component	3	632	52	5613	0.852607821813657	0.878817221605921	0.512384371957157	PEX21; PEX9; PXP2
GO:0003779	actin binding	molecular_function	1	632	29	5613	0.854233884882906	0.87994123690446	0.306252728066347	DLD2
GO:0010501	RNA secondary structure unwinding	biological_process	1	632	30	5613	0.867201316734973	0.891094693270575	0.296044303797468	HFM1
GO:0006099	tricarboxylic acid cycle	biological_process	1	632	30	5613	0.867201316734973	0.891094693270575	0.296044303797468	MDH2
GO:0008565	protein transporter activity	molecular_function	1	632	30	5613	0.867201316734973	0.891094693270575	0.296044303797468	SEC61
GO:0006487	protein N-linked glycosylation	biological_process	2	632	42	5613	0.867230927899969	0.891094693270575	0.422920433996383	CWH41; GNT1
GO:0007165	signal transduction	biological_process	2	632	43	5613	0.877563797187765	0.900585458325733	0.413085075066235	RAS2; STD1
GO:0006623	protein targeting to vacuole	biological_process	2	632	43	5613	0.877563797187765	0.900585458325733	0.413085075066235	ROY1; VPS21
GO:0003729	mRNA binding	molecular_function	6	632	89	5613	0.887716230354615	0.9104355595959	0.598741288579149	DFR1; JSN1; LUC7; PAD1; PBP2; TIS11
GO:0005794	Golgi apparatus	cellular_component	9	632	121	5613	0.888713228653081	0.910889478900195	0.660594727481954	CCC2; CPD1; CPT1; GYP1; PRD1; YAR028W; YAR029W; YHL044W; YIP5
GO:0006890	retrograde vesicle-mediated transport, Golgi to ER	biological_process	1	632	32	5613	0.89001177407401	0.911651711224188	0.277541534810127	TRX1
GO:0006886	intracellular protein transport	biological_process	4	632	68	5613	0.894706753161135	0.915889841397972	0.522431124348474	ECM30; GYP1; SAR1; VAM6
GO:0016236	macroautophagy	biological_process	3	632	59	5613	0.912099124764192	0.932877619897858	0.451593005792748	ATG29; ATG41; RAS2
GO:0005525	GTP binding	molecular_function	7	632	104	5613	0.912437209480133	0.932877619897858	0.59778176728335	RAS2; SAR1; SPR28; SPR3; TUB4; VPS21; YPT11
GO:0000209	protein polyubiquitination	biological_process	1	632	35	5613	0.917494319058235	0.9374646556049	0.25375226039783	HRD1
GO:0003924	GTPase activity	molecular_function	5	632	83	5613	0.918256487064815	0.937660291017707	0.535019826140003	RAS2; SAR1; TUB4; VPS21; YPT11
GO:0010008	endosome membrane	cellular_component	2	632	48	5613	0.919217681975491	0.938058789742691	0.370055379746835	ENB1; VPS21
GO:0006400	tRNA modification	biological_process	1	632	36	5613	0.925121774899521	0.943497874711305	0.24670358649789	CGI121
GO:0007015	actin filament organization	biological_process	1	632	37	5613	0.932080912509021	0.950005545441887	0.240035921997947	RDI1
GO:0030433	ubiquitin-dependent ERAD pathway	biological_process	2	632	51	5613	0.937541905777928	0.954104380543557	0.348287416232316	HRD1; SEC61
GO:0000932	P-body	cellular_component	2	632	51	5613	0.937541905777928	0.954104380543557	0.348287416232316	PSP1; TIS11
GO:0042787	protein ubiquitination involved in ubiquitin-dependent protein catabolic process	biological_process	1	632	38	5613	0.938425245866335	0.954104380543557	0.233719187208528	HRD1
GO:0000002	mitochondrial genome maintenance	biological_process	1	632	38	5613	0.938425245866335	0.954104380543557	0.233719187208528	THI4
GO:0006357	regulation of transcription from RNA polymerase II promoter	biological_process	4	632	77	5613	0.944689639246008	0.959879454100922	0.461367746177873	SPT21; STD1; TEA1; YFR057W
GO:0000139	Golgi membrane	cellular_component	8	632	124	5613	0.949070448123633	0.963540745985288	0.572988975091874	CSH1; GNT1; GRH1; MCD4; MNL1; SAR1; TRX1; YPT11
GO:0006470	protein dephosphorylation	biological_process	1	632	40	5613	0.949465896378686	0.963540745985288	0.222033227848101	NEM1
GO:0004004	ATP-dependent RNA helicase activity	molecular_function	1	632	41	5613	0.954251963126442	0.967799984825151	0.21661778326644	HFM1
GO:0007049	cell cycle	biological_process	5	632	92	5613	0.956064924952357	0.969040513076325	0.482680930104568	PCL5; RAD53; RIF1; SLD3; SPC25
GO:0005802	trans-Golgi network	cellular_component	1	632	42	5613	0.958603014887765	0.971014028027496	0.211460216998192	GGA1
GO:0016567	protein ubiquitination	biological_process	2	632	56	5613	0.959776664869024	0.971603857288852	0.317190325497288	RFA3; SKP2
GO:0051082	unfolded protein binding	molecular_function	4	632	82	5613	0.962061847770381	0.972718532853376	0.433235566532881	APJ1; EUG1; HRD1; TSA1
GO:0006888	ER to Golgi vesicle-mediated transport	biological_process	4	632	82	5613	0.962061847770381	0.972718532853376	0.433235566532881	ERV15; GRH1; SLY41; TRX1
GO:0042254	ribosome biogenesis	biological_process	1	632	45	5613	0.969403088005983	0.979458889108707	0.197362869198312	RNP1
GO:0005934	cellular bud tip	cellular_component	4	632	85	5613	0.96992064064508	0.979458889108707	0.417944899478779	KEL2; RDI1; TOS2; YPT11
GO:0004842	ubiquitin-protein transferase activity	molecular_function	1	632	46	5613	0.972357629021457	0.9809771233199	0.193072372041827	HRD1
GO:0003723	RNA binding	molecular_function	30	632	368	5613	0.972618219043285	0.9809771233199	0.724021395156852	ANB1; PRP11; RIM4; RNP1; RNY1; RTC3; YBL005W-B; YBR012W-B; YDR034C-D; YDR170W-A; YDR210W-B; YDR210W-D; YDR261C-D; YER160C; YGR038C-B; YGR161C-D; YHR214C-B; YJL113W; YJL114W; YJR029W; YLR227W-B; YML045W; YMR045C; YMR050C; YNL054W-B; YNL284C-B; YOR192C-B; YOR343C-B; YPL257W-B; YPR158W-B
GO:0006355	regulation of transcription, DNA-templated	biological_process	7	632	123	5613	0.973961998222371	0.981460847764802	0.505441494288361	ARG5%2C6; MAL13; NTO1; REC104; RRT13; YGK3; YPR196W
GO:0005768	endosome	cellular_component	4	632	87	5613	0.974292539686179	0.981460847764802	0.408336970755129	COS10; COS8; DAP1; YHL042W
GO:0005762	mitochondrial large ribosomal subunit	cellular_component	1	632	47	5613	0.975036040189236	0.981607974283649	0.188964449232427	YLR281C
GO:0006606	protein import into nucleus	biological_process	1	632	48	5613	0.977462925328964	0.983448613787806	0.185027689873418	ACC1
GO:0006511	ubiquitin-dependent protein catabolic process	biological_process	1	632	50	5613	0.981650530895507	0.987057418764576	0.177626582278481	UBP5
GO:0006397	mRNA processing	biological_process	1	632	51	5613	0.983450882941122	0.988262875028908	0.174143708116158	USB1
GO:0016569	covalent chromatin modification	biological_process	1	632	52	5613	0.98507924018937	0.989294126913897	0.170794790652386	SET4
GO:0030479	actin cortical patch	cellular_component	1	632	57	5613	0.991149221188522	0.994782022243581	0.155812791472352	YAP1801
GO:0006338	chromatin remodeling	biological_process	1	632	58	5613	0.992033516338623	0.995061701675432	0.153126364033173	MSN2
GO:0015031	protein transport	biological_process	10	632	188	5613	0.996571887870862	0.99900403402796	0.472411123081067	APE1; ATG1; ATG11; ATG29; CPR1; ERD1; ERP3; FHN1; TRX1; VPS73
GO:0010494	cytoplasmic stress granule	cellular_component	1	632	92	5613	0.999802363228222	0.999999999491222	0.0965361860209136	LEU1
GO:0006364	rRNA processing	biological_process	1	632	101	5613	0.99992779188885	0.999999999491222	0.0879339516230104	RTC3
GO:0005654	nucleoplasm	cellular_component	3	632	149	5613	0.999979624331118	0.999999999491222	0.178818706991759	CDC8; CGI121; SPO11
GO:0005730	nucleolus	cellular_component	4	632	266	5613	0.999999999491222	0.999999999491222	0.133553821262016	ACS2; HFM1; PCH2; RRN7
