# Supplementary material for: Multiple-Omics Techniques Reveal the Role of Glycerophospholipid Metabolic Pathway in the Response of Saccharomyces cerevisiae Against Hypoxic Stress
Source: Front Microbiol. 2019 Jun 27;10:1398. doi: 10.3389/fmicb.2019.01398 (PMC6610297; doi:10.3389/fmicb.2019.01398)
Supplement: Supplementary file 3 [file Data_Sheet_1.zip › 5. Go enrichment-Hpx1-vs-Con21-Down.xls]

id	term	category	ListHits	ListTotal	PopHits	PopTotal	pval	padj	Enrichment_score	Gene
GO:0061424	positive regulation of peroxisome organization by positive regulation of transcription from RNA polymerase II promoter	biological_process	1	315	1	5613	0	0	17.8190476190476	ADR1
GO:0061425	positive regulation of ethanol catabolic process by positive regulation of transcription from RNA polymerase II promoter	biological_process	1	315	1	5613	0	0	17.8190476190476	ADR1
GO:0097235	positive regulation of fatty acid beta-oxidation by positive regulation of transcription from RNA polymerase II promoter	biological_process	1	315	1	5613	0	0	17.8190476190476	ADR1
GO:0004760	serine-pyruvate transaminase activity	molecular_function	1	315	1	5613	0	0	17.8190476190476	AGX1
GO:0008453	alanine-glyoxylate transaminase activity	molecular_function	1	315	1	5613	0	0	17.8190476190476	AGX1
GO:0019265	glycine biosynthetic process, by transamination of glyoxylate	biological_process	1	315	1	5613	0	0	17.8190476190476	AGX1
GO:0004021	L-alanine:2-oxoglutarate aminotransferase activity	molecular_function	1	315	1	5613	0	0	17.8190476190476	ALT1
GO:0006523	alanine biosynthetic process	biological_process	1	315	1	5613	0	0	17.8190476190476	ALT1
GO:0006524	alanine catabolic process	biological_process	1	315	1	5613	0	0	17.8190476190476	ALT1
GO:0008028	monocarboxylic acid transmembrane transporter activity	molecular_function	1	315	1	5613	0	0	17.8190476190476	AQR1
GO:0015718	monocarboxylic acid transport	biological_process	1	315	1	5613	0	0	17.8190476190476	AQR1
GO:0032973	amino acid export	biological_process	1	315	1	5613	0	0	17.8190476190476	AQR1
GO:0000950	branched-chain amino acid catabolic process to alcohol via Ehrlich pathway	biological_process	1	315	1	5613	0	0	17.8190476190476	ARO10
GO:0000951	methionine catabolic process to 3-methylthiopropanol	biological_process	1	315	1	5613	0	0	17.8190476190476	ARO10
GO:0050546	4-hydroxyphenylpyruvate decarboxylase activity	molecular_function	1	315	1	5613	0	0	17.8190476190476	ARO10
GO:0016212	kynurenine-oxoglutarate transaminase activity	molecular_function	2	315	2	5613	0	0	17.8190476190476	ARO9; BNA3
GO:0005756	mitochondrial proton-transporting ATP synthase, central stalk	cellular_component	3	315	3	5613	0	0	17.8190476190476	ATP15; ATP16; ATP3
GO:0005753	mitochondrial proton-transporting ATP synthase complex	cellular_component	1	315	1	5613	0	0	17.8190476190476	ATP18
GO:0034982	mitochondrial protein processing	biological_process	1	315	1	5613	0	0	17.8190476190476	ATP23
GO:0000274	mitochondrial proton-transporting ATP synthase, stator stalk	cellular_component	3	315	3	5613	0	0	17.8190476190476	ATP4; ATP5; ATP7
GO:0034276	kynurenic acid biosynthetic process	biological_process	1	315	1	5613	0	0	17.8190476190476	BNA3
GO:0035959	positive regulation of glyoxylate cycle by positive regulation of transcription from RNA polymerase II promoter	biological_process	1	315	1	5613	0	0	17.8190476190476	CAT8
GO:0004605	phosphatidate cytidylyltransferase activity	molecular_function	2	315	2	5613	0	0	17.8190476190476	CDS1; TAM41
GO:0006655	phosphatidylglycerol biosynthetic process	biological_process	1	315	1	5613	0	0	17.8190476190476	CDS1
GO:0070319	Golgi to plasma membrane transport vesicle	cellular_component	1	315	1	5613	0	0	17.8190476190476	CDS1
GO:0006565	L-serine catabolic process	biological_process	1	315	1	5613	0	0	17.8190476190476	CHA1
GO:0003882	CDP-diacylglycerol-serine O-phosphatidyltransferase activity	molecular_function	1	315	1	5613	0	0	17.8190476190476	CHO1
GO:0006659	phosphatidylserine biosynthetic process	biological_process	1	315	1	5613	0	0	17.8190476190476	CHO1
GO:0060631	regulation of meiosis I	biological_process	1	315	1	5613	0	0	17.8190476190476	CLB1
GO:0005476	carnitine:acyl carnitine antiporter activity	molecular_function	1	315	1	5613	0	0	17.8190476190476	CRC1
GO:0015226	carnitine transmembrane transporter activity	molecular_function	1	315	1	5613	0	0	17.8190476190476	CRC1
GO:0015879	carnitine transport	biological_process	1	315	1	5613	0	0	17.8190476190476	CRC1
GO:0033120	positive regulation of RNA splicing	biological_process	1	315	1	5613	0	0	17.8190476190476	CWC2
GO:0045787	positive regulation of cell cycle	biological_process	1	315	1	5613	0	0	17.8190476190476	CWC2
GO:0071597	cellular birth scar	cellular_component	1	315	1	5613	0	0	17.8190476190476	CWP1
GO:0044540	L-cystine L-cysteine-lyase (deaminating)	molecular_function	1	315	1	5613	0	0	17.8190476190476	CYS3
GO:0080146	L-cysteine desulfhydrase activity	molecular_function	1	315	1	5613	0	0	17.8190476190476	CYS3
GO:0004848	ureidoglycolate hydrolase activity	molecular_function	1	315	1	5613	0	0	17.8190476190476	DAL3
GO:0050385	ureidoglycolate lyase activity	molecular_function	1	315	1	5613	0	0	17.8190476190476	DAL3
GO:0005274	allantoin:proton symporter activity	molecular_function	1	315	1	5613	0	0	17.8190476190476	DAL4
GO:0015720	allantoin transport	biological_process	1	315	1	5613	0	0	17.8190476190476	DAL4
GO:0004474	malate synthase activity	molecular_function	2	315	2	5613	0	0	17.8190476190476	DAL7; MLS1
GO:1990120	messenger ribonucleoprotein complex assembly	biological_process	1	315	1	5613	0	0	17.8190476190476	DBP2
GO:0019594	mannitol metabolic process	biological_process	2	315	2	5613	0	0	17.8190476190476	DSF1; MAN2
GO:0046029	mannitol dehydrogenase activity	molecular_function	2	315	2	5613	0	0	17.8190476190476	DSF1; MAN2
GO:0016805	dipeptidase activity	molecular_function	1	315	1	5613	0	0	17.8190476190476	DUG2
GO:0061672	glutathione hydrolase complex	cellular_component	2	315	2	5613	0	0	17.8190476190476	DUG2; DUG3
GO:0004039	allophanate hydrolase activity	molecular_function	1	315	1	5613	0	0	17.8190476190476	DUR1%2C2
GO:0004847	urea carboxylase activity	molecular_function	1	315	1	5613	0	0	17.8190476190476	DUR1%2C2
GO:0043419	urea catabolic process	biological_process	2	315	2	5613	0	0	17.8190476190476	DUR1%2C2; DUR3
GO:0015204	urea transmembrane transporter activity	molecular_function	1	315	1	5613	0	0	17.8190476190476	DUR3
GO:0102263	tRNA-dihydrouridine17 synthase activity	molecular_function	1	315	1	5613	0	0	17.8190476190476	DUS1
GO:0008863	formate dehydrogenase (NAD+) activity	molecular_function	1	315	1	5613	0	0	17.8190476190476	FDH1
GO:0042183	formate catabolic process	biological_process	1	315	1	5613	0	0	17.8190476190476	FDH1
GO:0004333	fumarate hydratase activity	molecular_function	1	315	1	5613	0	0	17.8190476190476	FUM1
GO:0006106	fumarate metabolic process	biological_process	1	315	1	5613	0	0	17.8190476190476	FUM1
GO:0045239	tricarboxylic acid cycle enzyme complex	cellular_component	1	315	1	5613	0	0	17.8190476190476	FUM1
GO:0004354	glutamate dehydrogenase (NADP+) activity	molecular_function	2	315	2	5613	0	0	17.8190476190476	GDH1; GDH3
GO:0001406	glycerophosphodiester transmembrane transporter activity	molecular_function	1	315	1	5613	0	0	17.8190476190476	GIT1
GO:0001407	glycerophosphodiester transmembrane transport	biological_process	1	315	1	5613	0	0	17.8190476190476	GIT1
GO:0004356	glutamate-ammonia ligase activity	molecular_function	1	315	1	5613	0	0	17.8190476190476	GLN1
GO:0006542	glutamine biosynthetic process	biological_process	1	315	1	5613	0	0	17.8190476190476	GLN1
GO:0006694	steroid biosynthetic process	biological_process	1	315	1	5613	0	0	17.8190476190476	GRE2
GO:0043892	methylglyoxal reductase (NADPH-dependent) activity	molecular_function	1	315	1	5613	0	0	17.8190476190476	GRE2
GO:0046568	3-methylbutanol:NAD(P) oxidoreductase activity	molecular_function	1	315	1	5613	0	0	17.8190476190476	GRE2
GO:0004357	glutamate-cysteine ligase activity	molecular_function	1	315	1	5613	0	0	17.8190476190476	GSH1
GO:0035242	protein-arginine omega-N asymmetric methyltransferase activity	molecular_function	1	315	1	5613	0	0	17.8190476190476	HMT1
GO:0060567	negative regulation of DNA-templated transcription, termination	biological_process	1	315	1	5613	0	0	17.8190476190476	HMT1
GO:0004449	isocitrate dehydrogenase (NAD+) activity	molecular_function	2	315	2	5613	0	0	17.8190476190476	IDH1; IDH2
GO:0005962	mitochondrial isocitrate dehydrogenase complex (NAD+)	cellular_component	2	315	2	5613	0	0	17.8190476190476	IDH1; IDH2
GO:0004512	inositol-3-phosphate synthase activity	molecular_function	1	315	1	5613	0	0	17.8190476190476	INO1
GO:0006190	inosine salvage	biological_process	1	315	1	5613	0	0	17.8190476190476	ISN1
GO:0050483	IMP 5'-nucleotidase activity	molecular_function	1	315	1	5613	0	0	17.8190476190476	ISN1
GO:0000031	mannosylphosphate transferase activity	molecular_function	1	315	1	5613	0	0	17.8190476190476	KTR6
GO:0000025	maltose catabolic process	biological_process	2	315	2	5613	0	0	17.8190476190476	MAL12; MAL32
GO:0004558	alpha-1,4-glucosidase activity	molecular_function	2	315	2	5613	0	0	17.8190476190476	MAL12; MAL32
GO:0032450	maltose alpha-glucosidase activity	molecular_function	2	315	2	5613	0	0	17.8190476190476	MAL12; MAL32
GO:0033934	glucan 1,4-alpha-maltotriohydrolase activity	molecular_function	2	315	2	5613	0	0	17.8190476190476	MAL12; MAL32
GO:0004851	uroporphyrin-III C-methyltransferase activity	molecular_function	1	315	1	5613	0	0	17.8190476190476	MET1
GO:0004020	adenylylsulfate kinase activity	molecular_function	1	315	1	5613	0	0	17.8190476190476	MET14
GO:0019379	sulfate assimilation, phosphoadenylyl sulfate reduction by phosphoadenylyl-sulfate reductase (thioredoxin)	biological_process	3	315	3	5613	0	0	17.8190476190476	MET14; MET16; MET3
GO:0004604	phosphoadenylyl-sulfate reductase (thioredoxin) activity	molecular_function	1	315	1	5613	0	0	17.8190476190476	MET16
GO:0098624	3'-Phosphoadenylylselenate reductase activity	molecular_function	1	315	1	5613	0	0	17.8190476190476	MET16
GO:0003961	O-acetylhomoserine aminocarboxypropyltransferase activity	molecular_function	1	315	1	5613	0	0	17.8190476190476	MET17
GO:0004414	homoserine O-acetyltransferase activity	molecular_function	1	315	1	5613	0	0	17.8190476190476	MET2
GO:0004781	sulfate adenylyltransferase (ATP) activity	molecular_function	1	315	1	5613	0	0	17.8190476190476	MET3
GO:0010134	sulfate assimilation via adenylyl sulfate reduction	biological_process	1	315	1	5613	0	0	17.8190476190476	MET3
GO:0047150	betaine-homocysteine S-methyltransferase activity	molecular_function	1	315	1	5613	0	0	17.8190476190476	MHT1
GO:1902775	mitochondrial large ribosomal subunit assembly	biological_process	1	315	1	5613	0	0	17.8190476190476	MRH4
GO:1990400	mitochondrial ribosomal large subunit rRNA binding	molecular_function	1	315	1	5613	0	0	17.8190476190476	MRH4
GO:0000373	Group II intron splicing	biological_process	1	315	1	5613	0	0	17.8190476190476	MSS116
GO:0006392	transcription elongation from mitochondrial promoter	biological_process	1	315	1	5613	0	0	17.8190476190476	MSS116
GO:0000101	sulfur amino acid transport	biological_process	1	315	1	5613	0	0	17.8190476190476	MUP1
GO:0000102	L-methionine secondary active transmembrane transporter activity	molecular_function	1	315	1	5613	0	0	17.8190476190476	MUP1
GO:0015821	methionine transport	biological_process	1	315	1	5613	0	0	17.8190476190476	MUP1
GO:0042883	cysteine transport	biological_process	2	315	2	5613	0	0	17.8190476190476	MUP1; YCT1
GO:0044690	methionine import	biological_process	2	315	2	5613	0	0	17.8190476190476	MUP1; MUP3
GO:0015191	L-methionine transmembrane transporter activity	molecular_function	1	315	1	5613	0	0	17.8190476190476	MUP3
GO:0008113	peptide-methionine (S)-S-oxide reductase activity	molecular_function	1	315	1	5613	0	0	17.8190476190476	MXR1
GO:0008073	ornithine decarboxylase inhibitor activity	molecular_function	1	315	1	5613	0	0	17.8190476190476	OAZ1
GO:0005427	proton-dependent oligopeptide secondary active transmembrane transporter activity	molecular_function	1	315	1	5613	0	0	17.8190476190476	OPT1
GO:0051515	positive regulation of monopolar cell growth	biological_process	1	315	1	5613	0	0	17.8190476190476	OPT2
GO:0004612	phosphoenolpyruvate carboxykinase (ATP) activity	molecular_function	1	315	1	5613	0	0	17.8190476190476	PCK1
GO:1904728	positive regulation of replicative senescence	biological_process	1	315	1	5613	0	0	17.8190476190476	PHO84
GO:0015319	sodium:inorganic phosphate symporter activity	molecular_function	1	315	1	5613	0	0	17.8190476190476	PHO89
GO:0003988	acetyl-CoA C-acyltransferase activity	molecular_function	1	315	1	5613	0	0	17.8190476190476	POT1
GO:0051173	positive regulation of nitrogen compound metabolic process	biological_process	1	315	1	5613	0	0	17.8190476190476	PPH3
GO:0004475	mannose-1-phosphate guanylyltransferase activity	molecular_function	1	315	1	5613	0	0	17.8190476190476	PSA1
GO:0015833	peptide transport	biological_process	1	315	1	5613	0	0	17.8190476190476	PTR2
GO:0042937	tripeptide transporter activity	molecular_function	1	315	1	5613	0	0	17.8190476190476	PTR2
GO:0004657	proline dehydrogenase activity	molecular_function	1	315	1	5613	0	0	17.8190476190476	PUT1
GO:0015175	neutral amino acid transmembrane transporter activity	molecular_function	1	315	1	5613	0	0	17.8190476190476	PUT4
GO:0015804	neutral amino acid transport	biological_process	1	315	1	5613	0	0	17.8190476190476	PUT4
GO:0001002	RNA polymerase III type 1 promoter sequence-specific DNA binding	molecular_function	1	315	1	5613	0	0	17.8190476190476	PZF1
GO:0001152	transcription factor activity, RNA polymerase III type 1 promoter sequence-specific binding, TFIIIC recruiting	molecular_function	1	315	1	5613	0	0	17.8190476190476	PZF1
GO:0006033	chitin localization	biological_process	1	315	1	5613	0	0	17.8190476190476	RCR1
GO:0019702	protein-arginine N5-methyltransferase activity	molecular_function	1	315	1	5613	0	0	17.8190476190476	RMT2
GO:0046500	S-adenosylmethionine metabolic process	biological_process	1	315	1	5613	0	0	17.8190476190476	RMT2
GO:0030422	production of siRNA involved in RNA interference	biological_process	1	315	1	5613	0	0	17.8190476190476	RNT1
GO:0031054	pre-miRNA processing	biological_process	1	315	1	5613	0	0	17.8190476190476	RNT1
GO:0034963	box C/D snoRNA processing	biological_process	1	315	1	5613	0	0	17.8190476190476	RNT1
GO:0034964	box H/ACA snoRNA processing	biological_process	1	315	1	5613	0	0	17.8190476190476	RNT1
GO:0032454	histone demethylase activity (H3-K9 specific)	molecular_function	1	315	1	5613	0	0	17.8190476190476	RPH1
GO:0030678	mitochondrial ribonuclease P complex	cellular_component	1	315	1	5613	0	0	17.8190476190476	RPM2
GO:0006069	ethanol oxidation	biological_process	1	315	1	5613	0	0	17.8190476190476	SFA1
GO:0051903	S-(hydroxymethyl)glutathione dehydrogenase activity	molecular_function	1	315	1	5613	0	0	17.8190476190476	SFA1
GO:0005469	succinate:fumarate antiporter activity	molecular_function	1	315	1	5613	0	0	17.8190476190476	SFC1
GO:0015741	fumarate transport	biological_process	1	315	1	5613	0	0	17.8190476190476	SFC1
GO:0015744	succinate transport	biological_process	1	315	1	5613	0	0	17.8190476190476	SFC1
GO:0042990	regulation of transcription factor import into nucleus	biological_process	1	315	1	5613	0	0	17.8190476190476	SLT2
GO:0090364	regulation of proteasome assembly	biological_process	1	315	1	5613	0	0	17.8190476190476	SLT2
GO:0034243	regulation of transcription elongation from RNA polymerase II promoter	biological_process	1	315	1	5613	0	0	17.8190476190476	SPN1
GO:0004932	mating-type factor pheromone receptor activity	molecular_function	1	315	1	5613	0	0	17.8190476190476	STE2
GO:0000170	sphingosine hydroxylase activity	molecular_function	1	315	1	5613	0	0	17.8190476190476	SUR2
GO:0042284	sphingolipid delta-4 desaturase activity	molecular_function	1	315	1	5613	0	0	17.8190476190476	SUR2
GO:0015828	tyrosine transport	biological_process	1	315	1	5613	0	0	17.8190476190476	TAT1
GO:0022893	low-affinity tryptophan transmembrane transporter activity	molecular_function	1	315	1	5613	0	0	17.8190476190476	TAT1
GO:0019201	nucleotide kinase activity	molecular_function	1	315	1	5613	0	0	17.8190476190476	TPP1
GO:0046403	polynucleotide 3'-phosphatase activity	molecular_function	1	315	1	5613	0	0	17.8190476190476	TPP1
GO:0046404	ATP-dependent polydeoxyribonucleotide 5'-hydroxyl-kinase activity	molecular_function	1	315	1	5613	0	0	17.8190476190476	TPP1
GO:0098504	DNA 3' dephosphorylation involved in DNA repair	biological_process	1	315	1	5613	0	0	17.8190476190476	TPP1
GO:0030696	tRNA (m5U54) methyltransferase activity	molecular_function	1	315	1	5613	0	0	17.8190476190476	TRM2
GO:0030697	S-adenosylmethionine-dependent tRNA (m5U54) methyltransferase activity	molecular_function	1	315	1	5613	0	0	17.8190476190476	TRM2
GO:0051908	double-stranded DNA 5'-3' exodeoxyribonuclease activity	molecular_function	1	315	1	5613	0	0	17.8190476190476	TRM2
GO:0045821	positive regulation of glycolytic process	biological_process	1	315	1	5613	0	0	17.8190476190476	TYE7
GO:0000310	xanthine phosphoribosyltransferase activity	molecular_function	1	315	1	5613	0	0	17.8190476190476	XPT1
GO:0032265	XMP salvage	biological_process	1	315	1	5613	0	0	17.8190476190476	XPT1
GO:0046100	hypoxanthine metabolic process	biological_process	1	315	1	5613	0	0	17.8190476190476	XPT1
GO:0005999	xylulose biosynthetic process	biological_process	1	315	1	5613	0	0	17.8190476190476	XYL2
GO:0019569	L-arabinose catabolic process to xylulose 5-phosphate	biological_process	1	315	1	5613	0	0	17.8190476190476	XYL2
GO:0046526	D-xylulose reductase activity	molecular_function	1	315	1	5613	0	0	17.8190476190476	XYL2
GO:0033229	cysteine transmembrane transporter activity	molecular_function	1	315	1	5613	0	0	17.8190476190476	YCT1
GO:0070726	cell wall assembly	biological_process	1	315	1	5613	0	0	17.8190476190476	YGP1
GO:0006821	chloride transport	biological_process	1	315	1	5613	0	0	17.8190476190476	YHL008C
GO:0015513	high-affinity secondary active nitrite transmembrane transporter activity	molecular_function	1	315	1	5613	0	0	17.8190476190476	YHL008C
GO:0015707	nitrite transport	biological_process	1	315	1	5613	0	0	17.8190476190476	YHL008C
GO:0018580	nitronate monooxygenase activity	molecular_function	1	315	1	5613	0	0	17.8190476190476	YJR149W
GO:0000006	high-affinity zinc transmembrane transporter activity	molecular_function	1	315	1	5613	0	0	17.8190476190476	ZRT1
GO:0015986	ATP synthesis coupled proton transport	biological_process	12	315	20	5613	2.33795434570262e-12	1.43659207279966e-11	10.6914285714286	ATP14; ATP15; ATP16; ATP17; ATP18; ATP19; ATP3; ATP4; ATP5; ATP7; STV1; TIM11
GO:0099132	ATP hydrolysis coupled cation transmembrane transport	biological_process	7	315	10	5613	3.68169507547748e-09	2.24813505546343e-08	12.4733333333333	ATP14; ATP17; ATP18; ATP19; ATP4; ATP7; TIM11
GO:0019344	cysteine biosynthetic process	biological_process	6	315	9	5613	5.36788656125823e-08	3.25740693810515e-07	11.8793650793651	CYS3; MET14; MET16; MET17; MET3; MET30
GO:0005730	nucleolus	cellular_component	35	315	266	5613	5.03452982552979e-07	3.03625656761889e-06	2.34461152882206	ARX1; CGR1; CSL4; DBP2; DBP7; DHR2; EFG1; EFM1; ENP2; MAK5; MRH4; MRT4; MSS116; NOC3; NOP4; NOP53; NSR1; PUF6; RNT1; RPA49; RPF2; RRN11; RRP17; RRP40; RRP45; RRP8; RRP9; SNU13; SOF1; SPB1; SSF1; SSF2; UTP18; UTP21; UTP6
GO:0032780	negative regulation of ATPase activity	biological_process	4	315	5	5613	5.40129935693696e-07	3.21772528763866e-06	14.2552380952381	HSP30; INH1; MRH1; YRO2
GO:0000096	sulfur amino acid metabolic process	biological_process	4	315	5	5613	5.40129935693696e-07	3.21772528763866e-06	14.2552380952381	MET14; MET2; MET3; MHT1
GO:0000276	mitochondrial proton-transporting ATP synthase complex, coupling factor F(o)	cellular_component	5	315	9	5613	2.16941673597886e-06	1.28455766730385e-05	9.8994708994709	ATP14; ATP17; ATP18; ATP19; TIM11
GO:0006099	tricarboxylic acid cycle	biological_process	9	315	30	5613	2.95229150751586e-06	1.73758361617048e-05	5.34571428571429	ACO1; DAL7; FUM1; IDH1; IDH2; MLS1; SDH2; SDH4; SHH3
GO:0009086	methionine biosynthetic process	biological_process	8	315	24	5613	3.0465232301966e-06	1.77669900041439e-05	5.93968253968254	MET1; MET14; MET16; MET2; MET3; MET30; MHT1; STR3
GO:0046933	proton-transporting ATP synthase activity, rotational mechanism	molecular_function	4	315	6	5613	3.09149263122258e-06	1.77669900041439e-05	11.8793650793651	ATP15; ATP16; ATP3; ATP5
GO:0035786	protein complex oligomerization	biological_process	4	315	6	5613	3.09149263122258e-06	1.77669900041439e-05	11.8793650793651	ATP18; ATP19; ATP4; TIM11
GO:0000256	allantoin catabolic process	biological_process	4	315	6	5613	3.09149263122258e-06	1.77669900041439e-05	11.8793650793651	DAL3; DAL4; DAL7; DUR1%2C2
GO:0005216	ion channel activity	molecular_function	3	315	4	5613	9.74144311673937e-06	5.501381459569e-05	13.3642857142857	HSP30; MRH1; YRO2
GO:0015795	sorbitol transport	biological_process	3	315	4	5613	9.74144311673937e-06	5.501381459569e-05	13.3642857142857	HXT13; HXT16; HXT17
GO:0015797	mannitol transport	biological_process	3	315	4	5613	9.74144311673937e-06	5.501381459569e-05	13.3642857142857	HXT13; HXT16; HXT17
GO:0006537	glutamate biosynthetic process	biological_process	5	315	11	5613	1.08345252724895e-05	6.08352367311621e-05	8.0995670995671	GDH1; GDH3; IDH1; IDH2; PUT1
GO:0005887	integral component of plasma membrane	cellular_component	13	315	66	5613	1.24910510719754e-05	6.97357536989712e-05	3.50981240981241	DUR3; GAP1; GIT1; KCH1; MUP1; MUP3; OPT1; OPT2; PHO84; PHO89; SUL1; YHL008C; ZRT1
GO:0006364	rRNA processing	biological_process	16	315	101	5613	3.77561129604662e-05	0.000209589331604406	2.82281942479962	CGR1; DBP2; EFG1; IMP4; IPI1; IPI3; MRT4; NOC3; NOP53; NSR1; REX4; RNT1; RRP17; RRP8; RRP9; UTP21
GO:0015078	hydrogen ion transmembrane transporter activity	molecular_function	4	315	9	5613	5.63766684630247e-05	0.000311186469425848	7.91957671957672	ATP18; ATP4; ATP7; TIM11
GO:0000463	maturation of LSU-rRNA from tricistronic rRNA transcript (SSU-rRNA, 5.8S rRNA, LSU-rRNA)	biological_process	8	315	36	5613	0.000120443051407659	0.000661083490029676	3.95978835978836	DBP7; IPI1; MAK5; NOP4; NOP53; RPF2; SPB1; SSF1
GO:0070814	hydrogen sulfide biosynthetic process	biological_process	3	315	6	5613	0.000133457102260321	0.000724375493935188	8.90952380952381	MET14; MET16; MET3
GO:0034388	Pwp2p-containing subcomplex of 90S preribosome	cellular_component	3	315	6	5613	0.000133457102260321	0.000724375493935188	8.90952380952381	UTP18; UTP21; UTP6
GO:0097053	L-kynurenine catabolic process	biological_process	2	315	3	5613	0.000175158640656756	0.000891302041258597	11.8793650793651	ARO9; BNA3
GO:0004123	cystathionine gamma-lyase activity	molecular_function	2	315	3	5613	0.000175158640656756	0.000891302041258597	11.8793650793651	CYS3; STR3
GO:0071266	'de novo' L-methionine biosynthetic process	biological_process	2	315	3	5613	0.000175158640656756	0.000891302041258597	11.8793650793651	CYS3; STR3
GO:0009514	glyoxysome	cellular_component	2	315	3	5613	0.000175158640656756	0.000891302041258597	11.8793650793651	DAL7; MLS1
GO:0008242	omega peptidase activity	molecular_function	2	315	3	5613	0.000175158640656756	0.000891302041258597	11.8793650793651	DUG2; DUG3
GO:0019676	ammonia assimilation cycle	biological_process	2	315	3	5613	0.000175158640656756	0.000891302041258597	11.8793650793651	GDH1; GDH3
GO:0006750	glutathione biosynthetic process	biological_process	2	315	3	5613	0.000175158640656756	0.000891302041258597	11.8793650793651	GSH1; MET16
GO:0018216	peptidyl-arginine methylation	biological_process	2	315	3	5613	0.000175158640656756	0.000891302041258597	11.8793650793651	HMT1; RMT2
GO:0097344	Rix1 complex	cellular_component	2	315	3	5613	0.000175158640656756	0.000891302041258597	11.8793650793651	IPI1; IPI3
GO:0031335	regulation of sulfur amino acid metabolic process	biological_process	2	315	3	5613	0.000175158640656756	0.000891302041258597	11.8793650793651	MET31; MET32
GO:0006857	oligopeptide transport	biological_process	2	315	3	5613	0.000175158640656756	0.000891302041258597	11.8793650793651	OPT1; OPT2
GO:0035673	oligopeptide transmembrane transporter activity	molecular_function	2	315	3	5613	0.000175158640656756	0.000891302041258597	11.8793650793651	OPT1; OPT2
GO:0031167	rRNA methylation	biological_process	10	315	56	5613	0.000223408634416593	0.0011309338643783	3.18197278911565	DHR2; IMP4; RRP8; RRP9; SNU13; SOF1; SPB1; UTP18; UTP21; UTP6
GO:0043628	ncRNA 3'-end processing	biological_process	3	315	7	5613	0.000297636703614747	0.00146864171430105	7.63673469387755	CSL4; REX3; RRP40
GO:0006144	purine nucleobase metabolic process	biological_process	3	315	7	5613	0.000297636703614747	0.00146864171430105	7.63673469387755	DAL3; DAL4; DAL7
GO:0008519	ammonium transmembrane transporter activity	molecular_function	3	315	7	5613	0.000297636703614747	0.00146864171430105	7.63673469387755	MEP1; MEP2; MEP3
GO:0015696	ammonium transport	biological_process	3	315	7	5613	0.000297636703614747	0.00146864171430105	7.63673469387755	MEP1; MEP2; MEP3
GO:0019740	nitrogen utilization	biological_process	3	315	7	5613	0.000297636703614747	0.00146864171430105	7.63673469387755	MEP1; MEP2; MEP3
GO:0000027	ribosomal large subunit assembly	biological_process	8	315	41	5613	0.000349505754239641	0.00171591518538758	3.47688734030197	IPI1; IPI3; MRT4; NOP53; REX4; RPF2; SSF1; SSF2
GO:0005749	mitochondrial respiratory chain complex II, succinate dehydrogenase complex (ubiquinone)	cellular_component	3	315	8	5613	0.000569011878614831	0.00277962302703345	6.68214285714286	SDH2; SDH4; SHH3
GO:0061410	positive regulation of transcription from RNA polymerase II promoter in response to ethanol	biological_process	2	315	4	5613	0.000671410233276805	0.00319984291664116	8.90952380952381	ADR1; MSN4
GO:0019343	cysteine biosynthetic process via cystathionine	biological_process	2	315	4	5613	0.000671410233276805	0.00319984291664116	8.90952380952381	CYS3; STR3
GO:0032185	septin cytoskeleton organization	biological_process	2	315	4	5613	0.000671410233276805	0.00319984291664116	8.90952380952381	FMP45; YNL194C
GO:0015193	L-proline transmembrane transporter activity	molecular_function	2	315	4	5613	0.000671410233276805	0.00319984291664116	8.90952380952381	GAP1; PUT4
GO:0031428	box C/D snoRNP complex	cellular_component	2	315	4	5613	0.000671410233276805	0.00319984291664116	8.90952380952381	RRP9; SNU13
GO:0005886	plasma membrane	cellular_component	37	315	397	5613	0.000682962296180869	0.00323909788043063	1.66071728439487	AQR1; CTR1; DAL4; DIP5; DUR3; FMP45; FRE1; FRE7; GAP1; GIT1; HSP12; HSP30; HXT13; HXT16; HXT17; HXT5; ITR1; MEP1; MEP2; MEP3; MRH1; MUP1; OPT2; PGA3; PHO89; PSR2; PTR2; PUT4; RAS1; RGS2; SUL1; TAT1; TRE1; YCT1; YNL194C; YOL019W; YRO2
GO:0008645	hexose transport	biological_process	4	315	14	5613	0.000708897364379434	0.00334585857487298	5.09115646258503	HXT13; HXT16; HXT17; HXT5
GO:0071042	nuclear polyadenylation-dependent mRNA catabolic process	biological_process	4	315	15	5613	0.00101492994752134	0.00472184075584926	4.75174603174603	CSL4; DBP2; RRP40; RRP45
GO:0005353	fructose transmembrane transporter activity	molecular_function	4	315	15	5613	0.00101492994752134	0.00472184075584926	4.75174603174603	HXT13; HXT16; HXT17; HXT5
GO:0015578	mannose transmembrane transporter activity	molecular_function	4	315	15	5613	0.00101492994752134	0.00472184075584926	4.75174603174603	HXT13; HXT16; HXT17; HXT5
GO:0030170	pyridoxal phosphate binding	molecular_function	7	315	40	5613	0.00142708513378997	0.00660787761001326	3.11833333333333	ALT1; ARO9; BNA3; CHA1; CYS3; MET17; STR3
GO:0000177	cytoplasmic exosome (RNase complex)	cellular_component	3	315	10	5613	0.00156014320890619	0.00715614983615657	5.34571428571429	CSL4; RRP40; RRP45
GO:0071470	cellular response to osmotic stress	biological_process	3	315	10	5613	0.00156014320890619	0.00715614983615657	5.34571428571429	HSP12; HSP30; SLT2
GO:0005654	nucleoplasm	cellular_component	17	315	149	5613	0.00157106174419676	0.00717255758915996	2.03304570150208	ARX1; DHR2; IMP4; IPI1; IPI3; MRT4; NOC3; NOP53; OPI1; PZF1; RNT1; RRP9; SNU13; SOF1; UTP18; UTP21; UTP6
GO:0016024	CDP-diacylglycerol biosynthetic process	biological_process	2	315	5	5613	0.00160870553943063	0.00717673658458323	7.12761904761905	CDS1; TAM41
GO:0006751	glutathione catabolic process	biological_process	2	315	5	5613	0.00160870553943063	0.00717673658458323	7.12761904761905	DUG2; DUG3
GO:0004075	biotin carboxylase activity	molecular_function	2	315	5	5613	0.00160870553943063	0.00717673658458323	7.12761904761905	DUR1%2C2; PYC1
GO:0006102	isocitrate metabolic process	biological_process	2	315	5	5613	0.00160870553943063	0.00717673658458323	7.12761904761905	IDH1; IDH2
GO:0010447	response to acidic pH	biological_process	2	315	5	5613	0.00160870553943063	0.00717673658458323	7.12761904761905	SLT2; SPI1
GO:0032040	small-subunit processome	cellular_component	8	315	51	5613	0.00184921781050997	0.00821220818576473	2.79514472455649	ENP2; IMP4; RRP9; SNU13; SOF1; UTP18; UTP21; UTP6
GO:0000977	RNA polymerase II regulatory region sequence-specific DNA binding	molecular_function	4	315	17	5613	0.00190563540275263	0.00842446058139963	4.19271708683473	DAL80; GAT2; YHP1; YOX1
GO:0033615	mitochondrial proton-transporting ATP synthase complex assembly	biological_process	3	315	11	5613	0.00234410449857326	0.00915750688734329	4.85974025974026	ATP14; ATP18; ATP23
GO:0000176	nuclear exosome (RNase complex)	cellular_component	3	315	11	5613	0.00234410449857326	0.00915750688734329	4.85974025974026	CSL4; RRP40; RRP45
GO:0015677	copper ion import	biological_process	3	315	11	5613	0.00234410449857326	0.00915750688734329	4.85974025974026	CTR1; FRE1; FRE7
GO:0034476	U5 snRNA 3'-end processing	biological_process	3	315	11	5613	0.00234410449857326	0.00915750688734329	4.85974025974026	REX3; RNT1; RRP45
GO:0000467	exonucleolytic trimming to generate mature 3'-end of 5.8S rRNA from tricistronic rRNA transcript (SSU-rRNA, 5.8S rRNA, LSU-rRNA)	biological_process	4	315	18	5613	0.00251893482627361	0.00915750688734329	3.95978835978836	CSL4; REX3; RRP40; RRP45
GO:0003962	cystathionine gamma-synthase activity	molecular_function	2	315	6	5613	0.00308395397660094	0.00915750688734329	5.93968253968254	CYS3; STR3
GO:0034473	U1 snRNA 3'-end processing	biological_process	2	315	6	5613	0.00308395397660094	0.00915750688734329	5.93968253968254	RNT1; RRP45
GO:0043928	exonucleolytic nuclear-transcribed mRNA catabolic process involved in deadenylation-dependent decay	biological_process	2	315	6	5613	0.00308395397660094	0.00915750688734329	5.93968253968254	RRP40; RRP45
GO:0003994	aconitate hydratase activity	molecular_function	1	315	2	5613	0.00313998444960082	0.00915750688734329	8.90952380952381	ACO1
GO:0001093	TFIIB-class transcription factor binding	molecular_function	1	315	2	5613	0.00313998444960082	0.00915750688734329	8.90952380952381	ADR1
GO:0042853	L-alanine catabolic process	biological_process	1	315	2	5613	0.00313998444960082	0.00915750688734329	8.90952380952381	ALT1
GO:0006572	tyrosine catabolic process	biological_process	1	315	2	5613	0.00313998444960082	0.00915750688734329	8.90952380952381	ARO10
GO:0008793	aromatic-amino-acid:2-oxoglutarate aminotransferase activity	molecular_function	1	315	2	5613	0.00313998444960082	0.00915750688734329	8.90952380952381	ARO9
GO:0009072	aromatic amino acid family metabolic process	biological_process	1	315	2	5613	0.00313998444960082	0.00915750688734329	8.90952380952381	ARO9
GO:0052654	L-leucine transaminase activity	molecular_function	1	315	2	5613	0.00313998444960082	0.00915750688734329	8.90952380952381	BAT2
GO:0052655	L-valine transaminase activity	molecular_function	1	315	2	5613	0.00313998444960082	0.00915750688734329	8.90952380952381	BAT2
GO:0052656	L-isoleucine transaminase activity	molecular_function	1	315	2	5613	0.00313998444960082	0.00915750688734329	8.90952380952381	BAT2
GO:0017054	negative cofactor 2 complex	cellular_component	1	315	2	5613	0.00313998444960082	0.00915750688734329	8.90952380952381	BUR6
GO:0006658	phosphatidylserine metabolic process	biological_process	1	315	2	5613	0.00313998444960082	0.00915750688734329	8.90952380952381	CDS1
GO:0003941	L-serine ammonia-lyase activity	molecular_function	1	315	2	5613	0.00313998444960082	0.00915750688734329	8.90952380952381	CHA1
GO:0004794	L-threonine ammonia-lyase activity	molecular_function	1	315	2	5613	0.00313998444960082	0.00915750688734329	8.90952380952381	CHA1
GO:0000942	condensed nuclear chromosome outer kinetochore	cellular_component	1	315	2	5613	0.00313998444960082	0.00915750688734329	8.90952380952381	CHL4
GO:0034089	establishment of meiotic sister chromatid cohesion	biological_process	1	315	2	5613	0.00313998444960082	0.00915750688734329	8.90952380952381	CHL4
GO:0004608	phosphatidylethanolamine N-methyltransferase activity	molecular_function	1	315	2	5613	0.00313998444960082	0.00915750688734329	8.90952380952381	CHO2
GO:0030544	Hsp70 protein binding	molecular_function	1	315	2	5613	0.00313998444960082	0.00915750688734329	8.90952380952381	CNS1
GO:0051879	Hsp90 protein binding	molecular_function	1	315	2	5613	0.00313998444960082	0.00915750688734329	8.90952380952381	CNS1
GO:0042128	nitrate assimilation	biological_process	1	315	2	5613	0.00313998444960082	0.00915750688734329	8.90952380952381	DAL80
GO:0090295	nitrogen catabolite repression of transcription	biological_process	1	315	2	5613	0.00313998444960082	0.00915750688734329	8.90952380952381	DAL80
GO:1903457	lactate catabolic process	biological_process	1	315	2	5613	0.00313998444960082	0.00915750688734329	8.90952380952381	DLD1
GO:0004044	amidophosphoribosyltransferase activity	molecular_function	1	315	2	5613	0.00313998444960082	0.00915750688734329	8.90952380952381	DUG3
GO:0015840	urea transport	biological_process	1	315	2	5613	0.00313998444960082	0.00915750688734329	8.90952380952381	DUR3
GO:0045174	glutathione dehydrogenase (ascorbate) activity	molecular_function	1	315	2	5613	0.00313998444960082	0.00915750688734329	8.90952380952381	ECM4
GO:0015169	glycerol-3-phosphate transmembrane transporter activity	molecular_function	1	315	2	5613	0.00313998444960082	0.00915750688734329	8.90952380952381	GIT1
GO:0015794	glycerol-3-phosphate transport	biological_process	1	315	2	5613	0.00313998444960082	0.00915750688734329	8.90952380952381	GIT1
GO:0008466	glycogenin glucosyltransferase activity	molecular_function	1	315	2	5613	0.00313998444960082	0.00915750688734329	8.90952380952381	GLG2
GO:0102751	UDP-alpha-D-glucose:glucosyl-glycogenin alpha-D-glucosyltransferase activity	molecular_function	1	315	2	5613	0.00313998444960082	0.00915750688734329	8.90952380952381	GLG2
GO:0004616	phosphogluconate dehydrogenase (decarboxylating) activity	molecular_function	1	315	2	5613	0.00313998444960082	0.00915750688734329	8.90952380952381	GND2
GO:0019521	D-gluconate metabolic process	biological_process	1	315	2	5613	0.00313998444960082	0.00915750688734329	8.90952380952381	GND2
GO:0003854	3-beta-hydroxy-delta5-steroid dehydrogenase activity	molecular_function	1	315	2	5613	0.00313998444960082	0.00915750688734329	8.90952380952381	GRE2
GO:0034394	protein localization to cell surface	biological_process	1	315	2	5613	0.00313998444960082	0.00915750688734329	8.90952380952381	GSF2
GO:0008469	histone-arginine N-methyltransferase activity	molecular_function	1	315	2	5613	0.00313998444960082	0.00915750688734329	8.90952380952381	HMT1
GO:0090575	RNA polymerase II transcription factor complex	cellular_component	1	315	2	5613	0.00313998444960082	0.00915750688734329	8.90952380952381	INO2
GO:0071590	nicotinamide riboside biosynthetic process	biological_process	1	315	2	5613	0.00313998444960082	0.00915750688734329	8.90952380952381	ISN1
GO:0071592	nicotinic acid riboside biosynthetic process	biological_process	1	315	2	5613	0.00313998444960082	0.00915750688734329	8.90952380952381	ISN1
GO:0005365	myo-inositol transmembrane transporter activity	molecular_function	1	315	2	5613	0.00313998444960082	0.00915750688734329	8.90952380952381	ITR1
GO:0015798	myo-inositol transport	biological_process	1	315	2	5613	0.00313998444960082	0.00915750688734329	8.90952380952381	ITR1
GO:0019354	siroheme biosynthetic process	biological_process	1	315	2	5613	0.00313998444960082	0.00915750688734329	8.90952380952381	MET1
GO:0004124	cysteine synthase activity	molecular_function	1	315	2	5613	0.00313998444960082	0.00915750688734329	8.90952380952381	MET17
GO:0009092	homoserine metabolic process	biological_process	1	315	2	5613	0.00313998444960082	0.00915750688734329	8.90952380952381	MET2
GO:0008898	S-adenosylmethionine-homocysteine S-methyltransferase activity	molecular_function	1	315	2	5613	0.00313998444960082	0.00915750688734329	8.90952380952381	MHT1
GO:0061401	positive regulation of transcription from RNA polymerase II promoter in response to a hypotonic environment	biological_process	1	315	2	5613	0.00313998444960082	0.00915750688734329	8.90952380952381	MSN4
GO:0061403	positive regulation of transcription from RNA polymerase II promoter in response to nitrosative stress	biological_process	1	315	2	5613	0.00313998444960082	0.00915750688734329	8.90952380952381	MSN4
GO:0061405	positive regulation of transcription from RNA polymerase II promoter in response to hydrostatic pressure	biological_process	1	315	2	5613	0.00313998444960082	0.00915750688734329	8.90952380952381	MSN4
GO:0061407	positive regulation of transcription from RNA polymerase II promoter in response to hydrogen peroxide	biological_process	1	315	2	5613	0.00313998444960082	0.00915750688734329	8.90952380952381	MSN4
GO:0061409	positive regulation of transcription from RNA polymerase II promoter in response to freezing	biological_process	1	315	2	5613	0.00313998444960082	0.00915750688734329	8.90952380952381	MSN4
GO:0061411	positive regulation of transcription from RNA polymerase II promoter in response to cold	biological_process	1	315	2	5613	0.00313998444960082	0.00915750688734329	8.90952380952381	MSN4
GO:0061434	regulation of replicative cell aging by regulation of transcription from RNA polymerase II promoter in response to caloric restriction	biological_process	1	315	2	5613	0.00313998444960082	0.00915750688734329	8.90952380952381	MSN4
GO:0045131	pre-mRNA branch point binding	molecular_function	1	315	2	5613	0.00313998444960082	0.00915750688734329	8.90952380952381	MUD2
GO:0030691	Noc2p-Noc3p complex	cellular_component	1	315	2	5613	0.00313998444960082	0.00915750688734329	8.90952380952381	NOC3
GO:0004801	sedoheptulose-7-phosphate:D-glyceraldehyde-3-phosphate glyceronetransferase activity	molecular_function	1	315	2	5613	0.00313998444960082	0.00915750688734329	8.90952380952381	NQM1
GO:0061136	regulation of proteasomal protein catabolic process	biological_process	1	315	2	5613	0.00313998444960082	0.00915750688734329	8.90952380952381	OAZ1
GO:2001125	negative regulation of translational frameshifting	biological_process	1	315	2	5613	0.00313998444960082	0.00915750688734329	8.90952380952381	OAZ1
GO:0003959	NADPH dehydrogenase activity	molecular_function	1	315	2	5613	0.00313998444960082	0.00915750688734329	8.90952380952381	OYE2
GO:0018548	pentaerythritol trinitrate reductase activity	molecular_function	1	315	2	5613	0.00313998444960082	0.00915750688734329	8.90952380952381	OYE2
GO:0052690	trichloro-p-hydroquinone reductive dehalogenase activity	molecular_function	1	315	2	5613	0.00313998444960082	0.00915750688734329	8.90952380952381	OYE2
GO:0004115	3',5'-cyclic-AMP phosphodiesterase activity	molecular_function	1	315	2	5613	0.00313998444960082	0.00915750688734329	8.90952380952381	PDE2
GO:0097079	selenite:proton symporter activity	molecular_function	1	315	2	5613	0.00313998444960082	0.00915750688734329	8.90952380952381	PHO84
GO:0072462	signal transduction involved in meiotic recombination checkpoint	biological_process	1	315	2	5613	0.00313998444960082	0.00915750688734329	8.90952380952381	PPH3
GO:2001034	positive regulation of double-strand break repair via nonhomologous end joining	biological_process	1	315	2	5613	0.00313998444960082	0.00915750688734329	8.90952380952381	PPH3
GO:0006883	cellular sodium ion homeostasis	biological_process	1	315	2	5613	0.00313998444960082	0.00915750688734329	8.90952380952381	PPZ1
GO:0031138	negative regulation of conjugation with cellular fusion	biological_process	1	315	2	5613	0.00313998444960082	0.00915750688734329	8.90952380952381	PRR2
GO:0015197	peptide transporter activity	molecular_function	1	315	2	5613	0.00313998444960082	0.00915750688734329	8.90952380952381	PTR2
GO:0042936	dipeptide transporter activity	molecular_function	1	315	2	5613	0.00313998444960082	0.00915750688734329	8.90952380952381	PTR2
GO:0042938	dipeptide transport	biological_process	1	315	2	5613	0.00313998444960082	0.00915750688734329	8.90952380952381	PTR2
GO:0042939	tripeptide transport	biological_process	1	315	2	5613	0.00313998444960082	0.00915750688734329	8.90952380952381	PTR2
GO:0000900	translation repressor activity, nucleic acid binding	molecular_function	1	315	2	5613	0.00313998444960082	0.00915750688734329	8.90952380952381	PUF6
GO:0015934	large ribosomal subunit	cellular_component	1	315	2	5613	0.00313998444960082	0.00915750688734329	8.90952380952381	PUF6
GO:0010133	proline catabolic process to glutamate	biological_process	1	315	2	5613	0.00313998444960082	0.00915750688734329	8.90952380952381	PUT1
GO:0015812	gamma-aminobutyric acid transport	biological_process	1	315	2	5613	0.00313998444960082	0.00915750688734329	8.90952380952381	PUT4
GO:0004736	pyruvate carboxylase activity	molecular_function	1	315	2	5613	0.00313998444960082	0.00915750688734329	8.90952380952381	PYC1
GO:0009374	biotin binding	molecular_function	1	315	2	5613	0.00313998444960082	0.00915750688734329	8.90952380952381	PYC1
GO:0007189	adenylate cyclase-activating G-protein coupled receptor signaling pathway	biological_process	1	315	2	5613	0.00313998444960082	0.00915750688734329	8.90952380952381	RAS1
GO:0046498	S-adenosylhomocysteine metabolic process	biological_process	1	315	2	5613	0.00313998444960082	0.00915750688734329	8.90952380952381	RMT2
GO:0031053	primary miRNA processing	biological_process	1	315	2	5613	0.00313998444960082	0.00915750688734329	8.90952380952381	RNT1
GO:0001682	tRNA 5'-leader removal	biological_process	1	315	2	5613	0.00313998444960082	0.00915750688734329	8.90952380952381	RPM2
GO:0030677	ribonuclease P complex	cellular_component	1	315	2	5613	0.00313998444960082	0.00915750688734329	8.90952380952381	RPM2
GO:0001164	RNA polymerase I CORE element sequence-specific DNA binding	molecular_function	1	315	2	5613	0.00313998444960082	0.00915750688734329	8.90952380952381	RRN11
GO:0016433	rRNA (adenine) methyltransferase activity	molecular_function	1	315	2	5613	0.00313998444960082	0.00915750688734329	8.90952380952381	RRP8
GO:0051538	3 iron, 4 sulfur cluster binding	molecular_function	1	315	2	5613	0.00313998444960082	0.00915750688734329	8.90952380952381	SDH2
GO:0061759	alpha-ketoglutarate reductase activity	molecular_function	1	315	2	5613	0.00313998444960082	0.00915750688734329	8.90952380952381	SER33
GO:0033833	hydroxymethylfurfural reductase (NADH) activity	molecular_function	1	315	2	5613	0.00313998444960082	0.00915750688734329	8.90952380952381	SFA1
GO:0033859	furaldehyde metabolic process	biological_process	1	315	2	5613	0.00313998444960082	0.00915750688734329	8.90952380952381	SFA1
GO:0046294	formaldehyde catabolic process	biological_process	1	315	2	5613	0.00313998444960082	0.00915750688734329	8.90952380952381	SFA1
GO:0051278	fungal-type cell wall polysaccharide biosynthetic process	biological_process	1	315	2	5613	0.00313998444960082	0.00915750688734329	8.90952380952381	SHC1
GO:0048038	quinone binding	molecular_function	1	315	2	5613	0.00313998444960082	0.00915750688734329	8.90952380952381	SHH3
GO:0030621	U4 snRNA binding	molecular_function	1	315	2	5613	0.00313998444960082	0.00915750688734329	8.90952380952381	SNU13
GO:0008650	rRNA (uridine-2'-O-)-methyltransferase activity	molecular_function	1	315	2	5613	0.00313998444960082	0.00915750688734329	8.90952380952381	SPB1
GO:0016435	rRNA (guanine) methyltransferase activity	molecular_function	1	315	2	5613	0.00313998444960082	0.00915750688734329	8.90952380952381	SPB1
GO:0070827	chromatin maintenance	biological_process	1	315	2	5613	0.00313998444960082	0.00915750688734329	8.90952380952381	SPN1
GO:0015827	tryptophan transport	biological_process	1	315	2	5613	0.00313998444960082	0.00915750688734329	8.90952380952381	TAT1
GO:0061503	tRNA threonylcarbamoyladenosine dehydratase	molecular_function	1	315	2	5613	0.00313998444960082	0.00915750688734329	8.90952380952381	TCD2
GO:0061504	cyclic threonylcarbamoyladenosine biosynthetic process	biological_process	1	315	2	5613	0.00313998444960082	0.00915750688734329	8.90952380952381	TCD2
GO:0004802	transketolase activity	molecular_function	1	315	2	5613	0.00313998444960082	0.00915750688734329	8.90952380952381	TKL2
GO:0004809	tRNA (guanine-N2-)-methyltransferase activity	molecular_function	1	315	2	5613	0.00313998444960082	0.00915750688734329	8.90952380952381	TRM11
GO:0043528	tRNA (m2G10) methyltransferase complex	cellular_component	1	315	2	5613	0.00313998444960082	0.00915750688734329	8.90952380952381	TRM11
GO:0070584	mitochondrion morphogenesis	biological_process	1	315	2	5613	0.00313998444960082	0.00915750688734329	8.90952380952381	UPS3
GO:0006037	cell wall chitin metabolic process	biological_process	1	315	2	5613	0.00313998444960082	0.00915750688734329	8.90952380952381	UTR2
GO:0004422	hypoxanthine phosphoribosyltransferase activity	molecular_function	1	315	2	5613	0.00313998444960082	0.00915750688734329	8.90952380952381	XPT1
GO:0042732	D-xylose metabolic process	biological_process	1	315	2	5613	0.00313998444960082	0.00915750688734329	8.90952380952381	XYL2
GO:0001010	transcription factor activity, sequence-specific DNA binding transcription factor recruiting	molecular_function	1	315	2	5613	0.00313998444960082	0.00915750688734329	8.90952380952381	YAP6
GO:0015075	ion transmembrane transporter activity	molecular_function	1	315	2	5613	0.00313998444960082	0.00915750688734329	8.90952380952381	YCT1
GO:0030627	pre-mRNA 5'-splice site binding	molecular_function	1	315	2	5613	0.00313998444960082	0.00915750688734329	8.90952380952381	YHC1
GO:0004349	glutamate 5-kinase activity	molecular_function	1	315	2	5613	0.00313998444960082	0.00915750688734329	8.90952380952381	YHR033W
GO:0071578	zinc II ion transmembrane import	biological_process	1	315	2	5613	0.00313998444960082	0.00915750688734329	8.90952380952381	ZRT1
GO:0000987	proximal promoter sequence-specific DNA binding	molecular_function	3	315	12	5613	0.00336220810040994	0.00977642057768009	4.4547619047619	MET31; MET32; MSN4
GO:0005351	sugar:proton symporter activity	molecular_function	5	315	28	5613	0.00392177081438202	0.0113025666243399	3.18197278911565	HXT13; HXT16; HXT17; HXT5; ITR1
GO:0005355	glucose transmembrane transporter activity	molecular_function	5	315	28	5613	0.00392177081438202	0.0113025666243399	3.18197278911565	HXT13; HXT16; HXT17; HXT5; ITR1
GO:0046323	glucose import	biological_process	5	315	28	5613	0.00392177081438202	0.0113025666243399	3.18197278911565	HXT13; HXT16; HXT17; HXT5; ITR1
GO:0006090	pyruvate metabolic process	biological_process	3	315	13	5613	0.0046443048816314	0.0132675025419704	4.11208791208791	ALD4; ARO10; PYC1
GO:0034427	nuclear-transcribed mRNA catabolic process, exonucleolytic, 3'-5'	biological_process	3	315	13	5613	0.0046443048816314	0.0132675025419704	4.11208791208791	CSL4; RRP40; RRP45
GO:0015171	amino acid transmembrane transporter activity	molecular_function	3	315	13	5613	0.0046443048816314	0.0132675025419704	4.11208791208791	DIP5; GAP1; TAT1
GO:0006067	ethanol metabolic process	biological_process	2	315	7	5613	0.00517369193134058	0.0143599347071584	5.09115646258503	ALD4; ARO10
GO:0019346	transsulfuration	biological_process	2	315	7	5613	0.00517369193134058	0.0143599347071584	5.09115646258503	CYS3; STR3
GO:0050662	coenzyme binding	molecular_function	2	315	7	5613	0.00517369193134058	0.0143599347071584	5.09115646258503	DSF1; MAN2
GO:0030866	cortical actin cytoskeleton organization	biological_process	2	315	7	5613	0.00517369193134058	0.0143599347071584	5.09115646258503	FMP45; YNL194C
GO:0052851	ferric-chelate reductase (NADPH) activity	molecular_function	2	315	7	5613	0.00517369193134058	0.0143599347071584	5.09115646258503	FRE1; FRE7
GO:0031072	heat shock protein binding	molecular_function	2	315	7	5613	0.00517369193134058	0.0143599347071584	5.09115646258503	GAC1; YDJ1
GO:0000788	nuclear nucleosome	cellular_component	2	315	7	5613	0.00517369193134058	0.0143599347071584	5.09115646258503	HTA1; HTB1
GO:0004575	sucrose alpha-glucosidase activity	molecular_function	2	315	7	5613	0.00517369193134058	0.0143599347071584	5.09115646258503	MAL12; MAL32
GO:0005315	inorganic phosphate transmembrane transporter activity	molecular_function	2	315	7	5613	0.00517369193134058	0.0143599347071584	5.09115646258503	PHO84; PHO89
GO:0071930	negative regulation of transcription involved in G1/S transition of mitotic cell cycle	biological_process	2	315	7	5613	0.00517369193134058	0.0143599347071584	5.09115646258503	YHP1; YOX1
GO:0010501	RNA secondary structure unwinding	biological_process	5	315	30	5613	0.00562336021647328	0.015563804338511	2.96984126984127	DBP2; DBP7; MAK5; MRH4; MSS116
GO:0061408	positive regulation of transcription from RNA polymerase II promoter in response to heat stress	biological_process	3	315	14	5613	0.00621846788853219	0.0171139243016787	3.81836734693878	BUR6; MSN4; SAP30
GO:0005782	peroxisomal matrix	cellular_component	3	315	14	5613	0.00621846788853219	0.0171139243016787	3.81836734693878	DAL7; MLS1; POT1
GO:0001300	chronological cell aging	biological_process	4	315	22	5613	0.00643493658902669	0.0176599242906716	3.23982683982684	ALT1; NDE1; NQM1; PGA3
GO:0004004	ATP-dependent RNA helicase activity	molecular_function	6	315	41	5613	0.00707321991234595	0.0193572432895294	2.60766550522648	DBP2; DBP7; DHR2; MAK5; MRH4; MSS116
GO:0034605	cellular response to heat	biological_process	5	315	32	5613	0.0078095426736572	0.0202306722327322	2.78422619047619	DDR2; HSP12; HSP26; HSP30; SSA4
GO:0042645	mitochondrial nucleoid	cellular_component	4	315	23	5613	0.00785232500251871	0.0202306722327322	3.09896480331263	ACO1; ALD4; CHA1; IDH1
GO:0034551	mitochondrial respiratory chain complex III assembly	biological_process	2	315	8	5613	0.00793649996297603	0.0202306722327322	4.4547619047619	CBP4; MZM1
GO:0001228	transcriptional activator activity, RNA polymerase II transcription regulatory region sequence-specific DNA binding	molecular_function	2	315	8	5613	0.00793649996297603	0.0202306722327322	4.4547619047619	DAL80; GAT2
GO:0000293	ferric-chelate reductase activity	molecular_function	2	315	8	5613	0.00793649996297603	0.0202306722327322	4.4547619047619	FRE1; FRE7
GO:0005987	sucrose catabolic process	biological_process	2	315	8	5613	0.00793649996297603	0.0202306722327322	4.4547619047619	MAL12; MAL32
GO:0006098	pentose-phosphate shunt	biological_process	2	315	8	5613	0.00793649996297603	0.0202306722327322	4.4547619047619	NQM1; TKL2
GO:0048037	cofactor binding	molecular_function	2	315	8	5613	0.00793649996297603	0.0202306722327322	4.4547619047619	PPZ1; YKL070W
GO:0006121	mitochondrial electron transport, succinate to ubiquinone	biological_process	2	315	8	5613	0.00793649996297603	0.0202306722327322	4.4547619047619	SDH4; SHH3
GO:0071051	polyadenylation-dependent snoRNA 3'-end processing	biological_process	3	315	15	5613	0.00811066350344524	0.0202306722327322	3.56380952380952	CSL4; RRP40; RRP45
GO:0034475	U4 snRNA 3'-end processing	biological_process	3	315	15	5613	0.00811066350344524	0.0202306722327322	3.56380952380952	RNT1; RRP40; RRP45
GO:0019413	acetate biosynthetic process	biological_process	1	315	3	5613	0.00906963606748896	0.0202306722327322	5.93968253968254	ALD4
GO:0006552	leucine catabolic process	biological_process	1	315	3	5613	0.00906963606748896	0.0202306722327322	5.93968253968254	ARO10
GO:0004084	branched-chain-amino-acid transaminase activity	molecular_function	1	315	3	5613	0.00906963606748896	0.0202306722327322	5.93968253968254	BAT2
GO:0047536	2-aminoadipate transaminase activity	molecular_function	1	315	3	5613	0.00906963606748896	0.0202306722327322	5.93968253968254	BNA3
GO:0006567	threonine catabolic process	biological_process	1	315	3	5613	0.00906963606748896	0.0202306722327322	5.93968253968254	CHA1
GO:0034090	maintenance of meiotic sister chromatid cohesion	biological_process	1	315	3	5613	0.00906963606748896	0.0202306722327322	5.93968253968254	CHL4
GO:0036002	pre-mRNA binding	molecular_function	1	315	3	5613	0.00906963606748896	0.0202306722327322	5.93968253968254	CWC2
GO:0004458	D-lactate dehydrogenase (cytochrome) activity	molecular_function	1	315	3	5613	0.00906963606748896	0.0202306722327322	5.93968253968254	DLD1
GO:0015489	putrescine transmembrane transporter activity	molecular_function	1	315	3	5613	0.00906963606748896	0.0202306722327322	5.93968253968254	DUR3
GO:0017150	tRNA dihydrouridine synthase activity	molecular_function	1	315	3	5613	0.00906963606748896	0.0202306722327322	5.93968253968254	DUS1
GO:0005771	multivesicular body	cellular_component	1	315	3	5613	0.00906963606748896	0.0202306722327322	5.93968253968254	GAP1
GO:0015192	L-phenylalanine transmembrane transporter activity	molecular_function	1	315	3	5613	0.00906963606748896	0.0202306722327322	5.93968253968254	GAP1
GO:0015203	polyamine transmembrane transporter activity	molecular_function	1	315	3	5613	0.00906963606748896	0.0202306722327322	5.93968253968254	GAP1
GO:0008204	ergosterol metabolic process	biological_process	1	315	3	5613	0.00906963606748896	0.0202306722327322	5.93968253968254	GRE2
GO:0035241	protein-arginine omega-N monomethyltransferase activity	molecular_function	1	315	3	5613	0.00906963606748896	0.0202306722327322	5.93968253968254	HMT1
GO:0072423	response to DNA damage checkpoint signaling	biological_process	1	315	3	5613	0.00906963606748896	0.0202306722327322	5.93968253968254	HRP1
GO:0007009	plasma membrane organization	biological_process	1	315	3	5613	0.00906963606748896	0.0202306722327322	5.93968253968254	HSP12
GO:0034457	Mpp10 complex	cellular_component	1	315	3	5613	0.00906963606748896	0.0202306722327322	5.93968253968254	IMP4
GO:0042030	ATPase inhibitor activity	molecular_function	1	315	3	5613	0.00906963606748896	0.0202306722327322	5.93968253968254	INH1
GO:0006021	inositol biosynthetic process	biological_process	1	315	3	5613	0.00906963606748896	0.0202306722327322	5.93968253968254	INO1
GO:0071805	potassium ion transmembrane transport	biological_process	1	315	3	5613	0.00906963606748896	0.0202306722327322	5.93968253968254	KCH1
GO:0043224	nuclear SCF ubiquitin ligase complex	cellular_component	1	315	3	5613	0.00906963606748896	0.0202306722327322	5.93968253968254	MET30
GO:0016070	RNA metabolic process	biological_process	1	315	3	5613	0.00906963606748896	0.0202306722327322	5.93968253968254	MRH4
GO:0036278	positive regulation of transcription from RNA polymerase II promoter in response to nitrogen starvation	biological_process	1	315	3	5613	0.00906963606748896	0.0202306722327322	5.93968253968254	MSN4
GO:0061422	positive regulation of transcription from RNA polymerase II promoter in response to alkaline pH	biological_process	1	315	3	5613	0.00906963606748896	0.0202306722327322	5.93968253968254	MSN4
GO:0071468	cellular response to acidic pH	biological_process	1	315	3	5613	0.00906963606748896	0.0202306722327322	5.93968253968254	MSN4
GO:0097236	positive regulation of transcription from RNA polymerase II promoter in response to zinc ion starvation	biological_process	1	315	3	5613	0.00906963606748896	0.0202306722327322	5.93968253968254	MSN4
GO:0033592	RNA strand annealing activity	molecular_function	1	315	3	5613	0.00906963606748896	0.0202306722327322	5.93968253968254	MSS116
GO:0000348	mRNA branch site recognition	biological_process	1	315	3	5613	0.00906963606748896	0.0202306722327322	5.93968253968254	MUD2
GO:0005310	dicarboxylic acid transmembrane transporter activity	molecular_function	1	315	3	5613	0.00906963606748896	0.0202306722327322	5.93968253968254	ODC1
GO:0071072	negative regulation of phospholipid biosynthetic process	biological_process	1	315	3	5613	0.00906963606748896	0.0202306722327322	5.93968253968254	OPI1
GO:0044088	regulation of vacuole organization	biological_process	1	315	3	5613	0.00906963606748896	0.0202306722327322	5.93968253968254	OPT2
GO:0061091	regulation of phospholipid translocation	biological_process	1	315	3	5613	0.00906963606748896	0.0202306722327322	5.93968253968254	OPT2
GO:0022900	electron transport chain	biological_process	1	315	3	5613	0.00906963606748896	0.0202306722327322	5.93968253968254	PGA3
GO:0005384	manganese ion transmembrane transporter activity	molecular_function	1	315	3	5613	0.00906963606748896	0.0202306722327322	5.93968253968254	PHO84
GO:0097080	plasma membrane selenite transport	biological_process	1	315	3	5613	0.00906963606748896	0.0202306722327322	5.93968253968254	PHO84
GO:0030289	protein phosphatase 4 complex	cellular_component	1	315	3	5613	0.00906963606748896	0.0202306722327322	5.93968253968254	PPH3
GO:2000002	negative regulation of DNA damage checkpoint	biological_process	1	315	3	5613	0.00906963606748896	0.0202306722327322	5.93968253968254	PPH3
GO:0004724	magnesium-dependent protein serine/threonine phosphatase activity	molecular_function	1	315	3	5613	0.00906963606748896	0.0202306722327322	5.93968253968254	PPZ1
GO:0009298	GDP-mannose biosynthetic process	biological_process	1	315	3	5613	0.00906963606748896	0.0202306722327322	5.93968253968254	PSA1
GO:0001156	TFIIIC-class transcription factor binding	molecular_function	1	315	3	5613	0.00906963606748896	0.0202306722327322	5.93968253968254	PZF1
GO:0045762	positive regulation of adenylate cyclase activity	biological_process	1	315	3	5613	0.00906963606748896	0.0202306722327322	5.93968253968254	RAS1
GO:0007188	adenylate cyclase-modulating G-protein coupled receptor signaling pathway	biological_process	1	315	3	5613	0.00906963606748896	0.0202306722327322	5.93968253968254	RGS2
GO:0004525	ribonuclease III activity	molecular_function	1	315	3	5613	0.00906963606748896	0.0202306722327322	5.93968253968254	RNT1
GO:0009303	rRNA transcription	biological_process	1	315	3	5613	0.00906963606748896	0.0202306722327322	5.93968253968254	RNT1
GO:0051864	histone demethylase activity (H3-K36 specific)	molecular_function	1	315	3	5613	0.00906963606748896	0.0202306722327322	5.93968253968254	RPH1
GO:0001187	transcription factor activity, RNA polymerase I CORE element binding transcription factor recruiting	molecular_function	1	315	3	5613	0.00906963606748896	0.0202306722327322	5.93968253968254	RRN11
GO:0006361	transcription initiation from RNA polymerase I promoter	biological_process	1	315	3	5613	0.00906963606748896	0.0202306722327322	5.93968253968254	RRN11
GO:0070860	RNA polymerase I core factor complex	cellular_component	1	315	3	5613	0.00906963606748896	0.0202306722327322	5.93968253968254	RRN11
GO:0008177	succinate dehydrogenase (ubiquinone) activity	molecular_function	1	315	3	5613	0.00906963606748896	0.0202306722327322	5.93968253968254	SDH2
GO:0004617	phosphoglycerate dehydrogenase activity	molecular_function	1	315	3	5613	0.00906963606748896	0.0202306722327322	5.93968253968254	SER33
GO:0006031	chitin biosynthetic process	biological_process	1	315	3	5613	0.00906963606748896	0.0202306722327322	5.93968253968254	SHC1
GO:0042631	cellular response to water deprivation	biological_process	1	315	3	5613	0.00906963606748896	0.0202306722327322	5.93968253968254	SIP18
GO:0010973	positive regulation of division septum assembly	biological_process	1	315	3	5613	0.00906963606748896	0.0202306722327322	5.93968253968254	SLT2
GO:0000451	rRNA 2'-O-methylation	biological_process	1	315	3	5613	0.00906963606748896	0.0202306722327322	5.93968253968254	SNU13
GO:0070583	spore membrane bending pathway	biological_process	1	315	3	5613	0.00906963606748896	0.0202306722327322	5.93968253968254	SPO19
GO:0004121	cystathionine beta-lyase activity	molecular_function	1	315	3	5613	0.00906963606748896	0.0202306722327322	5.93968253968254	STR3
GO:0051117	ATPase binding	molecular_function	1	315	3	5613	0.00906963606748896	0.0202306722327322	5.93968253968254	STV1
GO:0005254	chloride channel activity	molecular_function	1	315	3	5613	0.00906963606748896	0.0202306722327322	5.93968253968254	SUL1
GO:0015106	bicarbonate transmembrane transporter activity	molecular_function	1	315	3	5613	0.00906963606748896	0.0202306722327322	5.93968253968254	SUL1
GO:0015701	bicarbonate transport	biological_process	1	315	3	5613	0.00906963606748896	0.0202306722327322	5.93968253968254	SUL1
GO:0019531	oxalate transmembrane transporter activity	molecular_function	1	315	3	5613	0.00906963606748896	0.0202306722327322	5.93968253968254	SUL1
GO:1902476	chloride transmembrane transport	biological_process	1	315	3	5613	0.00906963606748896	0.0202306722327322	5.93968253968254	SUL1
GO:0008641	ubiquitin-like modifier activating enzyme activity	molecular_function	1	315	3	5613	0.00906963606748896	0.0202306722327322	5.93968253968254	TCD2
GO:1990050	phosphatidic acid transporter activity	molecular_function	1	315	3	5613	0.00906963606748896	0.0202306722327322	5.93968253968254	UPS3
GO:0000304	response to singlet oxygen	biological_process	1	315	3	5613	0.00906963606748896	0.0202306722327322	5.93968253968254	YAP1
GO:0035719	tRNA import into nucleus	biological_process	1	315	3	5613	0.00906963606748896	0.0202306722327322	5.93968253968254	YDJ1
GO:0006114	glycerol biosynthetic process	biological_process	1	315	3	5613	0.00906963606748896	0.0202306722327322	5.93968253968254	YIG1
GO:0035838	growing cell tip	cellular_component	1	315	3	5613	0.00906963606748896	0.0202306722327322	5.93968253968254	YOL019W
GO:0004181	metallocarboxypeptidase activity	molecular_function	1	315	3	5613	0.00906963606748896	0.0202306722327322	5.93968253968254	YOL153C
GO:0051287	NAD binding	molecular_function	4	315	24	5613	0.00947296005509827	0.0210821912843531	2.96984126984127	FDH1; IDH1; IDH2; SER33
GO:0071038	nuclear polyadenylation-dependent tRNA catabolic process	biological_process	3	315	16	5613	0.0103445055488287	0.0228139546754077	3.34107142857143	CSL4; RRP40; RRP45
GO:0006865	amino acid transport	biological_process	3	315	16	5613	0.0103445055488287	0.0228139546754077	3.34107142857143	DIP5; GAP1; TAT1
GO:0030174	regulation of DNA-dependent DNA replication initiation	biological_process	3	315	16	5613	0.0103445055488287	0.0228139546754077	3.34107142857143	IPI1; IPI3; MET30
GO:0000466	maturation of 5.8S rRNA from tricistronic rRNA transcript (SSU-rRNA, 5.8S rRNA, LSU-rRNA)	biological_process	3	315	16	5613	0.0103445055488287	0.0228139546754077	3.34107142857143	MAK5; RPF2; SPB1
GO:0000122	negative regulation of transcription from RNA polymerase II promoter	biological_process	11	315	101	5613	0.010446619975446	0.0229872696306549	1.94068835454974	BUR6; DAL80; HTA1; HTB1; MET31; MET32; OPI1; REG2; RPH1; YAP6; YHP1
GO:0009408	response to heat	biological_process	4	315	25	5613	0.0113098537625738	0.0243507435653072	2.85104761904762	GAC1; PSR2; YAP1; YDJ1
GO:0019509	L-methionine salvage from methylthioadenosine	biological_process	2	315	9	5613	0.0114151899210959	0.0243507435653072	3.95978835978836	ARO9; BAT2
GO:0032592	integral component of mitochondrial membrane	cellular_component	2	315	9	5613	0.0114151899210959	0.0243507435653072	3.95978835978836	CBP4; MCP1
GO:0006097	glyoxylate cycle	biological_process	2	315	9	5613	0.0114151899210959	0.0243507435653072	3.95978835978836	DAL7; MLS1
GO:0070301	cellular response to hydrogen peroxide	biological_process	2	315	9	5613	0.0114151899210959	0.0243507435653072	3.95978835978836	DDR2; HSP30
GO:0005937	mating projection	cellular_component	2	315	9	5613	0.0114151899210959	0.0243507435653072	3.95978835978836	HBT1; KCH1
GO:0004857	enzyme inhibitor activity	molecular_function	2	315	9	5613	0.0114151899210959	0.0243507435653072	3.95978835978836	INH1; SPL2
GO:0001133	RNA polymerase II transcription factor activity, sequence-specific transcription regulatory region DNA binding	molecular_function	2	315	9	5613	0.0114151899210959	0.0243507435653072	3.95978835978836	MET31; MET32
GO:0070180	large ribosomal subunit rRNA binding	molecular_function	2	315	9	5613	0.0114151899210959	0.0243507435653072	3.95978835978836	MRT4; NOP4
GO:0006817	phosphate ion transport	biological_process	2	315	9	5613	0.0114151899210959	0.0243507435653072	3.95978835978836	PHO84; PHO89
GO:0008408	3'-5' exonuclease activity	molecular_function	2	315	9	5613	0.0114151899210959	0.0243507435653072	3.95978835978836	REX3; REX4
GO:0008168	methyltransferase activity	molecular_function	2	315	9	5613	0.0114151899210959	0.0243507435653072	3.95978835978836	RSM22; SET6
GO:0045333	cellular respiration	biological_process	2	315	9	5613	0.0114151899210959	0.0243507435653072	3.95978835978836	SDH2; SDH4
GO:0001191	transcriptional repressor activity, RNA polymerase II transcription factor binding	molecular_function	2	315	9	5613	0.0114151899210959	0.0243507435653072	3.95978835978836	YHP1; YOX1
GO:0031505	fungal-type cell wall organization	biological_process	11	315	103	5613	0.0121274863520595	0.0258138434988282	1.90300508552936	CSR2; CWP1; CWP2; EXG1; FMP45; KTR6; SBE2; SPI1; UTR2; YNL194C; YPS3
GO:0070478	nuclear-transcribed mRNA catabolic process, 3'-5' exonucleolytic nonsense-mediated decay	biological_process	3	315	17	5613	0.0129410809783906	0.0274261087112529	3.14453781512605	CSL4; RRP40; RRP45
GO:0005199	structural constituent of cell wall	molecular_function	3	315	17	5613	0.0129410809783906	0.0274261087112529	3.14453781512605	CWP1; CWP2; SPI1
GO:0042407	cristae formation	biological_process	2	315	10	5613	0.0156387813691772	0.0329290719777719	3.56380952380952	ATP14; TIM11
GO:0006826	iron ion transport	biological_process	2	315	10	5613	0.0156387813691772	0.0329290719777719	3.56380952380952	FRE1; FRE7
GO:0043047	single-stranded telomeric DNA binding	molecular_function	2	315	10	5613	0.0156387813691772	0.0329290719777719	3.56380952380952	IMP4; NSR1
GO:0030515	snoRNA binding	molecular_function	3	315	18	5613	0.0159188370218525	0.0332672535632787	2.96984126984127	IMP4; RRP9; UTP6
GO:0001094	TFIID-class transcription factor binding	molecular_function	1	315	4	5613	0.0174678619017011	0.0332672535632787	4.4547619047619	ADR1
GO:0001190	transcriptional activator activity, RNA polymerase II transcription factor binding	molecular_function	1	315	4	5613	0.0174678619017011	0.0332672535632787	4.4547619047619	ADR1
GO:0061429	positive regulation of transcription from RNA polymerase II promoter by oleic acid	biological_process	1	315	4	5613	0.0174678619017011	0.0332672535632787	4.4547619047619	ADR1
GO:0004030	aldehyde dehydrogenase [NAD(P)+] activity	molecular_function	1	315	4	5613	0.0174678619017011	0.0332672535632787	4.4547619047619	ALD4
GO:0004737	pyruvate decarboxylase activity	molecular_function	1	315	4	5613	0.0174678619017011	0.0332672535632787	4.4547619047619	ARO10
GO:0047433	branched-chain-2-oxoacid decarboxylase activity	molecular_function	1	315	4	5613	0.0174678619017011	0.0332672535632787	4.4547619047619	ARO10
GO:0047434	indolepyruvate decarboxylase activity	molecular_function	1	315	4	5613	0.0174678619017011	0.0332672535632787	4.4547619047619	ARO10
GO:0050177	phenylpyruvate decarboxylase activity	molecular_function	1	315	4	5613	0.0174678619017011	0.0332672535632787	4.4547619047619	ARO10
GO:0035948	positive regulation of gluconeogenesis by positive regulation of transcription from RNA polymerase II promoter	biological_process	1	315	4	5613	0.0174678619017011	0.0332672535632787	4.4547619047619	CAT8
GO:0045141	meiotic telomere clustering	biological_process	1	315	4	5613	0.0174678619017011	0.0332672535632787	4.4547619047619	CSM4
GO:0015606	spermidine transmembrane transporter activity	molecular_function	1	315	4	5613	0.0174678619017011	0.0332672535632787	4.4547619047619	DUR3
GO:0015847	putrescine transport	biological_process	1	315	4	5613	0.0174678619017011	0.0332672535632787	4.4547619047619	DUR3
GO:0015848	spermidine transport	biological_process	1	315	4	5613	0.0174678619017011	0.0332672535632787	4.4547619047619	DUR3
GO:0004338	glucan exo-1,3-beta-glucosidase activity	molecular_function	1	315	4	5613	0.0174678619017011	0.0332672535632787	4.4547619047619	EXG1
GO:0006073	cellular glucan metabolic process	biological_process	1	315	4	5613	0.0174678619017011	0.0332672535632787	4.4547619047619	EXG1
GO:0009251	glucan catabolic process	biological_process	1	315	4	5613	0.0174678619017011	0.0332672535632787	4.4547619047619	EXG1
GO:0015846	polyamine transport	biological_process	1	315	4	5613	0.0174678619017011	0.0332672535632787	4.4547619047619	GAP1
GO:0042542	response to hydrogen peroxide	biological_process	1	315	4	5613	0.0174678619017011	0.0332672535632787	4.4547619047619	GSH1
GO:0007155	cell adhesion	biological_process	1	315	4	5613	0.0174678619017011	0.0332672535632787	4.4547619047619	HSP12
GO:0071361	cellular response to ethanol	biological_process	1	315	4	5613	0.0174678619017011	0.0332672535632787	4.4547619047619	HSP30
GO:0061395	positive regulation of transcription from RNA polymerase II promoter in response to arsenic-containing substance	biological_process	1	315	4	5613	0.0174678619017011	0.0332672535632787	4.4547619047619	MSN4
GO:0061402	positive regulation of transcription from RNA polymerase II promoter in response to acidic pH	biological_process	1	315	4	5613	0.0174678619017011	0.0332672535632787	4.4547619047619	MSN4
GO:0061404	positive regulation of transcription from RNA polymerase II promoter in response to increased salt	biological_process	1	315	4	5613	0.0174678619017011	0.0332672535632787	4.4547619047619	MSN4
GO:0034337	RNA folding	biological_process	1	315	4	5613	0.0174678619017011	0.0332672535632787	4.4547619047619	MSS116
GO:0003954	NADH dehydrogenase activity	molecular_function	1	315	4	5613	0.0174678619017011	0.0332672535632787	4.4547619047619	NDE1
GO:0019655	glycolytic fermentation to ethanol	biological_process	1	315	4	5613	0.0174678619017011	0.0332672535632787	4.4547619047619	NDE1
GO:0032878	regulation of establishment or maintenance of cell polarity	biological_process	1	315	4	5613	0.0174678619017011	0.0332672535632787	4.4547619047619	PCL1
GO:0035435	phosphate ion transmembrane transport	biological_process	1	315	4	5613	0.0174678619017011	0.0332672535632787	4.4547619047619	PHO89
GO:1902660	negative regulation of glucose mediated signaling pathway	biological_process	1	315	4	5613	0.0174678619017011	0.0332672535632787	4.4547619047619	PPH3
GO:0015824	proline transport	biological_process	1	315	4	5613	0.0174678619017011	0.0332672535632787	4.4547619047619	PUT4
GO:0008097	5S rRNA binding	molecular_function	1	315	4	5613	0.0174678619017011	0.0332672535632787	4.4547619047619	RPF2
GO:0016577	histone demethylation	biological_process	1	315	4	5613	0.0174678619017011	0.0332672535632787	4.4547619047619	RPH1
GO:0006396	RNA processing	biological_process	1	315	4	5613	0.0174678619017011	0.0332672535632787	4.4547619047619	RPM2
GO:0071034	CUT catabolic process	biological_process	1	315	4	5613	0.0174678619017011	0.0332672535632787	4.4547619047619	RRP40
GO:0071049	nuclear retention of pre-mRNA with aberrant 3'-ends at the site of transcription	biological_process	1	315	4	5613	0.0174678619017011	0.0332672535632787	4.4547619047619	RRP40
GO:0017091	AU-rich element binding	molecular_function	1	315	4	5613	0.0174678619017011	0.0332672535632787	4.4547619047619	RRP45
GO:0004407	histone deacetylase activity	molecular_function	1	315	4	5613	0.0174678619017011	0.0332672535632787	4.4547619047619	SAP30
GO:0009070	serine family amino acid biosynthetic process	biological_process	1	315	4	5613	0.0174678619017011	0.0332672535632787	4.4547619047619	SER33
GO:0000104	succinate dehydrogenase activity	molecular_function	1	315	4	5613	0.0174678619017011	0.0332672535632787	4.4547619047619	SHH3
GO:0030969	mRNA splicing via endonucleolytic cleavage and ligation involved in unfolded protein response	biological_process	1	315	4	5613	0.0174678619017011	0.0332672535632787	4.4547619047619	SLT2
GO:0051091	positive regulation of DNA binding transcription factor activity	biological_process	1	315	4	5613	0.0174678619017011	0.0332672535632787	4.4547619047619	SLT2
GO:0080008	Cul4-RING E3 ubiquitin ligase complex	cellular_component	1	315	4	5613	0.0174678619017011	0.0332672535632787	4.4547619047619	SOF1
GO:0004860	protein kinase inhibitor activity	molecular_function	1	315	4	5613	0.0174678619017011	0.0332672535632787	4.4547619047619	SPL2
GO:0008271	secondary active sulfate transmembrane transporter activity	molecular_function	1	315	4	5613	0.0174678619017011	0.0332672535632787	4.4547619047619	SUL1
GO:0015301	anion:anion antiporter activity	molecular_function	1	315	4	5613	0.0174678619017011	0.0332672535632787	4.4547619047619	SUL1
GO:0032049	cardiolipin biosynthetic process	biological_process	1	315	4	5613	0.0174678619017011	0.0332672535632787	4.4547619047619	TAM41
GO:0004553	hydrolase activity, hydrolyzing O-glycosyl compounds	molecular_function	1	315	4	5613	0.0174678619017011	0.0332672535632787	4.4547619047619	UTR2
GO:0006561	proline biosynthetic process	biological_process	1	315	4	5613	0.0174678619017011	0.0332672535632787	4.4547619047619	YHR033W
GO:0071035	nuclear polyadenylation-dependent rRNA catabolic process	biological_process	3	315	19	5613	0.0192935207609738	0.0366014947251872	2.81353383458647	CSL4; RRP40; RRP45
GO:0046686	response to cadmium ion	biological_process	3	315	19	5613	0.0192935207609738	0.0366014947251872	2.81353383458647	GSH1; MET30; YAP1
GO:0005667	transcription factor complex	cellular_component	2	315	11	5613	0.0206242851956537	0.0390502454189025	3.23982683982684	DAL80; GAT2
GO:0042274	ribosomal small subunit biogenesis	biological_process	4	315	29	5613	0.0210540516920362	0.0397868636423973	2.45779967159278	BUD22; ENP2; IMP4; UTP21
GO:0031225	anchored component of membrane	cellular_component	6	315	51	5613	0.0226055760356197	0.042636385688804	2.09635854341737	CWP1; CWP2; SPI1; SPO19; UTR2; YDR134C
GO:0008654	phospholipid biosynthetic process	biological_process	3	315	20	5613	0.023078163119771	0.0433603180154158	2.67285714285714	INO1; INO2; OPI1
GO:0006267	pre-replicative complex assembly involved in nuclear cell cycle DNA replication	biological_process	3	315	20	5613	0.023078163119771	0.0433603180154158	2.67285714285714	IPI1; IPI3; NOC3
GO:0005777	peroxisome	cellular_component	6	315	52	5613	0.0249120373581171	0.0466265526798475	2.05604395604396	AGX1; DAL7; MLS1; OPT2; POT1; STR3
GO:0030687	preribosome, large subunit precursor	cellular_component	6	315	52	5613	0.0249120373581171	0.0466265526798475	2.05604395604396	ARX1; MRT4; PUF6; SPB1; SSF1; SSF2
GO:0000387	spliceosomal snRNP assembly	biological_process	2	315	12	5613	0.0263783108940683	0.0490887804638186	2.96984126984127	CWC2; YHC1
GO:0001085	RNA polymerase II transcription factor binding	molecular_function	2	315	12	5613	0.0263783108940683	0.0490887804638186	2.96984126984127	DAL80; GAT2
GO:0000243	commitment complex	cellular_component	2	315	12	5613	0.0263783108940683	0.0490887804638186	2.96984126984127	MUD2; YHC1
GO:0042273	ribosomal large subunit biogenesis	biological_process	6	315	53	5613	0.0273749340415728	0.0492728385885866	2.01725067385445	ALB1; MAK5; MRT4; NOP4; PUF6; RRP8
GO:0031936	negative regulation of chromatin silencing	biological_process	1	315	5	5613	0.0280406328098814	0.0492728385885866	3.56380952380952	ADR1
GO:0071400	cellular response to oleic acid	biological_process	1	315	5	5613	0.0280406328098814	0.0492728385885866	3.56380952380952	ADR1
GO:0006740	NADPH regeneration	biological_process	1	315	5	5613	0.0280406328098814	0.0492728385885866	3.56380952380952	ALD4
GO:0000949	aromatic amino acid family catabolic process to alcohol via Ehrlich pathway	biological_process	1	315	5	5613	0.0280406328098814	0.0492728385885866	3.56380952380952	ARO10
GO:0016831	carboxy-lyase activity	molecular_function	1	315	5	5613	0.0280406328098814	0.0492728385885866	3.56380952380952	ARO10
GO:0080130	L-phenylalanine:2-oxoglutarate aminotransferase activity	molecular_function	1	315	5	5613	0.0280406328098814	0.0492728385885866	3.56380952380952	ARO9
GO:0046488	phosphatidylinositol metabolic process	biological_process	1	315	5	5613	0.0280406328098814	0.0492728385885866	3.56380952380952	CDS1
GO:0010520	regulation of reciprocal meiotic recombination	biological_process	1	315	5	5613	0.0280406328098814	0.0492728385885866	3.56380952380952	CSM4
GO:0005375	copper ion transmembrane transporter activity	molecular_function	1	315	5	5613	0.0280406328098814	0.0492728385885866	3.56380952380952	CTR1
GO:0045292	mRNA cis splicing, via spliceosome	biological_process	1	315	5	5613	0.0280406328098814	0.0492728385885866	3.56380952380952	CWC2
GO:0006525	arginine metabolic process	biological_process	1	315	5	5613	0.0280406328098814	0.0492728385885866	3.56380952380952	DUR1%2C2
GO:0000015	phosphopyruvate hydratase complex	cellular_component	1	315	5	5613	0.0280406328098814	0.0492728385885866	3.56380952380952	ERR3
GO:0004634	phosphopyruvate hydratase activity	molecular_function	1	315	5	5613	0.0280406328098814	0.0492728385885866	3.56380952380952	ERR3
GO:0016616	oxidoreductase activity, acting on the CH-OH group of donors, NAD or NADP as acceptor	molecular_function	1	315	5	5613	0.0280406328098814	0.0492728385885866	3.56380952380952	FDH1
GO:0016363	nuclear matrix	cellular_component	1	315	5	5613	0.0280406328098814	0.0492728385885866	3.56380952380952	IMP4
GO:0015079	potassium ion transmembrane transporter activity	molecular_function	1	315	5	5613	0.0280406328098814	0.0492728385885866	3.56380952380952	KCH1
GO:0009451	RNA modification	biological_process	1	315	5	5613	0.0280406328098814	0.0492728385885866	3.56380952380952	MRX1
GO:0001324	age-dependent response to oxidative stress involved in chronological cell aging	biological_process	1	315	5	5613	0.0280406328098814	0.0492728385885866	3.56380952380952	MSN4
GO:0061406	positive regulation of transcription from RNA polymerase II promoter in response to glucose starvation	biological_process	1	315	5	5613	0.0280406328098814	0.0492728385885866	3.56380952380952	MSN4
GO:0061412	positive regulation of transcription from RNA polymerase II promoter in response to amino acid starvation	biological_process	1	315	5	5613	0.0280406328098814	0.0492728385885866	3.56380952380952	MSN4
GO:0003730	mRNA 3'-UTR binding	molecular_function	1	315	5	5613	0.0280406328098814	0.0492728385885866	3.56380952380952	PUF6
GO:0048039	ubiquinone binding	molecular_function	1	315	5	5613	0.0280406328098814	0.0492728385885866	3.56380952380952	SDH4
GO:0006564	L-serine biosynthetic process	biological_process	1	315	5	5613	0.0280406328098814	0.0492728385885866	3.56380952380952	SER33
GO:0004707	MAP kinase activity	molecular_function	1	315	5	5613	0.0280406328098814	0.0492728385885866	3.56380952380952	SLT2
GO:0035974	meiotic spindle pole body	cellular_component	1	315	5	5613	0.0280406328098814	0.0492728385885866	3.56380952380952	SPO74
GO:0017176	phosphatidylinositol N-acetylglucosaminyltransferase activity	molecular_function	1	315	5	5613	0.0280406328098814	0.0492728385885866	3.56380952380952	SPT14
GO:0008272	sulfate transport	biological_process	1	315	5	5613	0.0280406328098814	0.0492728385885866	3.56380952380952	SUL1
GO:0042391	regulation of membrane potential	biological_process	1	315	5	5613	0.0280406328098814	0.0492728385885866	3.56380952380952	SUL1
GO:0000014	single-stranded DNA endodeoxyribonuclease activity	molecular_function	1	315	5	5613	0.0280406328098814	0.0492728385885866	3.56380952380952	TRM2
GO:0000395	mRNA 5'-splice site recognition	biological_process	1	315	5	5613	0.0280406328098814	0.0492728385885866	3.56380952380952	YHC1
GO:0070481	nuclear-transcribed mRNA catabolic process, non-stop decay	biological_process	3	315	22	5613	0.0319160253987822	0.0558816430369359	2.42987012987013	CSL4; RRP40; RRP45
GO:0046983	protein dimerization activity	molecular_function	3	315	22	5613	0.0319160253987822	0.0558816430369359	2.42987012987013	HMS1; INO2; TYE7
GO:0000164	protein phosphatase type 1 complex	cellular_component	2	315	13	5613	0.0328985126977994	0.0573961551888393	2.74139194139194	GAC1; REG2
GO:0005978	glycogen biosynthetic process	biological_process	2	315	13	5613	0.0328985126977994	0.0573961551888393	2.74139194139194	GAC1; GLG2
GO:0000079	regulation of cyclin-dependent protein serine/threonine kinase activity	biological_process	3	315	23	5613	0.0369820675874693	0.0641766963285213	2.32422360248447	CLB1; CLN1; PCL1
GO:0016538	cyclin-dependent protein serine/threonine kinase regulator activity	molecular_function	3	315	23	5613	0.0369820675874693	0.0641766963285213	2.32422360248447	CLB1; CLN1; PCL1
GO:0070651	nonfunctional rRNA decay	biological_process	3	315	23	5613	0.0369820675874693	0.0641766963285213	2.32422360248447	CSL4; RRP40; RRP45
GO:0030490	maturation of SSU-rRNA	biological_process	2	315	14	5613	0.0401748885548722	0.0663099428229676	2.54557823129252	BUD22; TSR3
GO:0006333	chromatin assembly or disassembly	biological_process	2	315	14	5613	0.0401748885548722	0.0663099428229676	2.54557823129252	HTA1; HTB1
GO:0007007	inner mitochondrial membrane organization	biological_process	1	315	6	5613	0.0405189722265217	0.0663099428229676	2.96984126984127	AIM24
GO:0006559	L-phenylalanine catabolic process	biological_process	1	315	6	5613	0.0405189722265217	0.0663099428229676	2.96984126984127	ARO10
GO:0009082	branched-chain amino acid biosynthetic process	biological_process	1	315	6	5613	0.0405189722265217	0.0663099428229676	2.96984126984127	BAT2
GO:0017070	U6 snRNA binding	molecular_function	1	315	6	5613	0.0405189722265217	0.0663099428229676	2.96984126984127	CWC2
GO:0018023	peptidyl-lysine trimethylation	biological_process	1	315	6	5613	0.0405189722265217	0.0663099428229676	2.96984126984127	EFM1
GO:0018027	peptidyl-lysine dimethylation	biological_process	1	315	6	5613	0.0405189722265217	0.0663099428229676	2.96984126984127	EFM1
GO:0006108	malate metabolic process	biological_process	1	315	6	5613	0.0405189722265217	0.0663099428229676	2.96984126984127	FUM1
GO:0004518	nuclease activity	molecular_function	1	315	6	5613	0.0405189722265217	0.0663099428229676	2.96984126984127	LCL3
GO:0000103	sulfate assimilation	biological_process	1	315	6	5613	0.0405189722265217	0.0663099428229676	2.96984126984127	MET1
GO:0006555	methionine metabolic process	biological_process	1	315	6	5613	0.0405189722265217	0.0663099428229676	2.96984126984127	MET17
GO:0006790	sulfur compound metabolic process	biological_process	1	315	6	5613	0.0405189722265217	0.0663099428229676	2.96984126984127	OPT1
GO:0000138	Golgi trans cisterna	cellular_component	1	315	6	5613	0.0405189722265217	0.0663099428229676	2.96984126984127	OPT2
GO:0019933	cAMP-mediated signaling	biological_process	1	315	6	5613	0.0405189722265217	0.0663099428229676	2.96984126984127	PDE2
GO:0004128	cytochrome-b5 reductase activity, acting on NAD(P)H	molecular_function	1	315	6	5613	0.0405189722265217	0.0663099428229676	2.96984126984127	PGA3
GO:0019897	extrinsic component of plasma membrane	cellular_component	1	315	6	5613	0.0405189722265217	0.0663099428229676	2.96984126984127	PPZ1
GO:0003725	double-stranded RNA binding	molecular_function	1	315	6	5613	0.0405189722265217	0.0663099428229676	2.96984126984127	RNT1
GO:0006362	transcription elongation from RNA polymerase I promoter	biological_process	1	315	6	5613	0.0405189722265217	0.0663099428229676	2.96984126984127	RPA49
GO:0010507	negative regulation of autophagy	biological_process	1	315	6	5613	0.0405189722265217	0.0663099428229676	2.96984126984127	RPH1
GO:0000154	rRNA modification	biological_process	1	315	6	5613	0.0405189722265217	0.0663099428229676	2.96984126984127	RRP9
GO:0016479	negative regulation of transcription from RNA polymerase I promoter	biological_process	1	315	6	5613	0.0405189722265217	0.0663099428229676	2.96984126984127	SAP30
GO:0022904	respiratory electron transport chain	biological_process	1	315	6	5613	0.0405189722265217	0.0663099428229676	2.96984126984127	SDH2
GO:0000947	amino acid catabolic process to alcohol via Ehrlich pathway	biological_process	1	315	6	5613	0.0405189722265217	0.0663099428229676	2.96984126984127	SFA1
GO:0004022	alcohol dehydrogenase (NAD) activity	molecular_function	1	315	6	5613	0.0405189722265217	0.0663099428229676	2.96984126984127	SFA1
GO:0034511	U3 snoRNA binding	molecular_function	1	315	6	5613	0.0405189722265217	0.0663099428229676	2.96984126984127	SNU13
GO:0000506	glycosylphosphatidylinositol-N-acetylglucosaminyltransferase (GPI-GnT) complex	cellular_component	1	315	6	5613	0.0405189722265217	0.0663099428229676	2.96984126984127	SPT14
GO:0015802	basic amino acid transport	biological_process	1	315	6	5613	0.0405189722265217	0.0663099428229676	2.96984126984127	VBA2
GO:0010038	response to metal ion	biological_process	1	315	6	5613	0.0405189722265217	0.0663099428229676	2.96984126984127	YAP1
GO:0043619	regulation of transcription from RNA polymerase II promoter in response to oxidative stress	biological_process	1	315	6	5613	0.0405189722265217	0.0663099428229676	2.96984126984127	YAP1
GO:1900101	regulation of endoplasmic reticulum unfolded protein response	biological_process	1	315	6	5613	0.0405189722265217	0.0663099428229676	2.96984126984127	YAP1
GO:0072380	TRC complex	cellular_component	1	315	6	5613	0.0405189722265217	0.0663099428229676	2.96984126984127	YDJ1
GO:0007127	meiosis I	biological_process	1	315	6	5613	0.0405189722265217	0.0663099428229676	2.96984126984127	YOL019W
GO:0046658	anchored component of plasma membrane	cellular_component	1	315	6	5613	0.0405189722265217	0.0663099428229676	2.96984126984127	YPS3
GO:0008237	metallopeptidase activity	molecular_function	2	315	15	5613	0.048190944817729	0.0786019250199019	2.37587301587302	ARX1; DUG2
GO:0016740	transferase activity	molecular_function	2	315	15	5613	0.048190944817729	0.0786019250199019	2.37587301587302	DPH1; TSR3
GO:0000981	RNA polymerase II transcription factor activity, sequence-specific DNA binding	molecular_function	5	315	48	5613	0.050158041653788	0.0816740111595848	1.85615079365079	DAL80; GAT2; HAL9; MSN4; YAP6
GO:0005628	prospore membrane	cellular_component	4	315	37	5613	0.0538042293510498	0.0847618593724896	1.92638352638353	CWP1; RRT8; SHC1; SPO19
GO:0004029	aldehyde dehydrogenase (NAD) activity	molecular_function	1	315	7	5613	0.0546570843445941	0.0847618593724896	2.54557823129252	ALD4
GO:0006569	tryptophan catabolic process	biological_process	1	315	7	5613	0.0546570843445941	0.0847618593724896	2.54557823129252	ARO10
GO:0009099	valine biosynthetic process	biological_process	1	315	7	5613	0.0546570843445941	0.0847618593724896	2.54557823129252	BAT2
GO:0001047	core promoter binding	molecular_function	1	315	7	5613	0.0546570843445941	0.0847618593724896	2.54557823129252	BUR6
GO:0001129	RNA polymerase II transcription factor activity, TBP-class protein binding, involved in preinitiation complex assembly	molecular_function	1	315	7	5613	0.0546570843445941	0.0847618593724896	2.54557823129252	BUR6
GO:0071459	protein localization to chromosome, centromeric region	biological_process	1	315	7	5613	0.0546570843445941	0.0847618593724896	2.54557823129252	CHL4
GO:0006646	phosphatidylethanolamine biosynthetic process	biological_process	1	315	7	5613	0.0546570843445941	0.0847618593724896	2.54557823129252	CHO1
GO:0010696	positive regulation of spindle pole body separation	biological_process	1	315	7	5613	0.0546570843445941	0.0847618593724896	2.54557823129252	CLB1
GO:0003724	RNA helicase activity	molecular_function	1	315	7	5613	0.0546570843445941	0.0847618593724896	2.54557823129252	DHR2
GO:0017183	peptidyl-diphthamide biosynthetic process from peptidyl-histidine	biological_process	1	315	7	5613	0.0546570843445941	0.0847618593724896	2.54557823129252	DPH1
GO:0015293	symporter activity	molecular_function	1	315	7	5613	0.0546570843445941	0.0847618593724896	2.54557823129252	DUR3
GO:0004364	glutathione transferase activity	molecular_function	1	315	7	5613	0.0546570843445941	0.0847618593724896	2.54557823129252	ECM4
GO:0018026	peptidyl-lysine monomethylation	biological_process	1	315	7	5613	0.0546570843445941	0.0847618593724896	2.54557823129252	EFM1
GO:0009051	pentose-phosphate shunt, oxidative branch	biological_process	1	315	7	5613	0.0546570843445941	0.0847618593724896	2.54557823129252	GND2
GO:0070124	mitochondrial translational initiation	biological_process	1	315	7	5613	0.0546570843445941	0.0847618593724896	2.54557823129252	MRP51
GO:0031087	deadenylation-independent decapping of nuclear-transcribed mRNA	biological_process	1	315	7	5613	0.0546570843445941	0.0847618593724896	2.54557823129252	NOT5
GO:0006828	manganese ion transport	biological_process	1	315	7	5613	0.0546570843445941	0.0847618593724896	2.54557823129252	PHO84
GO:0071949	FAD binding	molecular_function	1	315	7	5613	0.0546570843445941	0.0847618593724896	2.54557823129252	PUT1
GO:0042791	5S class rRNA transcription from RNA polymerase III type 1 promoter	biological_process	1	315	7	5613	0.0546570843445941	0.0847618593724896	2.54557823129252	PZF1
GO:0008312	7S RNA binding	molecular_function	1	315	7	5613	0.0546570843445941	0.0847618593724896	2.54557823129252	RPF2
GO:2000219	positive regulation of invasive growth in response to glucose limitation	biological_process	1	315	7	5613	0.0546570843445941	0.0847618593724896	2.54557823129252	SAP30
GO:0060303	regulation of nucleosome density	biological_process	1	315	7	5613	0.0546570843445941	0.0847618593724896	2.54557823129252	SPN1
GO:0000220	vacuolar proton-transporting V-type ATPase, V0 domain	cellular_component	1	315	7	5613	0.0546570843445941	0.0847618593724896	2.54557823129252	STV1
GO:0015116	sulfate transmembrane transporter activity	molecular_function	1	315	7	5613	0.0546570843445941	0.0847618593724896	2.54557823129252	SUL1
GO:0051453	regulation of intracellular pH	biological_process	1	315	7	5613	0.0546570843445941	0.0847618593724896	2.54557823129252	SUL1
GO:0071406	cellular response to methylmercury	biological_process	1	315	7	5613	0.0546570843445941	0.0847618593724896	2.54557823129252	UFO1
GO:0009116	nucleoside metabolic process	biological_process	1	315	7	5613	0.0546570843445941	0.0847618593724896	2.54557823129252	XPT1
GO:0004067	asparaginase activity	molecular_function	1	315	7	5613	0.0546570843445941	0.0847618593724896	2.54557823129252	YGP1
GO:0006530	asparagine catabolic process	biological_process	1	315	7	5613	0.0546570843445941	0.0847618593724896	2.54557823129252	YGP1
GO:0045121	membrane raft	cellular_component	2	315	16	5613	0.0569247384951676	0.0877215607409759	2.22738095238095	FMP45; YNL194C
GO:0015297	antiporter activity	molecular_function	2	315	16	5613	0.0569247384951676	0.0877215607409759	2.22738095238095	MUP1; MUP3
GO:0006616	SRP-dependent cotranslational protein targeting to membrane, translocation	biological_process	2	315	16	5613	0.0569247384951676	0.0877215607409759	2.22738095238095	SSA3; SSA4
GO:0000747	conjugation with cellular fusion	biological_process	2	315	16	5613	0.0569247384951676	0.0877215607409759	2.22738095238095	SSF1; SSF2
GO:0030437	ascospore formation	biological_process	5	315	50	5613	0.0592376088046951	0.0911419587436018	1.78190476190476	FMP45; SHC1; SPO74; SPS18; YNL194C
GO:0000184	nuclear-transcribed mRNA catabolic process, nonsense-mediated decay	biological_process	2	315	17	5613	0.0663498079630484	0.10112911447722	2.09635854341737	DBP2; HRP1
GO:0005656	nuclear pre-replicative complex	cellular_component	2	315	17	5613	0.0663498079630484	0.10112911447722	2.09635854341737	IPI3; NOC3
GO:0031146	SCF-dependent proteasomal ubiquitin-dependent protein catabolic process	biological_process	2	315	17	5613	0.0663498079630484	0.10112911447722	2.09635854341737	MET30; UFO1
GO:0030968	endoplasmic reticulum unfolded protein response	biological_process	2	315	17	5613	0.0663498079630484	0.10112911447722	2.09635854341737	OPI1; SLT2
GO:0006094	gluconeogenesis	biological_process	2	315	17	5613	0.0663498079630484	0.10112911447722	2.09635854341737	PCK1; PYC1
GO:0042790	transcription of nuclear large rRNA transcript from RNA polymerase I promoter	biological_process	2	315	17	5613	0.0663498079630484	0.10112911447722	2.09635854341737	RPA49; RRN11
GO:0031314	extrinsic component of mitochondrial inner membrane	cellular_component	3	315	28	5613	0.0688226408923596	0.103492169509726	1.90918367346939	ATP23; TAM41; UPS3
GO:0015238	drug transmembrane transporter activity	molecular_function	1	315	8	5613	0.0702306124718	0.103492169509726	2.22738095238095	AQR1
GO:0030976	thiamine pyrophosphate binding	molecular_function	1	315	8	5613	0.0702306124718	0.103492169509726	2.22738095238095	ARO10
GO:0009083	branched-chain amino acid catabolic process	biological_process	1	315	8	5613	0.0702306124718	0.103492169509726	2.22738095238095	BAT2
GO:0009098	leucine biosynthetic process	biological_process	1	315	8	5613	0.0702306124718	0.103492169509726	2.22738095238095	BAT2
GO:0003824	catalytic activity	molecular_function	1	315	8	5613	0.0702306124718	0.103492169509726	2.22738095238095	DIT1
GO:0000321	re-entry into mitotic cell cycle after pheromone arrest	biological_process	1	315	8	5613	0.0702306124718	0.103492169509726	2.22738095238095	FAR10
GO:0000753	cell morphogenesis involved in conjugation with cellular fusion	biological_process	1	315	8	5613	0.0702306124718	0.103492169509726	2.22738095238095	HBT1
GO:0009117	nucleotide metabolic process	biological_process	1	315	8	5613	0.0702306124718	0.103492169509726	2.22738095238095	ISN1
GO:0006401	RNA catabolic process	biological_process	1	315	8	5613	0.0702306124718	0.103492169509726	2.22738095238095	LCL3
GO:0055088	lipid homeostasis	biological_process	1	315	8	5613	0.0702306124718	0.103492169509726	2.22738095238095	MCP1
GO:0046685	response to arsenic-containing substance	biological_process	1	315	8	5613	0.0702306124718	0.103492169509726	2.22738095238095	MET30
GO:0004526	ribonuclease P activity	molecular_function	1	315	8	5613	0.0702306124718	0.103492169509726	2.22738095238095	RPM2
GO:0030145	manganese ion binding	molecular_function	1	315	8	5613	0.0702306124718	0.103492169509726	2.22738095238095	RRP40
GO:0000118	histone deacetylase complex	cellular_component	1	315	8	5613	0.0702306124718	0.103492169509726	2.22738095238095	SAP30
GO:0061188	negative regulation of chromatin silencing at rDNA	biological_process	1	315	8	5613	0.0702306124718	0.103492169509726	2.22738095238095	SAP30
GO:0070628	proteasome binding	molecular_function	1	315	8	5613	0.0702306124718	0.103492169509726	2.22738095238095	SPG5
GO:0070072	vacuolar proton-transporting V-type ATPase complex assembly	biological_process	1	315	8	5613	0.0702306124718	0.103492169509726	2.22738095238095	STV1
GO:0009229	thiamine diphosphate biosynthetic process	biological_process	1	315	8	5613	0.0702306124718	0.103492169509726	2.22738095238095	THI11
GO:0031410	cytoplasmic vesicle	cellular_component	1	315	8	5613	0.0702306124718	0.103492169509726	2.22738095238095	YGR066C
GO:0034657	GID complex	cellular_component	1	315	8	5613	0.0702306124718	0.103492169509726	2.22738095238095	YGR066C
GO:0006979	response to oxidative stress	biological_process	1	315	8	5613	0.0702306124718	0.103492169509726	2.22738095238095	YLR225C
GO:0016021	integral component of membrane	cellular_component	65	315	994	5613	0.0720344277927873	0.105990415592701	1.16522947207052	AQR1; ATP18; ATP19; CDS1; CHO1; CHO2; CHS7; CRC1; CSM4; CTR1; DAL4; DIP5; FAR10; FMP45; FRE1; FRE7; HSP30; HXT13; HXT16; HXT17; HXT5; ITR1; KTR6; LCL3; MEP1; MEP2; MEP3; MET28; MRH1; ODC1; PGA3; PTR2; PUT4; RRT1; RRT6; RRT8; SDH4; SFC1; SHH3; SPT14; STE2; STV1; SUR2; TAT1; TCD2; TDA6; TRE1; VBA2; YBR090C; YBR292C; YCR024C-B; YCT1; YDL218W; YDR029W; YER053C-A; YGL088W; YHR007C-A; YLR302C; YML018C;…
GO:0005759	mitochondrial matrix	cellular_component	10	315	120	5613	0.0726462686479543	0.106729931532408	1.48492063492063	ACO1; ALT1; FUM1; IDH1; MRH4; MSS116; MZM1; PUT1; RPM2; TAM41
GO:0030154	cell differentiation	biological_process	2	315	18	5613	0.0764360021512875	0.112129090242955	1.97989417989418	DAL80; GAT2
GO:0009277	fungal-type cell wall	cellular_component	8	315	94	5613	0.0798187487315074	0.116915918306871	1.51651469098278	CWP1; CWP2; EXG1; SPI1; SPO19; UTR2; YDR134C; YPS3
GO:0000287	magnesium ion binding	molecular_function	5	315	54	5613	0.0801529253405091	0.117229652780954	1.64991181657848	ARO10; ERR3; IDH1; IDH2; ISN1
GO:0055085	transmembrane transport	biological_process	7	315	81	5613	0.0828924934606654	0.121055255771405	1.53991769547325	GIT1; HXT13; ITR1; PHO89; SUL1; TAT1; VBA2
GO:0006855	drug transmembrane transport	biological_process	1	315	9	5613	0.0870350189148585	0.124300383082476	1.97989417989418	AQR1
GO:0006631	fatty acid metabolic process	biological_process	1	315	9	5613	0.0870350189148585	0.124300383082476	1.97989417989418	CRC1
GO:0071007	U2-type catalytic step 2 spliceosome	cellular_component	1	315	9	5613	0.0870350189148585	0.124300383082476	1.97989417989418	CWC2
GO:0005849	mRNA cleavage factor complex	cellular_component	1	315	9	5613	0.0870350189148585	0.124300383082476	1.97989417989418	HRP1
GO:0015758	glucose transport	biological_process	1	315	9	5613	0.0870350189148585	0.124300383082476	1.97989417989418	HXT5
GO:0042134	rRNA primary transcript binding	molecular_function	1	315	9	5613	0.0870350189148585	0.124300383082476	1.97989417989418	IMP4
GO:0000289	nuclear-transcribed mRNA poly(A) tail shortening	biological_process	1	315	9	5613	0.0870350189148585	0.124300383082476	1.97989417989418	NOT5
GO:0046020	negative regulation of transcription from RNA polymerase II promoter by pheromones	biological_process	1	315	9	5613	0.0870350189148585	0.124300383082476	1.97989417989418	PRR2
GO:0000991	transcription factor activity, core RNA polymerase II binding	molecular_function	1	315	9	5613	0.0870350189148585	0.124300383082476	1.97989417989418	SPN1
GO:0006665	sphingolipid metabolic process	biological_process	1	315	9	5613	0.0870350189148585	0.124300383082476	1.97989417989418	SUR2
GO:0051131	chaperone-mediated protein complex assembly	biological_process	1	315	9	5613	0.0870350189148585	0.124300383082476	1.97989417989418	YDJ1
GO:0000982	transcription factor activity, RNA polymerase II proximal promoter sequence-specific DNA binding	molecular_function	2	315	19	5613	0.0871502174119713	0.124300383082476	1.87568922305764	ADR1; MSN4
GO:0003714	transcription corepressor activity	molecular_function	2	315	19	5613	0.0871502174119713	0.124300383082476	1.87568922305764	BUR6; OPI1
GO:0000307	cyclin-dependent protein kinase holoenzyme complex	cellular_component	2	315	19	5613	0.0871502174119713	0.124300383082476	1.87568922305764	CLB1; PCL1
GO:0017148	negative regulation of translation	biological_process	2	315	19	5613	0.0871502174119713	0.124300383082476	1.87568922305764	NOT5; PUF6
GO:0060237	regulation of fungal-type cell wall organization	biological_process	2	315	19	5613	0.0871502174119713	0.124300383082476	1.87568922305764	RNT1; SLT2
GO:0005758	mitochondrial intermembrane space	cellular_component	7	315	82	5613	0.0876224895865246	0.124791796393636	1.52113821138211	ACO1; ATP23; DLD1; IDH1; NDE1; POT1; UPS3
GO:0005576	extracellular region	cellular_component	9	315	110	5613	0.0881569104967153	0.125370162380336	1.45792207792208	CWP1; CWP2; EXG1; SPI1; SPO19; UTR2; YDR134C; YGP1; YPS3
GO:0000462	maturation of SSU-rRNA from tricistronic rRNA transcript (SSU-rRNA, 5.8S rRNA, LSU-rRNA)	biological_process	6	315	69	5613	0.0904782247007936	0.128484339437028	1.54948240165631	DHR2; ENP2; SNU13; SOF1; TSR2; UTP6
GO:0006839	mitochondrial transport	biological_process	3	315	31	5613	0.0929619450003364	0.131819768164483	1.72442396313364	CRC1; ODC1; SFC1
GO:0019843	rRNA binding	molecular_function	4	315	44	5613	0.0980744801832387	0.13880597165995	1.61991341991342	NOP53; RPF2; SSF1; SSF2
GO:0009651	response to salt stress	biological_process	2	315	20	5613	0.0984570505223596	0.13880597165995	1.78190476190476	HAL9; PSR2
GO:0000032	cell wall mannoprotein biosynthetic process	biological_process	2	315	20	5613	0.0984570505223596	0.13880597165995	1.78190476190476	KTR6; PSA1
GO:0004722	protein serine/threonine phosphatase activity	molecular_function	2	315	20	5613	0.0984570505223596	0.13880597165995	1.78190476190476	PPH3; PPZ1
GO:0009097	isoleucine biosynthetic process	biological_process	1	315	10	5613	0.104884078301279	0.143317125175314	1.78190476190476	BAT2
GO:0051382	kinetochore assembly	biological_process	1	315	10	5613	0.104884078301279	0.143317125175314	1.78190476190476	CHL4
GO:0007089	traversing start control point of mitotic cell cycle	biological_process	1	315	10	5613	0.104884078301279	0.143317125175314	1.78190476190476	CLN1
GO:0007129	synapsis	biological_process	1	315	10	5613	0.104884078301279	0.143317125175314	1.78190476190476	CSM4
GO:0045132	meiotic chromosome segregation	biological_process	1	315	10	5613	0.104884078301279	0.143317125175314	1.78190476190476	CSM4
GO:0070086	ubiquitin-dependent endocytosis	biological_process	1	315	10	5613	0.104884078301279	0.143317125175314	1.78190476190476	CSR2
GO:0006116	NADH oxidation	biological_process	1	315	10	5613	0.104884078301279	0.143317125175314	1.78190476190476	NDE1
GO:0030015	CCR4-NOT core complex	cellular_component	1	315	10	5613	0.104884078301279	0.143317125175314	1.78190476190476	NOT5
GO:0070300	phosphatidic acid binding	molecular_function	1	315	10	5613	0.104884078301279	0.143317125175314	1.78190476190476	OPI1
GO:0006797	polyphosphate metabolic process	biological_process	1	315	10	5613	0.104884078301279	0.143317125175314	1.78190476190476	PHO84
GO:0097271	protein localization to bud neck	biological_process	1	315	10	5613	0.104884078301279	0.143317125175314	1.78190476190476	RAS1
GO:0000175	3'-5'-exoribonuclease activity	molecular_function	1	315	10	5613	0.104884078301279	0.143317125175314	1.78190476190476	REX3
GO:0000294	nuclear-transcribed mRNA catabolic process, endonucleolytic cleavage-dependent decay	biological_process	1	315	10	5613	0.104884078301279	0.143317125175314	1.78190476190476	RNT1
GO:0030847	termination of RNA polymerase II transcription, exosome-dependent	biological_process	1	315	10	5613	0.104884078301279	0.143317125175314	1.78190476190476	RNT1
GO:1902626	assembly of large subunit precursor of preribosome	biological_process	1	315	10	5613	0.104884078301279	0.143317125175314	1.78190476190476	RPF2
GO:0003712	transcription cofactor activity	molecular_function	1	315	10	5613	0.104884078301279	0.143317125175314	1.78190476190476	SAP30
GO:0016757	transferase activity, transferring glycosyl groups	molecular_function	1	315	10	5613	0.104884078301279	0.143317125175314	1.78190476190476	UTR2
GO:0015174	basic amino acid transmembrane transporter activity	molecular_function	1	315	10	5613	0.104884078301279	0.143317125175314	1.78190476190476	VBA2
GO:0006626	protein targeting to mitochondrion	biological_process	1	315	10	5613	0.104884078301279	0.143317125175314	1.78190476190476	YDJ1
GO:0045047	protein targeting to ER	biological_process	1	315	10	5613	0.104884078301279	0.143317125175314	1.78190476190476	YDJ1
GO:0045721	negative regulation of gluconeogenesis	biological_process	1	315	10	5613	0.104884078301279	0.143317125175314	1.78190476190476	YGR066C
GO:0032153	cell division site	cellular_component	1	315	10	5613	0.104884078301279	0.143317125175314	1.78190476190476	YOL019W
GO:0005198	structural molecule activity	molecular_function	4	315	45	5613	0.105553550728047	0.143429511907235	1.58391534391534	ARP9; CHL4; SPO74; TIM11
GO:0042254	ribosome biogenesis	biological_process	4	315	45	5613	0.105553550728047	0.143429511907235	1.58391534391534	CGR1; DHR2; EFM1; RPA49
GO:0005622	intracellular	cellular_component	4	315	45	5613	0.105553550728047	0.143429511907235	1.58391534391534	GSH1; MET1; PDE2; RAS1
GO:0003700	DNA binding transcription factor activity	molecular_function	4	315	45	5613	0.105553550728047	0.143429511907235	1.58391534391534	HMS1; SOK2; TYE7; YAP1
GO:0050660	flavin adenine dinucleotide binding	molecular_function	2	315	21	5613	0.110319375582645	0.149489639312406	1.69705215419501	DLD1; DUS1
GO:0019005	SCF ubiquitin ligase complex	cellular_component	2	315	21	5613	0.110319375582645	0.149489639312406	1.69705215419501	MET30; UFO1
GO:0001102	RNA polymerase II activating transcription factor binding	molecular_function	2	315	22	5613	0.122698851927466	0.164530629160087	1.61991341991342	ADR1; MET32
GO:0030686	90S preribosome	cellular_component	2	315	22	5613	0.122698851927466	0.164530629160087	1.61991341991342	BUD22; RRP8
GO:0019888	protein phosphatase regulator activity	molecular_function	2	315	22	5613	0.122698851927466	0.164530629160087	1.61991341991342	GAC1; REG2
GO:0004519	endonuclease activity	molecular_function	2	315	22	5613	0.122698851927466	0.164530629160087	1.61991341991342	LCL3; MRX1
GO:0016584	nucleosome positioning	biological_process	1	315	11	5613	0.123608476769195	0.164530629160087	1.61991341991342	ARP9
GO:0006656	phosphatidylcholine biosynthetic process	biological_process	1	315	11	5613	0.123608476769195	0.164530629160087	1.61991341991342	CHO2
GO:0030472	mitotic spindle organization in nucleus	biological_process	1	315	11	5613	0.123608476769195	0.164530629160087	1.61991341991342	CLB1
GO:0000974	Prp19 complex	cellular_component	1	315	11	5613	0.123608476769195	0.164530629160087	1.61991341991342	CWC2
GO:0016279	protein-lysine N-methyltransferase activity	molecular_function	1	315	11	5613	0.123608476769195	0.164530629160087	1.61991341991342	EFM1
GO:0000328	fungal-type vacuole lumen	cellular_component	1	315	11	5613	0.123608476769195	0.164530629160087	1.61991341991342	GAP1
GO:0022626	cytosolic ribosome	cellular_component	1	315	11	5613	0.123608476769195	0.164530629160087	1.61991341991342	MRT4
GO:0031106	septin ring organization	biological_process	1	315	11	5613	0.123608476769195	0.164530629160087	1.61991341991342	PCL1
GO:0008361	regulation of cell size	biological_process	1	315	11	5613	0.123608476769195	0.164530629160087	1.61991341991342	SLT2
GO:0006325	chromatin organization	biological_process	3	315	35	5613	0.130446878717099	0.17316114199267	1.52734693877551	ADR1; ARP9; RNT1
GO:0005938	cell cortex	cellular_component	3	315	35	5613	0.130446878717099	0.17316114199267	1.52734693877551	FMP45; YNL194C; YTA6
GO:0006457	protein folding	biological_process	6	315	76	5613	0.132683219028769	0.175890780177894	1.40676691729323	CHS7; CNS1; GSF2; HSP26; SSA3; SSA4
GO:0005975	carbohydrate metabolic process	biological_process	2	315	23	5613	0.135556369578465	0.179213224733641	1.54948240165631	CAT8; NQM1
GO:0006417	regulation of translation	biological_process	2	315	23	5613	0.135556369578465	0.179213224733641	1.54948240165631	MSS116; SLF1
GO:0006357	regulation of transcription from RNA polymerase II promoter	biological_process	6	315	77	5613	0.139399332613846	0.184044794545578	1.38849721706865	CSR2; GAT2; MET31; MET32; NOT5; SPN1
GO:0006400	tRNA modification	biological_process	3	315	36	5613	0.140668464567697	0.184142630059952	1.48492063492063	DUS1; TRM11; TRM2
GO:0016514	SWI/SNF complex	cellular_component	1	315	12	5613	0.143054509944221	0.184142630059952	1.48492063492063	ARP9
GO:0042766	nucleosome mobilization	biological_process	1	315	12	5613	0.143054509944221	0.184142630059952	1.48492063492063	ARP9
GO:0071006	U2-type catalytic step 1 spliceosome	cellular_component	1	315	12	5613	0.143054509944221	0.184142630059952	1.48492063492063	CWC2
GO:0006749	glutathione metabolic process	biological_process	1	315	12	5613	0.143054509944221	0.184142630059952	1.48492063492063	ECM4
GO:0035428	hexose transmembrane transport	biological_process	1	315	12	5613	0.143054509944221	0.184142630059952	1.48492063492063	ITR1
GO:0000026	alpha-1,2-mannosyltransferase activity	molecular_function	1	315	12	5613	0.143054509944221	0.184142630059952	1.48492063492063	KTR6
GO:0000956	nuclear-transcribed mRNA catabolic process	biological_process	1	315	12	5613	0.143054509944221	0.184142630059952	1.48492063492063	MRT4
GO:0044183	protein binding involved in protein folding	molecular_function	1	315	12	5613	0.143054509944221	0.184142630059952	1.48492063492063	MZM1
GO:0004721	phosphoprotein phosphatase activity	molecular_function	1	315	12	5613	0.143054509944221	0.184142630059952	1.48492063492063	PSR2
GO:0071472	cellular response to salt stress	biological_process	1	315	12	5613	0.143054509944221	0.184142630059952	1.48492063492063	PSR2
GO:0005619	ascospore wall	cellular_component	1	315	12	5613	0.143054509944221	0.184142630059952	1.48492063492063	RRT8
GO:0033698	Rpd3L complex	cellular_component	1	315	12	5613	0.143054509944221	0.184142630059952	1.48492063492063	SAP30
GO:0061186	negative regulation of chromatin silencing at silent mating-type cassette	biological_process	1	315	12	5613	0.143054509944221	0.184142630059952	1.48492063492063	SAP30
GO:0006515	protein quality control for misfolded or incompletely synthesized proteins	biological_process	1	315	12	5613	0.143054509944221	0.184142630059952	1.48492063492063	SSA3
GO:0019236	response to pheromone	biological_process	1	315	12	5613	0.143054509944221	0.184142630059952	1.48492063492063	STE2
GO:0009228	thiamine biosynthetic process	biological_process	1	315	12	5613	0.143054509944221	0.184142630059952	1.48492063492063	THI11
GO:0007039	protein catabolic process in the vacuole	biological_process	1	315	12	5613	0.143054509944221	0.184142630059952	1.48492063492063	YGR066C
GO:0000281	mitotic cytokinesis	biological_process	1	315	12	5613	0.143054509944221	0.184142630059952	1.48492063492063	YOL019W
GO:0007094	mitotic spindle assembly checkpoint	biological_process	2	315	24	5613	0.148852438219111	0.191353726500095	1.48492063492063	CHL4; GAC1
GO:0034399	nuclear periphery	cellular_component	3	315	37	5613	0.151197462775775	0.194112905561015	1.44478764478764	DUG2; GLN1; PPH3
GO:0031298	replication fork protection complex	cellular_component	2	315	25	5613	0.162547525169131	0.205855254520795	1.42552380952381	HTA1; HTB1
GO:0008186	RNA-dependent ATPase activity	molecular_function	1	315	13	5613	0.163082873079934	0.205855254520795	1.37069597069597	DBP2
GO:0006995	cellular response to nitrogen starvation	biological_process	1	315	13	5613	0.163082873079934	0.205855254520795	1.37069597069597	DUR3
GO:0009986	cell surface	cellular_component	1	315	13	5613	0.163082873079934	0.205855254520795	1.37069597069597	EXG1
GO:0030447	filamentous growth	biological_process	1	315	13	5613	0.163082873079934	0.205855254520795	1.37069597069597	GRE2
GO:0006301	postreplication repair	biological_process	1	315	13	5613	0.163082873079934	0.205855254520795	1.37069597069597	HTB1
GO:0055114	oxidation-reduction process	biological_process	1	315	13	5613	0.163082873079934	0.205855254520795	1.37069597069597	MET1
GO:0000372	Group I intron splicing	biological_process	1	315	13	5613	0.163082873079934	0.205855254520795	1.37069597069597	MSS116
GO:0008139	nuclear localization sequence binding	molecular_function	1	315	13	5613	0.163082873079934	0.205855254520795	1.37069597069597	NSR1
GO:0001076	transcription factor activity, RNA polymerase II transcription factor binding	molecular_function	1	315	13	5613	0.163082873079934	0.205855254520795	1.37069597069597	SPN1
GO:0015991	ATP hydrolysis coupled proton transport	biological_process	1	315	13	5613	0.163082873079934	0.205855254520795	1.37069597069597	STV1
GO:0000144	cellular bud neck septin ring	cellular_component	1	315	13	5613	0.163082873079934	0.205855254520795	1.37069597069597	UTR2
GO:0031362	anchored component of external side of plasma membrane	cellular_component	1	315	13	5613	0.163082873079934	0.205855254520795	1.37069597069597	YPS3
GO:0071555	cell wall organization	biological_process	4	315	52	5613	0.165100533652434	0.208133188875391	1.37069597069597	CHS7; ECM4; RCR1; SHC1
GO:0001302	replicative cell aging	biological_process	3	315	39	5613	0.173107455472827	0.217945855666175	1.37069597069597	MSN4; PGA3; RAS1
GO:0007124	pseudohyphal growth	biological_process	4	315	53	5613	0.174529735134053	0.219453733881557	1.34483378256963	HMS1; ITR1; MEP2; SOK2
GO:0051082	unfolded protein binding	molecular_function	6	315	82	5613	0.175335865363236	0.220183985166943	1.30383275261324	CHS7; GSF2; HSP26; SSA3; SSA4; YDJ1
GO:0034221	fungal-type cell wall chitin biosynthetic process	biological_process	1	315	14	5613	0.183567537167444	0.226732596476097	1.27278911564626	CHS7
GO:0009267	cellular response to starvation	biological_process	1	315	14	5613	0.183567537167444	0.226732596476097	1.27278911564626	DDR2
GO:0006493	protein O-linked glycosylation	biological_process	1	315	14	5613	0.183567537167444	0.226732596476097	1.27278911564626	KTR6
GO:0000083	regulation of transcription involved in G1/S transition of mitotic cell cycle	biological_process	1	315	14	5613	0.183567537167444	0.226732596476097	1.27278911564626	MET30
GO:0010181	FMN binding	molecular_function	1	315	14	5613	0.183567537167444	0.226732596476097	1.27278911564626	OYE2
GO:0016239	positive regulation of macroautophagy	biological_process	1	315	14	5613	0.183567537167444	0.226732596476097	1.27278911564626	PCL1
GO:0006635	fatty acid beta-oxidation	biological_process	1	315	14	5613	0.183567537167444	0.226732596476097	1.27278911564626	POT1
GO:0034613	cellular protein localization	biological_process	1	315	14	5613	0.183567537167444	0.226732596476097	1.27278911564626	PPZ1
GO:0001054	RNA polymerase I activity	molecular_function	1	315	14	5613	0.183567537167444	0.226732596476097	1.27278911564626	RPA49
GO:0005736	DNA-directed RNA polymerase I complex	cellular_component	1	315	14	5613	0.183567537167444	0.226732596476097	1.27278911564626	RPA49
GO:0071028	nuclear mRNA surveillance	biological_process	1	315	14	5613	0.183567537167444	0.226732596476097	1.27278911564626	RRP45
GO:0034976	response to endoplasmic reticulum stress	biological_process	1	315	14	5613	0.183567537167444	0.226732596476097	1.27278911564626	SLT2
GO:0000470	maturation of LSU-rRNA	biological_process	1	315	14	5613	0.183567537167444	0.226732596476097	1.27278911564626	SNU13
GO:0006470	protein dephosphorylation	biological_process	3	315	40	5613	0.184452352080739	0.227537813109699	1.33642857142857	PPH3; PPZ1; PSR2
GO:0051539	4 iron, 4 sulfur cluster binding	molecular_function	2	315	27	5613	0.190978121974688	0.235290826190757	1.31992945326279	ACO1; SDH2
GO:0034087	establishment of mitotic sister chromatid cohesion	biological_process	1	315	15	5613	0.204394705221247	0.248066617392743	1.18793650793651	CHL4
GO:0055072	iron ion homeostasis	biological_process	1	315	15	5613	0.204394705221247	0.248066617392743	1.18793650793651	FRE7
GO:0005977	glycogen metabolic process	biological_process	1	315	15	5613	0.204394705221247	0.248066617392743	1.18793650793651	GAC1
GO:0098789	pre-mRNA cleavage required for polyadenylation	biological_process	1	315	15	5613	0.204394705221247	0.248066617392743	1.18793650793651	HRP1
GO:0061587	transfer RNA gene-mediated silencing	biological_process	1	315	15	5613	0.204394705221247	0.248066617392743	1.18793650793651	HTA1
GO:0031011	Ino80 complex	cellular_component	1	315	15	5613	0.204394705221247	0.248066617392743	1.18793650793651	IES5
GO:0000290	deadenylation-dependent decapping of nuclear-transcribed mRNA	biological_process	1	315	15	5613	0.204394705221247	0.248066617392743	1.18793650793651	NOT5
GO:0005543	phospholipid binding	molecular_function	1	315	15	5613	0.204394705221247	0.248066617392743	1.18793650793651	SIP18
GO:0009272	fungal-type cell wall biogenesis	biological_process	1	315	15	5613	0.204394705221247	0.248066617392743	1.18793650793651	SLT2
GO:0046961	proton-transporting ATPase activity, rotational mechanism	molecular_function	1	315	15	5613	0.204394705221247	0.248066617392743	1.18793650793651	STV1
GO:0006458	'de novo' protein folding	biological_process	1	315	15	5613	0.204394705221247	0.248066617392743	1.18793650793651	YDJ1
GO:0042026	protein refolding	biological_process	1	315	15	5613	0.204394705221247	0.248066617392743	1.18793650793651	YDJ1
GO:0000055	ribosomal large subunit export from nucleus	biological_process	2	315	28	5613	0.205636779704568	0.249264433959507	1.27278911564626	ARX1; NOP53
GO:0046982	protein heterodimerization activity	molecular_function	3	315	42	5613	0.207829849564512	0.251610610934979	1.27278911564626	BUR6; HTA1; HTB1
GO:0003755	peptidyl-prolyl cis-trans isomerase activity	molecular_function	1	315	16	5613	0.225461843324972	0.271610629998148	1.11369047619048	CPR8
GO:0032120	ascospore-type prospore membrane assembly	biological_process	1	315	16	5613	0.225461843324972	0.271610629998148	1.11369047619048	CWP1
GO:0031939	negative regulation of chromatin silencing at telomere	biological_process	1	315	16	5613	0.225461843324972	0.271610629998148	1.11369047619048	SAP30
GO:0030163	protein catabolic process	biological_process	1	315	16	5613	0.225461843324972	0.271610629998148	1.11369047619048	YPS3
GO:0045944	positive regulation of transcription from RNA polymerase II promoter	biological_process	12	315	184	5613	0.232386089684033	0.279607401011453	1.16211180124224	ARP9; BUR6; HAL9; INO2; MET31; MET32; MSN4; OPI1; RPM2; SAP30; SOK2; YAP6
GO:0000480	endonucleolytic cleavage in 5'-ETS of tricistronic rRNA transcript (SSU-rRNA, 5.8S rRNA, LSU-rRNA)	biological_process	2	315	30	5613	0.235655085317985	0.283191904496521	1.18793650793651	UTP18; UTP6
GO:0006351	transcription, DNA-templated	biological_process	18	315	284	5613	0.242870753385033	0.29150457746582	1.12937625754527	CSR2; HAL9; HMS1; MET30; MET31; MET32; MSN4; OPI1; RPH1; RRT6; SAP30; SOK2; SPN1; TYE7; YAP1; YAP6; YHP1; YOX1
GO:0032968	positive regulation of transcription elongation from RNA polymerase II promoter	biological_process	3	315	45	5613	0.244336617280243	0.292904141205887	1.18793650793651	HMT1; NOT5; RPH1
GO:0022857	transmembrane transporter activity	molecular_function	1	315	17	5613	0.246676781373229	0.294624957703722	1.04817927170868	PTR2
GO:0051537	2 iron, 2 sulfur cluster binding	molecular_function	1	315	17	5613	0.246676781373229	0.294624957703722	1.04817927170868	SDH2
GO:0048471	perinuclear region of cytoplasm	cellular_component	1	315	17	5613	0.246676781373229	0.294624957703722	1.04817927170868	YDJ1
GO:0009055	electron transfer activity	molecular_function	2	315	31	5613	0.250943636066305	0.298990161508268	1.14961597542243	SDH2; SHH3
GO:0000472	endonucleolytic cleavage to generate mature 5'-end of SSU-rRNA from (SSU-rRNA, 5.8S rRNA, LSU-rRNA)	biological_process	2	315	31	5613	0.250943636066305	0.298990161508268	1.14961597542243	UTP18; UTP6
GO:0007031	peroxisome organization	biological_process	1	315	18	5613	0.267956878775971	0.316176172178893	0.98994708994709	ADR1
GO:0019901	protein kinase binding	molecular_function	1	315	18	5613	0.267956878775971	0.316176172178893	0.98994708994709	PCL1
GO:0017025	TBP-class protein binding	molecular_function	1	315	18	5613	0.267956878775971	0.316176172178893	0.98994708994709	RRN11
GO:0006878	cellular copper ion homeostasis	biological_process	1	315	18	5613	0.267956878775971	0.316176172178893	0.98994708994709	SLF1
GO:0071011	precatalytic spliceosome	cellular_component	1	315	18	5613	0.267956878775971	0.316176172178893	0.98994708994709	SNU13
GO:0042493	response to drug	biological_process	1	315	18	5613	0.267956878775971	0.316176172178893	0.98994708994709	YAP1
GO:0001671	ATPase activator activity	molecular_function	1	315	18	5613	0.267956878775971	0.316176172178893	0.98994708994709	YDJ1
GO:0005685	U1 snRNP	cellular_component	1	315	18	5613	0.267956878775971	0.316176172178893	0.98994708994709	YHC1
GO:0005763	mitochondrial small ribosomal subunit	cellular_component	2	315	33	5613	0.281911119374695	0.33224024563218	1.07994227994228	MRP51; RSM22
GO:0061414	positive regulation of transcription from RNA polymerase II promoter by a nonfermentable carbon source	biological_process	1	315	19	5613	0.289228250701148	0.338414372377271	0.937844611528822	CAT8
GO:0006378	mRNA polyadenylation	biological_process	1	315	19	5613	0.289228250701148	0.338414372377271	0.937844611528822	HRP1
GO:0006360	transcription from RNA polymerase I promoter	biological_process	1	315	19	5613	0.289228250701148	0.338414372377271	0.937844611528822	RPA49
GO:0001078	transcriptional repressor activity, RNA polymerase II proximal promoter sequence-specific DNA binding	molecular_function	1	315	19	5613	0.289228250701148	0.338414372377271	0.937844611528822	RPH1
GO:0043248	proteasome assembly	biological_process	1	315	19	5613	0.289228250701148	0.338414372377271	0.937844611528822	SPG5
GO:0005215	transporter activity	molecular_function	1	315	19	5613	0.289228250701148	0.338414372377271	0.937844611528822	YHL008C
GO:0046872	metal ion binding	molecular_function	29	315	484	5613	0.30772723602905	0.359628600000457	1.0676702085793	ACO1; ADR1; ARX1; ATP23; CWC2; DUG2; DUR1%2C2; FRE1; FRE7; LCL3; LEE1; MET31; MET32; MOH1; MSN4; PDE2; PPH3; PPZ1; PYC1; PZF1; RPH1; SDH2; SDH4; SHH3; SPS18; STP4; TKL2; YDJ1; YOL153C
GO:0016586	RSC-type complex	cellular_component	1	315	20	5613	0.310425050721013	0.360602850828483	0.890952380952381	ARP9
GO:0004222	metalloendopeptidase activity	molecular_function	1	315	20	5613	0.310425050721013	0.360602850828483	0.890952380952381	ATP23
GO:0006541	glutamine metabolic process	biological_process	1	315	20	5613	0.310425050721013	0.360602850828483	0.890952380952381	DUG3
GO:0008757	S-adenosylmethionine-dependent methyltransferase activity	molecular_function	1	315	20	5613	0.310425050721013	0.360602850828483	0.890952380952381	TRM11
GO:0030488	tRNA methylation	biological_process	1	315	20	5613	0.310425050721013	0.360602850828483	0.890952380952381	TRM11
GO:0003682	chromatin binding	molecular_function	6	315	98	5613	0.31077543541206	0.360602850828483	1.09096209912536	BUR6; DAL80; GAT2; IPI1; IPI3; NOC3
GO:0003690	double-stranded DNA binding	molecular_function	2	315	35	5613	0.313190487289648	0.362974028567006	1.01823129251701	ACO1; TPP1
GO:0006337	nucleosome disassembly	biological_process	1	315	21	5613	0.331488805998736	0.381915758798071	0.848526077097506	ARP9
GO:0006096	glycolytic process	biological_process	1	315	21	5613	0.331488805998736	0.381915758798071	0.848526077097506	ERR3
GO:0008360	regulation of cell shape	biological_process	1	315	21	5613	0.331488805998736	0.381915758798071	0.848526077097506	HBT1
GO:0007346	regulation of mitotic cell cycle	biological_process	1	315	21	5613	0.331488805998736	0.381915758798071	0.848526077097506	MET32
GO:0005506	iron ion binding	molecular_function	1	315	21	5613	0.331488805998736	0.381915758798071	0.848526077097506	SUR2
GO:0016973	poly(A)+ mRNA export from nucleus	biological_process	2	315	37	5613	0.344551676192508	0.396031750164801	0.963191763191763	CSL4; SPN1
GO:0006270	DNA replication initiation	biological_process	2	315	37	5613	0.344551676192508	0.396031750164801	0.963191763191763	MET30; NOC3
GO:0042802	identical protein binding	molecular_function	9	315	152	5613	0.348144158774789	0.39969076747705	1.05507518796992	CTR1; DHR2; DUG2; HMT1; HSP26; MET30; NOP4; PHO89; UTP6
GO:0000086	G2/M transition of mitotic cell cycle	biological_process	1	315	22	5613	0.352367801405862	0.403118667416309	0.80995670995671	CLB1
GO:0030134	COPII-coated ER to Golgi transport vesicle	cellular_component	1	315	22	5613	0.352367801405862	0.403118667416309	0.80995670995671	GAP1
GO:0030148	sphingolipid biosynthetic process	biological_process	1	315	22	5613	0.352367801405862	0.403118667416309	0.80995670995671	SUR2
GO:0005737	cytoplasm	cellular_component	72	315	1247	5613	0.358918294437612	0.410132366860288	1.02884637415512	ALB1; ARO10; ARO9; ART10; ARX1; BAT2; BNA3; CLB1; CLN1; CNS1; CSL4; CSR2; CYS3; DBP2; DBP7; DHR2; DPH1; DUG2; DUG3; ECM4; EFM1; GLG2; GLN1; GRE1; GRE2; GSH1; HAL9; HBT1; HRP1; HSP26; INO1; MAK5; MET16; MET17; MET2; MET3; MET30; MET31; MET32; MHT1; MIT1; MXR1; NOT5; NQM1; OAZ1; PCL1; PPH3; PRR2; PSA1; RBA50; REX3; RGS2; RMT2; RRP17; SHC1; SIP18; SPL2; SPO74; SSA4; TRM11; TSR2; TSR3; UFO1; VID27; X…
GO:0006974	cellular response to DNA damage stimulus	biological_process	3	315	54	5613	0.359701259650298	0.410546881633576	0.98994708994709	DDR2; HSP30; UFO1
GO:0043044	ATP-dependent chromatin remodeling	biological_process	1	315	23	5613	0.373016509198948	0.423764104055084	0.774741200828157	ARP9
GO:0000724	double-strand break repair via homologous recombination	biological_process	1	315	23	5613	0.373016509198948	0.423764104055084	0.774741200828157	PPH3
GO:0030242	autophagy of peroxisome	biological_process	1	315	23	5613	0.373016509198948	0.423764104055084	0.774741200828157	SLT2
GO:0043328	protein transport to vacuole involved in ubiquitin-dependent protein catabolic process via the multivesicular body sorting pathway	biological_process	1	315	23	5613	0.373016509198948	0.423764104055084	0.774741200828157	TRE1
GO:0007005	mitochondrion organization	biological_process	2	315	39	5613	0.375788396794944	0.426417263262091	0.913797313797314	MCP1; RPM2
GO:0030435	sporulation resulting in formation of a cellular spore	biological_process	3	315	56	5613	0.385677253592205	0.436624190914929	0.954591836734694	CSM4; RMD6; YOL019W
GO:0016567	protein ubiquitination	biological_process	3	315	56	5613	0.385677253592205	0.436624190914929	0.954591836734694	MET30; NOT5; UFO1
GO:0000784	nuclear chromosome, telomeric region	cellular_component	1	315	24	5613	0.393395061106206	0.443306775894767	0.742460317460317	CSM4
GO:0006915	apoptotic process	biological_process	1	315	24	5613	0.393395061106206	0.443306775894767	0.742460317460317	OYE2
GO:0020037	heme binding	molecular_function	1	315	24	5613	0.393395061106206	0.443306775894767	0.742460317460317	SDH4
GO:0005770	late endosome	cellular_component	1	315	24	5613	0.393395061106206	0.443306775894767	0.742460317460317	STV1
GO:0005741	mitochondrial outer membrane	cellular_component	3	315	57	5613	0.398622730025724	0.448163874839047	0.937844611528822	CHO1; MCP1; TCD2
GO:0000790	nuclear chromatin	cellular_component	3	315	57	5613	0.398622730025724	0.448163874839047	0.937844611528822	TYE7; YHP1; YOX1
GO:0003713	transcription coactivator activity	molecular_function	1	315	25	5613	0.413468759883343	0.463255709181222	0.712761904761905	BUR6
GO:0006486	protein glycosylation	biological_process	1	315	25	5613	0.413468759883343	0.463255709181222	0.712761904761905	PSA1
GO:0006506	GPI anchor biosynthetic process	biological_process	1	315	25	5613	0.413468759883343	0.463255709181222	0.712761904761905	SPT14
GO:0000447	endonucleolytic cleavage in ITS1 to separate SSU-rRNA from 5.8S rRNA and LSU-rRNA from tricistronic rRNA transcript (SSU-rRNA, 5.8S rRNA, LSU-rRNA)	biological_process	2	315	42	5613	0.422017239148972	0.472291915977715	0.848526077097506	UTP18; UTP6
GO:0031305	integral component of mitochondrial inner membrane	cellular_component	1	315	26	5613	0.433207627592682	0.48260416437634	0.685347985347985	AIM24
GO:0005933	cellular bud	cellular_component	1	315	26	5613	0.433207627592682	0.48260416437634	0.685347985347985	MRH1
GO:0000028	ribosomal small subunit assembly	biological_process	1	315	26	5613	0.433207627592682	0.48260416437634	0.685347985347985	NSR1
GO:0007035	vacuolar acidification	biological_process	1	315	26	5613	0.433207627592682	0.48260416437634	0.685347985347985	STV1
GO:0006623	protein targeting to vacuole	biological_process	2	315	43	5613	0.437181637127226	0.486476605322665	0.828792912513843	SPL2; YGR066C
GO:0008289	lipid binding	molecular_function	1	315	27	5613	0.452585988042121	0.502473307178582	0.659964726631393	HSP12
GO:0046540	U4/U6 x U5 tri-snRNP complex	cellular_component	1	315	27	5613	0.452585988042121	0.502473307178582	0.659964726631393	SNU13
GO:0043022	ribosome binding	molecular_function	1	315	28	5613	0.471582080991164	0.5200177123345	0.636394557823129	CNS1
GO:0031625	ubiquitin protein ligase binding	molecular_function	1	315	28	5613	0.471582080991164	0.5200177123345	0.636394557823129	CSR2
GO:0000082	G1/S transition of mitotic cell cycle	biological_process	1	315	28	5613	0.471582080991164	0.5200177123345	0.636394557823129	MET30
GO:0008047	enzyme activator activity	molecular_function	1	315	28	5613	0.471582080991164	0.5200177123345	0.636394557823129	SHC1
GO:0005844	polysome	cellular_component	1	315	28	5613	0.471582080991164	0.5200177123345	0.636394557823129	SLF1
GO:0005773	vacuole	cellular_component	1	315	28	5613	0.471582080991164	0.5200177123345	0.636394557823129	YGR066C
GO:0005762	mitochondrial large ribosomal subunit	cellular_component	2	315	47	5613	0.496183114593808	0.54652863918619	0.758257345491388	MRPL39; MRPL40
GO:0071004	U2-type prespliceosome	cellular_component	1	315	30	5613	0.508357893074752	0.55930817740319	0.593968253968254	YHC1
GO:0005739	mitochondrion	cellular_component	22	315	405	5613	0.509048226586216	0.559437702333783	0.967948265726044	ALD4; ALT1; BAT2; BNA3; CBP4; DLD1; FUM1; IDH2; INH1; LCL3; MBR1; MRH1; MRH4; MRX1; MSC1; MZM1; NDE1; ODC1; PUT1; SLT2; STP4; YNL195C
GO:0030476	ascospore wall assembly	biological_process	2	315	48	5613	0.510453258650285	0.560351498540818	0.742460317460317	DIT1; RRT8
GO:0051321	meiotic cell cycle	biological_process	3	315	69	5613	0.547315365625787	0.599469856744836	0.774741200828157	GAC1; RMD6; SPO19
GO:0003676	nucleic acid binding	molecular_function	3	315	69	5613	0.547315365625787	0.599469856744836	0.774741200828157	REX3; REX4; STP4
GO:0006397	mRNA processing	biological_process	2	315	51	5613	0.55194155717043	0.603859911932263	0.698786181139122	MSS116; RPM2
GO:0042144	vacuole fusion, non-autophagic	biological_process	1	315	33	5613	0.560298389688318	0.611632990754734	0.53997113997114	OPT2
GO:0000049	tRNA binding	molecular_function	1	315	33	5613	0.560298389688318	0.611632990754734	0.53997113997114	TRM11
GO:0003729	mRNA binding	molecular_function	4	315	89	5613	0.564986027298422	0.61503457562282	0.800856072766185	HRP1; HSP26; POT1; YHC1
GO:0005635	nuclear envelope	cellular_component	2	315	52	5613	0.565303018330903	0.61503457562282	0.685347985347985	NSR1; OPI1
GO:0005096	GTPase activator activity	molecular_function	2	315	52	5613	0.565303018330903	0.61503457562282	0.685347985347985	RGS2; SPS18
GO:0051123	RNA polymerase II transcriptional preinitiation complex assembly	biological_process	1	315	34	5613	0.576721617205588	0.624675188480998	0.524089635854342	BUR6
GO:0045454	cell redox homeostasis	biological_process	1	315	34	5613	0.576721617205588	0.624675188480998	0.524089635854342	OPT2
GO:0006302	double-strand break repair	biological_process	1	315	34	5613	0.576721617205588	0.624675188480998	0.524089635854342	TPP1
GO:0016491	oxidoreductase activity	molecular_function	1	315	34	5613	0.576721617205588	0.624675188480998	0.524089635854342	YML131W
GO:0016020	membrane	cellular_component	5	315	110	5613	0.588787637501724	0.637038230165209	0.80995670995671	DAL3; DAL4; ITR1; KTR6; RRT6
GO:0006406	mRNA export from nucleus	biological_process	1	315	35	5613	0.592693200836858	0.639846693058133	0.509115646258503	HMT1
GO:0000209	protein polyubiquitination	biological_process	1	315	35	5613	0.592693200836858	0.639846693058133	0.509115646258503	MET30
GO:0007049	cell cycle	biological_process	4	315	92	5613	0.594935714100188	0.641558711562785	0.774741200828157	CLN1; CWC2; PCL1; PSA1
GO:0005774	vacuolar membrane	cellular_component	3	315	74	5613	0.603476494673925	0.649071737079018	0.722393822393822	KCH1; YML018C; YOL019W
GO:0006368	transcription elongation from RNA polymerase II promoter	biological_process	2	315	55	5613	0.603895812696855	0.649071737079018	0.647965367965368	ARP9; NOT5
GO:0008233	peptidase activity	molecular_function	2	315	55	5613	0.603895812696855	0.649071737079018	0.647965367965368	DUG2; DUG3
GO:0006879	cellular iron ion homeostasis	biological_process	1	315	36	5613	0.608211959266255	0.652992400223221	0.494973544973545	FRE1
GO:0003697	single-stranded DNA binding	molecular_function	1	315	37	5613	0.623278261156184	0.666969179791447	0.481595881595882	ACO1
GO:0000722	telomere maintenance via recombination	biological_process	1	315	37	5613	0.623278261156184	0.666969179791447	0.481595881595882	IES5
GO:0006950	response to stress	biological_process	1	315	37	5613	0.623278261156184	0.666969179791447	0.481595881595882	PSR2
GO:0043565	sequence-specific DNA binding	molecular_function	2	315	57	5613	0.628338088640813	0.6716480444224	0.625229741019215	DAL80; RPH1
GO:0016887	ATPase activity	molecular_function	3	315	77	5613	0.635081824544327	0.678114691344052	0.694248608534323	SSA3; SSA4; YTA6
GO:0000002	mitochondrial genome maintenance	biological_process	1	315	38	5613	0.637893855934039	0.679631730913366	0.468922305764411	ACO1
GO:0042787	protein ubiquitination involved in ubiquitin-dependent protein catabolic process	biological_process	1	315	38	5613	0.637893855934039	0.679631730913366	0.468922305764411	YDJ1
GO:0006366	transcription from RNA polymerase II promoter	biological_process	2	315	58	5613	0.640164392789424	0.681307855942556	0.614449917898194	INO2; RBA50
GO:0032543	mitochondrial translation	biological_process	4	315	99	5613	0.660127331236433	0.701789339083782	0.71996151996152	MRP51; MRPL39; MRPL40; RSM22
GO:0000398	mRNA splicing, via spliceosome	biological_process	3	315	81	5613	0.674620866391339	0.716418028765585	0.659964726631393	CWC2; SNU13; YHC1
GO:0003723	RNA binding	molecular_function	18	315	368	5613	0.684821638298375	0.726461173308917	0.871583850931677	CSL4; DBP2; DBP7; DHR2; HRP1; IDH1; IDH2; MAK5; MRX1; MSS116; NOP4; NSR1; PZF1; RRP40; SLF1; SNU13; TRM11; YHR033W
GO:0006487	protein N-linked glycosylation	biological_process	1	315	42	5613	0.69192414373955	0.732405079559632	0.424263038548753	KTR6
GO:0043130	ubiquitin binding	molecular_function	1	315	42	5613	0.69192414373955	0.732405079559632	0.424263038548753	MET30
GO:0000324	fungal-type vacuole	cellular_component	2	315	63	5613	0.695300618327028	0.735182580200764	0.565684051398337	CSI2; TRE1
GO:0007165	signal transduction	biological_process	1	315	43	5613	0.704350607476736	0.743946533518672	0.414396456256921	SLT2
GO:0030176	integral component of endoplasmic reticulum membrane	cellular_component	2	315	64	5613	0.705529386452009	0.744386836461785	0.556845238095238	GSF2; RCR1
GO:0019898	extrinsic component of membrane	cellular_component	1	315	46	5613	0.739147085895948	0.779014782006841	0.387370600414079	YGR066C
GO:0031966	mitochondrial membrane	cellular_component	1	315	47	5613	0.749945484620488	0.789543899217906	0.379128672745694	SDH2
GO:0034599	cellular response to oxidative stress	biological_process	3	315	90	5613	0.752406163451244	0.791281831745819	0.593968253968254	HSP12; MXR1; NQM1
GO:0003677	DNA binding	molecular_function	12	315	269	5613	0.753735398896681	0.791827402926943	0.79490175252257	HAL9; HMS1; HTA1; HTB1; INO2; MIT1; OPI1; RPA49; SOK2; TYE7; YAP1; YAP6
GO:0010008	endosome membrane	cellular_component	1	315	48	5613	0.760358190097453	0.797926908405168	0.371230158730159	STV1
GO:0010494	cytoplasmic stress granule	cellular_component	3	315	92	5613	0.767606828774512	0.804669390249676	0.581055900621118	HRP1; HSP26; SLF1
GO:0031965	nuclear membrane	cellular_component	2	315	72	5613	0.778064718463604	0.814758017083538	0.494973544973545	CSM4; OPI1
GO:0009060	aerobic respiration	biological_process	1	315	50	5613	0.780063207346013	0.815976181560016	0.356380952380952	MBR1
GO:0007131	reciprocal meiotic recombination	biological_process	1	315	51	5613	0.789374295108282	0.82307223726872	0.349393090569561	MSC1
GO:0000932	P-body	cellular_component	1	315	51	5613	0.789374295108282	0.82307223726872	0.349393090569561	NOT5
GO:0030433	ubiquitin-dependent ERAD pathway	biological_process	1	315	51	5613	0.789374295108282	0.82307223726872	0.349393090569561	YDJ1
GO:0008270	zinc ion binding	molecular_function	8	315	199	5613	0.795114625073111	0.828173761936492	0.716343622876286	CAT8; DAL80; GAT2; HAL9; MHT1; SFA1; XYL2; YHC1
GO:0016569	covalent chromatin modification	biological_process	1	315	52	5613	0.798337146179377	0.829761055124736	0.342673992673993	ARP9
GO:0007059	chromosome segregation	biological_process	1	315	52	5613	0.798337146179377	0.829761055124736	0.342673992673993	CHL4
GO:0005811	lipid droplet	cellular_component	1	315	53	5613	0.806961375161672	0.836944016489335	0.336208445642408	RRT8
GO:0043161	proteasome-mediated ubiquitin-dependent protein catabolic process	biological_process	1	315	53	5613	0.806961375161672	0.836944016489335	0.336208445642408	YGR066C
GO:0000978	RNA polymerase II proximal promoter sequence-specific DNA binding	molecular_function	2	315	76	5613	0.808459907287907	0.837609044984395	0.468922305764411	ADR1; CAT8
GO:0043332	mating projection tip	cellular_component	1	315	54	5613	0.815256617489824	0.84375605433004	0.329982363315697	SLT2
GO:0005743	mitochondrial inner membrane	cellular_component	6	315	163	5613	0.818128419260021	0.845832238748191	0.655915863277826	CBP4; CRC1; DLD1; ODC1; SDH4; SFC1
GO:0004190	aspartic-type endopeptidase activity	molecular_function	1	315	55	5613	0.823232496915973	0.850209460345567	0.323982683982684	YPS3
GO:0015031	protein transport	biological_process	7	315	188	5613	0.83753720272645	0.863247117311617	0.663475177304965	CHS7; OPT1; OPT2; PGA3; PTR2; SBE2; TDA6
GO:0035556	intracellular signal transduction	biological_process	1	315	57	5613	0.838264433208491	0.863247117311617	0.312614870509607	PRR2
GO:0006897	endocytosis	biological_process	3	315	103	5613	0.838507179456217	0.863247117311617	0.519001386962552	ART10; FMP45; YNL194C
GO:0006338	chromatin remodeling	biological_process	1	315	58	5613	0.845339434652029	0.869364871215823	0.307224958949097	MSN4
GO:0030674	protein binding, bridging	molecular_function	1	315	59	5613	0.852132919702284	0.875228007046106	0.302017756255044	UFO1
GO:0005634	nucleus	cellular_component	63	315	1266	5613	0.852832203385765	0.875228007046106	0.886729857819905	ADR1; ALB1; ARP9; ARX1; BUD22; CAT8; CLB1; CLN1; CSL4; CSR2; DAL80; DBP2; GAT2; GDH1; GDH3; GRE2; HAL9; HMS1; HMT1; HRP1; HSP26; INO2; IPI1; LCL3; MET30; MET31; MET32; MIT1; MSN4; NOC3; NOP53; NOT5; NSR1; OPI1; PCL1; PPZ1; PRR2; PZF1; RBA50; REX3; REX4; RGS2; RMT2; RPH1; RPM2; SLT2; SOK2; SPB1; SPN1; SSA4; STP4; STR3; TPP1; TSR2; TSR3; UFO1; YAP1; YAP6; YBR090C; YIG1; YOR342C; YOX1; YTA6
GO:0001077	transcriptional activator activity, RNA polymerase II proximal promoter sequence-specific DNA binding	molecular_function	1	315	60	5613	0.858654080759723	0.880278107977176	0.296984126984127	CAT8
GO:0005934	cellular bud tip	cellular_component	2	315	85	5613	0.8642114065312	0.885046692013609	0.419271708683473	PUF6; SLT2
GO:0005768	endosome	cellular_component	2	315	87	5613	0.874477114752683	0.894622137291488	0.409633278598796	GAP1; HSP12
GO:0000131	incipient cellular bud site	cellular_component	1	315	64	5613	0.882194116685636	0.901572857742538	0.278422619047619	PCL1
GO:0005829	cytosol	cellular_component	22	315	510	5613	0.894435955456806	0.913128451913584	0.768664799253035	ACO1; EGO4; FDH1; FUM1; GDH1; GDH3; GND2; HMT1; HSP12; IDH1; IPI1; MET16; MLS1; MSN4; PCK1; PYC1; SOK2; SSA3; TRM11; YDJ1; YHR033W; YIG1
GO:0016192	vesicle-mediated transport	biological_process	1	315	67	5613	0.89741665352268	0.915215104897347	0.265955934612651	RCR1
GO:0005789	endoplasmic reticulum membrane	cellular_component	10	315	270	5613	0.901184289798003	0.918099114841136	0.659964726631393	CDS1; CHO2; CHS7; CSM4; GAP1; PGA3; SUR2; YCT1; YER053C-A; YMR122W-A
GO:0005794	Golgi apparatus	cellular_component	3	315	121	5613	0.915261023774714	0.931468771070725	0.441794569067296	KTR6; SBE2; STV1
GO:0004674	protein serine/threonine kinase activity	molecular_function	2	315	98	5613	0.919547713581436	0.934418788695218	0.363654033041788	PRR2; SLT2
GO:0051301	cell division	biological_process	5	315	169	5613	0.920072543218832	0.934418788695218	0.527190757959989	CHL4; CLB1; CLN1; NOC3; PCL1
GO:0006355	regulation of transcription, DNA-templated	biological_process	3	315	123	5613	0.921380537077318	0.934775477387892	0.434610917537747	ARP9; RBA50; RRT6
GO:0005525	GTP binding	molecular_function	2	315	104	5613	0.937386414196006	0.95002751729201	0.342673992673993	PSA1; RAS1
GO:0000781	chromosome, telomeric region	cellular_component	1	315	78	5613	0.938919386103326	0.950595067588549	0.228449328449328	RRP8
GO:0006412	translation	biological_process	1	315	79	5613	0.941777210182596	0.95250138131304	0.225557564798071	MRPL40
GO:0006888	ER to Golgi vesicle-mediated transport	biological_process	1	315	82	5613	0.949608892937585	0.959429046949349	0.217305458768873	CHS7
GO:0003924	GTPase activity	molecular_function	1	315	83	5613	0.951988935117076	0.96084007191052	0.214687320711417	RAS1
GO:0000329	fungal-type vacuole membrane	cellular_component	2	315	121	5613	0.970020166921957	0.978028589352686	0.294529712711531	STV1; VBA2
GO:0006281	DNA repair	biological_process	1	315	102	5613	0.981215449869302	0.987348701398984	0.174696545284781	HTA1
GO:0005783	endoplasmic reticulum	cellular_component	4	315	185	5613	0.981285147449758	0.987348701398984	0.385276705276705	CDS1; FAR10; OPI1; SPT14
GO:0003735	structural constituent of ribosome	molecular_function	5	315	217	5613	0.985512335115739	0.990178475508427	0.410577134079438	MRP51; MRPL39; MRPL40; MRT4; RSM22
GO:0006468	protein phosphorylation	biological_process	1	315	108	5613	0.986124520644523	0.990178475508427	0.164991181657848	SLT2
GO:0005935	cellular bud neck	cellular_component	2	315	144	5613	0.989478091430572	0.992525765223479	0.247486772486772	CSI2; SLT2
GO:0000139	Golgi membrane	cellular_component	1	315	124	5613	0.993891541306774	0.995930293186377	0.143701996927803	STV1
GO:0002181	cytoplasmic translation	biological_process	1	315	149	5613	0.998356151832608	0.998736254108226	0.119590923617769	RPM2
GO:0005524	ATP binding	molecular_function	21	315	665	5613	0.998736254108226	0.998736254108226	0.562706766917293	DBP2; DBP7; DHR2; DUR1%2C2; GLN1; GSH1; MAK5; MET14; MET3; MRH4; MSS116; PCK1; PRR2; PYC1; SLT2; SSA3; SSA4; TCD2; YDJ1; YHR033W; YTA6
