# Supplementary material for: Multiple-Omics Techniques Reveal the Role of Glycerophospholipid Metabolic Pathway in the Response of Saccharomyces cerevisiae Against Hypoxic Stress
Source: Front Microbiol. 2019 Jun 27;10:1398. doi: 10.3389/fmicb.2019.01398 (PMC6610297; doi:10.3389/fmicb.2019.01398)
Supplement: Supplementary file 3 [file Data_Sheet_1.zip › 8. GO.top.Up.xls]

id	term	category	pval	Enrichment_score	Gene
GO:0042759	long-chain fatty acid biosynthetic process	biological_process	0	8.881329114	ACC1; FAS1; FAS2
GO:0034354	'de novo' NAD biosynthetic process from tryptophan	biological_process	0	8.881329114	BNA1; BNA2; BNA4; BNA5; BNA6
GO:0019287	isopentenyl diphosphate biosynthetic process, mevalonate pathway	biological_process	0	8.881329114	ERG12; ERG8; HMG1; MVD1
GO:0006696	ergosterol biosynthetic process	biological_process	1.62E-18	7.460316456	ERG1; ERG10; ERG12; ERG13; ERG2; ERG20; ERG24; ERG25; ERG26; ERG27; ERG28; ERG29; ERG3; ERG4; ERG5; ERG6; ERG7; ERG8; ERG9; HMG1; NCP1
GO:0006950	response to stress	biological_process	9.88E-15	5.520826206	DAN1; DAN4; PAU1; PAU10; PAU11; PAU12; PAU13; PAU17; PAU18; PAU2; PAU23; PAU24; PAU4; PAU5; PAU6; PAU7; PAU8; PAU9; PUG1; RTA1; TIR1; TIR3; TIR4
GO:0015074	DNA integration	biological_process	1.49E-11	4.346182332	YBL005W-B; YBR012W-B; YDR034C-D; YDR210W-B; YDR210W-D; YDR261C-D; YER160C; YGR038C-B; YGR161C-D; YHR214C-B; YJL113W; YJL114W; YJR029W; YLR227W-B; YML045W; YMR045C; YMR050C; YNL054W-B; YNL284C-B; YOR192C-B; YOR343C-B; YPL257W-B; YPR158W-B
GO:0006310	DNA recombination	biological_process	8.07E-10	3.272068621	CDC9; CGI121; HED1; MSH2; RDH54; YBL005W-B; YBR012W-B; YDR034C-D; YDR210W-B; YDR210W-D; YDR261C-D; YER160C; YGR038C-B; YGR161C-D; YHR214C-B; YJL113W; YJL114W; YJR029W; YLR227W-B; YML045W; YMR045C; YMR050C; YNL054W-B; YNL284C-B; YOR192C-B; YOR343C-B; YPL257W-B; YPR158W-B
GO:0005992	trehalose biosynthetic process	biological_process	1.26E-05	6.34380651	PGM1; PGM2; TPS1; TPS2; TSL1
GO:0032197	transposition, RNA-mediated	biological_process	1.41E-05	2.342328558	YBL005W-B; YBR012W-B; YDR034C-D; YDR170W-A; YDR210W-B; YDR210W-D; YDR261C-D; YER160C; YGR038C-B; YGR161C-D; YHR214C-B; YJL113W; YJL114W; YJR029W; YLR227W-B; YML045W; YMR045C; YMR050C; YNL054W-B; YNL284C-B; YOR192C-B; YOR343C-B; YPL257W-B; YPR158W-B
GO:0006526	arginine biosynthetic process	biological_process	1.97E-05	5.328797468	ARG1; ARG3; ARG5%2C6; ARG8; CPA2; ORT1
GO:0000943	retrotransposon nucleocapsid	cellular_component	1.14E-05	2.36835443	YBL005W-B; YBR012W-B; YDR034C-D; YDR170W-A; YDR210W-B; YDR210W-D; YDR261C-D; YER160C; YGR038C-B; YGR161C-D; YHR214C-B; YJL113W; YJL114W; YJR029W; YLR227W-B; YML045W; YMR045C; YMR050C; YNL054W-B; YNL284C-B; YOR192C-B; YOR343C-B; YPL257W-B; YPR158W-B
GO:0005576	extracellular region	cellular_component	2.10E-05	2.179962601	ACB1; APE1; ASP3-3; ASP3-4; CTS2; DAN1; DAN4; FLO1; FLO5; FLO9; MF(ALPHA)1; MF(ALPHA)2; PAU23; PAU24; PHO5; PLB2; PRY1; RNY1; SUN4; THI22; TIR1; TIR2; TIR3; TIR4; TOS6; YPS1; YPS6
GO:0033101	cellular bud membrane	cellular_component	0.000124012	4.93407173	ENB1; NCE102; TOS2; TPO1; YBR016W
GO:0005658	alpha DNA polymerase:primase complex	cellular_component	0.000159376	6.660996835	POL1; POL12; PRI2
GO:0005946	alpha,alpha-trehalose-phosphate synthase complex (UDP-forming)	cellular_component	0.000159376	6.660996835	TPS1; TPS2; TSL1
GO:0016021	integral component of membrane	cellular_component	0.000487485	1.268761302	AAC1; AAC3; ADP1; AIF1; AIM14; ALE1; ALP1; AQY2; ARE1; ARE2; ATO2; ATO3; ATR1; AUS1; AVT1; BAP2; CCC2; COS10; COS8; COT1; CPR4; CPT1; CSH1; CWH41; DFG10; DIC1; DPP1; ECM34; ERD1; ERG1; ERG2; ERG25; ERG28; ERG29; ERG3; ERG9; ERP3; ERV15; FCY21; FHN1; FRE4; FRT2; GAL2; GNT1; GPC1; GUP2; HMG1; HRD1; HXT3; INA1; IRC18; IRC8; IZH1; LRO1; MCD4; MCH1; MDL1; MME1; MPS2; MPS3; MRX11; NCA2; NCE102; NCP1; N…
GO:0031090	organelle membrane	cellular_component	0.000725501	5.328797468	ALE1; ERG1; PDR16
GO:0009277	fungal-type cell wall	cellular_component	0.001436388	1.889644492	DAN1; DAN4; DIA3; FLO1; FLO5; FLO9; JSN1; MCD4; PAU23; PAU24; PHO5; PLB2; SUN4; TIR1; TIR2; TIR3; TIR4; TOS6; YPS1; YPS6
GO:0005788	endoplasmic reticulum lumen	cellular_component	0.00269636	3.171903255	ERG3; EUG1; GTB1; MNL1; MPD1
GO:0005886	plasma membrane	cellular_component	0.003866947	1.364637471	ADP1; AIF1; ALP1; AQY1; AQY2; ATO2; ATO3; ATR1; AUS1; AVO2; BAP2; DAN4; ENB1; ERG25; FAT3; FCY21; FET3; FHN1; FLO1; FRE4; FTR1; GAL2; HNM1; HXT3; INA1; KCC4; KIN82; MSC3; MSH2; NCE102; NCP1; NRT1; PDR11; PHM7; PMA2; PRM1; PTK2; PUG1; RAS2; RGI1; ROD1; RTA1; SEG1; SFK1; SRO77; SSU1; STD1; SUR7; TCB2; TPO1; TPO4; TSC11; VPS21; YAP1801; YAR028W; YAR029W; YBR016W; YFL051C; YHK8; YHL044W; YLL053C
GO:0004190	aspartic-type endopeptidase activity	molecular_function	2.00E-11	4.036967779	YBL005W-B; YBR012W-B; YDR034C-D; YDR210W-B; YDR210W-D; YDR261C-D; YER160C; YGR038C-B; YGR161C-D; YHR214C-B; YJL113W; YJL114W; YJR029W; YLR227W-B; YML045W; YMR045C; YMR050C; YNL054W-B; YNL284C-B; YOR192C-B; YOR343C-B; YPL257W-B; YPR158W-B; YPS1; YPS6
GO:0003887	DNA-directed DNA polymerase activity	molecular_function	2.14E-11	3.806283906	POL1; POL12; POL2; PRI2; YBL005W-B; YBR012W-B; YDR034C-D; YDR210W-B; YDR210W-D; YDR261C-D; YER160C; YGR038C-B; YGR161C-D; YHR214C-B; YJL113W; YJL114W; YJR029W; YLR227W-B; YML045W; YMR045C; YMR050C; YNL054W-B; YNL284C-B; YOR192C-B; YOR343C-B; YPL257W-B; YPR158W-B
GO:0004523	RNA-DNA hybrid ribonuclease activity	molecular_function	4.67E-11	4.168787135	YBL005W-B; YBR012W-B; YDR034C-D; YDR210W-B; YDR210W-D; YDR261C-D; YER160C; YGR038C-B; YGR161C-D; YHR214C-B; YJL113W; YJL114W; YJR029W; YLR227W-B; YML045W; YMR045C; YMR050C; YNL054W-B; YNL284C-B; YOR192C-B; YOR343C-B; YPL257W-B; YPR158W-B
GO:0004540	ribonuclease activity	molecular_function	4.67E-11	4.168787135	YBL005W-B; YBR012W-B; YDR034C-D; YDR210W-B; YDR210W-D; YDR261C-D; YER160C; YGR038C-B; YGR161C-D; YHR214C-B; YJL113W; YJL114W; YJR029W; YLR227W-B; YML045W; YMR045C; YMR050C; YNL054W-B; YNL284C-B; YOR192C-B; YOR343C-B; YPL257W-B; YPR158W-B
GO:0008233	peptidase activity	molecular_function	1.43E-10	3.875489068	YBL005W-B; YBR012W-B; YDR034C-D; YDR210W-B; YDR210W-D; YDR261C-D; YER160C; YGR038C-B; YGR161C-D; YHR214C-B; YJL113W; YJL114W; YJR029W; YLR227W-B; YML045W; YMR045C; YMR050C; YNL054W-B; YNL284C-B; YOR192C-B; YOR343C-B; YPL257W-B; YPR158W-B; YSP3
GO:0003964	RNA-directed DNA polymerase activity	molecular_function	3.71E-10	3.854161691	YBL005W-B; YBR012W-B; YDR034C-D; YDR210W-B; YDR210W-D; YDR261C-D; YER160C; YGR038C-B; YGR161C-D; YHR214C-B; YJL113W; YJL114W; YJR029W; YLR227W-B; YML045W; YMR045C; YMR050C; YNL054W-B; YNL284C-B; YOR192C-B; YOR343C-B; YPL257W-B; YPR158W-B
GO:0004026	alcohol O-acetyltransferase activity	molecular_function	0.000159376	6.660996835	ATF1; ATF2; EEB1
GO:0005537	mannose binding	molecular_function	0.000159376	6.660996835	FLO1; FLO5; FLO9
GO:0050662	coenzyme binding	molecular_function	0.000308241	5.075045208	ARI1; YDR541C; YGL039W; YLL056C
GO:0008374	O-acyltransferase activity	molecular_function	0.000725501	5.328797468	ALE1; GUP2; LRO1
