# Supplementary material for: Multiple-Omics Techniques Reveal the Role of Glycerophospholipid Metabolic Pathway in the Response of Saccharomyces cerevisiae Against Hypoxic Stress
Source: Front Microbiol. 2019 Jun 27;10:1398. doi: 10.3389/fmicb.2019.01398 (PMC6610297; doi:10.3389/fmicb.2019.01398)
Supplement: Supplementary file 3 [file Data_Sheet_1.zip › 9. GO.top.Down.xls]

id	term	category	pval	Enrichment_score	Gene
GO:0019379	sulfate assimilation, phosphoadenylyl sulfate reduction by phosphoadenylyl-sulfate reductase (thioredoxin)	biological_process	0	17.81904762	MET14; MET16; MET3
GO:0015986	ATP synthesis coupled proton transport	biological_process	2.34E-12	10.69142857	ATP14; ATP15; ATP16; ATP17; ATP18; ATP19; ATP3; ATP4; ATP5; ATP7; STV1; TIM11
GO:0099132	ATP hydrolysis coupled cation transmembrane transport	biological_process	3.68E-09	12.47333333	ATP14; ATP17; ATP18; ATP19; ATP4; ATP7; TIM11
GO:0019344	cysteine biosynthetic process	biological_process	5.37E-08	11.87936508	CYS3; MET14; MET16; MET17; MET3; MET30
GO:0032780	negative regulation of ATPase activity	biological_process	5.40E-07	14.2552381	HSP30; INH1; MRH1; YRO2
GO:0000096	sulfur amino acid metabolic process	biological_process	5.40E-07	14.2552381	MET14; MET2; MET3; MHT1
GO:0006099	tricarboxylic acid cycle	biological_process	2.95E-06	5.345714286	ACO1; DAL7; FUM1; IDH1; IDH2; MLS1; SDH2; SDH4; SHH3
GO:0009086	methionine biosynthetic process	biological_process	3.05E-06	5.93968254	MET1; MET14; MET16; MET2; MET3; MET30; MHT1; STR3
GO:0035786	protein complex oligomerization	biological_process	3.09E-06	11.87936508	ATP18; ATP19; ATP4; TIM11
GO:0000256	allantoin catabolic process	biological_process	3.09E-06	11.87936508	DAL3; DAL4; DAL7; DUR1%2C2
GO:0005756	mitochondrial proton-transporting ATP synthase, central stalk	cellular_component	0	17.81904762	ATP15; ATP16; ATP3
GO:0000274	mitochondrial proton-transporting ATP synthase, stator stalk	cellular_component	0	17.81904762	ATP4; ATP5; ATP7
GO:0005730	nucleolus	cellular_component	5.03E-07	2.344611529	ARX1; CGR1; CSL4; DBP2; DBP7; DHR2; EFG1; EFM1; ENP2; MAK5; MRH4; MRT4; MSS116; NOC3; NOP4; NOP53; NSR1; PUF6; RNT1; RPA49; RPF2; RRN11; RRP17; RRP40; RRP45; RRP8; RRP9; SNU13; SOF1; SPB1; SSF1; SSF2; UTP18; UTP21; UTP6
GO:0000276	mitochondrial proton-transporting ATP synthase complex, coupling factor F(o)	cellular_component	2.17E-06	9.899470899	ATP14; ATP17; ATP18; ATP19; TIM11
GO:0005887	integral component of plasma membrane	cellular_component	1.25E-05	3.50981241	DUR3; GAP1; GIT1; KCH1; MUP1; MUP3; OPT1; OPT2; PHO84; PHO89; SUL1; YHL008C; ZRT1
GO:0034388	Pwp2p-containing subcomplex of 90S preribosome	cellular_component	0.000133457	8.90952381	UTP18; UTP21; UTP6
GO:0005749	mitochondrial respiratory chain complex II, succinate dehydrogenase complex (ubiquinone)	cellular_component	0.000569012	6.682142857	SDH2; SDH4; SHH3
GO:0005886	plasma membrane	cellular_component	0.000682962	1.660717284	AQR1; CTR1; DAL4; DIP5; DUR3; FMP45; FRE1; FRE7; GAP1; GIT1; HSP12; HSP30; HXT13; HXT16; HXT17; HXT5; ITR1; MEP1; MEP2; MEP3; MRH1; MUP1; OPT2; PGA3; PHO89; PSR2; PTR2; PUT4; RAS1; RGS2; SUL1; TAT1; TRE1; YCT1; YNL194C; YOL019W; YRO2
GO:0000177	cytoplasmic exosome (RNase complex)	cellular_component	0.001560143	5.345714286	CSL4; RRP40; RRP45
GO:0005654	nucleoplasm	cellular_component	0.001571062	2.033045702	ARX1; DHR2; IMP4; IPI1; IPI3; MRT4; NOC3; NOP53; OPI1; PZF1; RNT1; RRP9; SNU13; SOF1; UTP18; UTP21; UTP6
GO:0046933	proton-transporting ATP synthase activity, rotational mechanism	molecular_function	3.09E-06	11.87936508	ATP15; ATP16; ATP3; ATP5
GO:0005216	ion channel activity	molecular_function	9.74E-06	13.36428571	HSP30; MRH1; YRO2
GO:0015078	hydrogen ion transmembrane transporter activity	molecular_function	5.64E-05	7.91957672	ATP18; ATP4; ATP7; TIM11
GO:0008519	ammonium transmembrane transporter activity	molecular_function	0.000297637	7.636734694	MEP1; MEP2; MEP3
GO:0005353	fructose transmembrane transporter activity	molecular_function	0.00101493	4.751746032	HXT13; HXT16; HXT17; HXT5
GO:0015578	mannose transmembrane transporter activity	molecular_function	0.00101493	4.751746032	HXT13; HXT16; HXT17; HXT5
GO:0030170	pyridoxal phosphate binding	molecular_function	0.001427085	3.118333333	ALT1; ARO9; BNA3; CHA1; CYS3; MET17; STR3
GO:0000977	RNA polymerase II regulatory region sequence-specific DNA binding	molecular_function	0.001905635	4.192717087	DAL80; GAT2; YHP1; YOX1
GO:0000987	proximal promoter sequence-specific DNA binding	molecular_function	0.003362208	4.454761905	MET31; MET32; MSN4
GO:0005351	sugar:proton symporter activity	molecular_function	0.003921771	3.181972789	HXT13; HXT16; HXT17; HXT5; ITR1
