# Supplementary material for: Multiple-Omics Techniques Reveal the Role of Glycerophospholipid Metabolic Pathway in the Response of Saccharomyces cerevisiae Against Hypoxic Stress
Source: Front Microbiol. 2019 Jun 27;10:1398. doi: 10.3389/fmicb.2019.01398 (PMC6610297; doi:10.3389/fmicb.2019.01398)
Supplement: Supplementary file 3 [file Data_Sheet_1.zip › 10. kegg enrichment-Hpx1-vs-Con21-Up.xls]

id	term	ListHits	ListTotal	PopHits	PopTotal	pval	padj	Enrichment_score	Gene
ko01230	Biosynthesis of amino acids	23	205	124	2048	0.000835602	0.007605838	1.853029111	ARG1; ARG3; ARG4; ARG5%2C6; ARG8; BAT1; CDC19; ENO2; GPM1; HIS4; HIS5; LEU1; LEU2; LEU4; LEU9; LYS21; PGK1; PYK2; RPE1; SER3; STR2; TAL1; TRP4
ko04113	Meiosis - yeast	21	205	126	2048	0.005402581	0.026472648	1.66504065	AMA1; CDC45; CLB5; CLN2; DDC1; GAL2; HXT3; IRR1; MAM1; MSN2; PDS1; RAD53; REC8; RED1; RME1; SMC1; SPO11; SPR3; SPS4; SSP1; TPK3
ko01200	Carbon metabolism	19	205	115	2048	0.008283774	0.035652665	1.650562036	ACS2; CDC19; EMI2; ENO2; ERG10; GPM1; IRC15; MAE1; MDH2; MET13; PGK1; PYK2; RPE1; SER3; SOL3; SOL4; TAL1; YDR248C; YLR446W
ko00010	Glycolysis / Gluconeogenesis	18	205	57	2048	9.23E-07	1.36E-05	3.154813864	ACS2; ADH4; ADH5; ADH6; ALD5; ALD6; CDC19; EMI2; ENO2; GPM1; IRC15; PDC1; PGK1; PGM1; PGM2; PYK2; THI3; YLR446W
ko00620	Pyruvate metabolism	15	205	39	2048	2.70E-07	4.41E-06	3.842401501	ACC1; ACS2; ALD5; ALD6; CDC19; DLD2; ERG10; HFA1; IRC15; LEU4; LEU9; LYS21; MAE1; MDH2; PYK2
ko00100	Steroid biosynthesis	14	205	17	2048	7.16E-14	1.31E-12	8.227259684	ARE1; ARE2; ERG1; ERG2; ERG24; ERG25; ERG26; ERG27; ERG3; ERG4; ERG5; ERG6; ERG7; ERG9
ko00230	Purine metabolism	13	205	98	2048	0.104989825	0.214354226	1.325236436	APA2; CDC19; GUK1; IMD2; PGM1; PGM2; POL1; POL12; POL2; PRI2; PYK2; RNR1; RNR2
ko04011	MAPK signaling pathway - yeast	12	205	114	2048	0.350924886	0.455286376	1.051604621	CLB5; CLN2; FAR1; GPD2; MF(ALPHA)1; MF(ALPHA)2; MSN2; PKH1; ROM1; STE3; TEC1; YPS1
ko00240	Pyrimidine metabolism	11	205	73	2048	0.05487137	0.128451805	1.505379218	CDC21; CDC8; CPA2; DUT1; POL1; POL12; POL2; PRI2; RNR1; RNR2; URA4
ko04111	Cell cycle - yeast	11	205	122	2048	0.573708867	0.65242484	0.900759696	CDC45; CLB5; CLN2; DDC1; FAR1; IRR1; KCC4; PDS1; RAD53; RFX1; SMC1
ko00900	Terpenoid backbone biosynthesis	8	205	19	2048	3.22E-05	0.000430195	4.206418485	ERG10; ERG12; ERG13; ERG20; ERG8; HMG1; MVD1; RAM2
ko00520	Amino sugar and nucleotide sugar metabolism	8	205	32	2048	0.0030533	0.018701464	2.497560976	CTS2; EMI2; GAL7; GNA1; PGM1; PGM2; PMI40; YLR446W
ko01210	2-Oxocarboxylic acid metabolism	8	205	35	2048	0.005887565	0.027918453	2.283484321	ARG5%2C6; ARG8; BAT1; LEU1; LEU2; LEU4; LEU9; LYS21
ko00500	Starch and sucrose metabolism	8	205	40	2048	0.014649512	0.05008089	1.99804878	EMI2; GLC3; PGM1; PGM2; TPS1; TPS2; TSL1; YLR446W
ko00380	Tryptophan metabolism	7	205	17	2048	9.67E-05	0.001093447	4.113629842	ALD5; ALD6; BNA1; BNA2; BNA4; BNA5; ERG10
ko01212	Fatty acid metabolism	7	205	22	2048	0.000815613	0.007605838	3.178713969	ACC1; ELO1; ERG10; ETR1; FAS1; FAS2; HFA1
ko00561	Glycerolipid metabolism	7	205	26	2048	0.002797413	0.017879117	2.689681051	ADH6; ALD5; ALD6; ALE1; DPP1; LRO1; PAH1
ko00030	Pentose phosphate pathway	7	205	28	2048	0.004665977	0.02449638	2.497560976	PGM1; PGM2; RPE1; SOL3; SOL4; TAL1; YDR248C
ko00564	Glycerophospholipid metabolism	7	205	37	2048	0.026372706	0.082484847	1.890046144	ALE1; CKI1; CPT1; DPP1; GPD2; PAH1; PLB2
ko00280	Valine, leucine and isoleucine degradation	6	205	13	2048	9.26E-05	0.001093447	4.610881801	ALD5; ALD6; BAT1; ERG10; ERG13; IRC15
ko03030	DNA replication	6	205	31	2048	0.02962751	0.087104881	1.933595594	CDC9; POL1; POL12; POL2; POL30; PRI2
ko04141	Protein processing in endoplasmic reticulum	6	205	86	2048	0.775044174	0.825590533	0.696993761	CWH41; EUG1; HRD1; MPD1; SAR1; SEC61
ko00640	Propanoate metabolism	5	205	13	2048	0.000879587	0.007605838	3.842401501	ACC1; ACS2; ERG10; HFA1; IRC15
ko00290	Valine, leucine and isoleucine biosynthesis	5	205	13	2048	0.000879587	0.007605838	3.842401501	BAT1; LEU1; LEU2; LEU4; LEU9
ko00340	Histidine metabolism	5	205	14	2048	0.001412127	0.010925401	3.567944251	ALD5; ALD6; HIS4; HIS5; YNL092W
ko00220	Arginine biosynthesis	5	205	17	2048	0.004497677	0.024487353	2.93830703	ARG1; ARG3; ARG4; ARG5%2C6; ARG8
ko00071	Fatty acid degradation	5	205	19	2048	0.008310898	0.035652665	2.629011553	ADH4; ADH5; ALD5; ALD6; ERG10
ko00052	Galactose metabolism	5	205	24	2048	0.026975455	0.082612332	2.081300813	EMI2; GAL7; PGM1; PGM2; YLR446W
ko00250	Alanine, aspartate and glutamate metabolism	5	205	30	2048	0.071999159	0.160361764	1.66504065	ARG1; ARG4; ASP3-3; ASP3-4; CPA2
ko04152	AMPK signaling pathway	5	205	35	2048	0.13027154	0.245467545	1.4271777	ACC1; HFA1; HMG1; IZH1; PKH1
ko00270	Cysteine and methionine metabolism	5	205	41	2048	0.22173085	0.343099316	1.218322427	BAT1; MDH2; MRI1; STR2; YKG9
ko00625	Chloroalkane and chloroalkene degradation	4	205	10	2048	0.001586162	0.01165829	3.996097561	ADH4; ADH5; ALD5; ALD6
ko00061	Fatty acid biosynthesis	4	205	11	2048	0.002673374	0.017862999	3.632815965	ACC1; FAS1; FAS2; HFA1
ko00521	Streptomycin biosynthesis	4	205	11	2048	0.002673374	0.017862999	3.632815965	EMI2; PGM1; PGM2; YLR446W
ko04020	Calcium signaling pathway	4	205	15	2048	0.012439244	0.043537355	2.664065041	AAC1; AAC3; CMP2; TPK3
ko00040	Pentose and glucuronate interconversions	4	205	15	2048	0.012439244	0.043537355	2.664065041	ADH6; ALD5; ALD6; RPE1
ko00670	One carbon pool by folate	4	205	15	2048	0.012439244	0.043537355	2.664065041	CDC21; DFR1; FMT1; MET13
ko00760	Nicotinate and nicotinamide metabolism	4	205	20	2048	0.042508519	0.113613678	1.99804878	BNA6; HST2; NRK1; SIR2
ko03430	Mismatch repair	4	205	20	2048	0.042508519	0.113613678	1.99804878	CDC9; MSH2; PMS1; POL30
ko00680	Methane metabolism	4	205	28	2048	0.141141799	0.255768551	1.4271777	ACS2; ENO2; GPM1; SER3
ko03420	Nucleotide excision repair	4	205	37	2048	0.309445216	0.421189322	1.080026368	CDC9; POL2; POL30; RAD14
ko04110	Cell cycle	4	205	50	2048	0.571773244	0.65242484	0.799219512	CDC45; IRR1; POL30; SMC1
ko01220	Degradation of aromatic compounds	3	205	8	2048	0.004939215	0.025036713	3.746341463	ADH4; ADH5; ADH6
ko00650	Butanoate metabolism	3	205	9	2048	0.008200306	0.035652665	3.330081301	BDH2; ERG10; ERG13
ko00720	Carbon fixation pathways in prokaryotes	3	205	12	2048	0.025324432	0.081562093	2.497560976	ACS2; ERG10; MET13
ko00514	Other types of O-glycan biosynthesis	3	205	13	2048	0.033780543	0.097367449	2.305440901	PMT3; PMT5; PMT6
ko00350	Tyrosine metabolism	3	205	14	2048	0.043687699	0.11468021	2.140766551	ADH4; ADH5; HIS5
ko00310	Lysine degradation	3	205	15	2048	0.055050774	0.128451805	1.99804878	ALD5; ALD6; ERG10
ko00770	Pantothenate and CoA biosynthesis	3	205	15	2048	0.055050774	0.128451805	1.99804878	BAT1; CAB1; LYS5
ko04022	cGMP-PKG signaling pathway	3	205	16	2048	0.067850302	0.153446067	1.873170732	AAC1; AAC3; CMP2
ko04214	Apoptosis - fly	3	205	16	2048	0.067850302	0.153446067	1.873170732	RAS2; TSA1; TSA2
ko00860	Porphyrin and chlorophyll metabolism	3	205	17	2048	0.082045296	0.172295122	1.762984218	HEM13; HEM15; HEM2
ko03410	Base excision repair	3	205	18	2048	0.097576219	0.202024003	1.66504065	CDC9; POL2; POL30
ko00710	Carbon fixation in photosynthetic organisms	3	205	19	2048	0.114367978	0.218338868	1.577406932	MDH2; PGK1; RPE1
ko04014	Ras signaling pathway	3	205	21	2048	0.151373224	0.255768551	1.4271777	RAS2; TPK3; VPS21
ko00051	Fructose and mannose metabolism	3	205	23	2048	0.192256152	0.307191895	1.303075292	EMI2; PMI40; YLR446W
ko04010	MAPK signaling pathway	3	205	24	2048	0.213876346	0.334466201	1.248780488	CMP2; RAS2; TPK3
ko00480	Glutathione metabolism	3	205	24	2048	0.213876346	0.334466201	1.248780488	GTT1; RNR1; RNR2
ko04066	HIF-1 signaling pathway	3	205	25	2048	0.236131351	0.346687527	1.198829268	EMI2; ENO2; YLR446W
ko04071	Sphingolipid signaling pathway	3	205	25	2048	0.236131351	0.346687527	1.198829268	PKH1; RAS2; YSR3
ko00630	Glyoxylate and dicarboxylate metabolism	3	205	26	2048	0.258908404	0.3731327	1.15272045	ERG10; IRC15; MDH2
ko00510	N-Glycan biosynthesis	3	205	30	2048	0.35307923	0.455286376	0.99902439	ALG14; CWH41; SEC59
ko00260	Glycine, serine and threonine metabolism	3	205	34	2048	0.447538012	0.552841074	0.881492109	GPM1; IRC15; SER3
ko04146	Peroxisome	3	205	38	2048	0.537389595	0.637066698	0.788703466	ERG12; PEX1; SYM1
ko04114	Oocyte meiosis	3	205	40	2048	0.579508643	0.65242484	0.749268293	CMP2; SMC1; TPK3
ko04150	mTOR signaling pathway	3	205	41	2048	0.599736814	0.667888724	0.730993456	ATG1; PKH1; RAS2
ko00254	Aflatoxin biosynthesis	2	205	2	2048	0	0	9.990243902	ACC1; HFA1
ko00909	Sesquiterpenoid and triterpenoid biosynthesis	2	205	2	2048	0	0	9.990243902	ERG1; ERG9
ko00072	Synthesis and degradation of ketone bodies	2	205	2	2048	0	0	9.990243902	ERG10; ERG13
ko00791	Atrazine degradation	2	205	3	2048	0.000989753	0.008082979	6.660162602	DDI2; DDI3
ko00053	Ascorbate and aldarate metabolism	2	205	4	2048	0.003665714	0.020725385	4.995121951	ALD5; ALD6
ko00903	Limonene and pinene degradation	2	205	4	2048	0.003665714	0.020725385	4.995121951	ALD5; ALD6
ko00524	Neomycin, kanamycin and gentamicin biosynthesis	2	205	5	2048	0.00848873	0.035652665	3.996097561	EMI2; YLR446W
ko00626	Naphthalene degradation	2	205	6	2048	0.015732303	0.052560193	3.330081301	ADH4; ADH5
ko00565	Ether lipid metabolism	2	205	7	2048	0.025522832	0.081562093	2.854355401	ALE1; CPT1
ko00460	Cyanoamino acid metabolism	2	205	8	2048	0.037873001	0.105043985	2.497560976	ASP3-3; ASP3-4
ko00062	Fatty acid elongation	2	205	8	2048	0.037873001	0.105043985	2.497560976	ELO1; ETR1
ko00980	Metabolism of xenobiotics by cytochrome P450	2	205	9	2048	0.052709349	0.128451805	2.220054201	ADH5; GTT1
ko00982	Drug metabolism - cytochrome P450	2	205	9	2048	0.052709349	0.128451805	2.220054201	ADH5; GTT1
ko00627	Aminobenzoate degradation	2	205	9	2048	0.052709349	0.128451805	2.220054201	DIA3; PHO5
ko04370	VEGF signaling pathway	2	205	12	2048	0.11055534	0.218338868	1.66504065	CMP2; RAS2
ko00750	Vitamin B6 metabolism	2	205	12	2048	0.11055534	0.218338868	1.66504065	SNO1; SNZ1
ko00410	beta-Alanine metabolism	2	205	13	2048	0.133587779	0.245467545	1.5369606	ALD5; ALD6
ko04540	Gap junction	2	205	13	2048	0.133587779	0.245467545	1.5369606	RAS2; TPK3
ko04210	Apoptosis	2	205	15	2048	0.183869786	0.302024153	1.33203252	PKH1; RAS2
ko04140	Regulation of autophagy	2	205	17	2048	0.238200274	0.346687527	1.175322812	ATG1; ATG11
ko04310	Wnt signaling pathway	2	205	17	2048	0.238200274	0.346687527	1.175322812	CMP2; TPK3
ko00400	Phenylalanine, tyrosine and tryptophan biosynthesis	2	205	17	2048	0.238200274	0.346687527	1.175322812	HIS5; TRP4
ko02020	Two-component system	2	205	19	2048	0.294817042	0.412743858	1.051604621	ERG10; MAE1
ko00330	Arginine and proline metabolism	2	205	21	2048	0.352176974	0.455286376	0.9514518	ALD5; ALD6
ko04068	FoxO signaling pathway	2	205	21	2048	0.352176974	0.455286376	0.9514518	PKH1; RAS2
ko00563	Glycosylphosphatidylinositol(GPI)-anchor biosynthesis	2	205	25	2048	0.464240148	0.568694181	0.799219512	GPI16; MCD4
ko00020	Citrate cycle (TCA cycle)	2	205	32	2048	0.635901463	0.702838459	0.624390244	IRC15; MDH2
ko04151	PI3K-Akt signaling pathway	2	205	33	2048	0.657072388	0.720818217	0.605469327	PKH1; RAS2
ko04145	Phagosome	2	205	36	2048	0.715229591	0.773079043	0.55501355	SEC61; VPS21
ko04139	Regulation of mitophagy - yeast	2	205	41	2048	0.794866455	0.840614164	0.487328971	ATG1; ATG11
ko04120	Ubiquitin mediated proteolysis	2	205	47	2048	0.865132212	0.901946349	0.425116762	HRD1; UBC12
ko00190	Oxidative phosphorylation	2	205	71	2048	0.979411604	0.996190004	0.281415321	COX5B; PMA2
ko04144	Endocytosis	2	205	74	2048	0.984000576	0.996190004	0.270006592	UBP5; VPS21
ko00362	Benzoate degradation	1	205	1	2048	0	0	9.990243902	ERG10
ko00361	Chlorocyclohexane and chlorobenzene degradation	1	205	1	2048	0	0	9.990243902	YDL086W
ko00364	Fluorobenzoate degradation	1	205	1	2048	0	0	9.990243902	YDL086W
ko00623	Toluene degradation	1	205	1	2048	0	0	9.990243902	YDL086W
ko00930	Caprolactam degradation	1	205	2	2048	0.009975536	0.037600097	4.995121951	ADH6
ko00140	Steroid hormone biosynthesis	1	205	2	2048	0.009975536	0.037600097	4.995121951	DFG10
ko00401	Novobiocin biosynthesis	1	205	2	2048	0.009975536	0.037600097	4.995121951	HIS5
ko00940	Phenylpropanoid biosynthesis	1	205	2	2048	0.009975536	0.037600097	4.995121951	PAD1
ko00660	C5-Branched dibasic acid metabolism	1	205	3	2048	0.027947102	0.083841307	3.330081301	LEU2
ko00440	Phosphonate and phosphinate metabolism	1	205	4	2048	0.05222849	0.128451805	2.497560976	CPT1
ko00830	Retinol metabolism	1	205	5	2048	0.081388331	0.172295122	1.99804878	ADH5
ko00960	Tropane, piperidine and pyridine alkaloid biosynthesis	1	205	5	2048	0.081388331	0.172295122	1.99804878	HIS5
ko04340	Hedgehog signaling pathway	1	205	5	2048	0.081388331	0.172295122	1.99804878	TPK3
ko00780	Biotin metabolism	1	205	6	2048	0.114216345	0.218338868	1.66504065	BIO3
ko04550	Signaling pathways regulating pluripotency of stem cells	1	205	6	2048	0.114216345	0.218338868	1.66504065	RAS2
ko00983	Drug metabolism - other enzymes	1	205	7	2048	0.14969375	0.255768551	1.4271777	IMD2
ko00910	Nitrogen metabolism	1	205	7	2048	0.14969375	0.255768551	1.4271777	NCE103
ko00130	Ubiquinone and other terpenoid-quinone biosynthesis	1	205	7	2048	0.14969375	0.255768551	1.4271777	PAD1
ko04115	p53 signaling pathway	1	205	7	2048	0.14969375	0.255768551	1.4271777	RNR2
ko04341	Hedgehog signaling pathway - fly	1	205	7	2048	0.14969375	0.255768551	1.4271777	TPK3
ko00790	Folate biosynthesis	1	205	8	2048	0.186967333	0.302024153	1.248780488	DFR1
ko00740	Riboflavin metabolism	1	205	8	2048	0.186967333	0.302024153	1.248780488	RIB5
ko04392	Hippo signaling pathway -multiple species	1	205	8	2048	0.186967333	0.302024153	1.248780488	TEC1
ko04012	ErbB signaling pathway	1	205	9	2048	0.225326757	0.345031596	1.1100271	RAS2
ko04391	Hippo signaling pathway - fly	1	205	10	2048	0.264184721	0.373414943	0.99902439	TEC1
ko00730	Thiamine metabolism	1	205	10	2048	0.264184721	0.373414943	0.99902439	THI4
ko01040	Biosynthesis of unsaturated fatty acids	1	205	11	2048	0.303059634	0.416352955	0.908203991	ELO1
ko00360	Phenylalanine metabolism	1	205	11	2048	0.303059634	0.416352955	0.908203991	HIS5
ko00300	Lysine biosynthesis	1	205	12	2048	0.341560493	0.455286376	0.832520325	LYS21
ko00450	Selenocompound metabolism	1	205	12	2048	0.341560493	0.455286376	0.832520325	STR2
ko04015	Rap1 signaling pathway	1	205	13	2048	0.379373714	0.480758068	0.7684803	RAS2
ko04390	Hippo signaling pathway	1	205	13	2048	0.379373714	0.480758068	0.7684803	TEC1
ko00920	Sulfur metabolism	1	205	14	2048	0.416251669	0.518550808	0.71358885	STR2
ko00600	Sphingolipid metabolism	1	205	14	2048	0.416251669	0.518550808	0.71358885	YSR3
ko04510	Focal adhesion	1	205	16	2048	0.486482615	0.581406053	0.624390244	PKH1
ko04072	Phospholipase D signaling pathway	1	205	16	2048	0.486482615	0.581406053	0.624390244	RAS2
ko04024	cAMP signaling pathway	1	205	16	2048	0.486482615	0.581406053	0.624390244	TPK3
ko03460	Fanconi anemia pathway	1	205	18	2048	0.551244658	0.643118768	0.55501355	PMS1
ko04013	MAPK signaling pathway - fly	1	205	18	2048	0.551244658	0.643118768	0.55501355	RAS2
ko04530	Tight junction	1	205	19	2048	0.581412613	0.65242484	0.525802311	RAS2
ko03440	Homologous recombination	1	205	19	2048	0.581412613	0.65242484	0.525802311	RDH54
ko03060	Protein export	1	205	22	2048	0.662866709	0.721788194	0.454101996	SEC61
ko04810	Regulation of actin cytoskeleton	1	205	25	2048	0.73114063	0.78450856	0.399609756	RAS2
ko00513	Various types of N-glycan biosynthesis	1	205	30	2048	0.818870304	0.859813819	0.33300813	ALG14
ko00970	Aminoacyl-tRNA biosynthesis	1	205	38	2048	0.907103753	0.939044026	0.262901155	FMT1
ko03015	mRNA surveillance pathway	1	205	46	2048	0.95390024	0.980582764	0.217179215	PTI1
ko03018	RNA degradation	1	205	62	2048	0.989413201	0.996190004	0.161132966	ENO2
ko03040	Spliceosome	1	205	74	2048	0.996642375	0.996642375	0.135003296	PRP11
