# Supplementary material for: Multiple-Omics Techniques Reveal the Role of Glycerophospholipid Metabolic Pathway in the Response of Saccharomyces cerevisiae Against Hypoxic Stress
Source: Front Microbiol. 2019 Jun 27;10:1398. doi: 10.3389/fmicb.2019.01398 (PMC6610297; doi:10.3389/fmicb.2019.01398)
Supplement: Supplementary file 3 [file Data_Sheet_1.zip › 11. kegg enrichment-Hpx1-vs-Con21-Down.xls]

id	term	ListHits	ListTotal	PopHits	PopTotal	pval	padj	Enrichment_score	Gene
ko01200	Carbon metabolism	22	115	115	2048	2.59E-08	2.84E-06	3.406880907	ACO1; AGX1; ALT1; CHA1; DAL7; ERR3; FDH1; FUM1; GND2; IDH1; IDH2; MET17; MLS1; NQM1; PCK1; PYC1; SDH2; SDH4; SER33; SFA1; SHH3; TKL2
ko01230	Biosynthesis of amino acids	16	115	124	2048	0.000367322	0.0043539	2.297896213	ACO1; ALT1; BAT2; CHA1; CYS3; ERR3; GLN1; IDH1; IDH2; MET17; NQM1; PYC1; SER33; STR3; TKL2; YHR033W
ko00190	Oxidative phosphorylation	15	115	71	2048	8.24E-07	4.53E-05	3.76240049	ATP14; ATP15; ATP16; ATP17; ATP18; ATP19; ATP3; ATP4; ATP5; ATP7; SDH2; SDH4; SHH3; STV1; TIM11
ko00020	Citrate cycle (TCA cycle)	9	115	32	2048	4.78E-06	0.00017536	5.008695652	ACO1; FUM1; IDH1; IDH2; PCK1; PYC1; SDH2; SDH4; SHH3
ko00620	Pyruvate metabolism	8	115	39	2048	0.000206668	0.003247645	3.653065775	ALD4; DAL7; DLD1; FUM1; GRE2; MLS1; PCK1; PYC1
ko00270	Cysteine and methionine metabolism	8	115	41	2048	0.000310562	0.004270224	3.474867444	BAT2; CHA1; CYS3; GSH1; MET17; MET2; MHT1; STR3
ko03008	Ribosome biogenesis in eukaryotes	7	115	73	2048	0.048698749	0.127544344	1.707683145	IMP4; NOP4; RNT1; SNU13; UTP18; UTP21; UTP6
ko04113	Meiosis - yeast	7	115	126	2048	0.412825246	0.495291934	0.989371981	HXT13; HXT16; HXT17; HXT5; MSN4; PPZ1; SOK2
ko00630	Glyoxylate and dicarboxylate metabolism	6	115	26	2048	0.000395809	0.0043539	4.109698997	ACO1; AGX1; DAL7; FDH1; GLN1; MLS1
ko03040	Spliceosome	6	115	74	2048	0.117515784	0.239384005	1.443948296	DBP2; MUD2; SNU13; SSA3; SSA4; YHC1
ko04011	MAPK signaling pathway - yeast	6	115	114	2048	0.461311636	0.539832765	0.937299771	CLB1; CLN1; GRE2; MSN4; SLT2; STE2
ko00920	Sulfur metabolism	5	115	14	2048	5.71E-05	0.00125727	6.360248447	CYC1; MET14; MET16; MET17; MET3
ko00220	Arginine biosynthesis	5	115	17	2048	0.000204814	0.003247645	5.237851662	ALT1; DUR1%2C2; GDH1; GDH3; GLN1
ko00680	Methane metabolism	5	115	28	2048	0.003745543	0.029429266	3.180124224	AGX1; ERR3; FDH1; SER33; SFA1
ko00250	Alanine, aspartate and glutamate metabolism	5	115	30	2048	0.005383564	0.037012005	2.968115942	AGX1; ALT1; GDH1; GDH3; GLN1
ko00260	Glycine, serine and threonine metabolism	5	115	34	2048	0.010146211	0.048525357	2.618925831	AGX1; CHA1; CHO1; CYS3; SER33
ko01210	2-Oxocarboxylic acid metabolism	5	115	35	2048	0.01169665	0.053609644	2.544099379	ACO1; ALT1; BAT2; IDH1; IDH2
ko03018	RNA degradation	5	115	62	2048	0.130917495	0.252647798	1.436185133	CSL4; ERR3; NOT5; RRP40; RRP45
ko00230	Purine metabolism	5	115	98	2048	0.475991876	0.551148488	0.908606921	DAL3; MET14; MET3; PDE2; RPA49
ko00910	Nitrogen metabolism	4	115	7	2048	9.84E-06	0.00027064	10.17639752	GDH1; GDH3; GLN1; YJR149W
ko04010	MAPK signaling pathway	4	115	24	2048	0.009201627	0.046008136	2.968115942	RAS1; SLT2; SSA3; SSA4
ko00010	Glycolysis / Gluconeogenesis	4	115	57	2048	0.213070566	0.325524475	1.249733028	ALD4; ERR3; PCK1; SFA1
ko04141	Protein processing in endoplasmic reticulum	4	115	86	2048	0.53647337	0.596081522	0.828311426	HSP26; SSA3; SSA4; YDJ1
ko04111	Cell cycle - yeast	4	115	122	2048	0.829212067	0.852461003	0.583891661	CLB1; CLN1; MET30; PCL1
ko00720	Carbon fixation pathways in prokaryotes	3	115	12	2048	0.003288415	0.027825049	4.452173913	ACO1; FUM1; PYC1
ko00450	Selenocompound metabolism	3	115	12	2048	0.003288415	0.027825049	4.452173913	CYS3; MET3; STR3
ko00280	Valine, leucine and isoleucine degradation	3	115	13	2048	0.004546162	0.03333852	4.109698997	ALD4; BAT2; POT1
ko00071	Fatty acid degradation	3	115	19	2048	0.018974654	0.071972825	2.811899314	ALD4; POT1; SFA1
ko00710	Carbon fixation in photosynthetic organisms	3	115	19	2048	0.018974654	0.071972825	2.811899314	ALT1; PCK1; TKL2
ko00330	Arginine and proline metabolism	3	115	21	2048	0.026871065	0.093191655	2.544099379	ALD4; PUT1; YHR033W
ko00051	Fructose and mannose metabolism	3	115	23	2048	0.036474242	0.111449072	2.322873346	DSF1; MAN2; PSA1
ko00030	Pentose phosphate pathway	3	115	28	2048	0.068097198	0.162841125	1.908074534	GND2; NQM1; TKL2
ko00564	Glycerophospholipid metabolism	3	115	37	2048	0.150347337	0.271118148	1.443948296	CDS1; CHO1; CHO2
ko00500	Starch and sucrose metabolism	3	115	40	2048	0.18367561	0.292816191	1.335652174	EXG1; MAL12; MAL32
ko00625	Chloroalkane and chloroalkene degradation	2	115	10	2048	0.01548761	0.068145484	3.56173913	ALD4; SFA1
ko00360	Phenylalanine metabolism	2	115	11	2048	0.020436447	0.074933639	3.237944664	ARO10; ARO9
ko00290	Valine, leucine and isoleucine biosynthesis	2	115	13	2048	0.032634346	0.102565089	2.739799331	BAT2; CHA1
ko04540	Gap junction	2	115	13	2048	0.032634346	0.102565089	2.739799331	RAS1; SLT2
ko00350	Tyrosine metabolism	2	115	14	2048	0.039873155	0.113984897	2.544099379	ARO9; SFA1
ko00040	Pentose and glucuronate interconversions	2	115	15	2048	0.047853402	0.127544344	2.374492754	ALD4; XYL2
ko04210	Apoptosis	2	115	15	2048	0.047853402	0.127544344	2.374492754	CYC1; RAS1
ko04214	Apoptosis - fly	2	115	16	2048	0.056554103	0.141385258	2.226086957	CYC1; RAS1
ko00380	Tryptophan metabolism	2	115	17	2048	0.065949685	0.161210342	2.095140665	ALD4; BNA3
ko02020	Two-component system	2	115	19	2048	0.086705086	0.187411976	1.874599542	CYC1; GLN1
ko04068	FoxO signaling pathway	2	115	21	2048	0.109852193	0.227995117	1.696066253	HMT1; RAS1
ko00480	Glutathione metabolism	2	115	24	2048	0.148403278	0.271118148	1.484057971	GND2; GSH1
ko00052	Galactose metabolism	2	115	24	2048	0.148403278	0.271118148	1.484057971	MAL12; MAL32
ko04810	Regulation of actin cytoskeleton	2	115	25	2048	0.162119093	0.271661611	1.424695652	PPZ1; RAS1
ko00520	Amino sugar and nucleotide sugar metabolism	2	115	32	2048	0.266296758	0.359685602	1.113043478	PGA3; PSA1
ko04146	Peroxisome	2	115	38	2048	0.360666745	0.450833432	0.937299771	AGX1; POT1
ko03015	mRNA surveillance pathway	2	115	46	2048	0.483092743	0.553543768	0.774291115	HRP1; PPZ1
ko04144	Endocytosis	2	115	74	2048	0.79741914	0.827510429	0.481316099	SSA3; SSA4
ko01051	Biosynthesis of ansamycins	1	115	2	2048	0.003127195	0.027825049	8.904347826	TKL2
ko04215	Apoptosis - multiple species	1	115	3	2048	0.009036155	0.046008136	5.936231884	CYC1
ko00791	Atrazine degradation	1	115	3	2048	0.009036155	0.046008136	5.936231884	DUR1%2C2
ko00261	Monobactam biosynthesis	1	115	3	2048	0.009036155	0.046008136	5.936231884	MET3
ko00592	alpha-Linolenic acid metabolism	1	115	3	2048	0.009036155	0.046008136	5.936231884	POT1
ko00332	Carbapenem biosynthesis	1	115	3	2048	0.009036155	0.046008136	5.936231884	YHR033W
ko00053	Ascorbate and aldarate metabolism	1	115	4	2048	0.017409832	0.070928945	4.452173913	ALD4
ko00903	Limonene and pinene degradation	1	115	4	2048	0.017409832	0.070928945	4.452173913	ALD4
ko00960	Tropane, piperidine and pyridine alkaloid biosynthesis	1	115	5	2048	0.027957497	0.093191655	3.56173913	ARO9
ko00830	Retinol metabolism	1	115	5	2048	0.027957497	0.093191655	3.56173913	SFA1
ko04550	Signaling pathways regulating pluripotency of stem cells	1	115	6	2048	0.040412827	0.113984897	2.968115942	RAS1
ko00626	Naphthalene degradation	1	115	6	2048	0.040412827	0.113984897	2.968115942	SFA1
ko04115	p53 signaling pathway	1	115	7	2048	0.054532122	0.139500776	2.544099379	CYC1
ko01220	Degradation of aromatic compounds	1	115	8	2048	0.070092631	0.164046583	2.226086957	SFA1
ko04012	ErbB signaling pathway	1	115	9	2048	0.086891007	0.187411976	1.978743961	RAS1
ko00980	Metabolism of xenobiotics by cytochrome P450	1	115	9	2048	0.086891007	0.187411976	1.978743961	SFA1
ko00982	Drug metabolism - cytochrome P450	1	115	9	2048	0.086891007	0.187411976	1.978743961	SFA1
ko00730	Thiamine metabolism	1	115	10	2048	0.104741857	0.221569312	1.780869565	THI11
ko00521	Streptomycin biosynthesis	1	115	11	2048	0.123476392	0.242542913	1.618972332	INO1
ko01040	Biosynthesis of unsaturated fatty acids	1	115	11	2048	0.123476392	0.242542913	1.618972332	POT1
ko04370	VEGF signaling pathway	1	115	12	2048	0.142941179	0.271095339	1.484057971	RAS1
ko00410	beta-Alanine metabolism	1	115	13	2048	0.162996967	0.271661611	1.369899666	ALD4
ko00640	Propanoate metabolism	1	115	13	2048	0.162996967	0.271661611	1.369899666	GRE2
ko04390	Hippo signaling pathway	1	115	13	2048	0.162996967	0.271661611	1.369899666	PPZ1
ko04015	Rap1 signaling pathway	1	115	13	2048	0.162996967	0.271661611	1.369899666	RAS1
ko00340	Histidine metabolism	1	115	14	2048	0.183517602	0.292816191	1.272049689	ALD4
ko00600	Sphingolipid metabolism	1	115	14	2048	0.183517602	0.292816191	1.272049689	SUR2
ko00310	Lysine degradation	1	115	15	2048	0.204389017	0.316659041	1.187246377	ALD4
ko00770	Pantothenate and CoA biosynthesis	1	115	15	2048	0.204389017	0.316659041	1.187246377	BAT2
ko04022	cGMP-PKG signaling pathway	1	115	16	2048	0.225508291	0.326393579	1.113043478	PPZ1
ko04024	cAMP signaling pathway	1	115	16	2048	0.225508291	0.326393579	1.113043478	PPZ1
ko04510	Focal adhesion	1	115	16	2048	0.225508291	0.326393579	1.113043478	PPZ1
ko04072	Phospholipase D signaling pathway	1	115	16	2048	0.225508291	0.326393579	1.113043478	RAS1
ko00400	Phenylalanine, tyrosine and tryptophan biosynthesis	1	115	17	2048	0.246782771	0.348026985	1.047570332	ARO9
ko00860	Porphyrin and chlorophyll metabolism	1	115	17	2048	0.246782771	0.348026985	1.047570332	MET1
ko00562	Inositol phosphate metabolism	1	115	18	2048	0.268129267	0.359685602	0.989371981	INO1
ko04013	MAPK signaling pathway - fly	1	115	18	2048	0.268129267	0.359685602	0.989371981	RAS1
ko04142	Lysosome	1	115	18	2048	0.268129267	0.359685602	0.989371981	STV1
ko04070	Phosphatidylinositol signaling system	1	115	19	2048	0.289473288	0.379072163	0.937299771	CDS1
ko04530	Tight junction	1	115	19	2048	0.289473288	0.379072163	0.937299771	RAS1
ko00760	Nicotinate and nicotinamide metabolism	1	115	20	2048	0.310748348	0.402144921	0.890434783	ISN1
ko04014	Ras signaling pathway	1	115	21	2048	0.331895312	0.42451726	0.848033126	RAS1
ko01212	Fatty acid metabolism	1	115	22	2048	0.352861791	0.446147092	0.809486166	POT1
ko04066	HIF-1 signaling pathway	1	115	25	2048	0.414244163	0.495291934	0.712347826	ERR3
ko04071	Sphingolipid signaling pathway	1	115	25	2048	0.414244163	0.495291934	0.712347826	RAS1
ko00563	Glycosylphosphatidylinositol(GPI)-anchor biosynthesis	1	115	25	2048	0.414244163	0.495291934	0.712347826	SPT14
ko00561	Glycerolipid metabolism	1	115	26	2048	0.434080993	0.513429132	0.684949833	ALD4
ko00513	Various types of N-glycan biosynthesis	1	115	30	2048	0.509628013	0.572031443	0.593623188	KTR6
ko03020	RNA polymerase	1	115	30	2048	0.509628013	0.572031443	0.593623188	RPA49
ko04151	PI3K-Akt signaling pathway	1	115	33	2048	0.561856953	0.618042649	0.539657444	RAS1
ko04145	Phagosome	1	115	36	2048	0.61003876	0.664398649	0.49468599	STV1
ko04114	Oocyte meiosis	1	115	40	2048	0.667925396	0.720311702	0.445217391	PPZ1
ko04150	mTOR signaling pathway	1	115	41	2048	0.681279734	0.720584334	0.434358431	RAS1
ko04139	Regulation of mitophagy - yeast	1	115	41	2048	0.681279734	0.720584334	0.434358431	SLT2
ko04120	Ubiquitin mediated proteolysis	1	115	47	2048	0.752480218	0.788312609	0.378908418	MET30
ko00240	Pyrimidine metabolism	1	115	73	2048	0.924995506	0.942125052	0.243954735	RPA49
ko03013	RNA transport	1	115	85	2048	0.958435406	0.967228391	0.209514066	RPM2
ko03010	Ribosome	1	115	166	2048	0.999472157	0.999472157	0.107281299	MRPL40
