# Supplementary material for: Multiple-Omics Techniques Reveal the Role of Glycerophospholipid Metabolic Pathway in the Response of Saccharomyces cerevisiae Against Hypoxic Stress
Source: Front Microbiol. 2019 Jun 27;10:1398. doi: 10.3389/fmicb.2019.01398 (PMC6610297; doi:10.3389/fmicb.2019.01398)
Supplement: Supplementary file 3 [file Data_Sheet_1.zip › 14. KEGG top Up.xls]

id	term	pval	Enrichment_score	Gene
ko00100	Steroid biosynthesis	7.15625460890331e-14	8.22725968436155	ARE1; ARE2; ERG1; ERG2; ERG24; ERG25; ERG26; ERG27; ERG3; ERG4; ERG5; ERG6; ERG7; ERG9
ko00620	Pyruvate metabolism	2.70225078103722e-07	3.84240150093809	ACC1; ACS2; ALD5; ALD6; CDC19; DLD2; ERG10; HFA1; IRC15; LEU4; LEU9; LYS21; MAE1; MDH2; PYK2
ko00010	Glycolysis / Gluconeogenesis	9.23465402960564e-07	3.15481386392811	ACS2; ADH4; ADH5; ADH6; ALD5; ALD6; CDC19; EMI2; ENO2; GPM1; IRC15; PDC1; PGK1; PGM1; PGM2; PYK2; THI3; YLR446W
ko00900	Terpenoid backbone biosynthesis	3.21914859191329e-05	4.20641848523748	ERG10; ERG12; ERG13; ERG20; ERG8; HMG1; MVD1; RAM2
ko00280	Valine, leucine and isoleucine degradation	9.25724599188858e-05	4.6108818011257	ALD5; ALD6; BAT1; ERG10; ERG13; IRC15
ko00380	Tryptophan metabolism	9.66993628937109e-05	4.11362984218077	ALD5; ALD6; BNA1; BNA2; BNA4; BNA5; ERG10
ko01212	Fatty acid metabolism	0.000815612840818339	3.17871396895787	ACC1; ELO1; ERG10; ETR1; FAS1; FAS2; HFA1
ko01230	Biosynthesis of amino acids	0.000835602011996821	1.85302911093627	ARG1; ARG3; ARG4; ARG5%2C6; ARG8; BAT1; CDC19; ENO2; GPM1; HIS4; HIS5; LEU1; LEU2; LEU4; LEU9; LYS21; PGK1; PYK2; RPE1; SER3; STR2; TAL1; TRP4
ko00640	Propanoate metabolism	0.000879586762283526	3.84240150093809	ACC1; ACS2; ERG10; HFA1; IRC15
ko00290	Valine, leucine and isoleucine biosynthesis	0.000879586762283526	3.84240150093809	BAT1; LEU1; LEU2; LEU4; LEU9
ko00340	Histidine metabolism	0.00141212666123002	3.56794425087108	ALD5; ALD6; HIS4; HIS5; YNL092W
ko00625	Chloroalkane and chloroalkene degradation	0.00158616185208972	3.99609756097561	ADH4; ADH5; ALD5; ALD6
ko00061	Fatty acid biosynthesis	0.00267337397605771	3.63281596452328	ACC1; FAS1; FAS2; HFA1
ko00521	Streptomycin biosynthesis	0.00267337397605771	3.63281596452328	EMI2; PGM1; PGM2; YLR446W
ko00561	Glycerolipid metabolism	0.00279741287424973	2.68968105065666	ADH6; ALD5; ALD6; ALE1; DPP1; LRO1; PAH1
ko00520	Amino sugar and nucleotide sugar metabolism	0.0030533001973571	2.49756097560976	CTS2; EMI2; GAL7; GNA1; PGM1; PGM2; PMI40; YLR446W
ko00220	Arginine biosynthesis	0.00449767705363891	2.93830703012912	ARG1; ARG3; ARG4; ARG5%2C6; ARG8
ko00030	Pentose phosphate pathway	0.00466597705560742	2.49756097560976	PGM1; PGM2; RPE1; SOL3; SOL4; TAL1; YDR248C
ko01220	Degradation of aromatic compounds	0.00493921549145756	3.74634146341463	ADH4; ADH5; ADH6
ko04113	Meiosis - yeast	0.00540258126536094	1.6650406504065	AMA1; CDC45; CLB5; CLN2; DDC1; GAL2; HXT3; IRR1; MAM1; MSN2; PDS1; RAD53; REC8; RED1; RME1; SMC1; SPO11; SPR3; SPS4; SSP1; TPK3
