# Supplementary material for: Multiple-Omics Techniques Reveal the Role of Glycerophospholipid Metabolic Pathway in the Response of Saccharomyces cerevisiae Against Hypoxic Stress
Source: Front Microbiol. 2019 Jun 27;10:1398. doi: 10.3389/fmicb.2019.01398 (PMC6610297; doi:10.3389/fmicb.2019.01398)
Supplement: Supplementary file 3 [file Data_Sheet_1.zip › 15. KEGG top Down.xls]

id	term	pval	Enrichment_score	Gene
ko01200	Carbon metabolism	2.58541602876653e-08	3.4068809073724	ACO1; AGX1; ALT1; CHA1; DAL7; ERR3; FDH1; FUM1; GND2; IDH1; IDH2; MET17; MLS1; NQM1; PCK1; PYC1; SDH2; SDH4; SER33; SFA1; SHH3; TKL2
ko00190	Oxidative phosphorylation	8.23862657223377e-07	3.7624004898959	ATP14; ATP15; ATP16; ATP17; ATP18; ATP19; ATP3; ATP4; ATP5; ATP7; SDH2; SDH4; SHH3; STV1; TIM11
ko00020	Citrate cycle (TCA cycle)	4.78253954744725e-06	5.00869565217391	ACO1; FUM1; IDH1; IDH2; PCK1; PYC1; SDH2; SDH4; SHH3
ko00910	Nitrogen metabolism	9.84144558981013e-06	10.176397515528	GDH1; GDH3; GLN1; YJR149W
ko00920	Sulfur metabolism	5.71486573696294e-05	6.36024844720497	CYC1; MET14; MET16; MET17; MET3
ko00220	Arginine biosynthesis	0.0002048142990138	5.23785166240409	ALT1; DUR1%2C2; GDH1; GDH3; GLN1
ko00620	Pyruvate metabolism	0.000206668325722736	3.65306577480491	ALD4; DAL7; DLD1; FUM1; GRE2; MLS1; PCK1; PYC1
ko00270	Cysteine and methionine metabolism	0.000310561769490075	3.47486744432662	BAT2; CHA1; CYS3; GSH1; MET17; MET2; MHT1; STR3
ko01230	Biosynthesis of amino acids	0.000367321788655247	2.29789621318373	ACO1; ALT1; BAT2; CHA1; CYS3; ERR3; GLN1; IDH1; IDH2; MET17; NQM1; PYC1; SER33; STR3; TKL2; YHR033W
ko00630	Glyoxylate and dicarboxylate metabolism	0.000395809077116884	4.10969899665552	ACO1; AGX1; DAL7; FDH1; GLN1; MLS1
ko00720	Carbon fixation pathways in prokaryotes	0.00328841491571772	4.45217391304348	ACO1; FUM1; PYC1
ko00450	Selenocompound metabolism	0.00328841491571772	4.45217391304348	CYS3; MET3; STR3
ko00680	Methane metabolism	0.00374554298962851	3.18012422360248	AGX1; ERR3; FDH1; SER33; SFA1
ko00280	Valine, leucine and isoleucine degradation	0.00454616186695016	4.10969899665552	ALD4; BAT2; POT1
ko00250	Alanine, aspartate and glutamate metabolism	0.00538356431411746	2.96811594202899	AGX1; ALT1; GDH1; GDH3; GLN1
ko04010	MAPK signaling pathway	0.00920162713559816	2.96811594202899	RAS1; SLT2; SSA3; SSA4
ko00260	Glycine, serine and threonine metabolism	0.0101462110797144	2.61892583120205	AGX1; CHA1; CHO1; CYS3; SER33
ko01210	2-Oxocarboxylic acid metabolism	0.0116966495684488	2.54409937888199	ACO1; ALT1; BAT2; IDH1; IDH2
ko00071	Fatty acid degradation	0.0189746537944059	2.81189931350114	ALD4; POT1; SFA1
ko00710	Carbon fixation in photosynthetic organisms	0.0189746537944059	2.81189931350114	ALT1; PCK1; TKL2
