# Supplementary material for: Multiple-Omics Techniques Reveal the Role of Glycerophospholipid Metabolic Pathway in the Response of Saccharomyces cerevisiae Against Hypoxic Stress
Source: Front Microbiol. 2019 Jun 27;10:1398. doi: 10.3389/fmicb.2019.01398 (PMC6610297; doi:10.3389/fmicb.2019.01398)
Supplement: Supplementary file 4 [file Data_Sheet_2.zip]

Archive with 11 entries (11 files):
- Data Sheet 2_Figure legends.docx
- 1. 2412 proteins Raw_data.xls
- 2. The heatmap of global proteins.tif
- 3. The numbers of DEPs.tif
- 4. 119 gradually up-regulated proteins.xlsx
- 5. 94 gradually down-regulated proteins.xlsx
- 6. 119 up-regulated proteins Go enrichment.xlsx
- 7. 94 down-regulated proteins Go enrichment.xlsx
- 8. Top30 GO term-up.tif
- 9. Top30 GO term-down.tif
- 10. kegg pathways.tif
