# Supplementary material for: Multiple-Omics Techniques Reveal the Role of Glycerophospholipid Metabolic Pathway in the Response of Saccharomyces cerevisiae Against Hypoxic Stress
Source: Front Microbiol. 2019 Jun 27;10:1398. doi: 10.3389/fmicb.2019.01398 (PMC6610297; doi:10.3389/fmicb.2019.01398)
Supplement: Supplementary file 4 [file Data_Sheet_2.zip › 1. 2412 proteins Raw_data.xls]

## Sheet: RAW_Proteins
Checked	Protein FDR Confidence	Master	Accession	Description	Exp. q-value	Sum PEP Score	Coverage	# Peptides	# PSMs	# Unique Peptides	# Protein Groups	# AAs	MW [kDa]	calc. pI	Modifications	Abundance Ratio: (F1, 118) / (F1, 116)	Abundance Ratio: (F1, 119) / (F1, 116)	Abundance Ratio: (F1, 121) / (F1, 116)	Abundances (Scaled): F1: 116, Control	Abundances (Scaled): F1: 118, Sample	Abundances (Scaled): F1: 119, Sample	Abundances (Scaled): F1: 121, Sample	emPAI	# Razor Peptides	Score Sequest HT	# Peptides Sequest HT
FALSE	High	IsMasterProtein	P19097	Fatty acid synthase subunit alpha OS=Saccharomyces cerevisiae (strain ATCC 204508 / S288c) GN=FAS2 PE=1 SV=2	0	300.255	19.8198	27	123	27	1	1887	206.818	5.44		1.096	1.283	1.285	85.8	94	110	110.2	3.238	0	298.969	27
FALSE	High	IsMasterProtein	P07149	Fatty acid synthase subunit beta OS=Saccharomyces cerevisiae (strain ATCC 204508 / S288c) GN=FAS1 PE=1 SV=2	0	258.597	22.9157	27	122	27	1	2051	228.547	5.92		1.115	1.357	1.286	84.1	93.7	114.1	108.1	2.997	0	262.021	27
FALSE	High	IsMasterProtein	Q00955	Acetyl-CoA carboxylase OS=Saccharomyces cerevisiae (strain ATCC 204508 / S288c) GN=ACC1 PE=1 SV=2	0	244.124	18.137	31	94	31	1	2233	250.197	6.28		1.081	1.346	1.256	85.4	92.3	115	107.3	2.063	0	215.925	31
FALSE	High	IsMasterProtein	P00359	Glyceraldehyde-3-phosphate dehydrogenase 3 OS=Saccharomyces cerevisiae (strain ATCC 204508 / S288c) GN=TDH3 PE=1 SV=3	0	239.344	79.5181	22	358	7	1	332	35.724	6.96		0.995	0.975	1.108	98.1	97.5	95.7	108.7	903.736	19	836.818	22
FALSE	High	IsMasterProtein	P06169	Pyruvate decarboxylase isozyme 1 OS=Saccharomyces cerevisiae (strain ATCC 204508 / S288c) GN=PDC1 PE=1 SV=7	0	221.926	43.1616	17	161	13	1	563	61.457	6.19		0.931	0.898	0.831	109.3	101.7	98.2	90.8	84.317	4	412.405	17
FALSE	High	IsMasterProtein	P60010	Actin OS=Saccharomyces cerevisiae (strain ATCC 204508 / S288c) GN=ACT1 PE=1 SV=1	0	216.493	55.2	13	153	13	1	375	41.663	5.68	Acetyl [N-Term]	0.972	1.004	0.906	103	100.1	103.4	93.4	53.844	0	551.775	13
FALSE	High	IsMasterProtein	P17255	V-type proton ATPase catalytic subunit A OS=Saccharomyces cerevisiae (strain ATCC 204508 / S288c) GN=VMA1 PE=1 SV=3	0	212.835	28.9449	22	117	22	1	1071	118.562	6.16		1.003	1.044	0.891	101.6	101.9	106	90.5	4.492	0	291.975	22
FALSE	High	IsMasterProtein	P38009	Bifunctional purine biosynthesis protein ADE17 OS=Saccharomyces cerevisiae (strain ATCC 204508 / S288c) GN=ADE17 PE=1 SV=2	0	208.873	38.1757	16	93	15	1	592	65.223	6.55		1.021	0.928	1.022	100.7	102.9	93.5	102.9	20.063	1	252.822	16
FALSE	High	IsMasterProtein	P53341	Alpha-glucosidase MAL12 OS=Saccharomyces cerevisiae (strain ATCC 204508 / S288c) GN=MAL12 PE=1 SV=1	0	204.893	44.0068	17	223	15	1	584	68.051	5.72		1.059	0.862	1.036	101.1	107	87.2	104.8	63.938	3	393.227	17
FALSE	High	IsMasterProtein	P00549	Pyruvate kinase 1 OS=Saccharomyces cerevisiae (strain ATCC 204508 / S288c) GN=CDC19 PE=1 SV=2	0	203.252	54.6	20	215	19	1	500	54.51	7.68		0.965	0.868	0.888	107.5	103.7	93.4	95.4	51.33	1	481.382	20
FALSE	High	IsMasterProtein	P06738	Glycogen phosphorylase OS=Saccharomyces cerevisiae (strain ATCC 204508 / S288c) GN=GPH1 PE=1 SV=4	0	201.967	24.1685	13	99	13	1	902	103.211	5.62		0.993	1.024	0.793	105	104.2	107.5	83.2	7.458	0	239.795	13
FALSE	High	IsMasterProtein	P09436	Isoleucine--tRNA ligase, cytoplasmic OS=Saccharomyces cerevisiae (strain ATCC 204508 / S288c) GN=ILS1 PE=1 SV=1	0	198.93	23.6007	21	68	21	1	1072	122.906	6.06		1.039	0.982	1.015	99.1	103	97.3	100.5	4.012	0	197.304	21
FALSE	High	IsMasterProtein	P00925	Enolase 2 OS=Saccharomyces cerevisiae (strain ATCC 204508 / S288c) GN=ENO2 PE=1 SV=2	0	196.263	53.5469	19	279	8	1	437	46.885	6		0.906	0.83	1.135	103.3	93.6	85.8	117.3	125.896	11	545.571	19
FALSE	High	IsMasterProtein	P06168	Ketol-acid reductoisomerase, mitochondrial OS=Saccharomyces cerevisiae (strain ATCC 204508 / S288c) GN=ILV5 PE=1 SV=1	0	188.563	43.7975	11	133	11	1	395	44.341	9.04		1.034	1.021	1.125	95.7	98.9	97.7	107.7	46.706	0	224.67	11
FALSE	High	IsMasterProtein	P08566	Pentafunctional AROM polypeptide OS=Saccharomyces cerevisiae (strain ATCC 204508 / S288c) GN=ARO1 PE=1 SV=1	0	187.067	24.3073	25	65	25	1	1588	174.645	6.28		0.997	1.04	0.939	100.6	100.3	104.6	94.5	2.202	0	169.782	25
FALSE	High	IsMasterProtein	P00358	Glyceraldehyde-3-phosphate dehydrogenase 2 OS=Saccharomyces cerevisiae (strain ATCC 204508 / S288c) GN=TDH2 PE=1 SV=3	0	183.814	68.9759	19	282	4	1	332	35.824	6.96		1.045	0.793	0.994	104.4	109	82.8	103.8	271.134	0	448.612	19
FALSE	High	IsMasterProtein	P53051	Oligo-1,6-glucosidase IMA1 OS=Saccharomyces cerevisiae (strain ATCC 204508 / S288c) GN=IMA1 PE=1 SV=1	0	180.574	32.4278	16	98	7	1	589	68.549	5.47		1.016	0.77	0.967	106.6	108.3	82	103.1	9.593	9	309.687	16
FALSE	High	IsMasterProtein	P49723	Ribonucleoside-diphosphate reductase small chain 2 OS=Saccharomyces cerevisiae (strain ATCC 204508 / S288c) GN=RNR4 PE=1 SV=1	0	177.506	33.913	9	57	9	1	345	40.029	5.21	Acetyl [N-Term]	1.078	1.065	1.342	89.2	96.1	95	119.7	16.433	0	172.99	9
FALSE	High	None	P38158	Alpha-glucosidase MAL32 OS=Saccharomyces cerevisiae (strain ATCC 204508 / S288c) GN=MAL32 PE=1 SV=1	0	174.047	40.411	16	205	14	1	584	68.099	5.72		1.069	0.855	1.036	101	108	86.3	104.7	51.33	0	307.798	16
FALSE	High	IsMasterProtein	P10591	Heat shock protein SSA1 OS=Saccharomyces cerevisiae (strain ATCC 204508 / S288c) GN=SSA1 PE=1 SV=4	0	172.021	51.2461	24	115	7	1	642	69.615	5.11		0.988	0.961	0.943	102.8	101.6	98.8	96.9	17.632	14	343.808	24
FALSE	High	IsMasterProtein	P05694	5-methyltetrahydropteroyltriglutamate--homocysteine methyltransferase OS=Saccharomyces cerevisiae (strain ATCC 204508 / S288c) GN=MET6 PE=1 SV=4	0	171.243	20.339	12	71	12	1	767	85.807	6.47		1.06	0.993	0.971	99.4	105.4	98.8	96.5	4.147	0	191.05	12
FALSE	High	IsMasterProtein	P0CW41	Oligo-1,6-glucosidase IMA4 OS=Saccharomyces cerevisiae (strain ATCC 204508 / S288c) GN=IMA4 PE=3 SV=1	0	168.024	24.9576	11	80	2	1	589	68.656	5.59		1.062	1.01	0.972	98.9	105	99.9	96.1	6.079	0	211.405	11
FALSE	High	IsMasterProtein	P04806	Hexokinase-1 OS=Saccharomyces cerevisiae (strain ATCC 204508 / S288c) GN=HXK1 PE=1 SV=2	0	167.341	38.7629	13	175	12	1	485	53.705	5.45		0.978	0.989	1.079	98.9	96.7	97.8	106.7	40.753	0	291.577	13
FALSE	High	IsMasterProtein	P16521	Elongation factor 3A OS=Saccharomyces cerevisiae (strain ATCC 204508 / S288c) GN=YEF3 PE=1 SV=4	0	167.02	16.5709	9	80	9	1	1044	115.872	6.05		0.992	0.977	0.838	105.1	104.2	102.7	88.1	2.981	0	230.233	9
FALSE	High	IsMasterProtein	P07259	Protein URA2 OS=Saccharomyces cerevisiae (strain ATCC 204508 / S288c) GN=URA2 PE=1 SV=5	0	165.521	16.6667	24	59	22	1	2214	244.887	5.83		1.015	0.994	0.904	102.2	103.8	101.6	92.4	1.338	3	132.912	24
FALSE	High	None	Q08295	Oligo-1,6-glucosidase IMA2 OS=Saccharomyces cerevisiae (strain ATCC 204508 / S288c) GN=IMA2 PE=2 SV=1	0	164.403	20.034	10	79	1	1	589	68.581	5.53		0.916	1.095	1.019	99.2	90.9	108.7	101.2	6.017	0	211.405	10
FALSE	High	IsMasterProtein	P03965	Carbamoyl-phosphate synthase arginine-specific large chain OS=Saccharomyces cerevisiae (strain ATCC 204508 / S288c) GN=CPA2 PE=1 SV=1	0	157.793	21.3775	16	54	14	1	1118	123.838	5.31		0.979	0.979	0.9	103.7	101.5	101.5	93.3	3.954	0	154.032	16
FALSE	High	IsMasterProtein	P07806	Valine--tRNA ligase, mitochondrial OS=Saccharomyces cerevisiae (strain ATCC 204508 / S288c) GN=VAS1 PE=1 SV=2	0	155.135	19.6558	16	57	16	1	1104	125.691	6.96		1.007	0.888	1.04	101.7	102.3	90.3	105.7	2.265	0	144.956	16
FALSE	High	IsMasterProtein	P54115	Magnesium-activated aldehyde dehydrogenase, cytosolic OS=Saccharomyces cerevisiae (strain ATCC 204508 / S288c) GN=ALD6 PE=1 SV=4	0	152.099	38.8	12	95	12	1	500	54.38	5.44		1.157	1.217	1.158	88.3	102.1	107.4	102.2	15.819	0	206.376	12
FALSE	High	IsMasterProtein	Q04336	Uncharacterized protein YMR196W OS=Saccharomyces cerevisiae (strain ATCC 204508 / S288c) GN=YMR196W PE=1 SV=1	0	146.518	18.75	15	40	15	1	1088	126.544	5.45		1.101	1.305	1.246	86	94.7	112.2	107.2	2.107	0	110.032	15
FALSE	High	IsMasterProtein	P38972	Phosphoribosylformylglycinamidine synthase OS=Saccharomyces cerevisiae (strain ATCC 204508 / S288c) GN=ADE6 PE=1 SV=2	0	144.407	17.3785	15	53	15	1	1358	148.811	5.27		1.013	0.97	1.046	99.3	100.6	96.3	103.8	1.971	0	138.891	15
FALSE	High	IsMasterProtein	P36013	NAD-dependent malic enzyme, mitochondrial OS=Saccharomyces cerevisiae (strain ATCC 204508 / S288c) GN=MAE1 PE=1 SV=1	0	144.364	29.5964	12	33	12	1	669	74.329	8.18		1.054	0.996	0.844	102.7	108.3	102.3	86.7	3.217	0	114.196	12
FALSE	High	IsMasterProtein	P32324	Elongation factor 2 OS=Saccharomyces cerevisiae (strain ATCC 204508 / S288c) GN=EFT1 PE=1 SV=1	0	141.318	21.9715	14	130	14	1	842	93.23	6.32		0.957	0.96	0.843	106.4	101.8	102.1	89.7	5.086	0	269.127	14
FALSE	High	IsMasterProtein	P07245	C-1-tetrahydrofolate synthase, cytoplasmic OS=Saccharomyces cerevisiae (strain ATCC 204508 / S288c) GN=ADE3 PE=1 SV=1	0	137.42	19.4503	10	50	10	1	946	102.141	6.84		1.012	1.101	0.928	99	100.2	108.9	91.9	2.594	0	136.576	10
FALSE	High	IsMasterProtein	P37291	Serine hydroxymethyltransferase, cytosolic OS=Saccharomyces cerevisiae (strain ATCC 204508 / S288c) GN=SHM2 PE=1 SV=2	0	137.006	42.6439	14	83	14	1	469	52.186	7.43		1.032	1.089	0.965	97.9	101.1	106.6	94.4	25.264	0	158.468	14
FALSE	High	IsMasterProtein	P16140	V-type proton ATPase subunit B OS=Saccharomyces cerevisiae (strain ATCC 204508 / S288c) GN=VMA2 PE=1 SV=2	0	136.744	27.853	9	71	9	1	517	57.713	5.07		1.025	1.183	1.035	94.3	96.6	111.6	97.5	5.661	0	168.902	9
FALSE	High	IsMasterProtein	P40825	Alanine--tRNA ligase, mitochondrial OS=Saccharomyces cerevisiae (strain ATCC 204508 / S288c) GN=ALA1 PE=1 SV=3	0	134.558	20.9563	14	43	14	1	983	109.991	5.71		1.078	0.971	1.169	94.8	102.3	92	110.9	1.955	0	133.435	14
FALSE	High	IsMasterProtein	P26321	60S ribosomal protein L5 OS=Saccharomyces cerevisiae (strain ATCC 204508 / S288c) GN=RPL5 PE=1 SV=4	0	132.712	44.1077	7	65	7	1	297	33.694	6.83		1.057	1.087	0.882	99.4	105	108	87.7	13.384	0	238.602	7
FALSE	High	IsMasterProtein	P10614	Lanosterol 14-alpha demethylase OS=Saccharomyces cerevisiae (strain ATCC 204508 / S288c) GN=ERG11 PE=1 SV=1	0	132.175	26.9811	12	62	12	1	530	60.681	8.66		1.064	1.031	0.94	99.1	105.5	102.2	93.2	32.113	0	121.342	12
FALSE	High	IsMasterProtein	P38011	Guanine nucleotide-binding protein subunit beta-like protein OS=Saccharomyces cerevisiae (strain ATCC 204508 / S288c) GN=ASC1 PE=1 SV=4	0	130.936	38.558	7	102	7	1	319	34.784	6.24		0.944	1.03	0.906	103.1	97.3	106.2	93.4	28.764	0	325.194	7
FALSE	High	IsMasterProtein	P00942	Triosephosphate isomerase OS=Saccharomyces cerevisiae (strain ATCC 204508 / S288c) GN=TPI1 PE=1 SV=2	0	129.225	66.9355	12	79	12	1	248	26.779	6.01		0.951	0.796	1.115	103.6	98.5	82.4	115.5	491.388	0	132.661	12
FALSE	High	IsMasterProtein	P10592	Heat shock protein SSA2 OS=Saccharomyces cerevisiae (strain ATCC 204508 / S288c) GN=SSA2 PE=1 SV=3	0	129.188	44.1315	21	106	3	1	639	69.427	5.06		1.089	1.24	1.006	92.3	100.5	114.4	92.8	11.053	2	294.534	21
FALSE	High	IsMasterProtein	P26637	Leucine--tRNA ligase, cytoplasmic OS=Saccharomyces cerevisiae (strain ATCC 204508 / S288c) GN=CDC60 PE=1 SV=1	0	128.118	13.8532	13	42	13	1	1090	124.063	5.85		1.029	1.008	1.012	98.8	101.6	99.6	99.9	2.108	0	110.657	13
FALSE	High	IsMasterProtein	P00360	Glyceraldehyde-3-phosphate dehydrogenase 1 OS=Saccharomyces cerevisiae (strain ATCC 204508 / S288c) GN=TDH1 PE=1 SV=3	0	127.63	68.6747	20	138	11	1	332	35.728	8.28		0.977	0.953	1.132	98.5	96.2	93.8	111.5	121.168	1	229.933	20
FALSE	High	IsMasterProtein	P17967	Protein disulfide-isomerase OS=Saccharomyces cerevisiae (strain ATCC 204508 / S288c) GN=PDI1 PE=1 SV=2	0	127.587	30.2682	12	42	12	1	522	58.191	4.53		1.113	1.073	1.456	86.2	95.9	92.5	125.4	9.798	0	120.985	12
FALSE	High	IsMasterProtein	P14540	Fructose-bisphosphate aldolase OS=Saccharomyces cerevisiae (strain ATCC 204508 / S288c) GN=FBA1 PE=1 SV=3	0	127.152	34.5404	9	95	9	1	359	39.596	5.78		0.881	0.858	0.985	107.4	94.7	92.1	105.8	76.426	0	200.22	9
FALSE	High	IsMasterProtein	P22137	Clathrin heavy chain OS=Saccharomyces cerevisiae (strain ATCC 204508 / S288c) GN=CHC1 PE=1 SV=1	0	122.448	14.5191	18	41	18	1	1653	187.117	5.24		0.965	1.011	0.902	103.1	99.5	104.3	93	1.121	0	109.086	18
FALSE	High	IsMasterProtein	P07284	Serine--tRNA ligase, cytoplasmic OS=Saccharomyces cerevisiae (strain ATCC 204508 / S288c) GN=SES1 PE=1 SV=2	0	121.596	19.2641	8	48	8	1	462	53.276	6.09		1.078	1.025	1.07	95.9	103.3	98.3	102.6	10.86	0	120.744	8
FALSE	High	IsMasterProtein	P12709	Glucose-6-phosphate isomerase OS=Saccharomyces cerevisiae (strain ATCC 204508 / S288c) GN=PGI1 PE=1 SV=3	0	119.471	29.7834	10	60	10	1	554	61.261	6.46		0.984	0.886	1.051	102	100.4	90.3	107.3	6.943	0	164.973	10
FALSE	High	IsMasterProtein	Q03690	Clustered mitochondria protein 1 OS=Saccharomyces cerevisiae (strain ATCC 204508 / S288c) GN=CLU1 PE=1 SV=1	0	119.095	20.3602	17	49	17	1	1277	145.076	6.39		1.021	1.157	0.932	97.3	99.4	112.6	90.7	1.856	0	99.9362	17
FALSE	High	IsMasterProtein	Q05506	Arginine--tRNA ligase, cytoplasmic OS=Saccharomyces cerevisiae (strain ATCC 204508 / S288c) GN=YDR341C PE=1 SV=1	0	115.768	22.7348	9	36	9	1	607	69.481	6.79		1.03	0.959	1.058	98.8	101.8	94.8	104.6	2.7	0	92.5468	9
FALSE	High	IsMasterProtein	P39676	Flavohemoprotein OS=Saccharomyces cerevisiae (strain ATCC 204508 / S288c) GN=YHB1 PE=1 SV=2	0	115.464	39.8496	11	63	11	1	399	44.618	6.28		0.96	0.647	0.83	116.4	111.8	75.3	96.6	32.405	0	128.899	11
FALSE	High	IsMasterProtein	P32327	Pyruvate carboxylase 2 OS=Saccharomyces cerevisiae (strain ATCC 204508 / S288c) GN=PYC2 PE=1 SV=2	0	115.403	21.6102	17	45	9	1	1180	130.085	6.51		1.001	1.001	0.862	103.5	103.6	103.7	89.2	2.06	7	101.659	17
FALSE	High	IsMasterProtein	P27616	Phosphoribosylaminoimidazole-succinocarboxamide synthase OS=Saccharomyces cerevisiae (strain ATCC 204508 / S288c) GN=ADE1 PE=1 SV=2	0	114.864	32.0261	9	61	9	1	306	34.582	5.95		1.08	0.917	1.256	94.1	101.6	86.2	118.1	8.152	0	174.68	9
FALSE	High	IsMasterProtein	P00560	Phosphoglycerate kinase OS=Saccharomyces cerevisiae (strain ATCC 204508 / S288c) GN=PGK1 PE=1 SV=2	0	114.615	49.5192	16	87	16	1	416	44.711	7.61		0.928	0.953	1.168	98.8	91.7	94.2	115.4	13.678	0	211.108	16
FALSE	High	IsMasterProtein	P15108	ATP-dependent molecular chaperone HSC82 OS=Saccharomyces cerevisiae (strain ATCC 204508 / S288c) GN=HSC82 PE=1 SV=4	0	112.54	21.9858	13	98	5	1	705	80.85	4.83		1.043	0.949	0.973	100.9	105.2	95.7	98.2	7.547	10	221.293	13
FALSE	High	IsMasterProtein	P11484	Ribosome-associated molecular chaperone SSB1 OS=Saccharomyces cerevisiae (strain ATCC 204508 / S288c) GN=SSB1 PE=1 SV=3	0	111.472	33.6052	12	65	1	1	613	66.561	5.44		1.004	0.96	0.844	105.1	105.4	100.8	88.7	6.627	11	139.7	12
FALSE	High	IsMasterProtein	P06105	Protein SCP160 OS=Saccharomyces cerevisiae (strain ATCC 204508 / S288c) GN=SCP160 PE=1 SV=3	0	110.774	16.4484	13	34	13	1	1222	134.727	5.85		1.062	1.133	0.982	95.8	101.7	108.5	94.1	1.092	0	92.2151	13
FALSE	High	IsMasterProtein	P19414	Aconitate hydratase, mitochondrial OS=Saccharomyces cerevisiae (strain ATCC 204508 / S288c) GN=ACO1 PE=1 SV=2	0	110.072	20.6941	13	54	13	1	778	85.315	8.07		1.01	0.892	0.953	103.8	104.8	92.5	98.9	3.489	0	137.7	13
FALSE	High	IsMasterProtein	P00950	Phosphoglycerate mutase 1 OS=Saccharomyces cerevisiae (strain ATCC 204508 / S288c) GN=GPM1 PE=1 SV=3	0	109.893	39.6761	9	114	9	1	247	27.592	8.84		0.951	0.819	1.017	105.6	100.5	86.5	107.4	45.416	0	290.039	9
FALSE	High	IsMasterProtein	P07267	Saccharopepsin OS=Saccharomyces cerevisiae (strain ATCC 204508 / S288c) GN=PEP4 PE=1 SV=1	0	109.137	22.963	9	53	9	1	405	44.471	4.84		1.042	1.071	1.042	96.3	100.3	103.1	100.3	22.357	0	120.276	9
FALSE	High	IsMasterProtein	P46367	Potassium-activated aldehyde dehydrogenase, mitochondrial OS=Saccharomyces cerevisiae (strain ATCC 204508 / S288c) GN=ALD4 PE=1 SV=2	0	109.005	37.5723	12	37	12	1	519	56.688	6.74		0.999	0.84	0.722	112.3	112.2	94.4	81.1	4.532	0	99.4669	12
FALSE	High	IsMasterProtein	Q03558	NADPH dehydrogenase 2 OS=Saccharomyces cerevisiae (strain ATCC 204508 / S288c) GN=OYE2 PE=1 SV=3	0	108.082	40	10	49	10	1	400	44.983	6.57		1.093	1	1.321	90.6	99.1	90.6	119.7	21.275	0	124.227	10
FALSE	High	IsMasterProtein	P33734	Imidazole glycerol phosphate synthase hisHF OS=Saccharomyces cerevisiae (strain ATCC 204508 / S288c) GN=HIS7 PE=1 SV=2	0	106.598	26.4493	12	35	12	1	552	61.03	5.49		1.032	0.976	1.178	95.6	98.6	93.2	112.6	4.367	0	93.8417	12
FALSE	High	IsMasterProtein	P24280	SEC14 cytosolic factor OS=Saccharomyces cerevisiae (strain ATCC 204508 / S288c) GN=SEC14 PE=1 SV=3	0	106.253	49.6711	11	35	11	1	304	34.878	5.49		1.039	1.076	1.133	94.2	97.8	101.3	106.7	10.053	0	99.0672	11
FALSE	High	IsMasterProtein	P00924	Enolase 1 OS=Saccharomyces cerevisiae (strain ATCC 204508 / S288c) GN=ENO1 PE=1 SV=3	0	105.391	50.8009	17	76	6	1	437	46.787	6.62		0.949	0.819	0.913	108.7	103.1	89	99.2	16.113	0	160.818	17
FALSE	High	IsMasterProtein	P32288	Glutamine synthetase OS=Saccharomyces cerevisiae (strain ATCC 204508 / S288c) GN=GLN1 PE=1 SV=4	0	105.015	31.3514	9	72	9	1	370	41.739	6.34		0.999	1.054	0.814	103.4	103.3	109	84.2	28.936	0	157.687	9
FALSE	High	IsMasterProtein	P38707	Asparagine--tRNA ligase, cytoplasmic OS=Saccharomyces cerevisiae (strain ATCC 204508 / S288c) GN=DED81 PE=1 SV=1	0	104.594	23.8267	9	36	9	1	554	62.168	5.85		1.016	0.982	0.938	101.6	103.2	99.8	95.3	4.337	0	102.05	9
FALSE	High	IsMasterProtein	P17649	4-aminobutyrate aminotransferase OS=Saccharomyces cerevisiae (strain ATCC 204508 / S288c) GN=UGA1 PE=1 SV=2	0	104.361	29.5117	9	30	9	1	471	52.913	6.8		1.075	0.955	1.003	99.2	106.6	94.7	99.5	5.105	0	87.1342	9
FALSE	High	IsMasterProtein	P05453	Eukaryotic peptide chain release factor GTP-binding subunit OS=Saccharomyces cerevisiae (strain ATCC 204508 / S288c) GN=SUP35 PE=1 SV=1	0	104.318	27.1533	12	35	12	1	685	76.503	7.01		0.983	1.029	0.887	102.6	100.9	105.5	91	3.549	0	82.7542	12
FALSE	High	IsMasterProtein	P54839	Hydroxymethylglutaryl-CoA synthase OS=Saccharomyces cerevisiae (strain ATCC 204508 / S288c) GN=ERG13 PE=1 SV=1	0	103.857	28.5132	12	45	12	1	491	54.979	8.16		1.057	1.021	0.984	98.5	104.1	100.5	96.9	9	0	119.46	12
FALSE	High	IsMasterProtein	P06115	Catalase T OS=Saccharomyces cerevisiae (strain ATCC 204508 / S288c) GN=CTT1 PE=1 SV=3	0	103.799	26.3345	11	37	11	1	562	64.543	6.54		0.828	0.759	0.57	126.7	104.9	96.1	72.2	5.898	0	110.067	11
FALSE	High	IsMasterProtein	P49089	Asparagine synthetase [glutamine-hydrolyzing] 1 OS=Saccharomyces cerevisiae (strain ATCC 204508 / S288c) GN=ASN1 PE=1 SV=2	0	102.575	23.951	10	36	8	1	572	64.429	6.11		1.079	0.896	0.971	101.4	109.4	90.9	98.4	4.532	3	86.2227	10
FALSE	High	IsMasterProtein	P53090	Aromatic/aminoadipate aminotransferase 1 OS=Saccharomyces cerevisiae (strain ATCC 204508 / S288c) GN=ARO8 PE=1 SV=1	0	101.931	30.4	9	44	9	1	500	56.143	6.01		1.003	0.908	0.972	103	103.4	93.5	100.1	2.808	0	133.114	9
FALSE	High	IsMasterProteinCandidate	P06367	40S ribosomal protein S14-A OS=Saccharomyces cerevisiae (strain ATCC 204508 / S288c) GN=RPS14A PE=1 SV=5	0	101.838	46.7153	6	44	6	1	137	14.528	10.73		0.964	1.003	0.899	103.5	99.7	103.8	93	214.443	0	164.197	6
FALSE	High	IsMasterProtein	P39516	40S ribosomal protein S14-B OS=Saccharomyces cerevisiae (strain ATCC 204508 / S288c) GN=RPS14B PE=1 SV=2	0	101.838	46.3768	6	44	6	1	138	14.641	10.54		0.964	1.003	0.899	103.5	99.7	103.8	93	214.443	0	164.197	6
FALSE	High	IsMasterProtein	P37012	Phosphoglucomutase 2 OS=Saccharomyces cerevisiae (strain ATCC 204508 / S288c) GN=PGM2 PE=1 SV=1	0	101.131	24.2531	9	53	9	1	569	63.049	6.62		1.11	0.835	1.231	95.8	106.3	80	117.9	5.978	0	126.467	9
FALSE	High	IsMasterProtein	P38088	Glycine--tRNA ligase 1, mitochondrial OS=Saccharomyces cerevisiae (strain ATCC 204508 / S288c) GN=GRS1 PE=1 SV=3	0	99.0757	21.4493	11	41	11	1	690	78.135	6.52		1.037	1.021	1.064	97	100.7	99.1	103.3	2.014	0	134.174	11
FALSE	High	IsMasterProtein	P38788	Ribosome-associated complex subunit SSZ1 OS=Saccharomyces cerevisiae (strain ATCC 204508 / S288c) GN=SSZ1 PE=1 SV=2	0	98.5562	24.5353	8	33	8	1	538	58.202	5.05		1.047	1.034	0.933	99.7	104.3	103	93	3.532	0	97.2176	8
FALSE	High	IsMasterProtein	P53622	Coatomer subunit alpha OS=Saccharomyces cerevisiae (strain ATCC 204508 / S288c) GN=COP1 PE=1 SV=2	0	97.5398	15.5704	11	28	11	1	1201	135.523	5.99		0.99	1.017	0.91	102.1	101.1	103.8	92.9	1.154	0	59.3784	11
FALSE	High	IsMasterProtein	P04802	Aspartate--tRNA ligase, cytoplasmic OS=Saccharomyces cerevisiae (strain ATCC 204508 / S288c) GN=DPS1 PE=1 SV=3	0	96.7526	25.3142	12	32	12	1	557	63.476	6.58		1.058	1.029	1.103	95.5	101	98.2	105.3	4.043	0	96.5887	12
FALSE	High	IsMasterProtein	P23301	Eukaryotic translation initiation factor 5A-1 OS=Saccharomyces cerevisiae (strain ATCC 204508 / S288c) GN=HYP2 PE=1 SV=3	0	95.4485	25.4777	5	34	5	1	157	17.103	4.96		1.105	0.79	0.595	114.6	126.7	90.5	68.2	315.228	0	135.819	5
FALSE	High	IsMasterProtein	Q12074	Spermidine synthase OS=Saccharomyces cerevisiae (strain ATCC 204508 / S288c) GN=SPE3 PE=3 SV=1	0	94.4115	45.0512	7	33	7	1	293	33.303	5.53		1.086	0.863	1.173	97.1	105.4	83.8	113.8	10.45	0	107.534	7
FALSE	High	IsMasterProtein	P22146	1,3-beta-glucanosyltransferase GAS1 OS=Saccharomyces cerevisiae (strain ATCC 204508 / S288c) GN=GAS1 PE=1 SV=2	0	93.6079	21.6458	8	33	8	1	559	59.545	4.67		0.993	0.905	0.917	104.9	104.1	94.9	96.2	6.11	0	78.1887	8
FALSE	High	IsMasterProtein	P19211	Eukaryotic translation initiation factor 5A-2 OS=Saccharomyces cerevisiae (strain ATCC 204508 / S288c) GN=ANB1 PE=1 SV=3	0	93.2501	17.8344	3	31	3	1	157	17.12	4.96		1.272	1.226	1.237	84.5	107.5	103.6	104.5	176.828	0	101.829	3
FALSE	High	IsMasterProtein	P39522	Dihydroxy-acid dehydratase, mitochondrial OS=Saccharomyces cerevisiae (strain ATCC 204508 / S288c) GN=ILV3 PE=1 SV=2	0	92.4834	19.4872	7	39	7	1	585	62.821	7.83		1.002	0.913	0.864	105.8	106	96.7	91.5	4.337	0	83.5349	7
FALSE	High	IsMasterProtein	P11154	Pyruvate carboxylase 1 OS=Saccharomyces cerevisiae (strain ATCC 204508 / S288c) GN=PYC1 PE=1 SV=2	0	92.2888	18.5908	14	37	6	1	1178	130.018	6.23		1.083	1.246	0.981	92.8	100.5	115.6	91.1	1.596	0	86.0768	14
FALSE	High	IsMasterProtein	P33330	Phosphoserine aminotransferase OS=Saccharomyces cerevisiae (strain ATCC 204508 / S288c) GN=SER1 PE=1 SV=1	0	92.1978	28.6076	7	45	7	1	395	43.388	6.54		1.069	0.938	0.917	101.9	108.9	95.6	93.5	12.503	0	106.59	7
FALSE	High	IsMasterProtein	P02994	Elongation factor 1-alpha OS=Saccharomyces cerevisiae (strain ATCC 204508 / S288c) GN=TEF1 PE=1 SV=1	0	91.2177	33.1878	9	97	9	1	458	50.001	9.04		0.899	0.918	0.857	108.9	97.9	99.9	93.3	10.938	0	187.814	9
FALSE	High	IsMasterProtein	P17709	Glucokinase-1 OS=Saccharomyces cerevisiae (strain ATCC 204508 / S288c) GN=GLK1 PE=1 SV=1	0	90.3996	18.4	6	41	5	1	500	55.342	6.19		0.979	0.939	0.849	106.2	103.9	99.7	90.2	2.687	0	125.832	6
FALSE	High	IsMasterProtein	P02829	ATP-dependent molecular chaperone HSP82 OS=Saccharomyces cerevisiae (strain ATCC 204508 / S288c) GN=HSP82 PE=1 SV=1	0	90.0799	20.5924	12	65	4	1	709	81.356	4.91		1.034	1.008	1.083	97	100.3	97.7	105	4.337	0	142.78	12
FALSE	High	IsMasterProtein	P52910	Acetyl-coenzyme A synthetase 2 OS=Saccharomyces cerevisiae (strain ATCC 204508 / S288c) GN=ACS2 PE=1 SV=1	0	89.7127	23.8653	11	36	11	1	683	75.444	6.68		0.995	1.104	0.78	103.1	102.6	113.8	80.5	4.08	0	86.8512	11
FALSE	High	IsMasterProtein	P25087	Sterol 24-C-methyltransferase OS=Saccharomyces cerevisiae (strain ATCC 204508 / S288c) GN=ERG6 PE=1 SV=4	0	89.1803	25.0653	10	41	10	1	383	43.403	5.77		1.085	1.169	1.082	92.3	100.1	107.8	99.8	8.152	0	111.348	10
FALSE	High	IsMasterProtein	P06208	2-isopropylmalate synthase OS=Saccharomyces cerevisiae (strain ATCC 204508 / S288c) GN=LEU4 PE=1 SV=1	0	88.9567	16.3166	8	26	5	1	619	68.366	6.01		1.021	0.931	0.821	106	108.2	98.7	87.1	2.07	3	81.5834	8
FALSE	High	IsMasterProtein	Q04409	Putative glucokinase-2 OS=Saccharomyces cerevisiae (strain ATCC 204508 / S288c) GN=EMI2 PE=1 SV=1	0	88.832	23.6	8	33	7	1	500	55.886	6.27		0.954	1.115	0.921	100.2	95.6	111.8	92.3	3.642	1	90.9616	8
FALSE	High	IsMasterProteinCandidate	Q08745	40S ribosomal protein S10-A OS=Saccharomyces cerevisiae (strain ATCC 204508 / S288c) GN=RPS10A PE=1 SV=1	0	88.622	30.4762	2	45	2	1	105	12.732	8.79		1.007	1.109	0.927	99	99.7	109.7	91.7	41.17	0	184.136	2
FALSE	High	IsMasterProtein	P46784	40S ribosomal protein S10-B OS=Saccharomyces cerevisiae (strain ATCC 204508 / S288c) GN=RPS10B PE=1 SV=1	0	88.622	30.4762	2	45	2	1	105	12.731	9.07		1.007	1.109	0.927	99	99.7	109.7	91.7	41.17	0	184.136	2
FALSE	High	IsMasterProtein	P00830	ATP synthase subunit beta, mitochondrial OS=Saccharomyces cerevisiae (strain ATCC 204508 / S288c) GN=ATP2 PE=1 SV=2	0	88.3658	24.6575	7	31	7	1	511	54.76	5.71		0.991	0.807	0.607	117.5	116.4	94.8	71.3	3.299	0	66.9184	7
FALSE	High	IsMasterProtein	P10664	60S ribosomal protein L4-A OS=Saccharomyces cerevisiae (strain ATCC 204508 / S288c) GN=RPL4A PE=1 SV=4	0	88.0848	31.768	8	32	8	1	362	39.068	10.64		0.9	1.041	0.871	104.9	94.4	109.2	91.4	6.079	0	116.111	8
FALSE	High	IsMasterProtein	P32563	V-type proton ATPase subunit a, vacuolar isoform OS=Saccharomyces cerevisiae (strain ATCC 204508 / S288c) GN=VPH1 PE=1 SV=3	0	88.0593	18.5714	13	36	13	1	840	95.467	5.48		1.023	1.007	0.861	102.8	105.2	103.5	88.5	3.985	0	60.9816	13
FALSE	High	IsMasterProtein	P49090	Asparagine synthetase [glutamine-hydrolyzing] 2 OS=Saccharomyces cerevisiae (strain ATCC 204508 / S288c) GN=ASN2 PE=1 SV=2	0	87.7646	23.7762	9	35	7	1	572	64.552	5.87		1.052	0.889	0.906	104	109.4	92.4	94.2	4.233	0	56.4545	9
FALSE	High	IsMasterProtein	P25294	Protein SIS1 OS=Saccharomyces cerevisiae (strain ATCC 204508 / S288c) GN=SIS1 PE=1 SV=1	0	86.969	37.5	11	32	11	1	352	37.567	9.03		1.086	1.062	1.246	91	98.9	96.6	113.4	20.544	0	62.5332	11
FALSE	High	IsMasterProtein	P07244	Bifunctional purine biosynthetic protein ADE5,7 OS=Saccharomyces cerevisiae (strain ATCC 204508 / S288c) GN=ADE5,7 PE=1 SV=1	0	86.3624	17.9551	8	29	8	1	802	86.014	5.27		1.043	0.872	1.024	101.6	105.9	88.5	104	1.848	0	71.167	8
FALSE	High	IsMasterProtein	P11353	Oxygen-dependent coproporphyrinogen-III oxidase OS=Saccharomyces cerevisiae (strain ATCC 204508 / S288c) GN=HEM13 PE=1 SV=2	0	86.2663	27.1341	6	59	6	1	328	37.688	6.8		1.196	1.222	1.64	79.1	94.6	96.7	129.7	14.505	0	106.134	6
FALSE	High	IsMasterProtein	P16120	Threonine synthase OS=Saccharomyces cerevisiae (strain ATCC 204508 / S288c) GN=THR4 PE=1 SV=1	0	86.0678	19.2607	8	29	8	1	514	57.439	5.64		0.967	0.869	1.211	98.8	95.6	85.9	119.7	3.037	0	86.5409	8
FALSE	High	IsMasterProtein	P07991	Ornithine aminotransferase OS=Saccharomyces cerevisiae (strain ATCC 204508 / S288c) GN=CAR2 PE=1 SV=2	0	85.3796	16.9811	5	31	5	1	424	46.057	6.95		0.948	0.976	1.012	101.6	96.4	99.2	102.8	5.422	0	93.1674	5
FALSE	High	IsMasterProtein	P54781	Cytochrome P450 61 OS=Saccharomyces cerevisiae (strain ATCC 204508 / S288c) GN=ERG5 PE=1 SV=1	0	84.9638	26.7658	9	38	9	1	538	61.294	7.91		1.052	1.193	0.957	95.2	100.1	113.6	91.1	3.541	0	77.9212	9
FALSE	High	IsMasterProtein	P16861	ATP-dependent 6-phosphofructokinase subunit alpha OS=Saccharomyces cerevisiae (strain ATCC 204508 / S288c) GN=PFK1 PE=1 SV=1	0	84.5971	18.3384	9	41	9	1	987	107.903	6.39	Acetyl [N-Term]	1.017	1.014	0.844	103.2	105	104.7	87.1	2.162	0	62.8278	9
FALSE	High	IsMasterProtein	P27809	Glycolipid 2-alpha-mannosyltransferase OS=Saccharomyces cerevisiae (strain ATCC 204508 / S288c) GN=KRE2 PE=1 SV=1	0	84.0944	42.5339	12	24	12	1	442	51.354	5.4		0.966	1.017	1.032	99.6	96.3	101.3	102.8	5.529	0	54.3814	12
FALSE	High	IsMasterProtein	P04807	Hexokinase-2 OS=Saccharomyces cerevisiae (strain ATCC 204508 / S288c) GN=HXK2 PE=1 SV=4	0	83.9495	23.251	8	85	7	1	486	53.908	5.3		1.018	1.041	1.16	94.8	96.5	98.7	110	9	0	142.893	8
FALSE	High	IsMasterProtein	P47120	Deoxyhypusine hydroxylase OS=Saccharomyces cerevisiae (strain ATCC 204508 / S288c) GN=LIA1 PE=1 SV=1	0	83.7683	36.3077	9	42	9	1	325	36.142	4.87		1.095	1.002	1.326	90.4	99	90.6	119.9	5.813	0	118.139	9
FALSE	High	IsMasterProtein	P54780	60S ribosomal protein L15-B OS=Saccharomyces cerevisiae (strain ATCC 204508 / S288c) GN=RPL15B PE=1 SV=2	0	83.0805	28.9216	5	43	2	1	204	24.407	11.39		0.903	1.112	0.766	105.8	95.5	117.7	81	42.288	0	139.22	5
FALSE	High	IsMasterProtein	P54113	Bifunctional purine biosynthesis protein ADE16 OS=Saccharomyces cerevisiae (strain ATCC 204508 / S288c) GN=ADE16 PE=1 SV=1	0	83.043	21.1506	7	35	6	1	591	65.242	6.55		1.105	1.01	0.967	98	108.3	99	94.7	1.976	0	77.2735	7
FALSE	High	IsMasterProtein	P05750	40S ribosomal protein S3 OS=Saccharomyces cerevisiae (strain ATCC 204508 / S288c) GN=RPS3 PE=1 SV=5	0	82.9197	41.6667	7	57	7	1	240	26.486	9.41		0.969	0.989	0.885	104.1	100.9	102.9	92.1	16.191	0	135.327	7
FALSE	High	IsMasterProtein	P00724	Invertase 2 OS=Saccharomyces cerevisiae (strain ATCC 204508 / S288c) GN=SUC2 PE=1 SV=1	0	82.5342	20.6767	7	42	7	1	532	60.601	4.75		0.997	0.808	0.968	106	105.7	85.7	102.6	8.12	0	80.4149	7
FALSE	High	IsMasterProtein	P23337	Glycogen [starch] synthase isoform 1 OS=Saccharomyces cerevisiae (strain ATCC 204508 / S288c) GN=GSY1 PE=1 SV=3	0	82.3333	22.3164	11	22	9	1	708	80.46	6.02		1.045	1.122	0.947	97.2	101.6	109.1	92	2.728	3	69.1625	11
FALSE	High	IsMasterProtein	P38219	Obg-like ATPase 1 OS=Saccharomyces cerevisiae (strain ATCC 204508 / S288c) GN=OLA1 PE=1 SV=1	0	82.2558	24.1117	7	33	7	1	394	44.146	7.43		1.018	0.95	0.852	104.7	106.6	99.5	89.2	4.505	0	71.8488	7
FALSE	High	IsMasterProtein	P32582	Cystathionine beta-synthase OS=Saccharomyces cerevisiae (strain ATCC 204508 / S288c) GN=CYS4 PE=1 SV=1	0	80.7689	21.3018	7	26	7	1	507	55.987	6.7		1.091	1.037	0.967	97.7	106.6	101.3	94.5	2.054	0	88.1812	7
FALSE	High	None	P49626	60S ribosomal protein L4-B OS=Saccharomyces cerevisiae (strain ATCC 204508 / S288c) GN=RPL4B PE=1 SV=2	0	80.3037	27.9006	7	30	7	1	362	39.038	10.64		0.881	1.039	0.864	105.7	93.2	109.8	91.3	4.623	0	109.708	7
FALSE	High	IsMasterProtein	P04046	Amidophosphoribosyltransferase OS=Saccharomyces cerevisiae (strain ATCC 204508 / S288c) GN=ADE4 PE=1 SV=2	0	79.6628	20.1961	8	30	8	1	510	56.683	6.28		1.057	1.011	0.962	99.3	104.9	100.3	95.5	2.621	0	88.7859	8
FALSE	High	IsMasterProtein	P38115	D-arabinose dehydrogenase [NAD(P)+] heavy chain OS=Saccharomyces cerevisiae (strain ATCC 204508 / S288c) GN=ARA1 PE=1 SV=1	0	79.6275	16.5698	4	32	4	1	344	38.859	5.96		0.977	0.931	1.041	101.3	99	94.3	105.4	7.111	0	78.9358	4
FALSE	High	IsMasterProtein	P0CX36	40S ribosomal protein S4-B OS=Saccharomyces cerevisiae (strain ATCC 204508 / S288c) GN=RPS4B PE=1 SV=1	0	79.4187	36.7816	9	62	9	1	261	29.392	10.08		0.913	1.055	0.904	103.3	94.3	109	93.3	19.691	0	155.789	9
FALSE	High	IsMasterProtein	P25694	Cell division control protein 48 OS=Saccharomyces cerevisiae (strain ATCC 204508 / S288c) GN=CDC48 PE=1 SV=3	0	79.0359	22.8743	12	32	12	1	835	91.939	4.94		1.031	1.089	0.923	98.9	102	107.7	91.3	2.162	0	53.4582	12
FALSE	High	IsMasterProtein	P40069	Importin subunit beta-4 OS=Saccharomyces cerevisiae (strain ATCC 204508 / S288c) GN=KAP123 PE=1 SV=1	0	78.3595	12.4888	10	35	10	1	1113	122.525	4.63		0.987	0.989	0.963	101.5	100.3	100.5	97.7	1.127	0	82.9454	10
FALSE	High	IsMasterProtein	P38631	1,3-beta-glucan synthase component FKS1 OS=Saccharomyces cerevisiae (strain ATCC 204508 / S288c) GN=FKS1 PE=1 SV=2	0	78.292	10.1279	12	21	7	1	1876	214.712	7.23		0.915	1.043	0.819	105.9	96.9	110.4	86.7	0.609	5	60.4606	12
FALSE	High	IsMasterProtein	Q03161	Glucose-6-phosphate 1-epimerase OS=Saccharomyces cerevisiae (strain ATCC 204508 / S288c) GN=YMR099C PE=1 SV=1	0	77.8782	30.9764	8	20	8	1	297	33.934	6.13		1.035	0.887	1.195	97.2	100.5	86.2	116.1	4.337	0	69.8656	8
FALSE	High	IsMasterProtein	P0C0W1	40S ribosomal protein S22-A OS=Saccharomyces cerevisiae (strain ATCC 204508 / S288c) GN=RPS22A PE=1 SV=2	0	77.8175	38.4615	3	42	3	1	130	14.617	9.94		1.024	1.191	1.048	93.8	96.1	111.7	98.4	18.953	0	157.931	3
FALSE	High	IsMasterProteinCandidate	Q3E7Y3	40S ribosomal protein S22-B OS=Saccharomyces cerevisiae (strain ATCC 204508 / S288c) GN=RPS22B PE=1 SV=3	0	77.8175	38.4615	3	42	3	1	130	14.617	9.94		1.024	1.191	1.048	93.8	96.1	111.7	98.4	18.953	0	157.931	3
FALSE	High	IsMasterProtein	P32340	Rotenone-insensitive NADH-ubiquinone oxidoreductase, mitochondrial OS=Saccharomyces cerevisiae (strain ATCC 204508 / S288c) GN=NDI1 PE=1 SV=1	0	77.735	29.2398	7	24	7	1	513	57.214	9.44		0.896	0.913	0.685	114.5	102.6	104.5	78.4	2.857	0	62.6274	7
FALSE	High	IsMasterProtein	P04147	Polyadenylate-binding protein, cytoplasmic and nuclear OS=Saccharomyces cerevisiae (strain ATCC 204508 / S288c) GN=PAB1 PE=1 SV=4	0	77.4376	22.0104	10	36	10	1	577	64.304	5.97		1.051	1.017	0.939	99.8	104.9	101.5	93.7	3.948	0	70.896	10
FALSE	High	IsMasterProtein	Q3E841	Uncharacterized protein YNR034W-A OS=Saccharomyces cerevisiae (strain ATCC 204508 / S288c) GN=YNR034W-A PE=1 SV=1	0	76.86	62.2449	5	59	5	1	98	10.775	8.97		0.976	0.708	1.065	106.7	104.1	75.6	113.6	371.759	0	198.409	5
FALSE	High	IsMasterProtein	P05030	Plasma membrane ATPase 1 OS=Saccharomyces cerevisiae (strain ATCC 204508 / S288c) GN=PMA1 PE=1 SV=2	0	76.8412	11.6558	6	22	6	1	918	99.556	5.11		0.9	0.894	1.187	100.5	90.4	89.8	119.3	1.285	0	84.9	6
FALSE	High	IsMasterProtein	P31116	Homoserine dehydrogenase OS=Saccharomyces cerevisiae (strain ATCC 204508 / S288c) GN=HOM6 PE=1 SV=1	0	76.6956	32.8691	7	29	7	1	359	38.478	7.44		1.02	0.867	1.064	101.2	103.2	87.8	107.7	3.786	0	99.4227	7
FALSE	High	IsMasterProtein	P32528	Urea amidolyase OS=Saccharomyces cerevisiae (strain ATCC 204508 / S288c) GN=DUR1,2 PE=1 SV=2	0	76.4372	15.4768	21	32	21	1	1835	201.705	5.62		1.017	1.111	0.968	97.6	99.3	108.5	94.5	0.694	0	73.8234	21
FALSE	High	IsMasterProtein	Q04178	Hypoxanthine-guanine phosphoribosyltransferase OS=Saccharomyces cerevisiae (strain ATCC 204508 / S288c) GN=HPT1 PE=1 SV=1	0	76.3117	30.7692	6	24	6	1	221	25.175	5.69		1.011	0.865	1.204	98	99.1	84.8	118	9	0	75.486	6
FALSE	High	IsMasterProtein	P07172	Histidinol-phosphate aminotransferase OS=Saccharomyces cerevisiae (strain ATCC 204508 / S288c) GN=HIS5 PE=3 SV=2	0	76.2401	30.6494	7	27	7	1	385	42.619	6.43		1.035	1.019	0.937	100.2	103.7	102.1	94	3.962	0	84.3247	7
FALSE	High	IsMasterProtein	P05738	60S ribosomal protein L9-A OS=Saccharomyces cerevisiae (strain ATCC 204508 / S288c) GN=RPL9A PE=1 SV=2	0	76.1115	23.5602	4	38	1	1	191	21.556	9.73		0.983	0.942	0.882	105.1	103.3	99	92.7	16.783	4	142.265	4
FALSE	High	IsMasterProtein	Q06151	m7GpppX diphosphatase OS=Saccharomyces cerevisiae (strain ATCC 204508 / S288c) GN=DCS1 PE=1 SV=1	0	75.9526	20.5714	6	29	5	1	350	40.744	6.25		0.96	1.018	1.115	97.7	93.8	99.5	108.9	4.248	0	75.8573	6
FALSE	High	IsMasterProtein	P41940	Mannose-1-phosphate guanyltransferase OS=Saccharomyces cerevisiae (strain ATCC 204508 / S288c) GN=PSA1 PE=1 SV=2	0	75.5532	31.856	6	27	6	1	361	39.541	6.34		0.964	0.855	0.698	113.7	109.7	97.3	79.3	4.484	0	75.95	6
FALSE	High	IsMasterProtein	P38720	6-phosphogluconate dehydrogenase, decarboxylating 1 OS=Saccharomyces cerevisiae (strain ATCC 204508 / S288c) GN=GND1 PE=1 SV=1	0	75.1255	17.1779	5	35	5	1	489	53.509	6.64		0.934	0.878	1.067	103.1	96.4	90.5	110	2.054	0	133.618	5
FALSE	High	IsMasterProtein	Q01532	Cysteine proteinase 1, mitochondrial OS=Saccharomyces cerevisiae (strain ATCC 204508 / S288c) GN=LAP3 PE=1 SV=3	0	75.0774	23.1884	8	28	8	1	483	55.448	8.85		1.027	1.076	0.959	98.5	101.1	106	94.4	4.179	0	63.078	8
FALSE	High	IsMasterProtein	Q04432	Glutathione-independent glyoxalase HSP31 OS=Saccharomyces cerevisiae (strain ATCC 204508 / S288c) GN=HSP31 PE=1 SV=1	0	74.9482	32.0675	4	32	4	1	237	25.654	5.5		0.926	0.77	0.887	111.7	103.4	85.9	99	18.307	0	72.1934	4
FALSE	High	IsMasterProtein	Q06625	Glycogen debranching enzyme OS=Saccharomyces cerevisiae (strain ATCC 204508 / S288c) GN=GDB1 PE=1 SV=1	0	74.9101	10.612	11	23	11	1	1536	174.861	5.77		1.099	1.185	0.981	93.8	103	111.1	92	0.619	0	54.628	11
FALSE	High	IsMasterProtein	Q12335	Protoplast secreted protein 2 OS=Saccharomyces cerevisiae (strain ATCC 204508 / S288c) GN=PST2 PE=1 SV=1	0	74.7969	47.4747	5	24	5	1	198	20.953	5.73		1.052	0.864	1.048	100.9	106.2	87.2	105.8	62.096	0	72.7933	5
FALSE	High	IsMasterProtein	P43590	Uncharacterized peptidase YFR006W OS=Saccharomyces cerevisiae (strain ATCC 204508 / S288c) GN=YFR006W PE=1 SV=1	0	74.692	24.6729	10	28	10	1	535	61.714	6.16		1.087	1.066	1.022	95.8	104.2	102.1	97.9	3.532	0	68.138	10
FALSE	High	IsMasterProtein	P05748	60S ribosomal protein L15-A OS=Saccharomyces cerevisiae (strain ATCC 204508 / S288c) GN=RPL15A PE=1 SV=3	0	74.1985	28.9216	5	45	2	1	204	24.407	11.39		0.985	0.927	0.88	105.5	103.9	97.8	92.8	42.288	4	119.7	5
FALSE	High	IsMasterProtein	P10081	ATP-dependent RNA helicase eIF4A OS=Saccharomyces cerevisiae (strain ATCC 204508 / S288c) GN=TIF1 PE=1 SV=3	0	73.8228	29.1139	8	48	8	1	395	44.669	5.12		1.037	0.931	1.034	100	103.6	93	103.4	5.19	0	89.3685	8
FALSE	High	IsMasterProtein	P04801	Threonine--tRNA ligase, cytoplasmic OS=Saccharomyces cerevisiae (strain ATCC 204508 / S288c) GN=THS1 PE=1 SV=2	0	73.6946	14.9864	10	28	10	1	734	84.467	7.03		0.983	0.966	0.897	104	102.2	100.5	93.3	1.798	0	71.7302	10
FALSE	High	IsMasterProtein	P32527	Zuotin OS=Saccharomyces cerevisiae (strain ATCC 204508 / S288c) GN=ZUO1 PE=1 SV=1	0	73.2913	16.1663	7	34	7	1	433	48.99	8.25		1.029	1.108	1.009	96.5	99.2	106.9	97.3	3.786	0	84.8845	7
FALSE	High	IsMasterProtein	P51401	60S ribosomal protein L9-B OS=Saccharomyces cerevisiae (strain ATCC 204508 / S288c) GN=RPL9B PE=1 SV=1	0	73.0057	23.5602	4	32	1	1	191	21.644	9.66		1.022	1.01	0.997	99.3	101.4	100.3	99	16.783	0	110.051	4
FALSE	High	IsMasterProtein	P47044	LOG family protein YJL055W OS=Saccharomyces cerevisiae (strain ATCC 204508 / S288c) GN=YJL055W PE=1 SV=1	0	72.473	28.5714	5	19	5	1	245	26.847	5.62		1.047	0.931	1.239	94.8	99.3	88.3	117.5	13.251	0	61.2782	5
FALSE	High	IsMasterProtein	P32861	UTP--glucose-1-phosphate uridylyltransferase OS=Saccharomyces cerevisiae (strain ATCC 204508 / S288c) GN=UGP1 PE=1 SV=1	0	71.9994	20.8417	7	28	7	1	499	55.953	7.44		1.034	0.957	0.845	104.3	107.8	99.8	88.1	1.477	0	106.254	7
FALSE	High	IsMasterProtein	Q12123	Inactive diphosphatase DCS2 OS=Saccharomyces cerevisiae (strain ATCC 204508 / S288c) GN=DCS2 PE=1 SV=3	0	71.7366	25.779	7	34	6	1	353	40.915	6.64		0.977	0.954	1	101.7	99.4	97.1	101.8	5.31	2	78.429	7
FALSE	High	IsMasterProteinCandidate	Q12213	60S ribosomal protein L7-B OS=Saccharomyces cerevisiae (strain ATCC 204508 / S288c) GN=RPL7B PE=1 SV=3	0	71.6221	19.6721	4	44	4	1	244	27.679	10.15		1.001	1.027	0.994	99.4	99.6	102.2	98.8	6.848	0	115.685	4
FALSE	High	IsMasterProtein	P05737	60S ribosomal protein L7-A OS=Saccharomyces cerevisiae (strain ATCC 204508 / S288c) GN=RPL7A PE=1 SV=3	0	71.6221	19.6721	4	44	4	1	244	27.621	10.15		1.001	1.027	0.994	99.4	99.6	102.2	98.8	6.848	0	115.685	4
FALSE	High	IsMasterProtein	P15624	Phenylalanine--tRNA ligase beta subunit OS=Saccharomyces cerevisiae (strain ATCC 204508 / S288c) GN=FRS1 PE=1 SV=3	0	71.2741	16.9748	7	20	7	1	595	67.322	5.78		1.007	1.046	0.964	99.6	100.3	104.1	96	1.195	0	67.2521	7
FALSE	High	IsMasterProtein	Q12680	Glutamate synthase [NADH] OS=Saccharomyces cerevisiae (strain ATCC 204508 / S288c) GN=GLT1 PE=1 SV=2	0	70.6174	8.90443	14	20	14	1	2145	237.952	6.58		0.971	0.979	0.898	104	101	101.7	93.4	0.44	0	45.293	14
FALSE	High	IsMasterProtein	P19358	S-adenosylmethionine synthase 2 OS=Saccharomyces cerevisiae (strain ATCC 204508 / S288c) GN=SAM2 PE=1 SV=3	0	70.3896	40.3646	12	40	5	1	384	42.229	5.38		1.036	0.927	0.988	101.2	104.9	93.9	100	9	7	89.9335	12
FALSE	High	IsMasterProtein	P07342	Acetolactate synthase catalytic subunit, mitochondrial OS=Saccharomyces cerevisiae (strain ATCC 204508 / S288c) GN=ILV2 PE=1 SV=1	0	70.2608	10.4803	4	20	4	1	687	74.89	8.51		0.992	1.027	0.915	101.7	100.9	104.4	93.1	1.285	0	61.1449	4
FALSE	High	IsMasterProtein	P14120	60S ribosomal protein L30 OS=Saccharomyces cerevisiae (strain ATCC 204508 / S288c) GN=RPL30 PE=1 SV=3	0	70.0785	27.619	3	35	3	1	105	11.408	9.8		1.028	0.884	0.912	104.6	107.5	92.5	95.4	267.27	0	94.2834	3
FALSE	High	None	P53978	Elongation factor 3B OS=Saccharomyces cerevisiae (strain ATCC 204508 / S288c) GN=HEF3 PE=1 SV=2	0	69.9346	4.98084	3	38	3	1	1044	115.796	6.23		0.991	1.053	0.845	102.9	102	108.3	86.9	0.909	0	103.483	3
FALSE	High	IsMasterProtein	P06106	Homocysteine/cysteine synthase OS=Saccharomyces cerevisiae (strain ATCC 204508 / S288c) GN=MET17 PE=1 SV=3	0	69.8399	18.2432	6	35	6	1	444	48.642	6.43		1.068	0.845	0.989	102.5	109.5	86.6	101.4	5.31	0	68.2018	6
FALSE	High	IsMasterProtein	P18899	Stress protein DDR48 OS=Saccharomyces cerevisiae (strain ATCC 204508 / S288c) GN=DDR48 PE=1 SV=4	0	69.6363	32.093	5	26	5	1	430	46.207	4.54		1.07	1.141	1.232	90	96.3	102.7	110.9	9	0	80.4475	5
FALSE	High	IsMasterProtein	P38891	Branched-chain-amino-acid aminotransferase, mitochondrial OS=Saccharomyces cerevisiae (strain ATCC 204508 / S288c) GN=BAT1 PE=1 SV=1	0	69.486	18.8295	7	22	7	1	393	43.569	8.91		0.992	0.942	0.89	104.6	103.8	98.5	93.1	5.579	0	66.9146	7
FALSE	High	IsMasterProtein	P49095	Glycine dehydrogenase (decarboxylating), mitochondrial OS=Saccharomyces cerevisiae (strain ATCC 204508 / S288c) GN=GCV2 PE=1 SV=1	0	69.3703	17.9884	9	31	9	1	1034	114.379	7.25		1.105	1.176	0.981	93.9	103.7	110.4	92.1	1.184	0	60.8361	9
FALSE	High	IsMasterProtein	Q00055	Glycerol-3-phosphate dehydrogenase [NAD(+)] 1 OS=Saccharomyces cerevisiae (strain ATCC 204508 / S288c) GN=GPD1 PE=1 SV=4	0	69.2822	11.2532	2	19	2	1	391	42.842	5.47		1.064	0.996	1.109	95.9	102.1	95.6	106.4	1.512	0	77.4233	2
FALSE	High	IsMasterProtein	P47143	Adenosine kinase OS=Saccharomyces cerevisiae (strain ATCC 204508 / S288c) GN=ADO1 PE=1 SV=1	0	68.517	13.5294	3	20	3	1	340	36.35	5.16		0.884	0.675	1.091	109.6	96.9	74	119.6	4.456	0	65.1724	3
FALSE	High	IsMasterProtein	P32836	GTP-binding nuclear protein GSP2/CNR2 OS=Saccharomyces cerevisiae (strain ATCC 204508 / S288c) GN=GSP2 PE=1 SV=1	0	68.176	20	4	26	4	1	220	24.975	6.68		1.096	0.939	1.201	94.4	103.5	88.7	113.4	22.101	0	81.8656	4
FALSE	High	IsMasterProteinCandidate	P32835	GTP-binding nuclear protein GSP1/CNR1 OS=Saccharomyces cerevisiae (strain ATCC 204508 / S288c) GN=GSP1 PE=1 SV=1	0	68.176	20.0913	4	26	4	1	219	24.795	6.55		1.096	0.939	1.201	94.4	103.5	88.7	113.4	22.101	0	81.8656	4
FALSE	High	IsMasterProtein	Q06252	Uncharacterized protein YLR179C OS=Saccharomyces cerevisiae (strain ATCC 204508 / S288c) GN=YLR179C PE=1 SV=1	0	68.1183	53.2338	6	34	6	1	201	22.137	4.94		1.028	1.018	1.569	86.7	89.1	88.2	136	33.551	0	60.2002	6
FALSE	High	IsMasterProtein	P31688	Trehalose-phosphatase OS=Saccharomyces cerevisiae (strain ATCC 204508 / S288c) GN=TPS2 PE=1 SV=3	0	67.8309	15.5134	10	29	10	1	896	102.912	8.15		1.036	0.996	0.776	105.1	108.9	104.6	81.5	1.555	0	57.5073	10
FALSE	High	IsMasterProtein	P40054	D-3-phosphoglycerate dehydrogenase 1 OS=Saccharomyces cerevisiae (strain ATCC 204508 / S288c) GN=SER3 PE=1 SV=1	0	67.8259	21.9616	7	26	5	1	469	51.161	5.57		0.98	1.13	1.214	92.5	90.7	104.5	112.3	5.062	0	76.6004	7
FALSE	High	IsMasterProtein	P00815	Histidine biosynthesis trifunctional protein OS=Saccharomyces cerevisiae (strain ATCC 204508 / S288c) GN=HIS4 PE=1 SV=3	0	67.5029	20.025	8	29	8	1	799	87.666	5.29		1.021	1.001	1.013	99.1	101.3	99.2	100.4	1.644	0	61.9768	8
FALSE	High	IsMasterProtein	P08518	DNA-directed RNA polymerase II subunit RPB2 OS=Saccharomyces cerevisiae (strain ATCC 204508 / S288c) GN=RPB2 PE=1 SV=2	0	67.3315	13.0719	10	18	10	1	1224	138.663	6.52		0.963	1.12	0.962	98.9	95.3	110.8	95.1	0.736	0	44.1697	10
FALSE	High	IsMasterProtein	P22202	Heat shock protein SSA4 OS=Saccharomyces cerevisiae (strain ATCC 204508 / S288c) GN=SSA4 PE=1 SV=3	0	66.9935	19.0031	10	48	1	1	642	69.609	5.14		1.063	1.229	1.214	88.8	94.4	109.1	107.7	2.162	2	139.783	10
FALSE	High	IsMasterProtein	P40217	Eukaryotic translation initiation factor 3 subunit I OS=Saccharomyces cerevisiae (strain ATCC 204508 / S288c) GN=TIF34 PE=1 SV=1	0	66.9249	34.8703	9	20	9	1	347	38.731	5.67		0.976	0.987	0.858	104.7	102.2	103.4	89.8	4.623	0	52.1334	9
FALSE	High	IsMasterProtein	P38777	Family of serine hydrolases 1 OS=Saccharomyces cerevisiae (strain ATCC 204508 / S288c) GN=FSH1 PE=1 SV=1	0	66.541	43.6214	6	18	6	1	243	27.322	6.35		1.11	1.082	1.141	92.3	102.5	99.9	105.3	9	0	53.22	6
FALSE	High	IsMasterProtein	P32589	Heat shock protein homolog SSE1 OS=Saccharomyces cerevisiae (strain ATCC 204508 / S288c) GN=SSE1 PE=1 SV=4	0	66.1906	18.3261	11	35	9	1	693	77.318	5.22		1.1	1.038	0.994	96.8	106.5	100.5	96.2	2.162	2	62.6819	11
FALSE	High	IsMasterProtein	P13188	Glutamine--tRNA ligase OS=Saccharomyces cerevisiae (strain ATCC 204508 / S288c) GN=GLN4 PE=1 SV=2	0	65.8472	15.822	13	29	13	1	809	93.075	8.41		1.03	0.997	0.996	99.4	102.4	99.1	99	1.575	0	50.1394	13
FALSE	High	IsMasterProtein	P39958	Rab GDP-dissociation inhibitor OS=Saccharomyces cerevisiae (strain ATCC 204508 / S288c) GN=GDI1 PE=1 SV=1	0	65.7969	27.2727	8	19	8	1	451	51.174	5.99		1.06	1.13	1.082	93.6	99.3	105.8	101.3	3.365	0	42.9852	8
FALSE	High	IsMasterProtein	P41277	Glycerol-1-phosphate phosphohydrolase 1 OS=Saccharomyces cerevisiae (strain ATCC 204508 / S288c) GN=GPP1 PE=1 SV=3	0	65.7771	30.8	6	29	6	1	250	27.929	5.55		1.12	0.899	1.235	94	105.3	84.5	116.2	7.799	0	81.9037	6
FALSE	High	IsMasterProtein	P32454	Aminopeptidase 2, mitochondrial OS=Saccharomyces cerevisiae (strain ATCC 204508 / S288c) GN=APE2 PE=1 SV=4	0	65.6706	15.4412	10	32	10	1	952	107.687	8.03		1.033	1.001	1.1	96.8	100	96.8	106.4	1.209	0	67.3908	10
FALSE	High	IsMasterProtein	P37302	Aminopeptidase Y OS=Saccharomyces cerevisiae (strain ATCC 204508 / S288c) GN=APE3 PE=1 SV=1	0	64.5262	24.581	9	45	9	1	537	60.1	5.31		0.969	1.003	0.983	101.1	98	101.5	99.4	3.894	0	77.1244	9
FALSE	High	IsMasterProtein	Q00764	Alpha,alpha-trehalose-phosphate synthase [UDP-forming] 56 kDa subunit OS=Saccharomyces cerevisiae (strain ATCC 204508 / S288c) GN=TPS1 PE=1 SV=2	0	64.0995	24.0404	6	25	6	1	495	56.113	6.09		0.985	1.086	0.899	100.7	99.3	109.4	90.6	4.623	0	47.6171	6
FALSE	High	IsMasterProtein	P05319	60S acidic ribosomal protein P2-alpha OS=Saccharomyces cerevisiae (strain ATCC 204508 / S288c) GN=RPP2A PE=1 SV=1	0	63.7734	17.9245	1	23	1	1	106	10.739	4.04		0.928	1.168	0.936	99.2	92.1	115.9	92.8	45.416	0	100.96	1
FALSE	High	IsMasterProtein	P46655	Glutamate--tRNA ligase, cytoplasmic OS=Saccharomyces cerevisiae (strain ATCC 204508 / S288c) GN=GUS1 PE=1 SV=3	0	63.6126	13.4181	7	31	7	1	708	80.792	7.53		1.014	0.969	0.876	103.6	105.1	100.5	90.8	1.123	0	71.4449	7
FALSE	High	IsMasterProtein	P16603	NADPH--cytochrome P450 reductase OS=Saccharomyces cerevisiae (strain ATCC 204508 / S288c) GN=NCP1 PE=1 SV=3	0	61.9042	14.7612	7	20	7	1	691	76.724	5.19		1.089	1.15	1.122	91.7	99.9	105.5	102.9	1.572	0	58.6485	7
FALSE	High	IsMasterProtein	P32366	V-type proton ATPase subunit d OS=Saccharomyces cerevisiae (strain ATCC 204508 / S288c) GN=VMA6 PE=1 SV=2	0	61.8355	38.2609	7	17	7	1	345	39.765	4.6		0.989	1.031	0.93	101.3	100.1	104.4	94.2	4.456	0	47.9802	7
FALSE	High	IsMasterProtein	P05740	60S ribosomal protein L17-A OS=Saccharomyces cerevisiae (strain ATCC 204508 / S288c) GN=RPL17A PE=1 SV=4	0	61.6332	38.0435	5	33	1	1	184	20.537	10.92		0.937	0.988	0.846	106.1	99.3	104.8	89.8	18.953	4	134.815	5
FALSE	High	IsMasterProtein	P46990	60S ribosomal protein L17-B OS=Saccharomyces cerevisiae (strain ATCC 204508 / S288c) GN=RPL17B PE=1 SV=2	0	61.3665	38.0435	5	32	1	1	184	20.539	10.92		0.943	1.135	0.996	98.2	92.6	111.4	97.8	18.953	0	126.577	5
FALSE	High	IsMasterProtein	P16649	General transcriptional corepressor TUP1 OS=Saccharomyces cerevisiae (strain ATCC 204508 / S288c) GN=TUP1 PE=1 SV=2	0	61.2713	20.4769	10	24	10	1	713	78.26	5.68		1.009	1.07	1.08	96.2	97.1	102.9	103.9	2.35	0	38.6353	10
FALSE	High	IsMasterProtein	P38328	Actin-related protein 2/3 complex subunit 1 OS=Saccharomyces cerevisiae (strain ATCC 204508 / S288c) GN=ARC40 PE=1 SV=1	0	61.097	24.7396	5	15	5	1	384	42.448	7.05		1.022	1.111	1.016	96.4	98.5	107.1	97.9	2.728	0	53.952	5
FALSE	High	IsMasterProtein	P54783	D-arabinono-1,4-lactone oxidase OS=Saccharomyces cerevisiae (strain ATCC 204508 / S288c) GN=ALO1 PE=1 SV=1	0	60.8726	21.4829	8	19	8	1	526	59.456	6.8		0.989	1.004	0.937	101.8	100.7	102.2	95.4	2.415	0	54.994	8
FALSE	High	IsMasterProtein	P46680	Actin-interacting protein 1 OS=Saccharomyces cerevisiae (strain ATCC 204508 / S288c) GN=AIP1 PE=1 SV=1	0	60.5927	21.1382	7	22	7	1	615	67.284	5.59		1.021	0.943	0.969	101.7	103.9	95.9	98.5	1.195	0	56.2226	7
FALSE	High	IsMasterProtein	P00890	Citrate synthase, mitochondrial OS=Saccharomyces cerevisiae (strain ATCC 204508 / S288c) GN=CIT1 PE=1 SV=2	0	59.5977	14.6138	7	28	7	1	479	53.327	8.29		0.997	0.917	0.765	108.7	108.4	99.7	83.2	2.728	0	73.819	7
FALSE	High	IsMasterProtein	P47169	Sulfite reductase [NADPH] subunit beta OS=Saccharomyces cerevisiae (strain ATCC 204508 / S288c) GN=MET5 PE=1 SV=1	0	59.143	15.4646	15	25	15	1	1442	161.119	5.49		1	1.062	0.949	99.7	99.7	105.9	94.6	0.884	0	38.8286	15
FALSE	High	IsMasterProtein	P40043	Respiratory growth induced protein 1 OS=Saccharomyces cerevisiae (strain ATCC 204508 / S288c) GN=RGI1 PE=1 SV=1	0	58.5259	43.4783	4	17	4	1	161	18.977	6.18		1.006	0.846	1.121	100.7	101.3	85.1	112.9	20.544	0	47.2967	4
FALSE	High	IsMasterProtein	P40510	D-3-phosphoglycerate dehydrogenase 2 OS=Saccharomyces cerevisiae (strain ATCC 204508 / S288c) GN=SER33 PE=1 SV=1	0	58.1349	20.2559	7	19	5	1	469	51.156	6.42		1.004	1.076	1.063	96.6	96.9	103.9	102.7	3.365	2	51.2597	7
FALSE	High	IsMasterProtein	P10659	S-adenosylmethionine synthase 1 OS=Saccharomyces cerevisiae (strain ATCC 204508 / S288c) GN=SAM1 PE=1 SV=2	0	57.8989	32.4607	9	29	2	1	382	41.792	5.22		1.104	1.05	1.118	93.6	103.4	98.3	104.7	4.484	0	72.5015	9
FALSE	High	IsMasterProtein	P42938	Probable ATP-dependent kinase TDA10 OS=Saccharomyces cerevisiae (strain ATCC 204508 / S288c) GN=TDA10 PE=1 SV=1	0	57.5292	22.069	5	16	5	1	290	33.316	5.41		1.023	0.828	1.08	101.7	104.1	84.3	109.9	4.275	0	48.0804	5
FALSE	High	IsMasterProtein	Q12499	Nucleolar protein 58 OS=Saccharomyces cerevisiae (strain ATCC 204508 / S288c) GN=NOP58 PE=1 SV=1	0	57.4279	16.4384	6	19	5	1	511	56.921	8.94		1.022	1.15	0.823	100.1	102.3	115.2	82.4	1.829	0	55.9382	6
FALSE	High	IsMasterProtein	P32368	Phosphoinositide phosphatase SAC1 OS=Saccharomyces cerevisiae (strain ATCC 204508 / S288c) GN=SAC1 PE=1 SV=1	0	57.3189	20.5457	9	16	9	1	623	71.08	7.71		1.064	1.035	1.008	97.4	103.6	100.9	98.1	1.512	0	38.2238	9
FALSE	High	IsMasterProtein	P09733	Tubulin alpha-1 chain OS=Saccharomyces cerevisiae (strain ATCC 204508 / S288c) GN=TUB1 PE=1 SV=2	0	57.2169	21.2528	6	25	4	1	447	49.768	5.07		0.894	1.051	0.915	103.6	92.7	108.9	94.8	2.899	0	71.6652	6
FALSE	High	IsMasterProtein	P00927	Threonine dehydratase, mitochondrial OS=Saccharomyces cerevisiae (strain ATCC 204508 / S288c) GN=ILV1 PE=1 SV=2	0	56.7455	16.4931	7	16	7	1	576	63.791	8.53		0.997	1.078	0.929	99.9	99.6	107.7	92.8	1.154	0	51.3226	7
FALSE	High	IsMasterProtein	P15705	Heat shock protein STI1 OS=Saccharomyces cerevisiae (strain ATCC 204508 / S288c) GN=STI1 PE=1 SV=1	0	56.6016	15.1104	10	27	10	1	589	66.224	5.59		1.062	1.032	1	97.7	103.8	100.8	97.7	1.276	0	73.5647	10
FALSE	High	IsMasterProtein	P22803	Thioredoxin-2 OS=Saccharomyces cerevisiae (strain ATCC 204508 / S288c) GN=TRX2 PE=1 SV=3	0	56.1414	49.0385	5	27	5	1	104	11.197	4.93		1.004	0.911	1.786	85.1	85.4	77.5	152	34.938	0	74.6963	5
FALSE	High	IsMasterProtein	P28241	Isocitrate dehydrogenase [NAD] subunit 2, mitochondrial OS=Saccharomyces cerevisiae (strain ATCC 204508 / S288c) GN=IDH2 PE=1 SV=1	0	55.7218	23.8482	6	12	6	1	369	39.715	8.69		1.019	0.912	0.785	107.6	109.7	98.2	84.5	2.34	0	44.3329	6
FALSE	High	IsMasterProtein	P38205	Multisite-specific tRNA:(cytosine-C(5))-methyltransferase OS=Saccharomyces cerevisiae (strain ATCC 204508 / S288c) GN=NCL1 PE=1 SV=1	0	55.7192	12.2807	5	15	5	1	684	77.83	7.36		1.132	0.976	1.085	95.4	108	93.1	103.5	0.695	0	49.8989	5
FALSE	High	IsMasterProtein	P15303	Protein transport protein SEC23 OS=Saccharomyces cerevisiae (strain ATCC 204508 / S288c) GN=SEC23 PE=1 SV=1	0	55.686	14.5833	7	16	7	1	768	85.331	5.66	Acetyl [N-Term]	1	1.079	0.916	100.1	100.1	108.1	91.7	1.848	0	42.4572	7
FALSE	High	IsMasterProtein	P40024	ABC transporter ATP-binding protein ARB1 OS=Saccharomyces cerevisiae (strain ATCC 204508 / S288c) GN=ARB1 PE=1 SV=1	0	55.5402	10.3279	5	13	5	1	610	68.335	6.51		0.968	1.063	0.873	102.5	99.1	108.9	89.5	1.326	0	51.1981	5
FALSE	High	IsMasterProtein	P02407	40S ribosomal protein S17-A OS=Saccharomyces cerevisiae (strain ATCC 204508 / S288c) GN=RPS17A PE=1 SV=1	0	55.5076	26.4706	4	36	4	1	136	15.779	10.51		0.961	1.014	0.891	103.5	99.4	104.9	92.2	137.95	0	90.2345	4
FALSE	High	IsMasterProteinCandidate	P14127	40S ribosomal protein S17-B OS=Saccharomyces cerevisiae (strain ATCC 204508 / S288c) GN=RPS17B PE=1 SV=1	0	55.5076	26.4706	4	36	4	1	136	15.794	10.51		0.961	1.014	0.891	103.5	99.4	104.9	92.2	137.95	0	90.2345	4
FALSE	High	IsMasterProtein	P11412	Glucose-6-phosphate 1-dehydrogenase OS=Saccharomyces cerevisiae (strain ATCC 204508 / S288c) GN=ZWF1 PE=1 SV=4	0	55.4523	17.4257	7	23	7	1	505	57.486	6.3		1.04	1.125	1.13	93.1	96.9	104.8	105.3	1.482	0	59.5411	7
FALSE	High	IsMasterProtein	P00427	Cytochrome c oxidase subunit 6, mitochondrial OS=Saccharomyces cerevisiae (strain ATCC 204508 / S288c) GN=COX6 PE=1 SV=1	0	55.2813	37.1622	6	20	6	1	148	17.331	6.05		0.951	0.722	0.753	116.8	111	84.3	87.9	20.544	0	48.4525	6
FALSE	High	IsMasterProtein	P43616	Cys-Gly metallodipeptidase DUG1 OS=Saccharomyces cerevisiae (strain ATCC 204508 / S288c) GN=DUG1 PE=1 SV=1	0	54.8167	26.8191	7	22	7	1	481	52.838	5.67		0.967	0.962	0.954	103	99.6	99.1	98.3	2.687	0	53.619	7
FALSE	High	IsMasterProtein	P53852	Cysteine--tRNA ligase OS=Saccharomyces cerevisiae (strain ATCC 204508 / S288c) GN=YNL247W PE=1 SV=1	0	54.4607	13.0378	8	19	8	1	767	87.476	6.86		1.014	1.064	0.928	99.8	101.2	106.3	92.7	1.059	0	43.1479	8
FALSE	High	IsMasterProtein	P06634	ATP-dependent RNA helicase DED1 OS=Saccharomyces cerevisiae (strain ATCC 204508 / S288c) GN=DED1 PE=1 SV=2	0	54.3797	19.702	9	20	9	1	604	65.512	7.83		0.993	1.019	0.843	103.8	103	105.7	87.5	1.707	0	48.2198	9
FALSE	High	IsMasterProtein	P14742	Glutamine--fructose-6-phosphate aminotransferase [isomerizing] OS=Saccharomyces cerevisiae (strain ATCC 204508 / S288c) GN=GFA1 PE=1 SV=4	0	54.1674	13.947	6	13	6	1	717	79.996	6.43		0.986	0.988	0.803	105.9	104.4	104.7	85	0.931	0	35.7011	6
FALSE	High	IsMasterProtein	P15454	Guanylate kinase OS=Saccharomyces cerevisiae (strain ATCC 204508 / S288c) GN=GUK1 PE=1 SV=2	0	54.1057	37.9679	5	22	5	1	187	20.625	7.18		1.029	0.899	1.237	96	98.8	86.3	118.8	11.115	0	39.0782	5
FALSE	High	IsMasterProtein	P36015	Synaptobrevin homolog YKT6 OS=Saccharomyces cerevisiae (strain ATCC 204508 / S288c) GN=YKT6 PE=1 SV=1	0	53.7892	35.5	6	23	6	1	200	22.692	5.69		1.02	1.044	1.376	90.1	91.9	94.1	124	7.733	0	44.1044	6
FALSE	High	IsMasterProtein	P32588	Nuclear and cytoplasmic polyadenylated RNA-binding protein PUB1 OS=Saccharomyces cerevisiae (strain ATCC 204508 / S288c) GN=PUB1 PE=1 SV=4	0	53.215	14.128	4	13	4	1	453	50.731	5.11		0.991	1.132	1.142	93.8	92.9	106.2	107.1	2.384	0	53.6914	4
FALSE	High	IsMasterProtein	P02400	60S acidic ribosomal protein P2-beta OS=Saccharomyces cerevisiae (strain ATCC 204508 / S288c) GN=RPP2B PE=1 SV=2	0	53.0362	30	2	16	2	1	110	11.043	4.15		0.932	1.104	0.845	103.1	96.1	113.8	87	30.623	0	73.4561	2
FALSE	High	IsMasterProtein	P0C0V8	40S ribosomal protein S21-A OS=Saccharomyces cerevisiae (strain ATCC 204508 / S288c) GN=RPS21A PE=1 SV=1	0	52.8636	35.6322	3	27	1	1	87	9.74	6.06	Acetyl [N-Term]	0.969	1.213	0.994	95.8	92.8	116.2	95.2	30.623	3	74.3014	3
FALSE	High	IsMasterProtein	P36008	Elongation factor 1-gamma 2 OS=Saccharomyces cerevisiae (strain ATCC 204508 / S288c) GN=TEF4 PE=1 SV=1	0	52.7275	27.1845	7	21	7	1	412	46.491	7.87		0.995	0.954	0.887	104.3	103.8	99.4	92.5	2.981	0	41.9722	7
FALSE	High	IsMasterProtein	P53254	U3 small nucleolar RNA-associated protein 22 OS=Saccharomyces cerevisiae (strain ATCC 204508 / S288c) GN=UTP22 PE=1 SV=1	0	52.5589	9.78173	9	13	9	1	1237	140.397	8.46		1.004	1.188	0.989	95.7	96.1	113.7	94.6	0.461	0	41.2151	9
FALSE	High	IsMasterProtein	P39940	E3 ubiquitin-protein ligase RSP5 OS=Saccharomyces cerevisiae (strain ATCC 204508 / S288c) GN=RSP5 PE=1 SV=1	0	52.5133	13.8443	8	18	8	1	809	91.76	6.7		0.934	1.032	0.936	102.5	95.8	105.8	95.9	0.817	0	42.0185	8
FALSE	High	IsMasterProtein	P21954	Isocitrate dehydrogenase [NADP], mitochondrial OS=Saccharomyces cerevisiae (strain ATCC 204508 / S288c) GN=IDP1 PE=1 SV=1	0	52.4317	18.4579	6	23	5	1	428	48.16	8.76		1.006	1.031	0.934	100.7	101.3	103.9	94.1	2.687	1	47.0099	6
FALSE	High	IsMasterProtein	Q07551	NADPH-dependent alpha-keto amide reductase OS=Saccharomyces cerevisiae (strain ATCC 204508 / S288c) GN=YDL124W PE=1 SV=1	0	52.4176	10.5769	3	15	3	1	312	35.538	6.19		1.068	0.913	1.281	93.8	100.3	85.6	120.2	1.683	0	57.4366	3
FALSE	High	IsMasterProtein	P40106	Glycerol-1-phosphate phosphohydrolase 2 OS=Saccharomyces cerevisiae (strain ATCC 204508 / S288c) GN=GPP2 PE=1 SV=1	0	52.1775	28	4	11	4	1	250	27.796	6.16		1.1	0.833	1.115	98.8	108.7	82.3	110.2	2.162	0	45.8049	4
FALSE	High	IsMasterProtein	P38764	26S proteasome regulatory subunit RPN1 OS=Saccharomyces cerevisiae (strain ATCC 204508 / S288c) GN=RPN1 PE=1 SV=3	0	51.9635	15.005	9	19	9	1	993	109.424	4.63		1.016	1.23	1.021	93.7	95.2	115.3	95.7	0.874	0	40.8623	9
FALSE	High	IsMasterProtein	P32598	Serine/threonine-protein phosphatase PP1-2 OS=Saccharomyces cerevisiae (strain ATCC 204508 / S288c) GN=GLC7 PE=1 SV=1	0	51.9273	32.6923	8	26	6	1	312	35.884	5.49	Acetyl [N-Term]	1.022	1.011	0.927	101	103.2	102.2	93.7	9	2	58.6853	8
FALSE	High	IsMasterProtein	Q03104	Meiotic sister chromatid recombination protein 1 OS=Saccharomyces cerevisiae (strain ATCC 204508 / S288c) GN=MSC1 PE=1 SV=1	0	51.8978	17.7388	7	19	7	1	513	59.552	7.58		0.937	0.915	0.727	111.8	104.7	102.3	81.2	1.712	0	47.2149	7
FALSE	High	IsMasterProtein	P39004	High-affinity hexose transporter HXT7 OS=Saccharomyces cerevisiae (strain ATCC 204508 / S288c) GN=HXT7 PE=1 SV=1	0	51.7867	7.36842	4	23	4	1	570	62.694	7.75		0.993	0.616	0.798	117.4	116.5	72.3	93.7	2.162	0	65.4305	4
FALSE	High	IsMasterProtein	P09440	C-1-tetrahydrofolate synthase, mitochondrial OS=Saccharomyces cerevisiae (strain ATCC 204508 / S288c) GN=MIS1 PE=1 SV=1	0	51.7316	11.3846	6	10	6	1	975	106.151	8.66		1.002	1.114	0.789	102.4	102.7	114.1	80.8	0.405	0	40.1424	6
FALSE	High	IsMasterProtein	P32558	FACT complex subunit SPT16 OS=Saccharomyces cerevisiae (strain ATCC 204508 / S288c) GN=SPT16 PE=1 SV=1	0	51.5177	12.5604	7	13	7	1	1035	118.557	5.1		1.104	1.082	0.889	98.2	108.4	106.2	87.2	0.573	0	38.248	7
FALSE	High	IsMasterProtein	Q04792	Glutamate decarboxylase OS=Saccharomyces cerevisiae (strain ATCC 204508 / S288c) GN=GAD1 PE=1 SV=1	0	51.4325	17.265	6	17	6	1	585	65.948	6.62		0.974	0.955	0.852	105.8	103.1	101	90.1	1.438	0	51.1429	6
FALSE	High	IsMasterProtein	P00729	Carboxypeptidase Y OS=Saccharomyces cerevisiae (strain ATCC 204508 / S288c) GN=PRC1 PE=1 SV=1	0	51.431	24.2481	7	26	7	1	532	59.764	4.73		1.034	1.01	0.981	99.4	102.8	100.4	97.5	3.062	0	48.6038	7
FALSE	High	IsMasterProtein	P36136	Sedoheptulose 1,7-bisphosphatase OS=Saccharomyces cerevisiae (strain ATCC 204508 / S288c) GN=SHB17 PE=1 SV=1	0	51.3948	26.5683	4	15	4	1	271	31.003	5.96		1.075	1.079	1.313	89.5	96.3	96.6	117.6	4.08	0	37.3923	4
FALSE	High	IsMasterProtein	P32497	Eukaryotic translation initiation factor 3 subunit C OS=Saccharomyces cerevisiae (strain ATCC 204508 / S288c) GN=NIP1 PE=1 SV=2	0	51.1489	14.0394	9	19	9	1	812	93.147	5		0.989	1.011	0.881	103.1	101.9	104.2	90.8	1.154	0	46.4121	9
FALSE	High	IsMasterProtein	Q07478	ATP-dependent RNA helicase SUB2 OS=Saccharomyces cerevisiae (strain ATCC 204508 / S288c) GN=SUB2 PE=1 SV=1	0	51.1375	11.435	4	14	4	1	446	50.278	5.52		0.999	0.941	0.931	103.3	103.2	97.3	96.2	1.555	0	43.9603	4
FALSE	High	IsMasterProtein	P31539	Heat shock protein 104 OS=Saccharomyces cerevisiae (strain ATCC 204508 / S288c) GN=HSP104 PE=1 SV=2	0	51.1193	7.04846	8	33	8	1	908	101.972	5.45	Acetyl [N-Term]	1.035	1.119	0.989	96.6	99.9	108	95.5	1.049	0	64.7729	8
FALSE	High	IsMasterProtein	P41338	Acetyl-CoA acetyltransferase OS=Saccharomyces cerevisiae (strain ATCC 204508 / S288c) GN=ERG10 PE=1 SV=3	0	51.068	26.8844	5	14	5	1	398	41.703	7.39		1.148	1.31	1.221	85.5	98.1	112	104.4	2.008	0	34.5823	5
FALSE	High	IsMasterProtein	P09232	Cerevisin OS=Saccharomyces cerevisiae (strain ATCC 204508 / S288c) GN=PRB1 PE=1 SV=1	0	50.9915	5.82677	4	22	4	1	635	69.579	6.39		1.053	1.205	1.292	87.9	92.6	105.9	113.6	1.264	0	67.4003	4
FALSE	High	IsMasterProtein	P38708	Putative proline--tRNA ligase YHR020W OS=Saccharomyces cerevisiae (strain ATCC 204508 / S288c) GN=YHR020W PE=1 SV=1	0	50.7799	16.1337	8	21	8	1	688	77.337	6.4		1.041	1.086	0.968	97.7	101.7	106.1	94.6	1.622	0	32.791	8
FALSE	High	IsMasterProtein	P37898	Alanine/arginine aminopeptidase OS=Saccharomyces cerevisiae (strain ATCC 204508 / S288c) GN=AAP1 PE=1 SV=2	0	50.7788	11.6822	7	19	7	1	856	97.601	5.26		0.963	0.964	1.088	99.6	96	96	108.4	0.691	0	41.125	7
FALSE	High	IsMasterProtein	P19524	Myosin-2 OS=Saccharomyces cerevisiae (strain ATCC 204508 / S288c) GN=MYO2 PE=1 SV=1	0	50.7354	9.91105	10	17	8	1	1574	180.567	6.32		1.036	1.341	1.024	90.9	94.1	121.9	93.1	0.398	2	39.6112	10
FALSE	High	IsMasterProtein	P07251	ATP synthase subunit alpha, mitochondrial OS=Saccharomyces cerevisiae (strain ATCC 204508 / S288c) GN=ATP1 PE=1 SV=5	0	50.6616	12.1101	4	23	4	1	545	58.572	9.04		0.955	0.93	0.766	109.6	104.7	101.8	83.9	1.154	0	53.9893	4
FALSE	High	IsMasterProtein	P07213	Mitochondrial import receptor subunit TOM70 OS=Saccharomyces cerevisiae (strain ATCC 204508 / S288c) GN=TOM70 PE=1 SV=2	0	50.6518	17.1799	9	20	9	1	617	70.079	5.35		1.089	1.084	1.065	94.4	102.8	102.3	100.5	1.728	0	31.2049	9
FALSE	High	IsMasterProtein	P14843	Phospho-2-dehydro-3-deoxyheptonate aldolase, phenylalanine-inhibited OS=Saccharomyces cerevisiae (strain ATCC 204508 / S288c) GN=ARO3 PE=1 SV=1	0	50.3542	16.4865	4	18	3	1	370	41.044	7.39		1.104	0.901	0.999	99.9	110.3	90	99.8	1.848	1	65.1559	4
FALSE	High	IsMasterProtein	Q12305	Thiosulfate:glutathione sulfurtransferase OS=Saccharomyces cerevisiae (strain ATCC 204508 / S288c) GN=RDL1 PE=1 SV=1	0	50.2856	31.6547	4	16	4	1	139	15.404	6.38		0.981	1.075	1.293	92	90.2	98.9	118.9	26.826	0	34.2957	4
FALSE	High	None	P19657	Plasma membrane ATPase 2 OS=Saccharomyces cerevisiae (strain ATCC 204508 / S288c) GN=PMA2 PE=1 SV=3	0	50.2447	5.59662	3	14	3	1	947	102.107	5.03		0.954	0.918	1.177	98.8	94.3	90.7	116.3	0.604	0	58.9447	3
FALSE	High	IsMasterProtein	Q3E754	40S ribosomal protein S21-B OS=Saccharomyces cerevisiae (strain ATCC 204508 / S288c) GN=RPS21B PE=1 SV=1	0	50.0818	35.6322	3	27	1	1	87	9.754	6.06	Acetyl [N-Term]	0.91	1.087	0.957	101.2	92.1	109.9	96.8	30.623	0	74.8433	3
FALSE	High	IsMasterProtein	P22515	Ubiquitin-activating enzyme E1 1 OS=Saccharomyces cerevisiae (strain ATCC 204508 / S288c) GN=UBA1 PE=1 SV=2	0	49.8561	10.7422	7	14	7	1	1024	114.195	5.11		0.97	0.966	0.948	103	99.9	99.5	97.6	0.647	0	36.7614	7
FALSE	High	IsMasterProtein	P32468	Cell division control protein 12 OS=Saccharomyces cerevisiae (strain ATCC 204508 / S288c) GN=CDC12 PE=1 SV=1	0	49.796	10.8108	3	8	3	1	407	46.639	7.99		0.946	1.156	0.928	99.3	93.9	114.7	92.1	1.031	0	31.5823	3
FALSE	High	IsMasterProtein	P00431	Cytochrome c peroxidase, mitochondrial OS=Saccharomyces cerevisiae (strain ATCC 204508 / S288c) GN=CCP1 PE=1 SV=2	0	49.3261	14.1274	4	23	4	1	361	40.328	6.38		1.023	1.036	1.156	94.9	97.1	98.3	109.7	3.507	0	48.2221	4
FALSE	High	IsMasterProtein	P0CX08	Mannitol dehydrogenase DSF1 OS=Saccharomyces cerevisiae (strain ATCC 204508 / S288c) GN=DSF1 PE=1 SV=1	0	49.3235	15.9363	7	36	7	1	502	56.434	6.16		1.115	1.133	1.387	86.3	96.2	97.8	119.7	4.179	0	39.228	7
FALSE	High	IsMasterProtein	P21576	Vacuolar protein sorting-associated protein 1 OS=Saccharomyces cerevisiae (strain ATCC 204508 / S288c) GN=VPS1 PE=1 SV=2	0	49.21	16.0511	7	12	7	1	704	78.688	7.91	Acetyl [N-Term]	0.955	1.094	0.959	99.8	95.3	109.2	95.7	0.778	0	40.8932	7
FALSE	High	IsMasterProtein	P41911	Glycerol-3-phosphate dehydrogenase [NAD(+)] 2, mitochondrial OS=Saccharomyces cerevisiae (strain ATCC 204508 / S288c) GN=GPD2 PE=1 SV=2	0	49.171	10	2	12	2	1	440	49.391	7.09		1.048	1.152	0.861	98.5	103.2	113.5	84.8	0.668	0	55.2269	2
FALSE	High	IsMasterProtein	P47912	Long-chain-fatty-acid--CoA ligase 4 OS=Saccharomyces cerevisiae (strain ATCC 204508 / S288c) GN=FAA4 PE=1 SV=1	0	48.9584	9.36599	5	14	4	1	694	77.218	6.55		1.17	1.233	1.161	87.6	102.5	108	101.8	0.983	1	30.2701	5
FALSE	High	IsMasterProtein	P34730	Protein BMH2 OS=Saccharomyces cerevisiae (strain ATCC 204508 / S288c) GN=BMH2 PE=1 SV=3	0	48.9223	32.2344	7	43	7	1	273	31.042	4.88		0.951	0.844	1.049	104.1	99	87.8	109.1	6.627	0	120.319	7
FALSE	High	IsMasterProtein	P38625	GMP synthase [glutamine-hydrolyzing] OS=Saccharomyces cerevisiae (strain ATCC 204508 / S288c) GN=GUA1 PE=1 SV=4	0	48.8336	16.381	8	25	8	1	525	58.445	6.49		1.004	0.95	0.848	105.2	105.7	99.9	89.2	1.848	0	65.868	8
FALSE	High	IsMasterProtein	P09734	Tubulin alpha-3 chain OS=Saccharomyces cerevisiae (strain ATCC 204508 / S288c) GN=TUB3 PE=1 SV=1	0	48.7955	20.8989	6	14	4	1	445	49.662	5.16		0.985	1.108	0.95	98.9	97.4	109.6	94	1.721	3	40.6632	6
FALSE	High	IsMasterProtein	Q07878	Vacuolar protein sorting-associated protein 13 OS=Saccharomyces cerevisiae (strain ATCC 204508 / S288c) GN=VPS13 PE=1 SV=1	0	48.6044	5.24809	12	17	12	1	3144	357.624	5.6		0.924	1.137	0.93	100.2	92.7	113.9	93.2	0.198	0	36.5436	12
FALSE	High	IsMasterProtein	P23292	Casein kinase I homolog 2 OS=Saccharomyces cerevisiae (strain ATCC 204508 / S288c) GN=YCK2 PE=1 SV=1	0	48.5363	16.4835	7	14	6	1	546	62.041	9.07		0.961	1.077	0.934	100.7	96.8	108.5	94	1.913	1	31.1429	7
FALSE	High	IsMasterProtein	P22147	5'-3' exoribonuclease 1 OS=Saccharomyces cerevisiae (strain ATCC 204508 / S288c) GN=XRN1 PE=1 SV=1	0	48.334	10.0131	11	17	11	1	1528	175.35	7.47		0.987	1.235	0.928	96.4	95.1	119.1	89.4	0.425	0	38.4359	11
FALSE	High	IsMasterProtein	P38616	Protein YGP1 OS=Saccharomyces cerevisiae (strain ATCC 204508 / S288c) GN=YGP1 PE=1 SV=2	0	48.3008	17.2316	3	21	3	1	354	37.305	5.44		0.899	0.546	0.91	119.2	107.2	65.1	108.5	9	0	68.1937	3
FALSE	High	IsMasterProtein	P32449	Phospho-2-dehydro-3-deoxyheptonate aldolase, tyrosine-inhibited OS=Saccharomyces cerevisiae (strain ATCC 204508 / S288c) GN=ARO4 PE=1 SV=2	0	48.214	14.8649	3	8	2	1	370	39.724	6.95		1.004	1.02	0.715	107	107.4	109.1	76.5	1.228	0	37.7552	3
FALSE	High	IsMasterProtein	P39015	Suppressor protein STM1 OS=Saccharomyces cerevisiae (strain ATCC 204508 / S288c) GN=STM1 PE=1 SV=3	0	47.7881	15.3846	4	38	4	1	273	29.977	9.66		0.976	0.989	0.78	106.8	104.2	105.6	83.3	2.652	0	120.416	4
FALSE	High	IsMasterProtein	P25342	Cell division control protein 10 OS=Saccharomyces cerevisiae (strain ATCC 204508 / S288c) GN=CDC10 PE=1 SV=1	0	47.5961	19.2547	3	9	3	1	322	37.002	5.72	Acetyl [N-Term]	0.991	1.171	0.863	99.4	98.5	116.4	85.7	1.404	0	25.5058	3
FALSE	High	IsMasterProtein	P32775	1,4-alpha-glucan-branching enzyme OS=Saccharomyces cerevisiae (strain ATCC 204508 / S288c) GN=GLC3 PE=1 SV=2	0	47.521	19.4602	11	24	11	1	704	81.064	6.16		0.931	1.048	1.016	100.1	93.2	104.9	101.8	1.622	0	49.7167	11
FALSE	High	IsMasterProtein	P39926	Protein SSO2 OS=Saccharomyces cerevisiae (strain ATCC 204508 / S288c) GN=SSO2 PE=1 SV=2	0	46.8944	10.1695	2	10	2	1	295	33.713	4.91		1.028	0.977	1.085	97.8	100.5	95.6	106.1	2.415	0	32.1977	2
FALSE	High	IsMasterProtein	P16387	Pyruvate dehydrogenase E1 component subunit alpha, mitochondrial OS=Saccharomyces cerevisiae (strain ATCC 204508 / S288c) GN=PDA1 PE=1 SV=2	0	46.8741	30	9	18	9	1	420	46.313	8.1		1.048	1.091	0.943	98	102.7	106.9	92.4	1.626	0	32.3713	9
FALSE	High	None	P29311	Protein BMH1 OS=Saccharomyces cerevisiae (strain ATCC 204508 / S288c) GN=BMH1 PE=1 SV=4	0	46.829	29.588	6	42	6	1	267	30.073	4.88		0.951	0.844	1.049	104.1	99	87.8	109.1	4.995	0	118.579	6
FALSE	High	IsMasterProtein	P06103	Eukaryotic translation initiation factor 3 subunit B OS=Saccharomyces cerevisiae (strain ATCC 204508 / S288c) GN=PRT1 PE=1 SV=1	0	46.6845	14.4168	7	15	7	1	763	88.074	6.01		1.096	1.137	0.998	94.6	103.6	107.5	94.3	0.917	0	44.2689	7
FALSE	High	IsMasterProtein	P10964	DNA-directed RNA polymerase I subunit RPA190 OS=Saccharomyces cerevisiae (strain ATCC 204508 / S288c) GN=RPA190 PE=1 SV=2	0	46.4928	9.49519	11	16	11	1	1664	186.314	7.08		0.965	1.113	0.947	99.4	95.9	110.6	94.1	0.319	0	36.288	11
FALSE	High	IsMasterProtein	Q12460	Nucleolar protein 56 OS=Saccharomyces cerevisiae (strain ATCC 204508 / S288c) GN=NOP56 PE=1 SV=1	0	46.316	19.8413	8	21	7	1	504	56.829	8.9		1.011	0.958	0.838	105.1	106.2	100.7	88.1	2.282	1	45.6982	8
FALSE	High	IsMasterProtein	P33322	H/ACA ribonucleoprotein complex subunit 4 OS=Saccharomyces cerevisiae (strain ATCC 204508 / S288c) GN=CBF5 PE=1 SV=1	0	46.3112	19.0476	6	11	6	1	483	54.671	8.9		1.161	1.048	0.881	97.8	113.6	102.5	86.1	1.424	0	28.3113	6
FALSE	High	IsMasterProtein	P16550	Protein APA1 OS=Saccharomyces cerevisiae (strain ATCC 204508 / S288c) GN=APA1 PE=1 SV=4	0	46.3101	38.0062	6	17	6	1	321	36.469	5.02		1.007	1.053	1.034	97.7	98.4	102.9	101	3.833	0	42.8871	6
FALSE	High	IsMasterProtein	P32469	Diphthine methyl ester synthase OS=Saccharomyces cerevisiae (strain ATCC 204508 / S288c) GN=DPH5 PE=1 SV=1	0	46.2271	32.3333	5	15	5	1	300	33.826	4.92		1.079	1.05	1.153	93.4	100.8	98.1	107.7	2.384	0	50.8102	5
FALSE	High	IsMasterProtein	P38968	Protein transport protein SEC31 OS=Saccharomyces cerevisiae (strain ATCC 204508 / S288c) GN=SEC31 PE=1 SV=3	0	46.1375	7.54124	6	13	6	1	1273	138.632	5.72		0.981	1.126	1.02	96.9	95.1	109.1	98.9	0.613	0	32.0778	6
FALSE	High	IsMasterProtein	P35844	Oxysterol-binding protein homolog 4 OS=Saccharomyces cerevisiae (strain ATCC 204508 / S288c) GN=KES1 PE=1 SV=1	0	45.8797	23.5023	7	12	7	1	434	49.461	6.02		1.084	1.054	1.004	96.6	104.7	101.8	97	1.154	0	45.5052	7
FALSE	High	IsMasterProtein	Q06706	Elongator complex protein 1 OS=Saccharomyces cerevisiae (strain ATCC 204508 / S288c) GN=IKI3 PE=1 SV=1	0	45.7084	7.11638	7	11	7	1	1349	152.895	5.07		1.037	1.146	0.974	96.2	99.8	110.3	93.7	0.429	0	34.3972	7
FALSE	High	IsMasterProtein	P38249	Eukaryotic translation initiation factor 3 subunit A OS=Saccharomyces cerevisiae (strain ATCC 204508 / S288c) GN=RPG1 PE=1 SV=1	0	45.4921	13.1743	10	23	10	1	964	110.276	6.3		0.975	1.107	0.957	99	96.6	109.6	94.8	0.957	0	29.2351	10
FALSE	High	IsMasterProtein	P23594	Serine/threonine-protein phosphatase PP2A-1 catalytic subunit OS=Saccharomyces cerevisiae (strain ATCC 204508 / S288c) GN=PPH21 PE=1 SV=1	0	45.4687	20.0542	5	17	1	1	369	41.911	4.79		1.063	1.27	1.033	91.6	97.4	116.4	94.6	6.627	0	33.4417	5
FALSE	High	IsMasterProtein	P07263	Histidine--tRNA ligase, mitochondrial OS=Saccharomyces cerevisiae (strain ATCC 204508 / S288c) GN=HTS1 PE=1 SV=2	0	45.4477	9.15751	4	15	4	1	546	59.915	7.71		0.996	1.019	0.912	101.9	101.5	103.8	92.9	0.863	0	49.0667	4
FALSE	High	IsMasterProtein	P32445	Single-stranded DNA-binding protein RIM1, mitochondrial OS=Saccharomyces cerevisiae (strain ATCC 204508 / S288c) GN=RIM1 PE=1 SV=1	0	45.3768	38.5185	4	12	4	1	135	15.377	8.34		0.99	1.223	1.153	91.6	90.7	112	105.6	6.743	0	37.0346	4
FALSE	High	IsMasterProtein	P00330	Alcohol dehydrogenase 1 OS=Saccharomyces cerevisiae (strain ATCC 204508 / S288c) GN=ADH1 PE=1 SV=5	0	45.3289	35.6322	11	64	6	1	348	36.826	6.68		0.989	0.833	0.862	108.6	107.4	90.5	93.6	15.238	5	82.8604	11
FALSE	High	IsMasterProtein	P47176	Branched-chain-amino-acid aminotransferase, cytosolic OS=Saccharomyces cerevisiae (strain ATCC 204508 / S288c) GN=BAT2 PE=1 SV=1	0	45.2799	17.2872	5	13	5	1	376	41.598	7.3		1.024	1.035	0.908	100.8	103.2	104.4	91.5	1.848	0	40.8103	5
FALSE	High	IsMasterProtein	P07283	Phosphomannomutase OS=Saccharomyces cerevisiae (strain ATCC 204508 / S288c) GN=SEC53 PE=1 SV=1	0	45.2358	30.7087	6	29	6	1	254	29.045	5.24		0.982	0.863	1.112	101.1	99.3	87.3	112.4	6.743	0	70.445	6
FALSE	High	IsMasterProtein	P0CX39	40S ribosomal protein S8-A OS=Saccharomyces cerevisiae (strain ATCC 204508 / S288c) GN=RPS8A PE=1 SV=1	0	45.1739	28.5	4	23	4	1	200	22.476	10.67		0.925	0.985	0.88	105.5	97.7	103.9	92.9	7.111	0	59.9017	4
FALSE	High	IsMasterProtein	P43609	Chromatin structure-remodeling complex protein RSC8 OS=Saccharomyces cerevisiae (strain ATCC 204508 / S288c) GN=RSC8 PE=1 SV=1	0	44.9348	13.1059	6	11	6	1	557	63.129	5.38		0.973	1.09	0.954	99.6	96.9	108.6	95	0.693	0	34.7742	6
FALSE	High	IsMasterProtein	P00931	Tryptophan synthase OS=Saccharomyces cerevisiae (strain ATCC 204508 / S288c) GN=TRP5 PE=1 SV=1	0	44.6623	8.76945	3	16	3	1	707	76.578	6.51		0.967	1.183	1.027	95.8	92.6	113.3	98.3	0.567	0	49.7918	3
FALSE	High	IsMasterProtein	P23595	Serine/threonine-protein phosphatase PP2A-2 catalytic subunit OS=Saccharomyces cerevisiae (strain ATCC 204508 / S288c) GN=PPH22 PE=1 SV=1	0	44.6215	19.6286	5	16	1	1	377	43.019	4.82		1.001	1.005	1.022	99.3	99.4	99.8	101.5	4.623	7	30.9813	5
FALSE	High	IsMasterProtein	P41921	Glutathione reductase OS=Saccharomyces cerevisiae (strain ATCC 204508 / S288c) GN=GLR1 PE=1 SV=2	0	44.4808	23.3954	6	11	6	1	483	53.407	7.83		0.993	1.073	0.951	99.6	98.9	106.9	94.7	0.911	0	35.6179	6
FALSE	High	IsMasterProtein	P26263	Pyruvate decarboxylase isozyme 3 OS=Saccharomyces cerevisiae (strain ATCC 204508 / S288c) GN=PDC6 PE=1 SV=3	0	44.425	10.302	4	38	1	1	563	61.542	6.19		0.916	0.934	0.74	111.4	102.1	104.1	82.5	1.712	0	69.4225	4
FALSE	High	IsMasterProtein	P16862	ATP-dependent 6-phosphofructokinase subunit beta OS=Saccharomyces cerevisiae (strain ATCC 204508 / S288c) GN=PFK2 PE=1 SV=4	0	44.3898	14.7028	8	21	8	1	959	104.552	6.67		1.004	1.052	0.95	99.9	100.3	105	94.9	0.859	0	39.1884	8
FALSE	High	IsMasterProtein	P34760	Peroxiredoxin TSA1 OS=Saccharomyces cerevisiae (strain ATCC 204508 / S288c) GN=TSA1 PE=1 SV=3	0	44.3712	48.9796	5	29	5	1	196	21.576	5.14		0.956	0.922	0.688	112.2	107.3	103.4	77.2	4.878	0	89.7601	5
FALSE	High	IsMasterProtein	P21147	Acyl-CoA desaturase 1 OS=Saccharomyces cerevisiae (strain ATCC 204508 / S288c) GN=OLE1 PE=1 SV=2	0	44.2694	21.7647	10	24	10	1	510	58.366	8.95		1.156	1.42	1.364	81	93.6	115	110.5	4.248	0	47.7231	10
FALSE	High	IsMasterProtein	P0C2H8	60S ribosomal protein L31-A OS=Saccharomyces cerevisiae (strain ATCC 204508 / S288c) GN=RPL31A PE=1 SV=1	0	44.1878	27.4336	3	38	3	1	113	12.945	9.99		0.949	0.879	0.766	111.3	105.7	97.9	85.2	36.276	0	118.453	3
FALSE	High	IsMasterProteinCandidate	P0C2H9	60S ribosomal protein L31-B OS=Saccharomyces cerevisiae (strain ATCC 204508 / S288c) GN=RPL31B PE=1 SV=1	0	44.1878	27.4336	3	38	3	1	113	12.959	9.99		0.949	0.879	0.766	111.3	105.7	97.9	85.2	36.276	0	118.453	3
FALSE	High	IsMasterProtein	P25373	Glutaredoxin-1 OS=Saccharomyces cerevisiae (strain ATCC 204508 / S288c) GN=GRX1 PE=1 SV=1	0	44.1159	29.0909	2	16	2	1	110	12.372	5.06		1.039	1.02	1.774	82.8	86	84.4	146.8	16.783	0	54.6883	2
FALSE	High	IsMasterProtein	P31384	Glucose-repressible alcohol dehydrogenase transcriptional effector OS=Saccharomyces cerevisiae (strain ATCC 204508 / S288c) GN=CCR4 PE=1 SV=2	0	43.9579	12.0669	8	15	8	1	837	94.61	6.84		0.992	1.238	1.032	93.8	93.1	116.2	96.8	1.075	0	30.5773	8
FALSE	High	IsMasterProtein	P53912	Uncharacterized protein YNL134C OS=Saccharomyces cerevisiae (strain ATCC 204508 / S288c) GN=YNL134C PE=1 SV=1	0	43.9549	17.8191	5	15	5	1	376	41.139	6.21		1.101	0.949	1.111	96.1	105.9	91.2	106.8	1.818	0	48.071	5
FALSE	High	IsMasterProteinCandidate	P50095	Inosine-5'-monophosphate dehydrogenase 3 OS=Saccharomyces cerevisiae (strain ATCC 204508 / S288c) GN=IMD3 PE=1 SV=1	0	43.5747	16.0612	4	20	4	1	523	56.549	7.4		1.017	1.015	0.86	102.8	104.5	104.3	88.4	1.848	0	63.1857	4
FALSE	High	IsMasterProtein	P38697	Inosine-5'-monophosphate dehydrogenase 2 OS=Saccharomyces cerevisiae (strain ATCC 204508 / S288c) GN=IMD2 PE=1 SV=1	0	43.5747	16.0612	4	20	4	1	523	56.494	8.48		1.017	1.015	0.86	102.8	104.5	104.3	88.4	1.848	0	63.1857	4
FALSE	High	IsMasterProtein	P08524	Farnesyl pyrophosphate synthase OS=Saccharomyces cerevisiae (strain ATCC 204508 / S288c) GN=ERG20 PE=1 SV=2	0	43.5649	25.5682	5	29	5	1	352	40.458	5.47		0.971	0.828	0.959	106.4	103.3	88.2	102.1	3.642	0	63.0847	5
FALSE	High	IsMasterProtein	P50107	Lactoylglutathione lyase OS=Saccharomyces cerevisiae (strain ATCC 204508 / S288c) GN=GLO1 PE=1 SV=1	0	42.9752	14.4172	4	25	4	1	326	37.185	6.84		1.042	0.942	1.2	95.6	99.6	90.1	114.7	4.012	0	63.7155	4
FALSE	High	IsMasterProtein	P36148	Glycerol-3-phosphate O-acyltransferase 2 OS=Saccharomyces cerevisiae (strain ATCC 204508 / S288c) GN=GPT2 PE=1 SV=1	0	42.8523	16.8237	8	12	8	1	743	83.592	9.48		0.996	1.089	0.872	101.1	100.7	110.1	88.2	0.802	0	29.8176	8
FALSE	High	IsMasterProtein	P09435	Heat shock protein SSA3 OS=Saccharomyces cerevisiae (strain ATCC 204508 / S288c) GN=SSA3 PE=1 SV=3	0	42.8076	22.0339	9	15	3	1	649	70.504	5.17		0.893	1.248	0.836	100.6	89.9	125.5	84.1	1.352	0	36.9888	9
FALSE	High	IsMasterProtein	Q12154	ATPase GET3 OS=Saccharomyces cerevisiae (strain ATCC 204508 / S288c) GN=GET3 PE=1 SV=1	0	42.7234	14.9718	4	14	4	1	354	39.329	5	Acetyl [N-Term]	1.107	1.197	1.169	89.4	99	107	104.6	1.512	0	51.5194	4
FALSE	High	IsMasterProtein	P38069	Alpha-1,2-mannosyltransferase MNN2 OS=Saccharomyces cerevisiae (strain ATCC 204508 / S288c) GN=MNN2 PE=1 SV=1	0	42.4979	24.1206	11	15	11	1	597	67.731	6.27		0.961	1.023	0.892	103.2	99.2	105.6	92	1.412	0	34.8404	11
FALSE	High	IsMasterProtein	P00331	Alcohol dehydrogenase 2 OS=Saccharomyces cerevisiae (strain ATCC 204508 / S288c) GN=ADH2 PE=1 SV=3	0	42.0465	16.092	5	46	1	1	348	36.709	6.74		0.746	0.86	0.852	115.7	86.3	99.5	98.5	4.995	0	117.27	5
FALSE	High	IsMasterProtein	P27810	Alpha-1,2 mannosyltransferase KTR1 OS=Saccharomyces cerevisiae (strain ATCC 204508 / S288c) GN=KTR1 PE=1 SV=1	0	41.9528	22.1374	7	16	7	1	393	45.993	6.68		1.012	1.125	1.091	94.6	95.7	106.5	103.2	2.02	0	36.4304	7
FALSE	High	IsMasterProtein	Q08971	Protein PBDC1 homolog OS=Saccharomyces cerevisiae (strain ATCC 204508 / S288c) GN=YPL225W PE=1 SV=1	0	41.709	36.9863	6	23	6	1	146	17.434	5.3		1.028	0.947	1.177	96.3	99.1	91.2	113.4	30.623	0	34.4877	6
FALSE	High	IsMasterProtein	P46672	tRNA-aminoacylation cofactor ARC1 OS=Saccharomyces cerevisiae (strain ATCC 204508 / S288c) GN=ARC1 PE=1 SV=2	0	41.6698	18.3511	4	11	4	1	376	42.058	7.88		0.928	1.056	0.878	103.6	96.1	109.4	90.9	1.089	0	31.6935	4
FALSE	High	IsMasterProtein	P38013	Peroxiredoxin AHP1 OS=Saccharomyces cerevisiae (strain ATCC 204508 / S288c) GN=AHP1 PE=1 SV=4	0	41.5158	36.9318	3	34	3	1	176	19.103	5.16		1.05	1.077	1.615	84.3	88.6	90.9	136.2	7.254	0	68.3126	3
FALSE	High	IsMasterProtein	P41811	Coatomer subunit beta' OS=Saccharomyces cerevisiae (strain ATCC 204508 / S288c) GN=SEC27 PE=1 SV=1	0	41.4224	17.4353	9	16	9	1	889	99.383	4.74		0.991	1.043	0.969	99.9	99	104.2	96.8	0.882	0	23.9931	9
FALSE	High	IsMasterProtein	P40215	External NADH-ubiquinone oxidoreductase 1, mitochondrial OS=Saccharomyces cerevisiae (strain ATCC 204508 / S288c) GN=NDE1 PE=1 SV=1	0	41.4131	14.1071	7	14	7	1	560	62.735	9.28		0.888	0.675	0.457	132.5	117.6	89.4	60.5	1.11	0	32.9509	7
FALSE	High	IsMasterProtein	P36037	Protein DOA1 OS=Saccharomyces cerevisiae (strain ATCC 204508 / S288c) GN=DOA1 PE=1 SV=1	0	41.3015	16.7832	7	11	7	1	715	79.456	5.03		0.955	1.129	1.042	96.9	92.6	109.5	101	0.585	0	25.4338	7
FALSE	High	IsMasterProtein	Q12464	RuvB-like protein 2 OS=Saccharomyces cerevisiae (strain ATCC 204508 / S288c) GN=RVB2 PE=1 SV=1	0	41.286	19.9575	7	13	7	1	471	51.58	5.31		1.007	1.077	0.907	100.2	100.9	107.9	90.9	1.438	0	36.1111	7
FALSE	High	IsMasterProtein	P07256	Cytochrome b-c1 complex subunit 1, mitochondrial OS=Saccharomyces cerevisiae (strain ATCC 204508 / S288c) GN=COR1 PE=1 SV=1	0	41.1765	17.7243	4	15	4	1	457	50.197	7.3		0.917	0.823	0.61	119.4	109.5	98.3	72.8	1.346	0	23.8018	4
FALSE	High	IsMasterProtein	P12385	Eukaryotic peptide chain release factor subunit 1 OS=Saccharomyces cerevisiae (strain ATCC 204508 / S288c) GN=SUP45 PE=1 SV=2	0	41.1102	15.3318	6	18	6	1	437	48.975	5.05	Acetyl [N-Term]	0.99	0.982	0.853	104.6	103.5	102.7	89.2	1.593	0	47.1106	6
FALSE	High	IsMasterProtein	P80210	Adenylosuccinate synthetase OS=Saccharomyces cerevisiae (strain ATCC 204508 / S288c) GN=ADE12 PE=1 SV=3	0	41.0124	19.8614	7	19	7	1	433	48.249	8.13		1.005	0.919	0.851	106	106.5	97.4	90.1	1.913	0	41.9279	7
FALSE	High	IsMasterProtein	P29704	Squalene synthase OS=Saccharomyces cerevisiae (strain ATCC 204508 / S288c) GN=ERG9 PE=1 SV=2	0	40.9772	14.6396	5	16	5	1	444	51.687	5.9		1.1	1.036	1.08	94.9	104.4	98.3	102.4	2.325	0	30.9661	5
FALSE	High	IsMasterProtein	P07702	L-2-aminoadipate reductase OS=Saccharomyces cerevisiae (strain ATCC 204508 / S288c) GN=LYS2 PE=1 SV=2	0	40.9718	10.6322	10	15	10	1	1392	155.248	5.95		0.99	1.031	0.957	100.6	99.5	103.7	96.2	0.456	0	24.2058	10
FALSE	High	IsMasterProtein	P53312	Succinate--CoA ligase [ADP-forming] subunit beta, mitochondrial OS=Saccharomyces cerevisiae (strain ATCC 204508 / S288c) GN=LSC2 PE=1 SV=1	0	40.9475	16.6276	5	11	5	1	427	46.871	7.47		1	0.782	0.906	108.5	108.4	84.8	98.3	1.264	0	31.0046	5
FALSE	High	IsMasterProtein	P33892	eIF-2-alpha kinase activator GCN1 OS=Saccharomyces cerevisiae (strain ATCC 204508 / S288c) GN=GCN1 PE=1 SV=1	0	40.694	3.92964	9	12	9	1	2672	296.513	5.27		1.005	1.187	0.947	96.7	97.1	114.7	91.5	0.181	0	25.7062	9
FALSE	High	IsMasterProtein	P40509	Coatomer subunit epsilon OS=Saccharomyces cerevisiae (strain ATCC 204508 / S288c) GN=SEC28 PE=1 SV=2	0	40.6711	20.6081	4	13	4	1	296	33.808	4.55	Acetyl [N-Term]	1.033	1.16	1.048	94.3	97.4	109.4	98.9	5.105	0	34.6439	4
FALSE	High	IsMasterProtein	P22217	Thioredoxin-1 OS=Saccharomyces cerevisiae (strain ATCC 204508 / S288c) GN=TRX1 PE=1 SV=3	0	40.381	63.1068	5	24	5	1	103	11.228	4.93		1.083	0.983	1.687	84.2	91.2	82.7	142	15.681	0	37.4843	5
FALSE	High	IsMasterProtein	P12945	N-terminal acetyltransferase A complex subunit NAT1 OS=Saccharomyces cerevisiae (strain ATCC 204508 / S288c) GN=NAT1 PE=1 SV=2	0	40.3193	13.9344	8	12	8	1	854	98.843	8.78		1.068	1.403	1.061	88.3	94.3	123.8	93.6	0.61	0	28.0739	8
FALSE	High	IsMasterProtein	P29547	Elongation factor 1-gamma 1 OS=Saccharomyces cerevisiae (strain ATCC 204508 / S288c) GN=CAM1 PE=1 SV=2	0	40.293	10.8434	3	18	3	1	415	47.058	8.38		0.983	1.091	0.928	100	98.3	109	92.8	1.471	0	43.1796	3
FALSE	High	IsMasterProtein	P53131	Pre-mRNA-splicing factor ATP-dependent RNA helicase PRP43 OS=Saccharomyces cerevisiae (strain ATCC 204508 / S288c) GN=PRP43 PE=1 SV=1	0	40.2729	15.7757	8	12	8	1	767	87.507	6.42		0.961	1.189	0.927	98.1	94.3	116.7	90.9	0.828	0	29.61	8
FALSE	High	IsMasterProtein	P32074	Coatomer subunit gamma OS=Saccharomyces cerevisiae (strain ATCC 204508 / S288c) GN=SEC21 PE=1 SV=2	0	40.1876	12.4064	7	13	7	1	935	104.766	5.12		0.992	0.985	1.046	99.4	98.6	97.9	104	0.701	0	34.8745	7
FALSE	High	IsMasterProtein	P24276	Protein SSD1 OS=Saccharomyces cerevisiae (strain ATCC 204508 / S288c) GN=SSD1 PE=1 SV=1	0	40.0564	8.64	7	13	7	1	1250	139.869	7.64		0.982	1.115	0.947	98.9	97.1	110.3	93.7	0.436	0	32.3955	7
FALSE	High	IsMasterProtein	P17555	Adenylyl cyclase-associated protein OS=Saccharomyces cerevisiae (strain ATCC 204508 / S288c) GN=SRV2 PE=1 SV=1	0	39.9762	13.1179	4	13	4	1	526	57.486	5.64		1.014	0.947	0.872	104.3	105.8	98.8	91	1.326	0	32.2657	4
FALSE	High	IsMasterProtein	Q05788	Purine nucleoside phosphorylase OS=Saccharomyces cerevisiae (strain ATCC 204508 / S288c) GN=PNP1 PE=1 SV=1	0	39.6353	20.9003	4	10	4	1	311	33.733	7.27		0.919	1.102	1.115	96.7	88.8	106.6	107.9	2.384	0	26.8947	4
FALSE	High	IsMasterProtein	P32599	Fimbrin OS=Saccharomyces cerevisiae (strain ATCC 204508 / S288c) GN=SAC6 PE=1 SV=1	0	39.6195	9.50156	5	12	5	1	642	71.728	5.48		1.005	0.898	0.886	105.6	106.1	94.8	93.5	0.753	0	32.734	5
FALSE	High	IsMasterProtein	P07170	Adenylate kinase OS=Saccharomyces cerevisiae (strain ATCC 204508 / S288c) GN=ADK1 PE=1 SV=2	0	39.5925	11.2613	2	18	2	1	222	24.239	6.42		1.054	0.843	1.454	91.9	96.9	77.5	133.7	1.783	0	48.5768	2
FALSE	High	IsMasterProtein	Q05515	Survival factor 1 OS=Saccharomyces cerevisiae (strain ATCC 204508 / S288c) GN=SVF1 PE=1 SV=1	0	39.4978	11.0187	3	13	3	1	481	54.334	4.53		1.018	1.17	1.182	91.5	93.2	107.1	108.2	1.721	0	16.3376	3
FALSE	High	IsMasterProtein	P22138	DNA-directed RNA polymerase I subunit RPA135 OS=Saccharomyces cerevisiae (strain ATCC 204508 / S288c) GN=RPA135 PE=1 SV=1	0	39.3493	10.1413	9	14	9	1	1203	135.656	7.65		0.967	1.035	0.901	102.5	99.1	106.1	92.3	0.543	0	29.0475	9
FALSE	High	IsMasterProtein	P25334	Peptidyl-prolyl cis-trans isomerase CPR4 OS=Saccharomyces cerevisiae (strain ATCC 204508 / S288c) GN=CPR4 PE=3 SV=1	0	39.3231	22.0126	4	13	4	1	318	35.757	6.9		1.119	1.133	1.17	90.4	101.2	102.5	105.9	2.162	0	32.422	4
FALSE	High	IsMasterProtein	Q12443	Reticulon-like protein 2 OS=Saccharomyces cerevisiae (strain ATCC 204508 / S288c) GN=RTN2 PE=1 SV=1	0	39.318	16.7939	5	21	5	1	393	44.332	9.22		0.871	0.736	0.588	125.2	109	92.1	73.7	1.783	0	39.8578	5
FALSE	High	IsMasterProtein	Q04439	Myosin-5 OS=Saccharomyces cerevisiae (strain ATCC 204508 / S288c) GN=MYO5 PE=1 SV=1	0	39.2021	8.36751	6	9	4	1	1219	136.814	9.29		0.942	1.189	1.186	92.7	87.3	110.1	109.9	0.345	2	28.6642	6
FALSE	High	IsMasterProtein	P07257	Cytochrome b-c1 complex subunit 2, mitochondrial OS=Saccharomyces cerevisiae (strain ATCC 204508 / S288c) GN=QCR2 PE=1 SV=1	0	38.8932	19.2935	5	13	5	1	368	40.453	7.96		0.946	0.824	0.624	117.8	111.5	97.1	73.5	1.894	0	28.8285	5
FALSE	High	IsMasterProtein	P40303	Proteasome subunit alpha type-4 OS=Saccharomyces cerevisiae (strain ATCC 204508 / S288c) GN=PRE6 PE=1 SV=1	0	38.8142	11.0236	2	9	2	1	254	28.422	7.36		0.986	1.251	1.058	93.1	91.8	116.5	98.5	1.683	0	40.949	2
FALSE	High	IsMasterProtein	P36421	Tyrosine--tRNA ligase, cytoplasmic OS=Saccharomyces cerevisiae (strain ATCC 204508 / S288c) GN=TYS1 PE=1 SV=3	0	38.7417	7.1066	2	13	2	1	394	43.992	8.44		0.999	1.034	1.024	98.6	98.5	101.9	101	1.096	0	24.9028	2
FALSE	High	IsMasterProtein	P33298	26S proteasome regulatory subunit 6B homolog OS=Saccharomyces cerevisiae (strain ATCC 204508 / S288c) GN=RPT3 PE=1 SV=2	0	38.4661	20.3271	6	17	5	1	428	47.864	5.53	Acetyl [N-Term]	1.023	1.184	0.968	95.8	98	113.4	92.8	1.754	1	31.6556	6
FALSE	High	IsMasterProtein	P31412	V-type proton ATPase subunit C OS=Saccharomyces cerevisiae (strain ATCC 204508 / S288c) GN=VMA5 PE=1 SV=4	0	38.4361	13.5204	5	16	5	1	392	44.161	6.67		1.039	0.971	0.861	103.3	107.4	100.3	89	2.325	0	35.8664	5
FALSE	High	IsMasterProtein	Q02326	60S ribosomal protein L6-A OS=Saccharomyces cerevisiae (strain ATCC 204508 / S288c) GN=RPL6A PE=1 SV=2	0	38.2752	17.0455	4	23	2	1	176	19.949	10.1		0.934	0.862	0.821	110.6	103.3	95.3	90.8	4.623	2	70.2673	4
FALSE	High	IsMasterProtein	Q12466	Tricalbin-1 OS=Saccharomyces cerevisiae (strain ATCC 204508 / S288c) GN=TCB1 PE=1 SV=1	0	38.1696	7.75717	6	9	6	1	1186	133.493	7.15		0.984	0.99	0.84	104.9	103.2	103.8	88.1	0.369	0	26.0257	6
FALSE	High	IsMasterProtein	P25045	Serine palmitoyltransferase 1 OS=Saccharomyces cerevisiae (strain ATCC 204508 / S288c) GN=LCB1 PE=1 SV=2	0	38.1573	12.724	4	10	4	1	558	62.168	6.18		1.025	1.213	0.93	96	98.4	116.4	89.3	0.978	0	33.1328	4
FALSE	High	IsMasterProtein	P23542	Aspartate aminotransferase, cytoplasmic OS=Saccharomyces cerevisiae (strain ATCC 204508 / S288c) GN=AAT2 PE=1 SV=3	0	38.1186	14.1148	5	14	5	1	418	46.029	8.32		1.03	0.96	1.032	99.5	102.4	95.5	102.6	2.02	0	31.6761	5
FALSE	High	IsMasterProtein	P14065	Glycerol 2-dehydrogenase (NADP(+)) OS=Saccharomyces cerevisiae (strain ATCC 204508 / S288c) GN=GCY1 PE=1 SV=1	0	38.0725	13.4615	3	12	3	1	312	35.057	7.99		1.122	0.894	1.207	94.7	106.3	84.6	114.4	1.371	0	25.8714	3
FALSE	High	IsMasterProtein	P32178	Chorismate mutase OS=Saccharomyces cerevisiae (strain ATCC 204508 / S288c) GN=ARO7 PE=1 SV=1	0	38.0672	32.8125	5	8	5	1	256	29.729	6.28	Acetyl [N-Term]	1.04	1.015	1.061	97.2	101.1	98.6	103.1	1.955	0	25.4097	5
FALSE	High	IsMasterProtein	Q05050	Eisosome protein 1 OS=Saccharomyces cerevisiae (strain ATCC 204508 / S288c) GN=EIS1 PE=1 SV=1	0	37.8026	8.54093	5	11	5	1	843	93.288	6.34		0.875	1.013	0.788	108.8	95.2	110.2	85.8	0.366	0	41.4937	5
FALSE	High	IsMasterProtein	P02557	Tubulin beta chain OS=Saccharomyces cerevisiae (strain ATCC 204508 / S288c) GN=TUB2 PE=1 SV=2	0	37.8005	12.4726	4	8	4	1	457	50.89	4.75		0.956	1.147	0.917	99.5	95.2	114.1	91.3	1.336	0	22.9003	4
FALSE	High	IsMasterProtein	P17076	60S ribosomal protein L8-A OS=Saccharomyces cerevisiae (strain ATCC 204508 / S288c) GN=RPL8A PE=1 SV=4	0	37.7983	28.5156	7	23	2	1	256	28.107	10.04		0.968	0.881	0.828	108.8	105.3	95.8	90.1	5.661	5	62.7492	7
FALSE	High	IsMasterProtein	Q03940	RuvB-like protein 1 OS=Saccharomyces cerevisiae (strain ATCC 204508 / S288c) GN=RVB1 PE=1 SV=1	0	37.7927	21.3823	6	17	6	1	463	50.422	5.87		1.009	0.941	0.849	105.3	106.3	99.1	89.4	2.594	0	27.9092	6
FALSE	High	IsMasterProtein	P34160	Nuclear cap-binding protein complex subunit 1 OS=Saccharomyces cerevisiae (strain ATCC 204508 / S288c) GN=STO1 PE=1 SV=2	0	37.7505	11.266	8	17	8	1	861	99.955	4.91		0.941	1.132	1.027	97.6	91.8	110.4	100.2	0.741	0	30.9678	8
FALSE	High	IsMasterProtein	P38999	Saccharopine dehydrogenase [NADP(+), L-glutamate-forming] OS=Saccharomyces cerevisiae (strain ATCC 204508 / S288c) GN=LYS9 PE=1 SV=1	0	37.638	20.1794	6	10	6	1	446	48.887	5.27		0.977	0.876	1.046	102.6	100.2	89.8	107.4	1.212	0	28.131	6
FALSE	High	IsMasterProtein	Q12008	Phosphoglycerate mutase 2 OS=Saccharomyces cerevisiae (strain ATCC 204508 / S288c) GN=GPM2 PE=1 SV=1	0	37.6317	27.6527	8	16	8	1	311	36.05	6.57		1.001	0.992	1.217	95	95.1	94.2	115.7	3.467	0	27.5478	8
FALSE	High	IsMasterProtein	P54885	Gamma-glutamyl phosphate reductase OS=Saccharomyces cerevisiae (strain ATCC 204508 / S288c) GN=PRO2 PE=1 SV=1	0	37.475	26.0965	7	18	7	1	456	49.71	5.59		1.109	1.086	1.123	92.7	102.7	100.6	104	2.162	0	24.215	7
FALSE	High	IsMasterProtein	Q04697	Glucose-signaling factor 2 OS=Saccharomyces cerevisiae (strain ATCC 204508 / S288c) GN=GSF2 PE=1 SV=1	0	37.4288	20.5955	7	14	7	1	403	45.841	7.12	Acetyl [N-Term]	1.078	1.041	0.893	99.7	107.5	103.8	89	2.008	0	26.2231	7
FALSE	High	IsMasterProtein	P47117	Actin-related protein 3 OS=Saccharomyces cerevisiae (strain ATCC 204508 / S288c) GN=ARP3 PE=1 SV=1	0	37.2941	19.5991	6	14	6	1	449	49.511	5.8		1.079	1.153	1.015	94.2	101.6	108.6	95.6	1.873	0	33.242	6
FALSE	High	IsMasterProtein	Q04894	NADP-dependent alcohol dehydrogenase 6 OS=Saccharomyces cerevisiae (strain ATCC 204508 / S288c) GN=ADH6 PE=1 SV=1	0	37.1496	22.2222	5	14	5	1	360	39.592	6.74		1.076	0.969	1.355	90.9	97.8	88.1	123.2	2.548	0	24.5176	5
FALSE	High	IsMasterProtein	P32473	Pyruvate dehydrogenase E1 component subunit beta, mitochondrial OS=Saccharomyces cerevisiae (strain ATCC 204508 / S288c) GN=PDB1 PE=1 SV=2	0	37.1239	12.0219	4	19	4	1	366	40.029	5.3		0.929	0.976	0.838	106.9	99.3	104.3	89.6	2.36	0	32.5056	4
FALSE	High	IsMasterProtein	P43623	Putative cystathionine beta-lyase OS=Saccharomyces cerevisiae (strain ATCC 204508 / S288c) GN=IRC7 PE=1 SV=1	0	37.0299	18.2353	4	10	4	1	340	36.948	6.14		0.749	0.952	0.742	116.2	87	110.6	86.2	1.581	0	35.2688	4
FALSE	High	IsMasterProtein	P23776	Glucan 1,3-beta-glucosidase I/II OS=Saccharomyces cerevisiae (strain ATCC 204508 / S288c) GN=EXG1 PE=1 SV=1	0	36.9809	15.8482	5	16	5	1	448	51.279	4.75		0.988	0.875	1.174	99.1	97.9	86.7	116.3	2.548	0	31.4186	5
FALSE	High	IsMasterProtein	Q05022	rRNA biogenesis protein RRP5 OS=Saccharomyces cerevisiae (strain ATCC 204508 / S288c) GN=RRP5 PE=1 SV=1	0	36.8298	7.75014	10	18	10	1	1729	193.016	6.19		1.05	1.092	0.901	98.9	103.9	108	89.2	0.354	0	26.1622	10
FALSE	High	IsMasterProtein	P29952	Mannose-6-phosphate isomerase OS=Saccharomyces cerevisiae (strain ATCC 204508 / S288c) GN=PMI40 PE=1 SV=4	0	36.6585	20.2797	5	16	5	1	429	48.158	5.99		1.008	0.985	1.17	96.1	96.9	94.6	112.4	1.894	0	29.2305	5
FALSE	High	IsMasterProtein	P27476	Nuclear localization sequence-binding protein OS=Saccharomyces cerevisiae (strain ATCC 204508 / S288c) GN=NSR1 PE=1 SV=1	0	36.6438	9.90338	4	14	4	1	414	44.509	4.93		1.043	1.044	0.901	100.3	104.6	104.7	90.3	1.976	0	37.1085	4
FALSE	High	IsMasterProtein	P32471	Elongation factor 1-beta OS=Saccharomyces cerevisiae (strain ATCC 204508 / S288c) GN=EFB1 PE=1 SV=4	0	36.5652	29.1262	4	65	4	1	206	22.613	4.45		0.984	1.022	0.896	102.5	100.8	104.8	91.8	3.642	0	247.578	4
FALSE	High	IsMasterProtein	P07264	3-isopropylmalate dehydratase OS=Saccharomyces cerevisiae (strain ATCC 204508 / S288c) GN=LEU1 PE=1 SV=3	0	36.5546	8.72914	5	14	5	1	779	85.741	5.9		1.043	0.932	0.912	102.9	107.4	95.9	93.8	0.677	0	38.4827	5
FALSE	High	IsMasterProtein	P38687	Signal recognition particle subunit SRP68 OS=Saccharomyces cerevisiae (strain ATCC 204508 / S288c) GN=SRP68 PE=1 SV=1	0	36.4569	10.3506	5	8	5	1	599	68.963	8.75		0.974	1.049	0.974	100.1	97.5	105	97.5	0.668	0	28.5233	5
FALSE	High	IsMasterProtein	P04840	Mitochondrial outer membrane protein porin 1 OS=Saccharomyces cerevisiae (strain ATCC 204508 / S288c) GN=POR1 PE=1 SV=4	0	36.3753	20.8481	4	20	4	1	283	30.41	7.93		1.03	1.118	0.997	96.5	99.4	107.9	96.2	3.281	0	49.9266	4
FALSE	High	IsMasterProtein	P07275	Delta-1-pyrroline-5-carboxylate dehydrogenase, mitochondrial OS=Saccharomyces cerevisiae (strain ATCC 204508 / S288c) GN=PUT2 PE=1 SV=2	0	36.1425	15.1304	7	12	7	1	575	64.395	7.01		0.977	0.783	0.659	117	114.3	91.6	77.1	1.31	0	22.2338	7
FALSE	High	IsMasterProtein	P23615	Transcription elongation factor SPT6 OS=Saccharomyces cerevisiae (strain ATCC 204508 / S288c) GN=SPT6 PE=1 SV=1	0	36.0362	10.2688	11	19	11	1	1451	168.188	5.01		0.943	1.104	0.944	100.2	94.5	110.7	94.6	0.494	0	31.6707	11
FALSE	High	IsMasterProtein	P36775	Lon protease homolog, mitochondrial OS=Saccharomyces cerevisiae (strain ATCC 204508 / S288c) GN=PIM1 PE=1 SV=2	0	35.9865	7.32568	7	13	7	1	1133	127.033	5.59		1.073	1.076	0.945	97.7	104.9	105.1	92.4	0.359	0	26.7782	7
FALSE	High	IsMasterProtein	P30624	Long-chain-fatty-acid--CoA ligase 1 OS=Saccharomyces cerevisiae (strain ATCC 204508 / S288c) GN=FAA1 PE=1 SV=1	0	35.7974	14.1429	8	13	8	1	700	77.817	7.62		0.886	0.871	0.664	116.9	103.6	101.9	77.6	0.708	0	30.6188	8
FALSE	High	IsMasterProtein	Q08225	Probable dipeptidyl peptidase 3 OS=Saccharomyces cerevisiae (strain ATCC 204508 / S288c) GN=YOL057W PE=1 SV=1	0	35.7949	12.0956	7	14	7	1	711	80.46	6.27		1.029	1.017	1.119	96	98.8	97.7	107.5	0.931	0	31.7213	7
FALSE	High	IsMasterProtein	P28274	CTP synthase 1 OS=Saccharomyces cerevisiae (strain ATCC 204508 / S288c) GN=URA7 PE=1 SV=2	0	35.7839	11.5717	8	9	7	1	579	64.669	6.01		1.016	1.065	0.935	99.6	101.2	106.1	93.1	0.778	1	23.9418	8
FALSE	High	IsMasterProtein	P23254	Transketolase 1 OS=Saccharomyces cerevisiae (strain ATCC 204508 / S288c) GN=TKL1 PE=1 SV=4	0	35.7785	7.35294	4	19	4	1	680	73.76	7.01		0.981	1.08	1.007	98.3	96.4	106.2	99	0.947	0	29.296	4
FALSE	High	IsMasterProtein	P32379	Proteasome subunit alpha type-5 OS=Saccharomyces cerevisiae (strain ATCC 204508 / S288c) GN=PUP2 PE=1 SV=2	0	35.7558	18.0769	3	7	3	1	260	28.599	4.73		0.96	0.979	0.869	105.1	100.9	102.8	91.3	1.448	0	25.8224	3
FALSE	High	IsMasterProtein	P28625	Protein YIM1 OS=Saccharomyces cerevisiae (strain ATCC 204508 / S288c) GN=YIM1 PE=1 SV=2	0	35.7212	19.4521	5	15	5	1	365	41.611	7.84		1.012	0.941	0.907	103.6	104.9	97.5	94	2.793	0	44.8017	5
FALSE	High	IsMasterProtein	P54860	E4 ubiquitin-protein ligase UFD2 OS=Saccharomyces cerevisiae (strain ATCC 204508 / S288c) GN=UFD2 PE=1 SV=3	0	35.6344	9.88554	6	9	6	1	961	109.846	5.8		0.983	1.267	0.95	95.2	93.6	120.7	90.5	0.448	0	15.6066	6
FALSE	High	IsMasterProtein	P38604	Lanosterol synthase OS=Saccharomyces cerevisiae (strain ATCC 204508 / S288c) GN=ERG7 PE=1 SV=6	0	35.3172	5.88235	3	7	3	1	731	83.407	6.61		1.038	0.96	0.917	102.2	106	98.1	93.7	0.482	0	20.5873	3
FALSE	High	IsMasterProtein	P53184	Nicotinamidase OS=Saccharomyces cerevisiae (strain ATCC 204508 / S288c) GN=PNC1 PE=1 SV=1	0	35.2011	24.0741	3	19	3	1	216	24.978	6.27		1.025	0.93	1.127	98	100.5	91.2	110.4	4.623	0	49.6962	3
FALSE	High	IsMasterProtein	P39986	Manganese-transporting ATPase 1 OS=Saccharomyces cerevisiae (strain ATCC 204508 / S288c) GN=SPF1 PE=1 SV=1	0	35.1821	5.34979	5	11	5	1	1215	135.182	6.6		1.03	1.157	1.044	94.5	97.4	109.4	98.7	0.339	0	26.7868	5
FALSE	High	IsMasterProtein	P07278	cAMP-dependent protein kinase regulatory subunit OS=Saccharomyces cerevisiae (strain ATCC 204508 / S288c) GN=BCY1 PE=1 SV=4	0	35.0517	19.2308	6	13	6	1	416	47.19	7.94		1.015	1.13	0.916	98.5	100	111.3	90.2	1.712	0	22.8684	6
FALSE	High	IsMasterProtein	Q10740	Leukotriene A-4 hydrolase homolog OS=Saccharomyces cerevisiae (strain ATCC 204508 / S288c) GN=LAP2 PE=1 SV=1	0	34.9873	7.45156	4	12	4	1	671	77.304	6.58		1.065	0.999	1.162	94.6	100.8	94.6	110	0.65	0	29.9996	4
FALSE	High	IsMasterProtein	P47075	Vacuolar transporter chaperone 4 OS=Saccharomyces cerevisiae (strain ATCC 204508 / S288c) GN=VTC4 PE=1 SV=2	0	34.8881	11.3731	7	10	7	1	721	83.103	6.83		0.998	1.108	0.947	98.7	98.5	109.4	93.5	0.668	0	27.526	7
FALSE	High	IsMasterProtein	P14306	Carboxypeptidase Y inhibitor OS=Saccharomyces cerevisiae (strain ATCC 204508 / S288c) GN=TFS1 PE=1 SV=2	0	34.6327	36.0731	5	19	5	1	219	24.342	6.54		1.078	0.928	1.352	91.8	98.9	85.2	124.1	11.115	0	44.1907	5
FALSE	High	IsMasterProtein	P38879	Nascent polypeptide-associated complex subunit alpha OS=Saccharomyces cerevisiae (strain ATCC 204508 / S288c) GN=EGD2 PE=1 SV=3	0	34.6139	29.3103	4	11	4	1	174	18.698	4.94		0.984	0.886	0.913	105.7	104.1	93.7	96.5	9	0	29.0992	4
FALSE	High	IsMasterProtein	P32356	Neutral trehalase OS=Saccharomyces cerevisiae (strain ATCC 204508 / S288c) GN=NTH1 PE=1 SV=3	0	34.6084	19.9734	10	16	10	1	751	85.825	7.77		1.063	1.08	0.989	96.8	102.9	104.6	95.7	0.968	0	27.2132	10
FALSE	High	IsMasterProtein	P33324	CRAL-TRIO domain-containing protein YKL091C OS=Saccharomyces cerevisiae (strain ATCC 204508 / S288c) GN=YKL091C PE=1 SV=2	0	34.5346	27.7419	6	15	6	1	310	36.05	7.83		1.003	1.041	0.851	102.7	103	106.9	87.4	2.548	0	42.2384	6
FALSE	High	IsMasterProtein	P25375	Saccharolysin OS=Saccharomyces cerevisiae (strain ATCC 204508 / S288c) GN=PRD1 PE=1 SV=1	0	34.5093	8.28652	5	11	5	1	712	81.882	5.8		1.032	0.975	1.174	95.7	98.7	93.3	112.3	0.554	0	32.2185	5
FALSE	High	IsMasterProtein	P07143	Cytochrome c1, heme protein, mitochondrial OS=Saccharomyces cerevisiae (strain ATCC 204508 / S288c) GN=CYT1 PE=1 SV=1	0	34.393	18.4466	3	13	3	1	309	34.033	8.12		0.946	0.936	0.693	111.9	105.9	104.7	77.5	2.455	0	30.8348	3
FALSE	High	IsMasterProtein	P43535	Protein GCN20 OS=Saccharomyces cerevisiae (strain ATCC 204508 / S288c) GN=GCN20 PE=1 SV=1	0	34.3126	13.6968	6	10	6	1	752	84.975	6.25		0.975	1.071	0.888	101.7	99.2	108.9	90.3	0.688	0	19.1606	6
FALSE	High	IsMasterProtein	P08536	Sulfate adenylyltransferase OS=Saccharomyces cerevisiae (strain ATCC 204508 / S288c) GN=MET3 PE=1 SV=2	0	34.2223	16.6341	8	12	8	1	511	57.689	5.82		1.079	1.143	1.085	92.9	100.2	106.2	100.7	1.326	0	30.3104	8
FALSE	High	IsMasterProtein	Q04491	Protein transport protein SEC13 OS=Saccharomyces cerevisiae (strain ATCC 204508 / S288c) GN=SEC13 PE=1 SV=1	0	33.888	10.7744	2	5	2	1	297	33.023	5.73		0.939	1.023	1.033	100.1	94	102.4	103.4	0.668	0	29.8366	2
FALSE	High	IsMasterProtein	P39730	Eukaryotic translation initiation factor 5B OS=Saccharomyces cerevisiae (strain ATCC 204508 / S288c) GN=FUN12 PE=1 SV=2	0	33.8667	8.48303	5	15	5	1	1002	112.199	5.76		0.99	0.964	0.84	105.4	104.3	101.6	88.6	0.628	0	32.0736	5
FALSE	High	IsMasterProtein	P43593	Ubiquitin carboxyl-terminal hydrolase 6 OS=Saccharomyces cerevisiae (strain ATCC 204508 / S288c) GN=UBP6 PE=1 SV=1	0	33.8551	14.2285	4	8	4	1	499	57.075	7.14		1.042	1.033	0.97	98.9	103	102.2	95.9	0.585	0	27.397	4
FALSE	High	IsMasterProtein	P33327	NAD-specific glutamate dehydrogenase OS=Saccharomyces cerevisiae (strain ATCC 204508 / S288c) GN=GDH2 PE=1 SV=1	0	33.8532	8.60806	6	11	6	1	1092	124.254	5.73		1.022	1.142	1.032	95.3	97.4	108.9	98.4	0.505	0	25.3737	6
FALSE	High	IsMasterProtein	P25293	Nucleosome assembly protein OS=Saccharomyces cerevisiae (strain ATCC 204508 / S288c) GN=NAP1 PE=1 SV=2	0	33.7765	15.8273	6	14	6	1	417	47.855	4.34		1	0.934	0.91	104.1	104	97.2	94.7	3.16	0	34.2829	6
FALSE	High	IsMasterProtein	P0CS90	Heat shock protein SSC1, mitochondrial OS=Saccharomyces cerevisiae (strain ATCC 204508 / S288c) GN=SSC1 PE=1 SV=1	0	33.6322	9.02141	4	23	4	1	654	70.585	5.59		1.045	0.961	0.915	102	106.6	98	93.4	0.896	0	52.3587	4
FALSE	High	IsMasterProtein	P10963	Phosphoenolpyruvate carboxykinase (ATP) OS=Saccharomyces cerevisiae (strain ATCC 204508 / S288c) GN=PCK1 PE=1 SV=2	0	33.6028	15.847	7	12	7	1	549	60.944	6.34		1.096	1.028	0.865	100.3	109.9	103.1	86.7	1.154	0	19.5365	7
FALSE	High	IsMasterProtein	P33775	Dolichyl-phosphate-mannose--protein mannosyltransferase 1 OS=Saccharomyces cerevisiae (strain ATCC 204508 / S288c) GN=PMT1 PE=1 SV=1	0	33.5588	9.66952	6	9	6	1	817	92.616	6.68		1.034	1.18	1.013	94.6	97.8	111.7	95.9	0.604	0	20.888	6
FALSE	High	IsMasterProtein	P37292	Serine hydroxymethyltransferase, mitochondrial OS=Saccharomyces cerevisiae (strain ATCC 204508 / S288c) GN=SHM1 PE=1 SV=2	0	33.528	15.5102	7	17	7	1	490	53.652	8.72		0.897	0.904	0.9	108.1	96.9	97.7	97.3	1.656	0	41.5339	7
FALSE	High	IsMasterProtein	P32319	Vacuolar protein sorting/targeting protein VPS10 OS=Saccharomyces cerevisiae (strain ATCC 204508 / S288c) GN=PEP1 PE=1 SV=1	0	33.4257	6.83977	9	13	9	1	1579	177.665	4.89		0.886	1.16	0.913	101	89.5	117.2	92.3	0.364	0	23.8509	9
FALSE	High	IsMasterProtein	P24783	ATP-dependent RNA helicase DBP2 OS=Saccharomyces cerevisiae (strain ATCC 204508 / S288c) GN=DBP2 PE=1 SV=1	0	33.3251	7.87546	3	10	3	1	546	60.962	8.78		0.977	1.121	0.89	100.3	98	112.4	89.3	0.468	0	28.5048	3
FALSE	High	IsMasterProtein	P0CX46	60S ribosomal protein L2-B OS=Saccharomyces cerevisiae (strain ATCC 204508 / S288c) GN=RPL2B PE=1 SV=1	0	33.2495	26.7717	3	20	3	1	254	27.392	11.11		0.933	0.995	0.862	105.5	98.5	105	90.9	1.512	0	83.664	3
FALSE	High	IsMasterProtein	P15992	Heat shock protein 26 OS=Saccharomyces cerevisiae (strain ATCC 204508 / S288c) GN=HSP26 PE=1 SV=3	0	33.2291	30.8411	6	30	6	1	214	23.865	5.53		1.093	1.132	1.104	92.4	101	104.6	102	10.938	0	58.8892	6
FALSE	High	IsMasterProtein	P24521	Phosphomevalonate kinase OS=Saccharomyces cerevisiae (strain ATCC 204508 / S288c) GN=ERG8 PE=1 SV=2	0	33.0378	26.1641	8	10	8	1	451	50.423	6.49		0.956	1.017	1.087	98.5	94.2	100.2	107.1	1.102	0	23.4505	8
FALSE	High	IsMasterProtein	P01123	GTP-binding protein YPT1 OS=Saccharomyces cerevisiae (strain ATCC 204508 / S288c) GN=YPT1 PE=1 SV=2	0	33.0226	17.9612	3	10	3	1	206	23.2	5.33	Acetyl [N-Term]	1.097	0.975	1.427	88.9	97.5	86.7	126.9	1.955	0	27.0686	3
FALSE	High	IsMasterProtein	P29453	60S ribosomal protein L8-B OS=Saccharomyces cerevisiae (strain ATCC 204508 / S288c) GN=RPL8B PE=1 SV=3	0	32.9597	28.5156	7	19	2	1	256	28.094	10.02		0.916	0.915	0.828	109.3	100.1	100	90.5	4.08	0	54.8743	7
FALSE	High	IsMasterProtein	P32614	Fumarate reductase 1 OS=Saccharomyces cerevisiae (strain ATCC 204508 / S288c) GN=FRD1 PE=1 SV=1	0	32.9013	12.5532	4	9	4	1	470	50.812	6.33		1.074	0.889	1.337	93	99.9	82.7	124.4	0.52	0	36.4756	4
FALSE	High	IsMasterProtein	P22336	Replication factor A protein 1 OS=Saccharomyces cerevisiae (strain ATCC 204508 / S288c) GN=RFA1 PE=1 SV=1	0	32.833	9.01771	5	11	5	1	621	70.304	6.23		0.99	1.124	1.09	95.1	94.2	107	103.7	0.567	0	22.3821	5
FALSE	High	IsMasterProtein	Q12122	Homocitrate synthase, mitochondrial OS=Saccharomyces cerevisiae (strain ATCC 204508 / S288c) GN=LYS21 PE=1 SV=1	0	32.6959	12.7273	4	12	4	1	440	48.564	6.3		0.975	1.055	0.998	99.3	96.8	104.8	99.1	1.096	0	31.231	4
FALSE	High	IsMasterProteinCandidate	P48570	Homocitrate synthase, cytosolic isozyme OS=Saccharomyces cerevisiae (strain ATCC 204508 / S288c) GN=LYS20 PE=1 SV=1	0	32.6959	13.0841	4	12	4	1	428	47.069	7.27		0.975	1.055	0.998	99.3	96.8	104.8	99.1	1.154	0	31.231	4
FALSE	High	IsMasterProtein	P53141	Myosin light chain 1 OS=Saccharomyces cerevisiae (strain ATCC 204508 / S288c) GN=MLC1 PE=1 SV=1	0	32.6438	20.8054	2	9	2	1	149	16.434	4.73		1.017	1.2	1.383	87	88.4	104.4	120.3	1.424	0	47.4454	2
FALSE	High	IsMasterProtein	P21304	Periodic tryptophan protein 1 OS=Saccharomyces cerevisiae (strain ATCC 204508 / S288c) GN=PWP1 PE=1 SV=1	0	32.5506	14.2361	4	7	4	1	576	63.764	4.61		1.027	1.147	0.944	97.1	99.8	111.5	91.6	0.63	0	20.4681	4
FALSE	High	IsMasterProtein	P87108	Mitochondrial import inner membrane translocase subunit TIM10 OS=Saccharomyces cerevisiae (strain ATCC 204508 / S288c) GN=TIM10 PE=1 SV=1	0	32.479	37.6344	3	7	3	1	93	10.298	5.36		0.902	0.964	0.931	105.3	95.1	101.5	98.1	9	0	24.8444	3
FALSE	High	IsMasterProtein	P17423	Homoserine kinase OS=Saccharomyces cerevisiae (strain ATCC 204508 / S288c) GN=THR1 PE=1 SV=4	0	32.4746	15.6863	5	18	5	1	357	38.688	5.41		1.015	0.974	1.124	97.3	98.8	94.7	109.3	3.437	0	35.592	5
FALSE	High	IsMasterProtein	P53334	Probable family 17 glucosidase SCW4 OS=Saccharomyces cerevisiae (strain ATCC 204508 / S288c) GN=SCW4 PE=1 SV=1	0	32.4626	12.4352	4	11	4	1	386	40.149	4.83		1.061	0.967	1.516	88	93.4	85.1	133.4	2.652	0	27.54	4
FALSE	High	IsMasterProtein	P33416	Heat shock protein 78, mitochondrial OS=Saccharomyces cerevisiae (strain ATCC 204508 / S288c) GN=HSP78 PE=1 SV=2	0	32.4545	6.90506	5	12	5	1	811	91.28	8.05		0.984	1.109	1.061	96.3	94.8	106.8	102.1	0.405	0	28.5359	5
FALSE	High	IsMasterProtein	P09457	ATP synthase subunit 5, mitochondrial OS=Saccharomyces cerevisiae (strain ATCC 204508 / S288c) GN=ATP5 PE=1 SV=1	0	32.42	13.6792	2	13	2	1	212	22.8	9.57		0.943	0.813	0.653	117.3	110.6	95.4	76.6	1.783	0	36.7068	2
FALSE	High	IsMasterProtein	Q03774	tRNA (guanine-N(7)-)-methyltransferase non-catalytic subunit TRM82 OS=Saccharomyces cerevisiae (strain ATCC 204508 / S288c) GN=TRM82 PE=1 SV=1	0	32.2995	15.991	5	8	5	1	444	50.457	6.71		0.984	1.009	0.941	101.7	100	102.6	95.6	0.711	0	25.9952	5
FALSE	High	IsMasterProtein	P32590	Heat shock protein homolog SSE2 OS=Saccharomyces cerevisiae (strain ATCC 204508 / S288c) GN=SSE2 PE=1 SV=3	0	32.2583	14.43	7	17	5	1	693	77.573	5.63		1.062	1.252	1.025	92.2	97.9	115.4	94.5	0.848	0	20.7252	7
FALSE	High	IsMasterProtein	P05739	60S ribosomal protein L6-B OS=Saccharomyces cerevisiae (strain ATCC 204508 / S288c) GN=RPL6B PE=1 SV=4	0	32.2466	16.4773	3	21	1	1	176	19.974	10.08		1.04	0.989	0.89	102.1	106.1	101	90.8	3.125	0	57.9899	3
FALSE	High	IsMasterProtein	Q08193	1,3-beta-glucanosyltransferase GAS5 OS=Saccharomyces cerevisiae (strain ATCC 204508 / S288c) GN=GAS5 PE=1 SV=1	0	32.2337	13.6364	4	8	4	1	484	51.838	4.64		1.001	1.103	1.094	95.3	95.4	105.1	104.3	1.512	0	20.5244	4
FALSE	High	IsMasterProtein	P32457	Cell division control protein 3 OS=Saccharomyces cerevisiae (strain ATCC 204508 / S288c) GN=CDC3 PE=1 SV=3	0	32.0115	12.1154	4	8	4	1	520	60.017	5.48		0.92	1.025	0.9	104	95.7	106.7	93.6	0.655	0	25.5477	4
FALSE	High	IsMasterProtein	P02992	Elongation factor Tu, mitochondrial OS=Saccharomyces cerevisiae (strain ATCC 204508 / S288c) GN=TUF1 PE=1 SV=1	0	32.0099	19.222	6	18	6	1	437	47.942	6.65		1.034	0.811	0.759	111	114.8	90	84.3	1.894	0	20.7309	6
FALSE	High	IsMasterProtein	P33767	Dolichyl-diphosphooligosaccharide--protein glycosyltransferase subunit WBP1 OS=Saccharomyces cerevisiae (strain ATCC 204508 / S288c) GN=WBP1 PE=1 SV=1	0	31.9942	13.7209	4	9	4	1	430	49.361	5.9		0.976	1.015	0.965	101.1	98.7	102.6	97.6	1.228	0	21.8769	4
FALSE	High	IsMasterProtein	P53199	Sterol-4-alpha-carboxylate 3-dehydrogenase, decarboxylating OS=Saccharomyces cerevisiae (strain ATCC 204508 / S288c) GN=ERG26 PE=1 SV=1	0	31.8196	26.0745	4	11	4	1	349	38.682	6.68		1.165	1.233	1.294	85.3	99.3	105.1	110.3	2.162	0	18.233	4
FALSE	High	IsMasterProtein	P39692	Sulfite reductase [NADPH] flavoprotein component OS=Saccharomyces cerevisiae (strain ATCC 204508 / S288c) GN=MET10 PE=1 SV=2	0	31.7906	8.30918	5	9	5	1	1035	114.758	5.27		0.953	0.981	0.851	105.7	100.7	103.6	90	0.34	0	20.8227	5
FALSE	High	IsMasterProtein	P25443	40S ribosomal protein S2 OS=Saccharomyces cerevisiae (strain ATCC 204508 / S288c) GN=RPS2 PE=1 SV=3	0	31.7636	18.8976	3	10	3	1	254	27.433	10.43		0.821	0.882	0.812	113.8	93.4	100.4	92.4	1.371	0	37.937	3
FALSE	High	IsMasterProtein	Q12496	Uncharacterized protein YOL098C OS=Saccharomyces cerevisiae (strain ATCC 204508 / S288c) GN=YOL098C PE=1 SV=1	0	31.7328	12.1504	8	11	8	1	1037	118.318	5.05		0.897	0.991	1.02	102.3	91.8	101.5	104.4	0.515	0	21.9706	8
FALSE	High	IsMasterProtein	P0CX51	40S ribosomal protein S16-A OS=Saccharomyces cerevisiae (strain ATCC 204508 / S288c) GN=RPS16A PE=1 SV=1	0	31.7203	46.8531	6	27	6	1	143	15.838	10.26		0.953	0.823	0.801	111.8	106.6	92	89.6	11.589	0	73.2244	6
FALSE	High	IsMasterProtein	P22768	Argininosuccinate synthase OS=Saccharomyces cerevisiae (strain ATCC 204508 / S288c) GN=ARG1 PE=1 SV=3	0	31.5389	16.9048	4	11	4	1	420	46.898	5.62		0.954	1.058	0.944	101.1	96.5	107	95.5	0.905	0	30.5363	4
FALSE	High	IsMasterProtein	Q05785	Epsin-2 OS=Saccharomyces cerevisiae (strain ATCC 204508 / S288c) GN=ENT2 PE=1 SV=1	0	31.4172	13.2137	5	8	5	1	613	71.764	5.47		0.909	1.06	0.992	101	91.8	107	100.2	0.817	0	28.7523	5
FALSE	High	IsMasterProtein	Q03640	Tricalbin-3 OS=Saccharomyces cerevisiae (strain ATCC 204508 / S288c) GN=TCB3 PE=1 SV=1	0	31.4079	7.05502	6	11	6	1	1545	170.97	7.14		1.018	1.012	0.861	102.8	104.7	104	88.5	0.323	0	23.6113	6
FALSE	High	IsMasterProtein	P0CX43	60S ribosomal protein L1-A OS=Saccharomyces cerevisiae (strain ATCC 204508 / S288c) GN=RPL1A PE=1 SV=1	0	31.3947	5.99078	2	7	2	1	217	24.47	9.72		1.037	0.872	0.839	106.7	110.6	93.1	89.6	1.894	0	27.0402	2
FALSE	High	IsMasterProtein	P00498	ATP phosphoribosyltransferase OS=Saccharomyces cerevisiae (strain ATCC 204508 / S288c) GN=HIS1 PE=1 SV=1	0	31.1162	17.5084	5	13	5	1	297	32.246	6.15	Acetyl [N-Term]	1.041	0.976	1.07	97.9	101.9	95.5	104.7	1.818	0	37.9346	5
FALSE	High	IsMasterProtein	P39938	40S ribosomal protein S26-A OS=Saccharomyces cerevisiae (strain ATCC 204508 / S288c) GN=RPS26A PE=1 SV=1	0	30.995	22.6891	2	23	2	1	119	13.496	10.76		1.068	0.945	0.845	103.7	110.7	98	87.6	25.827	0	26.741	2
FALSE	High	IsMasterProteinCandidate	P39939	40S ribosomal protein S26-B OS=Saccharomyces cerevisiae (strain ATCC 204508 / S288c) GN=RPS26B PE=1 SV=1	0	30.995	22.6891	2	23	2	1	119	13.438	10.9		1.068	0.945	0.845	103.7	110.7	98	87.6	25.827	0	26.741	2
FALSE	High	IsMasterProtein	P40850	Protein MKT1 OS=Saccharomyces cerevisiae (strain ATCC 204508 / S288c) GN=MKT1 PE=1 SV=2	0	30.9097	5.06024	3	8	3	1	830	94.435	5.62		0.888	0.981	0.876	106.8	94.8	104.8	93.6	0.369	0	28.4207	3
FALSE	High	IsMasterProtein	Q03655	Probable 1,3-beta-glucanosyltransferase GAS3 OS=Saccharomyces cerevisiae (strain ATCC 204508 / S288c) GN=GAS3 PE=1 SV=1	0	30.8844	29.9618	9	13	9	1	524	56.758	4.79		0.966	1.031	1.045	99	95.6	102	103.4	1.683	0	19.6272	9
FALSE	High	IsMasterProtein	P25623	Suppressor of yeast profilin deletion OS=Saccharomyces cerevisiae (strain ATCC 204508 / S288c) GN=SYP1 PE=1 SV=3	0	30.8019	9.1954	7	10	7	1	870	96.079	8.59		0.993	0.984	0.874	103.9	103.1	102.2	90.8	0.6	0	17.2783	7
FALSE	High	IsMasterProtein	P23639	Proteasome subunit alpha type-2 OS=Saccharomyces cerevisiae (strain ATCC 204508 / S288c) GN=PRE8 PE=1 SV=1	0	30.7447	35.2	5	14	5	1	250	27.145	5.72		0.966	0.947	0.908	104.7	101.1	99.1	95.1	4.412	0	23.5956	5
FALSE	High	IsMasterProtein	Q03262	Phosphoribomutase OS=Saccharomyces cerevisiae (strain ATCC 204508 / S288c) GN=PRM15 PE=1 SV=1	0	30.5781	12.701	4	8	4	1	622	71.024	6.27		1.123	1.334	1.18	86.3	96.9	115.1	101.8	0.438	0	26.1559	4
FALSE	High	IsMasterProtein	Q02821	Importin subunit alpha OS=Saccharomyces cerevisiae (strain ATCC 204508 / S288c) GN=SRP1 PE=1 SV=1	0	30.4577	8.48708	2	4	2	1	542	60.404	4.91		0.957	0.975	0.937	103.4	98.9	100.8	96.9	0.407	0	24.2871	2
FALSE	High	IsMasterProtein	Q08977	UPF0662 protein YPL260W OS=Saccharomyces cerevisiae (strain ATCC 204508 / S288c) GN=YPL260W PE=1 SV=1	0	30.4435	20.1452	7	14	7	1	551	62.742	5.12	Acetyl [N-Term]	0.993	1.026	0.908	101.9	101.2	104.5	92.5	1.062	0	22.5749	7
FALSE	High	IsMasterProtein	P16474	78 kDa glucose-regulated protein homolog OS=Saccharomyces cerevisiae (strain ATCC 204508 / S288c) GN=KAR2 PE=1 SV=1	0	30.4415	14.8094	8	19	7	1	682	74.422	4.93		0.98	1.099	1.09	95.9	94	105.4	104.6	1.371	0	15.7096	8
FALSE	High	IsMasterProtein	Q03677	1,2-dihydroxy-3-keto-5-methylthiopentene dioxygenase OS=Saccharomyces cerevisiae (strain ATCC 204508 / S288c) GN=ADI1 PE=1 SV=1	0	30.4175	22.905	3	6	3	1	179	20.866	5.31		1.1	0.938	1.047	97.9	107.7	91.9	102.5	1.154	0	24.2631	3
FALSE	High	IsMasterProtein	P0CX56	40S ribosomal protein S18-B OS=Saccharomyces cerevisiae (strain ATCC 204508 / S288c) GN=RPS18B PE=1 SV=1	0	30.0334	24.6575	4	22	4	1	146	17.027	10.27		0.893	0.904	0.787	111.6	99.6	100.9	87.8	7.111	0	50.9251	4
FALSE	High	IsMasterProtein	P01120	Ras-like protein 2 OS=Saccharomyces cerevisiae (strain ATCC 204508 / S288c) GN=RAS2 PE=1 SV=4	0	29.9178	24.8447	6	12	6	1	322	34.684	7.27		1.06	0.99	1.231	93.4	99.1	92.5	115	2.008	0	23.8623	6
FALSE	High	IsMasterProtein	Q06385	Vacuolar protein sorting-associated protein 74 OS=Saccharomyces cerevisiae (strain ATCC 204508 / S288c) GN=VPS74 PE=1 SV=1	0	29.726	17.1014	4	11	4	1	345	39.262	5.12		1.074	1.112	1.138	92.5	99.3	102.9	105.3	2.548	0	16.1119	4
FALSE	High	IsMasterProtein	P53200	Protein-lysine N-methyltransferase EFM5 OS=Saccharomyces cerevisiae (strain ATCC 204508 / S288c) GN=EFM5 PE=1 SV=2	0	29.6504	24.1935	4	7	4	1	248	28.564	4.89		1.074	0.867	1.241	95.7	102.7	82.9	118.7	1.929	0	20.7213	4
FALSE	High	IsMasterProtein	P15019	Transaldolase OS=Saccharomyces cerevisiae (strain ATCC 204508 / S288c) GN=TAL1 PE=1 SV=4	0	29.6259	14.0299	5	13	5	1	335	37.013	6.43		0.915	0.723	0.87	114	104.3	82.5	99.2	1.291	0	24.9144	5
FALSE	High	IsMasterProtein	P39954	Adenosylhomocysteinase OS=Saccharomyces cerevisiae (strain ATCC 204508 / S288c) GN=SAH1 PE=1 SV=1	0	29.6064	12.0267	5	36	5	1	449	49.094	6.24		0.958	0.974	0.979	102.3	98	99.6	100.1	1.873	0	74.1478	5
FALSE	High	IsMasterProtein	Q05911	Adenylosuccinate lyase OS=Saccharomyces cerevisiae (strain ATCC 204508 / S288c) GN=ADE13 PE=1 SV=1	0	29.3508	5.80913	3	16	3	1	482	54.476	6.43		1.106	1	1.039	96.5	106.7	96.5	100.3	0.968	0	32.8022	3
FALSE	High	IsMasterProtein	Q06010	A-factor-processing enzyme OS=Saccharomyces cerevisiae (strain ATCC 204508 / S288c) GN=STE23 PE=1 SV=2	0	29.2338	11.6845	8	8	8	1	1027	117.505	6.73		1.061	1.202	1.114	91.4	97	109.8	101.8	0.296	0	18.4021	8
FALSE	High	None	P50094	Inosine-5'-monophosphate dehydrogenase 4 OS=Saccharomyces cerevisiae (strain ATCC 204508 / S288c) GN=IMD4 PE=1 SV=1	0	29.0784	5.72519	2	13	2	1	524	56.358	8.16		1.006	0.998	0.887	102.8	103.4	102.6	91.2	0.585	0	57.4027	2
FALSE	High	IsMasterProtein	P40016	26S proteasome regulatory subunit RPN3 OS=Saccharomyces cerevisiae (strain ATCC 204508 / S288c) GN=RPN3 PE=1 SV=5	0	29.0566	19.1205	7	12	7	1	523	60.355	5.6		0.993	1.097	0.922	99.7	99	109.4	91.9	0.84	0	19.05	7
FALSE	High	IsMasterProtein	P48510	Ubiquitin domain-containing protein DSK2 OS=Saccharomyces cerevisiae (strain ATCC 204508 / S288c) GN=DSK2 PE=1 SV=2	0	28.9647	13.4048	3	7	3	1	373	39.321	4.96		0.848	1.019	1.619	89.2	75.6	90.9	144.4	1.512	0	26.2527	3
FALSE	High	IsMasterProtein	P39109	Metal resistance protein YCF1 OS=Saccharomyces cerevisiae (strain ATCC 204508 / S288c) GN=YCF1 PE=1 SV=2	0	28.9594	3.56436	4	7	4	1	1515	171.012	8.41		1.04	1.136	0.955	96.8	100.7	110	92.5	0.194	0	14.1593	4
FALSE	High	IsMasterProtein	P19882	Heat shock protein 60, mitochondrial OS=Saccharomyces cerevisiae (strain ATCC 204508 / S288c) GN=HSP60 PE=1 SV=1	0	28.9164	8.04196	5	23	5	1	572	60.714	5.31		0.981	0.961	0.944	102.9	101	98.9	97.2	0.833	0	53.185	5
FALSE	High	IsMasterProtein	P23644	Mitochondrial import receptor subunit TOM40 OS=Saccharomyces cerevisiae (strain ATCC 204508 / S288c) GN=TOM40 PE=1 SV=1	0	28.7122	17.8295	3	10	3	1	387	42.012	5.54		1.021	1.071	0.786	103.1	105.3	110.4	81.1	1.154	0	21.3023	3
FALSE	High	IsMasterProtein	P53981	Uncharacterized phosphatase YNL010W OS=Saccharomyces cerevisiae (strain ATCC 204508 / S288c) GN=YNL010W PE=1 SV=1	0	28.7109	14.5228	2	8	2	1	241	27.463	5.45		0.919	0.786	1.179	103	94.6	80.9	121.4	1.254	0	34.2014	2
FALSE	High	IsMasterProtein	P03962	Orotidine 5'-phosphate decarboxylase OS=Saccharomyces cerevisiae (strain ATCC 204508 / S288c) GN=URA3 PE=1 SV=2	0	28.6047	18.7266	5	8	5	1	267	29.221	7.36		1.058	1.05	1.143	94.1	99.5	98.8	107.6	1.448	0	20.8435	5
FALSE	High	IsMasterProtein	P0CX25	60S ribosomal protein L43-A OS=Saccharomyces cerevisiae (strain ATCC 204508 / S288c) GN=RPL43A PE=1 SV=1	0	28.5476	44.5652	5	19	5	1	92	10.084	10.42		0.985	0.993	0.99	100.8	99.3	100.1	99.8	30.623	0	43.3065	5
FALSE	High	IsMasterProtein	P32610	V-type proton ATPase subunit D OS=Saccharomyces cerevisiae (strain ATCC 204508 / S288c) GN=VMA8 PE=1 SV=1	0	28.5145	21.875	3	10	3	1	256	29.176	5.92		1.039	1.167	1.052	94	97.6	109.6	98.9	2.162	0	20.1526	3
FALSE	High	IsMasterProtein	P49017	2-methoxy-6-polyprenyl-1,4-benzoquinol methylase, mitochondrial OS=Saccharomyces cerevisiae (strain ATCC 204508 / S288c) GN=COQ5 PE=1 SV=1	0	28.4985	26.0586	6	11	6	1	307	34.662	6.55		0.938	1.156	0.826	102	95.7	118	84.3	1.994	0	17.5224	6
FALSE	High	IsMasterProtein	P00958	Methionine--tRNA ligase, cytoplasmic OS=Saccharomyces cerevisiae (strain ATCC 204508 / S288c) GN=MES1 PE=1 SV=4	0	28.4646	7.58988	4	10	4	1	751	85.624	6.61		1.043	1.102	0.94	97.9	102.2	107.9	92	0.416	0	27.2182	4
FALSE	High	IsMasterProtein	P13663	Aspartate-semialdehyde dehydrogenase OS=Saccharomyces cerevisiae (strain ATCC 204508 / S288c) GN=HOM2 PE=1 SV=1	0	28.4081	19.726	7	24	7	1	365	39.519	6.73		1.055	0.926	0.928	102.3	108	94.8	94.9	3.329	0	31.7075	7
FALSE	High	IsMasterProtein	P15180	Lysine--tRNA ligase, cytoplasmic OS=Saccharomyces cerevisiae (strain ATCC 204508 / S288c) GN=KRS1 PE=1 SV=2	0	28.2209	10.6599	5	16	5	1	591	67.915	6.13		1.008	0.917	0.891	104.8	105.6	96.1	93.4	0.931	0	32.0306	5
FALSE	High	IsMasterProtein	Q08818	Meiotic sister-chromatid recombination protein 6, mitochondrial OS=Saccharomyces cerevisiae (strain ATCC 204508 / S288c) GN=MSC6 PE=1 SV=1	0	28.1916	9.68208	4	7	4	1	692	79.897	8.15		0.994	1.185	1.033	95	94.4	112.5	98.1	0.359	0	23.1047	4
FALSE	High	IsMasterProtein	P38230	Probable quinone oxidoreductase OS=Saccharomyces cerevisiae (strain ATCC 204508 / S288c) GN=ZTA1 PE=1 SV=1	0	28.1721	16.1677	4	8	4	1	334	36.996	8.73		1.019	1.092	0.972	98	99.8	106.9	95.3	1.239	0	15.3866	4
FALSE	High	IsMasterProtein	P39683	Nicotinate phosphoribosyltransferase OS=Saccharomyces cerevisiae (strain ATCC 204508 / S288c) GN=NPT1 PE=1 SV=3	0	28.0175	15.1515	5	14	5	1	429	48.988	6.92		1.037	1.057	1.304	91	94.3	96.2	118.6	0.968	0	25.0766	5
FALSE	High	IsMasterProtein	P40047	Aldehyde dehydrogenase 5, mitochondrial OS=Saccharomyces cerevisiae (strain ATCC 204508 / S288c) GN=ALD5 PE=1 SV=4	0	27.9711	16.3462	5	9	5	1	520	56.657	8.15		1.004	0.938	0.927	103.4	103.8	97	95.8	0.607	0	13.6718	5
FALSE	High	IsMasterProtein	Q08647	Multisubstrate pseudouridine synthase 7 OS=Saccharomyces cerevisiae (strain ATCC 204508 / S288c) GN=PUS7 PE=1 SV=1	0	27.8993	11.9822	5	8	5	1	676	76.955	7.8		1.082	1.092	1.039	94.9	102.7	103.7	98.6	0.379	0	22.0871	5
FALSE	High	IsMasterProtein	P15790	Casein kinase II subunit alpha OS=Saccharomyces cerevisiae (strain ATCC 204508 / S288c) GN=CKA1 PE=1 SV=1	0	27.8044	18.0108	6	11	5	1	372	44.639	8.59		1.057	1.338	1.035	90.3	95.4	120.8	93.4	1.424	1	23.3263	6
FALSE	High	IsMasterProtein	P46681	D-2-hydroxyglutarate--pyruvate transhydrogenase DLD2 OS=Saccharomyces cerevisiae (strain ATCC 204508 / S288c) GN=DLD2 PE=1 SV=1	0	27.8021	13.2075	5	14	5	1	530	59.231	6.13		1.067	0.969	0.96	100.1	106.8	97	96.1	1.264	0	14.3835	5
FALSE	High	IsMasterProtein	P23641	Mitochondrial phosphate carrier protein OS=Saccharomyces cerevisiae (strain ATCC 204508 / S288c) GN=MIR1 PE=1 SV=1	0	27.7394	19.9357	7	16	7	1	311	32.791	9.31		0.951	0.792	0.67	117.2	111.5	92.8	78.5	3.084	0	31.8076	7
FALSE	High	IsMasterProtein	P39685	Nucleoporin POM152 OS=Saccharomyces cerevisiae (strain ATCC 204508 / S288c) GN=POM152 PE=1 SV=1	0	27.6383	8.37696	8	11	8	1	1337	151.558	6.74		1.032	1.107	0.929	98.3	101.4	108.9	91.3	0.32	0	21.897	8
FALSE	High	IsMasterProtein	Q12458	Putative reductase 1 OS=Saccharomyces cerevisiae (strain ATCC 204508 / S288c) GN=YPR1 PE=1 SV=1	0	27.6165	11.2179	2	9	2	1	312	34.733	7.12		1.144	0.979	1.3	90.4	103.5	88.5	117.6	0.905	0	14.5705	2
FALSE	High	IsMasterProtein	P53081	NGG1-interacting factor 3 OS=Saccharomyces cerevisiae (strain ATCC 204508 / S288c) GN=NIF3 PE=1 SV=1	0	27.5798	13.1944	2	6	2	1	288	31.868	7.46		1.014	1.264	0.894	95.9	97.2	121.2	85.7	0.719	0	29.0911	2
FALSE	High	IsMasterProtein	P32419	Malate dehydrogenase, peroxisomal OS=Saccharomyces cerevisiae (strain ATCC 204508 / S288c) GN=MDH3 PE=1 SV=3	0	27.563	24.4898	5	11	5	1	343	37.163	9.2		1.003	1.081	0.846	101.8	102.1	110	86.1	1.61	0	17.3113	5
FALSE	High	IsMasterProtein	P21264	Phosphoribosylaminoimidazole carboxylase OS=Saccharomyces cerevisiae (strain ATCC 204508 / S288c) GN=ADE2 PE=1 SV=1	0	27.551	11.9089	6	19	6	1	571	62.3	7.33		1.005	1.036	0.989	99.3	99.8	102.9	98.1	0.983	0	21.1174	6
FALSE	High	IsMasterProtein	P14906	Protein translocation protein SEC63 OS=Saccharomyces cerevisiae (strain ATCC 204508 / S288c) GN=SEC63 PE=1 SV=2	0	27.4727	10.1056	5	10	5	1	663	75.297	5.27		1.072	1.126	1.174	91.5	98.1	103	107.4	0.748	0	22.4755	5
FALSE	High	IsMasterProtein	P43582	WW domain-containing protein WWM1 OS=Saccharomyces cerevisiae (strain ATCC 204508 / S288c) GN=WWM1 PE=1 SV=1	0	27.4066	24.6445	2	6	2	1	211	22.641	4.53		0.96	1.249	1.152	91.7	88.1	114.6	105.6	2.728	0	23.4361	2
FALSE	High	IsMasterProtein	P22141	Proteasome subunit beta type-4 OS=Saccharomyces cerevisiae (strain ATCC 204508 / S288c) GN=PRE1 PE=1 SV=2	0	27.3962	21.7172	3	9	3	1	198	22.503	6.23		1.062	1.071	0.935	98.3	104.5	105.3	91.9	2.511	0	23.1559	3
FALSE	High	IsMasterProtein	P20459	Eukaryotic translation initiation factor 2 subunit alpha OS=Saccharomyces cerevisiae (strain ATCC 204508 / S288c) GN=SUI2 PE=1 SV=1	0	27.3742	20.0658	5	17	5	1	304	34.696	5.02		0.981	1.082	0.949	99.7	97.8	107.9	94.6	1.994	0	34.914	5
FALSE	High	IsMasterProtein	P38061	60S ribosomal protein L32 OS=Saccharomyces cerevisiae (strain ATCC 204508 / S288c) GN=RPL32 PE=1 SV=1	0	27.2746	15.3846	2	13	2	1	130	14.762	11.17		0.891	0.84	0.823	112.5	100.3	94.6	92.6	2.981	0	45.9359	2
FALSE	High	IsMasterProtein	P40495	Homoisocitrate dehydrogenase, mitochondrial OS=Saccharomyces cerevisiae (strain ATCC 204508 / S288c) GN=LYS12 PE=1 SV=1	0	27.2721	8.3558	3	11	3	1	371	40.044	8.02		0.937	0.966	0.973	103.2	96.7	99.7	100.4	0.778	0	36.1149	3
FALSE	High	IsMasterProtein	P39077	T-complex protein 1 subunit gamma OS=Saccharomyces cerevisiae (strain ATCC 204508 / S288c) GN=CCT3 PE=1 SV=2	0	27.1575	9.17603	4	11	4	1	534	58.777	6.11	Acetyl [N-Term]	1.07	1.127	0.881	98.1	104.9	110.5	86.5	0.604	0	18.3005	4
FALSE	High	IsMasterProtein	Q05905	Protein HRI1 OS=Saccharomyces cerevisiae (strain ATCC 204508 / S288c) GN=HRI1 PE=1 SV=1	0	26.9217	22.1311	5	15	5	1	244	27.484	5.21		1.101	1.003	1.469	87.5	96.3	87.7	128.5	3.217	0	29.0163	5
FALSE	High	IsMasterProtein	P18239	ADP,ATP carrier protein 2 OS=Saccharomyces cerevisiae (strain ATCC 204508 / S288c) GN=PET9 PE=1 SV=2	0	26.9202	16.0377	4	7	3	1	318	34.404	9.79		0.876	0.713	0.467	130.9	114.6	93.4	61.1	1.081	1	23.6715	4
FALSE	High	IsMasterProtein	Q12250	26S proteasome regulatory subunit RPN5 OS=Saccharomyces cerevisiae (strain ATCC 204508 / S288c) GN=RPN5 PE=1 SV=3	0	26.6856	11.0112	4	9	4	1	445	51.736	6.13		1.025	1.041	0.969	99.1	101.6	103.2	96.1	0.682	0	28.2934	4
FALSE	High	IsMasterProtein	P32771	S-(hydroxymethyl)glutathione dehydrogenase OS=Saccharomyces cerevisiae (strain ATCC 204508 / S288c) GN=SFA1 PE=1 SV=1	0	26.6753	6.73575	3	9	3	1	386	41.016	6.77		0.916	0.815	0.887	110.5	101.2	90.1	98.1	0.995	0	30.9044	3
FALSE	High	IsMasterProtein	P00812	Arginase OS=Saccharomyces cerevisiae (strain ATCC 204508 / S288c) GN=CAR1 PE=1 SV=1	0	26.5818	17.1171	3	8	3	1	333	35.639	5.64	Acetyl [N-Term]	0.906	1.156	0.849	102.3	92.7	118.2	86.9	0.995	0	19.6146	3
FALSE	High	IsMasterProtein	Q08645	Folylpolyglutamate synthase OS=Saccharomyces cerevisiae (strain ATCC 204508 / S288c) GN=MET7 PE=1 SV=1	0	26.5168	10.7664	4	8	4	1	548	62.112	8.82		0.862	0.919	1.068	103.9	89.6	95.5	111	0.63	0	15.403	4
FALSE	High	IsMasterProtein	P53278	Uncharacterized protein YGR130C OS=Saccharomyces cerevisiae (strain ATCC 204508 / S288c) GN=YGR130C PE=1 SV=1	0	26.5144	4.28922	3	8	3	1	816	92.643	5.03		0.932	0.915	0.829	108.8	101.4	99.6	90.2	0.311	0	20.141	3
FALSE	High	IsMasterProtein	Q12363	Transcriptional modulator WTM1 OS=Saccharomyces cerevisiae (strain ATCC 204508 / S288c) GN=WTM1 PE=1 SV=1	0	26.439	14.4165	3	11	3	1	437	48.353	5.36		1.029	0.906	0.85	105.7	108.7	95.8	89.8	1.239	0	29.5259	3
FALSE	High	IsMasterProtein	P38235	Uncharacterized protein YBR053C OS=Saccharomyces cerevisiae (strain ATCC 204508 / S288c) GN=YBR053C PE=1 SV=1	0	26.3983	13.1285	3	8	3	1	358	40.27	5.06		1.135	1.164	1.177	89.4	101.4	104	105.2	0.874	0	19.4286	3
FALSE	High	IsMasterProtein	P54838	Dihydroxyacetone kinase 1 OS=Saccharomyces cerevisiae (strain ATCC 204508 / S288c) GN=DAK1 PE=1 SV=1	0	26.2829	10.9589	3	6	3	1	584	62.168	5.41		0.988	1.075	0.877	101.5	100.3	109.1	89	0.354	0	18.8628	3
FALSE	High	IsMasterProtein	Q12166	2-isopropylmalate synthase 2, mitochondrial OS=Saccharomyces cerevisiae (strain ATCC 204508 / S288c) GN=LEU9 PE=1 SV=1	0	26.2724	11.5894	5	8	2	1	604	67.158	6.77		0.946	1.079	0.686	107.8	102	116.3	74	0.645	0	14.8672	5
FALSE	High	IsMasterProtein	P39976	D-2-hydroxyglutarate--pyruvate transhydrogenase DLD3 OS=Saccharomyces cerevisiae (strain ATCC 204508 / S288c) GN=DLD3 PE=1 SV=1	0	26.1293	14.1129	5	14	5	1	496	55.19	6.89		1.106	1.126	1.196	90.3	99.9	101.7	108	0.931	0	31.6287	5
FALSE	High	IsMasterProtein	P40989	1,3-beta-glucan synthase component GSC2 OS=Saccharomyces cerevisiae (strain ATCC 204508 / S288c) GN=GSC2 PE=1 SV=2	0	26.1169	5.11873	6	10	1	1	1895	216.85	7.02		1.255	1.758	1.663	70.5	88.4	123.9	117.2	0.259	0	20.4048	6
FALSE	High	IsMasterProtein	P32191	Glycerol-3-phosphate dehydrogenase, mitochondrial OS=Saccharomyces cerevisiae (strain ATCC 204508 / S288c) GN=GUT2 PE=1 SV=2	0	26.0915	10.9399	5	8	5	1	649	72.343	7.9		0.966	1.084	0.728	105.9	102.3	114.7	77.1	0.48	0	18.5261	5
FALSE	High	IsMasterProtein	P40531	Protein GVP36 OS=Saccharomyces cerevisiae (strain ATCC 204508 / S288c) GN=GVP36 PE=1 SV=1	0	26.0641	14.1104	5	9	5	1	326	36.647	4.97		0.987	1.105	0.871	100.9	99.6	111.5	87.9	1.448	0	25.3432	5
FALSE	High	IsMasterProtein	P25343	Reduced viability upon starvation protein 161 OS=Saccharomyces cerevisiae (strain ATCC 204508 / S288c) GN=RVS161 PE=1 SV=1	0	25.998	26.7925	4	10	4	1	265	30.232	6.62		1.015	1.038	0.992	98.9	100.3	102.7	98.1	1.154	0	18.0975	4
FALSE	High	IsMasterProtein	P47047	ATP-dependent RNA helicase DOB1 OS=Saccharomyces cerevisiae (strain ATCC 204508 / S288c) GN=MTR4 PE=1 SV=1	0	25.8893	5.21901	4	7	4	1	1073	121.978	6.34		1.014	1.264	0.989	93.7	95	118.5	92.7	0.241	0	15.815	4
FALSE	High	IsMasterProtein	Q08972	[NU+] prion formation protein 1 OS=Saccharomyces cerevisiae (strain ATCC 204508 / S288c) GN=NEW1 PE=1 SV=1	0	25.7862	5.26756	6	10	6	1	1196	134.247	5.86		0.995	1.092	0.92	99.8	99.3	109	91.8	0.383	0	10.128	6
FALSE	High	IsMasterProtein	P37254	Aminodeoxychorismate synthase OS=Saccharomyces cerevisiae (strain ATCC 204508 / S288c) GN=ABZ1 PE=1 SV=4	0	25.7428	10.4193	6	8	6	1	787	88.488	5.8		1.093	1.221	1.085	90.9	99.4	111	98.7	0.468	0	20.617	6
FALSE	High	IsMasterProtein	P05317	60S acidic ribosomal protein P0 OS=Saccharomyces cerevisiae (strain ATCC 204508 / S288c) GN=RPP0 PE=1 SV=2	0	25.7309	12.1795	4	22	4	1	312	33.696	4.83		0.989	0.828	0.866	108.6	107.4	89.9	94.1	3.437	0	35.8565	4
FALSE	High	IsMasterProtein	P40459	Pantoate--beta-alanine ligase OS=Saccharomyces cerevisiae (strain ATCC 204508 / S288c) GN=PAN6 PE=1 SV=2	0	25.7289	29.1262	4	6	4	1	309	35.01	5.44		1.162	1.043	1.305	88.7	103.1	92.5	115.7	0.874	0	17.8704	4
FALSE	High	IsMasterProtein	P38716	Uncharacterized trans-sulfuration enzyme YHR112C OS=Saccharomyces cerevisiae (strain ATCC 204508 / S288c) GN=YHR112C PE=1 SV=1	0	25.6216	14.5503	4	5	4	1	378	42.419	5.91		1.008	1.032	0.996	99.1	99.9	102.3	98.7	0.616	0	15.1733	4
FALSE	High	IsMasterProtein	P42942	Uncharacterized GTP-binding protein YGR210C OS=Saccharomyces cerevisiae (strain ATCC 204508 / S288c) GN=YGR210C PE=1 SV=1	0	25.5116	11.6788	3	5	3	1	411	45.186	8.24		1.016	1.171	0.986	95.9	97.4	112.2	94.5	0.425	0	15.1747	3
FALSE	High	IsMasterProtein	P40327	26S proteasome regulatory subunit 4 homolog OS=Saccharomyces cerevisiae (strain ATCC 204508 / S288c) GN=RPT2 PE=1 SV=3	0	25.3903	17.849	7	12	7	1	437	48.797	6.04		1.081	1.083	0.921	97.9	105.9	106	90.2	1.346	0	22.4982	7
FALSE	High	IsMasterProtein	P41543	Dolichyl-diphosphooligosaccharide--protein glycosyltransferase subunit 1 OS=Saccharomyces cerevisiae (strain ATCC 204508 / S288c) GN=OST1 PE=1 SV=1	0	25.3766	18.0672	4	7	4	1	476	54.038	5.12		1.098	0.961	0.894	101.2	111.1	97.2	90.4	1.154	0	15.9364	4
FALSE	High	IsMasterProtein	P27472	Glycogen [starch] synthase isoform 2 OS=Saccharomyces cerevisiae (strain ATCC 204508 / S288c) GN=GSY2 PE=1 SV=3	0	25.3536	11.3475	5	9	3	1	705	80.029	6.35		1.099	1.049	1.003	96.3	105.9	101.1	96.7	0.778	0	16.286	5
FALSE	High	IsMasterProtein	Q03629	Uncharacterized protein YML079W OS=Saccharomyces cerevisiae (strain ATCC 204508 / S288c) GN=YML079W PE=1 SV=1	0	25.3023	15.4229	2	6	2	1	201	22.447	5.4		1.022	0.95	1.243	94.9	96.9	90.1	118	1.894	0	17.0155	2
FALSE	High	IsMasterProtein	P48015	Aminomethyltransferase, mitochondrial OS=Saccharomyces cerevisiae (strain ATCC 204508 / S288c) GN=GCV1 PE=1 SV=2	0	25.2753	10.75	3	12	3	1	400	44.441	8.84		1.055	0.88	0.93	103.5	109.2	91.1	96.2	1.015	0	31.9053	3
FALSE	High	IsMasterProtein	Q04373	Pumilio homology domain family member 6 OS=Saccharomyces cerevisiae (strain ATCC 204508 / S288c) GN=PUF6 PE=1 SV=1	0	25.1928	7.16463	4	5	4	1	656	75.059	6.89		1.03	1.114	0.931	98.2	101.1	109.3	91.4	0.365	0	14.7086	4
FALSE	High	None	P53319	6-phosphogluconate dehydrogenase, decarboxylating 2 OS=Saccharomyces cerevisiae (strain ATCC 204508 / S288c) GN=GND2 PE=1 SV=1	0	25.0049	6.30081	2	11	2	1	492	53.889	7.3		0.924	0.896	1.032	103.8	95.9	93.1	107.1	0.52	0	35.1402	2
FALSE	High	IsMasterProtein	P36060	NADH-cytochrome b5 reductase 2 OS=Saccharomyces cerevisiae (strain ATCC 204508 / S288c) GN=MCR1 PE=1 SV=1	0	24.9664	14.9007	2	6	2	1	302	34.116	8.65		0.855	0.6	0.579	131.8	112.7	79.1	76.3	0.833	0	19.1311	2
FALSE	High	IsMasterProtein	P53691	Peptidyl-prolyl cis-trans isomerase CPR6 OS=Saccharomyces cerevisiae (strain ATCC 204508 / S288c) GN=CPR6 PE=1 SV=1	0	24.9553	11.8598	4	21	4	1	371	42.045	6.16		1.086	1.001	0.998	97.9	106.4	98	97.7	1.994	0	30.9894	4
FALSE	High	IsMasterProtein	P0CX24	60S ribosomal protein L20-B OS=Saccharomyces cerevisiae (strain ATCC 204508 / S288c) GN=RPL20B PE=1 SV=1	0	24.9149	16.2791	3	30	3	1	172	20.424	10.3		0.962	0.998	0.902	103.6	99.6	103.4	93.4	7.254	0	15.4697	3
FALSE	High	IsMasterProtein	P33201	Ribosome assembly factor MRT4 OS=Saccharomyces cerevisiae (strain ATCC 204508 / S288c) GN=MRT4 PE=1 SV=1	0	24.8287	23.3051	4	9	4	1	236	27.041	8.56		1.049	1.005	0.952	99.8	104.7	100.4	95.1	1.738	0	21.8055	4
FALSE	High	IsMasterProtein	P40364	Mitochondrial peculiar membrane protein 1 OS=Saccharomyces cerevisiae (strain ATCC 204508 / S288c) GN=MPM1 PE=1 SV=1	0	24.8277	15.0794	2	5	2	1	252	28.452	5.92		1.031	1.037	0.884	101.2	104.4	105	89.5	1.154	0	18.7141	2
FALSE	High	IsMasterProtein	P39726	Glycine cleavage system H protein, mitochondrial OS=Saccharomyces cerevisiae (strain ATCC 204508 / S288c) GN=GCV3 PE=1 SV=3	0	24.8139	17.6471	3	9	3	1	170	18.781	4.73		0.802	0.826	1.348	100.6	80.7	83.1	135.6	2.594	0	35.0976	3
FALSE	High	IsMasterProtein	P51601	GTP cyclohydrolase 1 OS=Saccharomyces cerevisiae (strain ATCC 204508 / S288c) GN=FOL2 PE=1 SV=1	0	24.7892	17.284	3	5	3	1	243	27.751	7.23	Acetyl [N-Term]	1.008	0.952	0.78	107	107.8	101.8	83.4	0.896	0	20.6476	3
FALSE	High	IsMasterProtein	P20967	2-oxoglutarate dehydrogenase, mitochondrial OS=Saccharomyces cerevisiae (strain ATCC 204508 / S288c) GN=KGD1 PE=1 SV=2	0	24.7523	8.48126	5	7	5	1	1014	114.345	7.21		0.946	1.132	0.946	99.4	94	112.5	94	0.355	0	12.0895	5
FALSE	High	IsMasterProtein	Q12451	Oxysterol-binding protein homolog 2 OS=Saccharomyces cerevisiae (strain ATCC 204508 / S288c) GN=OSH2 PE=1 SV=1	0	24.7093	4.83242	4	6	4	1	1283	145.707	6.83		0.958	1.179	1.008	96.5	92.5	113.7	97.3	0.199	0	19.6755	4
FALSE	High	IsMasterProtein	P32832	Chromatin structure-remodeling complex subunit RSC7 OS=Saccharomyces cerevisiae (strain ATCC 204508 / S288c) GN=NPL6 PE=1 SV=1	0	24.6692	14.7126	4	5	4	1	435	49.62	4.96		1.087	1.296	1.01	91.1	99	118	91.9	0.532	0	13.6069	4
FALSE	High	IsMasterProtein	Q08723	26S proteasome regulatory subunit RPN8 OS=Saccharomyces cerevisiae (strain ATCC 204508 / S288c) GN=RPN8 PE=1 SV=3	0	24.6268	17.7515	5	11	5	1	338	38.289	5.64		1.03	1.005	0.983	99.6	102.5	100	97.9	2.34	0	18.4721	5
FALSE	High	IsMasterProtein	P38623	Serine/threonine-protein kinase RCK2 OS=Saccharomyces cerevisiae (strain ATCC 204508 / S288c) GN=RCK2 PE=1 SV=3	0	24.5986	7.21311	3	5	3	1	610	68.019	5.45		0.974	0.947	0.903	104.6	101.9	99.1	94.4	0.433	0	17.1344	3
FALSE	High	IsMasterProtein	P15274	AMP deaminase OS=Saccharomyces cerevisiae (strain ATCC 204508 / S288c) GN=AMD1 PE=1 SV=2	0	24.5427	7.03704	5	6	5	1	810	93.244	6.61		1.031	1.139	0.975	96.5	99.5	109.9	94.1	0.326	0	17.3171	5
FALSE	High	IsMasterProtein	P39969	Protein BOI2 OS=Saccharomyces cerevisiae (strain ATCC 204508 / S288c) GN=BOI2 PE=1 SV=1	0	24.5106	13.6538	7	9	7	1	1040	115.618	8.76		0.848	1.058	0.979	103	87.3	109	100.8	0.389	0	12.7968	7
FALSE	High	IsMasterProtein	P40893	Regulation of enolase protein 1 OS=Saccharomyces cerevisiae (strain ATCC 204508 / S288c) GN=REE1 PE=1 SV=1	0	24.4475	23.2323	3	8	3	1	198	21.953	6.39		0.894	1.042	1.134	98.3	87.8	102.4	111.4	1.683	0	19.8795	3
FALSE	High	IsMasterProtein	Q02046	Methylenetetrahydrofolate dehydrogenase [NAD(+)] OS=Saccharomyces cerevisiae (strain ATCC 204508 / S288c) GN=MTD1 PE=1 SV=1	0	24.3855	29.375	8	13	8	1	320	36.217	6.99		0.993	1.016	1.021	99.3	98.6	100.9	101.3	1.683	0	16.3481	8
FALSE	High	IsMasterProtein	P49367	Homoaconitase, mitochondrial OS=Saccharomyces cerevisiae (strain ATCC 204508 / S288c) GN=LYS4 PE=1 SV=1	0	24.3645	11.1111	5	10	5	1	693	75.104	7.37		1.008	1.073	0.987	98.3	99.1	105.5	97	0.468	0	20.2231	5
FALSE	High	IsMasterProtein	Q06685	Inositol hexakisphosphate and diphosphoinositol-pentakisphosphate kinase OS=Saccharomyces cerevisiae (strain ATCC 204508 / S288c) GN=VIP1 PE=1 SV=1	0	24.3602	6.36998	6	6	6	1	1146	129.674	8.65		0.933	1.361	1.023	92.6	86.5	126.1	94.8	0.186	0	15.2556	6
FALSE	High	IsMasterProtein	P53731	Actin-related protein 2/3 complex subunit 2 OS=Saccharomyces cerevisiae (strain ATCC 204508 / S288c) GN=ARC35 PE=1 SV=1	0	24.3371	9.94152	2	6	2	1	342	39.542	6.81		0.999	1.03	0.961	100.2	100.2	103.2	96.4	0.73	0	19.3528	2
FALSE	High	IsMasterProtein	P20434	DNA-directed RNA polymerases I, II, and III subunit RPABC1 OS=Saccharomyces cerevisiae (strain ATCC 204508 / S288c) GN=RPB5 PE=1 SV=1	0	24.3273	21.8605	3	6	3	1	215	25.063	9.1		1.109	0.937	0.829	103.2	114.5	96.7	85.5	1.154	0	21.0017	3
FALSE	High	IsMasterProtein	P14922	General transcriptional corepressor CYC8 OS=Saccharomyces cerevisiae (strain ATCC 204508 / S288c) GN=CYC8 PE=1 SV=2	0	24.2801	3.41615	2	4	2	1	966	107.136	5		0.954	1.05	0.847	103.9	99.1	109	88	0.274	0	14.1049	2
FALSE	High	IsMasterProtein	Q04304	UPF0659 protein YMR090W OS=Saccharomyces cerevisiae (strain ATCC 204508 / S288c) GN=YMR090W PE=1 SV=1	0	24.2713	18.0617	3	9	3	1	227	24.867	5.8		0.899	0.832	1.295	99.4	89.3	82.7	128.7	1.371	0	29.867	3
FALSE	High	IsMasterProtein	P39714	(R,R)-butanediol dehydrogenase OS=Saccharomyces cerevisiae (strain ATCC 204508 / S288c) GN=BDH1 PE=1 SV=2	0	24.2054	7.8534	2	10	2	1	382	41.555	6.57		0.876	0.844	0.643	118.9	104.2	100.4	76.5	0.995	0	23.6849	2
FALSE	High	IsMasterProtein	P52893	Probable alanine aminotransferase, mitochondrial OS=Saccharomyces cerevisiae (strain ATCC 204508 / S288c) GN=ALT1 PE=1 SV=1	0	24.1621	15.8784	4	9	4	1	592	66.38	7.02		1.044	1.119	0.998	96.1	100.4	107.6	95.9	0.562	0	19.1171	4
FALSE	High	IsMasterProtein	P36114	Mitochondrial outer membrane protein YKR018C OS=Saccharomyces cerevisiae (strain ATCC 204508 / S288c) GN=YKR018C PE=1 SV=1	0	24.0978	8.96552	6	7	6	1	725	81.702	5.16		1.085	1.078	0.962	97	105.2	104.5	93.3	0.546	0	11.61	6
FALSE	High	IsMasterProtein	P40302	Proteasome subunit alpha type-6 OS=Saccharomyces cerevisiae (strain ATCC 204508 / S288c) GN=PRE5 PE=1 SV=1	0	24.0959	22.6496	4	12	4	1	234	25.588	7.39		1.033	1.098	0.918	98.8	102	108.5	90.7	1.738	0	27.0533	4
FALSE	High	IsMasterProtein	P38629	Replication factor C subunit 3 OS=Saccharomyces cerevisiae (strain ATCC 204508 / S288c) GN=RFC3 PE=1 SV=1	0	24.0865	13.8235	3	8	3	1	340	38.18	6.44		1.043	1.02	0.906	100.8	105.1	102.8	91.3	0.585	0	24.432	3
FALSE	High	IsMasterProtein	P41816	NADPH dehydrogenase 3 OS=Saccharomyces cerevisiae (strain ATCC 204508 / S288c) GN=OYE3 PE=1 SV=2	0	24.0012	31.25	7	9	7	1	400	44.892	5.6		1.026	1.006	1.057	97.8	100.4	98.4	103.4	1.228	0	11.9338	7
FALSE	High	IsMasterProtein	P34223	UBX domain-containing protein 1 OS=Saccharomyces cerevisiae (strain ATCC 204508 / S288c) GN=SHP1 PE=1 SV=1	0	23.9247	8.98345	2	5	2	1	423	46.959	5.01		0.943	1.016	0.915	103.3	97.4	104.9	94.5	0.468	0	20.5097	2
FALSE	High	IsMasterProtein	P53145	Large subunit GTPase 1 OS=Saccharomyces cerevisiae (strain ATCC 204508 / S288c) GN=LSG1 PE=1 SV=1	0	23.8822	9.53125	4	5	4	1	640	72.683	8.76		1.018	1.135	0.948	97.5	99.3	110.7	92.5	0.284	0	15.9384	4
FALSE	High	IsMasterProtein	P37303	Low specificity L-threonine aldolase OS=Saccharomyces cerevisiae (strain ATCC 204508 / S288c) GN=GLY1 PE=1 SV=2	0	23.8745	19.6382	4	8	4	1	387	42.788	6.29		0.957	1.272	0.966	95.4	91.2	121.3	92.1	0.616	0	27.1507	4
FALSE	High	IsMasterProtein	P23724	Proteasome subunit beta type-6 OS=Saccharomyces cerevisiae (strain ATCC 204508 / S288c) GN=PRE7 PE=1 SV=1	0	23.8674	21.1618	4	9	4	1	241	26.854	6.07		1.012	0.976	0.908	102.7	103.9	100.2	93.2	2.162	0	24.8805	4
FALSE	High	None	P32874	Acetyl-CoA carboxylase, mitochondrial OS=Saccharomyces cerevisiae (strain ATCC 204508 / S288c) GN=HFA1 PE=1 SV=2	0	23.8609	0.967884	2	8	2	1	2273	259.001	8.68		1.094	1.356	1.309	84	92	114	110	0.08	0	30.1192	2
FALSE	High	IsMasterProtein	Q12091	Damage response protein 1 OS=Saccharomyces cerevisiae (strain ATCC 204508 / S288c) GN=DAP1 PE=1 SV=1	0	23.7842	22.3684	2	8	2	1	152	16.747	4.86		0.994	1.133	1.376	88.8	88.3	100.6	122.2	1.31	0	32.3239	2
FALSE	High	IsMasterProtein	P38882	U3 small nucleolar RNA-associated protein 9 OS=Saccharomyces cerevisiae (strain ATCC 204508 / S288c) GN=UTP9 PE=1 SV=1	0	23.751	13.2174	5	8	5	1	575	65.231	4.86		1.021	1.269	1.05	92.2	94.1	116.9	96.8	0.63	0	15.4107	5
FALSE	High	IsMasterProtein	P22855	Alpha-mannosidase OS=Saccharomyces cerevisiae (strain ATCC 204508 / S288c) GN=AMS1 PE=1 SV=2	0	23.6816	6.09418	6	9	6	1	1083	124.42	7.25		1.058	1.242	1.205	88.8	93.9	110.3	107	0.362	0	14.497	6
FALSE	High	IsMasterProtein	P47039	Probable kynurenine--oxoglutarate transaminase BNA3 OS=Saccharomyces cerevisiae (strain ATCC 204508 / S288c) GN=BNA3 PE=1 SV=1	0	23.5499	13.2883	5	9	5	1	444	50.051	6.57		0.945	1.008	1.027	100.5	95	101.3	103.2	1.371	0	17.9537	5
FALSE	High	IsMasterProtein	P38250	Increased sodium tolerance protein 2 OS=Saccharomyces cerevisiae (strain ATCC 204508 / S288c) GN=IST2 PE=1 SV=2	0	23.4454	5.28541	3	7	3	1	946	105.788	8.98		0.975	1.023	0.878	103.2	100.6	105.5	90.6	0.363	0	15.6362	3
FALSE	High	IsMasterProtein	P48234	Ribosome biogenesis protein ENP2 OS=Saccharomyces cerevisiae (strain ATCC 204508 / S288c) GN=ENP2 PE=1 SV=2	0	23.4157	9.05233	4	6	4	1	707	81.684	6.6		0.968	1.128	0.952	98.8	95.6	111.5	94.1	0.438	0	15.3951	4
FALSE	High	IsMasterProtein	P19881	4-nitrophenylphosphatase OS=Saccharomyces cerevisiae (strain ATCC 204508 / S288c) GN=PHO13 PE=1 SV=2	0	23.4064	18.9103	4	8	4	1	312	34.603	6.38		0.966	1.07	1.185	94.8	91.5	101.4	112.3	1.239	0	16.4772	4
FALSE	High	IsMasterProtein	P35197	ADP-ribosylation factor GTPase-activating protein GCS1 OS=Saccharomyces cerevisiae (strain ATCC 204508 / S288c) GN=GCS1 PE=1 SV=1	0	23.3875	10.5114	3	7	3	1	352	39.272	5.92		1.027	1.06	1.263	92	94.4	97.5	116.1	0.585	0	19.0505	3
FALSE	High	IsMasterProtein	P25303	DnaJ-related protein SCJ1 OS=Saccharomyces cerevisiae (strain ATCC 204508 / S288c) GN=SCJ1 PE=1 SV=2	0	23.377	15.6499	5	7	5	1	377	41.517	7.43		1.093	1.302	1.09	89.2	97.5	116.1	97.2	1.015	0	9.0928	5
FALSE	High	IsMasterProtein	P32895	Ribose-phosphate pyrophosphokinase 1 OS=Saccharomyces cerevisiae (strain ATCC 204508 / S288c) GN=PRS1 PE=1 SV=1	0	23.3759	12.4122	3	5	3	1	427	47.018	5.73		0.982	0.955	0.756	108.3	106.4	103.5	81.9	0.73	0	15.8755	3
FALSE	High	IsMasterProtein	P40312	Cytochrome b5 OS=Saccharomyces cerevisiae (strain ATCC 204508 / S288c) GN=CYB5 PE=1 SV=2	0	23.3674	33.3333	3	9	3	1	120	13.289	4.49		1.063	0.897	0.93	102.8	109.3	92.2	95.6	9	0	28.1669	3
FALSE	High	IsMasterProtein	P23180	Probable oxidoreductase AIM17 OS=Saccharomyces cerevisiae (strain ATCC 204508 / S288c) GN=AIM17 PE=1 SV=2	0	23.3627	15.2688	5	12	5	1	465	53.102	7.55		1.093	1.03	0.882	99.9	109.2	102.9	88.1	1.818	0	21.5341	5
FALSE	High	IsMasterProtein	P00817	Inorganic pyrophosphatase OS=Saccharomyces cerevisiae (strain ATCC 204508 / S288c) GN=IPP1 PE=1 SV=4	0	23.2486	29.6167	6	24	6	1	287	32.28	5.58		1.063	0.805	1.104	100.7	107.1	81.1	111.1	2.981	0	24.5692	6
FALSE	High	IsMasterProtein	P40339	Replication factor C subunit 4 OS=Saccharomyces cerevisiae (strain ATCC 204508 / S288c) GN=RFC4 PE=1 SV=1	0	23.2435	17.6471	4	6	4	1	323	36.126	9.1		0.994	1.125	1.021	96.6	96	108.7	98.7	0.688	0	19.2715	4
FALSE	High	IsMasterProtein	P14832	Peptidyl-prolyl cis-trans isomerase OS=Saccharomyces cerevisiae (strain ATCC 204508 / S288c) GN=CPR1 PE=1 SV=3	0	23.1856	21.6049	4	38	4	1	162	17.38	7.44		0.973	0.838	1.613	90.4	87.9	75.8	145.9	14.199	0	27.8839	4
FALSE	High	IsMasterProtein	P13298	Orotate phosphoribosyltransferase 1 OS=Saccharomyces cerevisiae (strain ATCC 204508 / S288c) GN=URA5 PE=1 SV=2	0	23.1765	17.2566	4	13	4	1	226	24.649	6.05		1.043	0.93	1.086	98.5	102.8	91.7	107.1	1.738	0	32.6859	4
FALSE	High	IsMasterProtein	P14164	ARS-binding factor 1 OS=Saccharomyces cerevisiae (strain ATCC 204508 / S288c) GN=ABF1 PE=1 SV=4	0	23.0343	8.89193	4	6	4	1	731	81.703	5.07		1.114	1.084	0.934	96.8	107.8	104.9	90.4	0.438	0	18.3796	4
FALSE	High	IsMasterProtein	P14904	Vacuolar aminopeptidase 1 OS=Saccharomyces cerevisiae (strain ATCC 204508 / S288c) GN=APE1 PE=1 SV=2	0	23.0051	10.1167	3	8	3	1	514	57.057	5.83		1.018	1.153	1.035	95.1	96.8	109.6	98.5	0.501	0	20.2603	3
FALSE	High	IsMasterProtein	Q04371	Protein-glutamate O-methyltransferase OS=Saccharomyces cerevisiae (strain ATCC 204508 / S288c) GN=YMR027W PE=1 SV=1	0	22.9778	11.0638	4	9	4	1	470	54.095	5.64		1.059	0.94	1.143	96.6	102.3	90.7	110.4	0.624	0	22.0465	4
FALSE	High	IsMasterProtein	P39533	Homocitrate dehydratase, mitochondrial OS=Saccharomyces cerevisiae (strain ATCC 204508 / S288c) GN=ACO2 PE=1 SV=1	0	22.9768	13.0545	6	10	6	1	789	86.529	6.96		0.976	0.959	0.935	103.4	100.9	99.2	96.6	0.602	0	15.3792	6
FALSE	High	IsMasterProtein	Q06494	Putative pyridoxal reductase OS=Saccharomyces cerevisiae (strain ATCC 204508 / S288c) GN=YPR127W PE=1 SV=1	0	22.9663	17.971	4	7	4	1	345	38.577	5.99		0.887	1.011	1.184	98	86.9	99.1	116	0.957	0	19.6857	4
FALSE	High	IsMasterProtein	P49018	GPI-anchor transamidase OS=Saccharomyces cerevisiae (strain ATCC 204508 / S288c) GN=GPI8 PE=1 SV=1	0	22.9585	12.1655	3	6	3	1	411	47.372	5.16		0.952	1.212	1.002	96	91.4	116.3	96.2	0.688	0	19.8039	3
FALSE	High	IsMasterProtein	Q01939	26S proteasome regulatory subunit 8 homolog OS=Saccharomyces cerevisiae (strain ATCC 204508 / S288c) GN=RPT6 PE=1 SV=4	0	22.9537	13.5802	5	14	4	1	405	45.243	9.01		0.989	0.989	0.932	102.3	101.2	101.2	95.3	1.424	0	21.1244	5
FALSE	High	IsMasterProtein	P04456	60S ribosomal protein L25 OS=Saccharomyces cerevisiae (strain ATCC 204508 / S288c) GN=RPL25 PE=1 SV=4	0	22.9433	15.493	2	18	2	1	142	15.748	10.11		0.965	0.95	0.818	107.2	103.4	101.8	87.6	6.499	0	44.1559	2
FALSE	High	IsMasterProtein	P47079	T-complex protein 1 subunit theta OS=Saccharomyces cerevisiae (strain ATCC 204508 / S288c) GN=CCT8 PE=1 SV=1	0	22.9315	11.6197	5	10	5	1	568	61.623	5.72		1.073	1.117	0.905	97.7	104.8	109.1	88.4	0.604	0	20.4378	5
FALSE	High	IsMasterProtein	Q00711	Succinate dehydrogenase [ubiquinone] flavoprotein subunit, mitochondrial OS=Saccharomyces cerevisiae (strain ATCC 204508 / S288c) GN=SDH1 PE=1 SV=1	0	22.8809	8.4375	3	6	3	1	640	70.185	7.5		0.971	1.32	0.791	98	95.1	129.3	77.6	0.401	0	14.8137	3
FALSE	High	IsMasterProtein	P38112	ATP-dependent RNA helicase MAK5 OS=Saccharomyces cerevisiae (strain ATCC 204508 / S288c) GN=MAK5 PE=1 SV=1	0	22.8741	5.17464	3	5	3	1	773	86.995	8.4		1.386	1.641	1.146	77.3	107.1	126.9	88.6	0.292	0	15.7399	3
FALSE	High	IsMasterProtein	P32381	Actin-related protein 2 OS=Saccharomyces cerevisiae (strain ATCC 204508 / S288c) GN=ARP2 PE=1 SV=1	0	22.7435	11.509	3	7	3	1	391	44.046	5.78	Acetyl [N-Term]	1.026	1.077	0.884	100.3	103	108.1	88.6	0.65	0	15.9463	3
FALSE	High	IsMasterProtein	P38295	Medium-chain fatty acid ethyl ester synthase/esterase 2 OS=Saccharomyces cerevisiae (strain ATCC 204508 / S288c) GN=EHT1 PE=1 SV=1	0	22.6677	10.1996	3	6	3	1	451	51.223	7.8		0.939	0.783	0.606	120.2	112.8	94.1	72.8	0.487	0	21.3002	3
FALSE	High	IsMasterProtein	Q04175	Importin beta SMX1 OS=Saccharomyces cerevisiae (strain ATCC 204508 / S288c) GN=SXM1 PE=1 SV=1	0	22.6602	6.46186	6	11	6	1	944	108.336	4.72		0.999	1.15	1.027	95.8	95.7	110.1	98.4	0.688	0	16.7539	6
FALSE	High	IsMasterProtein	Q00772	Mitogen-activated protein kinase SLT2/MPK1 OS=Saccharomyces cerevisiae (strain ATCC 204508 / S288c) GN=SLT2 PE=1 SV=2	0	22.6093	13.4298	4	6	4	1	484	55.601	5.34		1.02	0.967	1.116	97.5	99.4	94.3	108.8	0.823	0	14.3823	4
FALSE	High	IsMasterProtein	P38996	Nuclear polyadenylated RNA-binding protein 3 OS=Saccharomyces cerevisiae (strain ATCC 204508 / S288c) GN=NAB3 PE=1 SV=1	0	22.5863	5.86035	3	5	3	1	802	90.383	4.51		0.981	1.094	1.08	96.3	94.5	105.3	103.9	0.585	0	18.2098	3
FALSE	High	IsMasterProtein	P42846	Protein KRI1 OS=Saccharomyces cerevisiae (strain ATCC 204508 / S288c) GN=KRI1 PE=1 SV=1	0	22.5814	4.39932	2	4	2	1	591	68.612	5.1		1.016	1.217	0.929	96.1	97.7	117	89.3	0.389	0	13.8925	2
FALSE	High	IsMasterProtein	P47057	Sorting nexin-4 OS=Saccharomyces cerevisiae (strain ATCC 204508 / S288c) GN=SNX4 PE=1 SV=1	0	22.5511	13.4752	4	6	4	1	423	48.972	6.49		0.991	1.272	1.046	92.8	92	118	97.1	0.638	0	14.8136	4
FALSE	High	IsMasterProtein	P34227	Peroxiredoxin PRX1, mitochondrial OS=Saccharomyces cerevisiae (strain ATCC 204508 / S288c) GN=PRX1 PE=1 SV=1	0	22.5062	9.96169	2	11	2	1	261	29.477	8.87		0.905	1.077	1.055	99.1	89.7	106.7	104.5	1.336	0	12.9607	2
FALSE	High	IsMasterProtein	P0CH08	Ubiquitin-60S ribosomal protein L40 OS=Saccharomyces cerevisiae (strain ATCC 204508 / S288c) GN=RPL40A PE=1 SV=1	0	22.502	27.3438	3	19	1	1	128	14.545	9.83		0.98	1.05	0.862	102.8	100.7	107.9	88.6	6.743	0	18.2725	3
FALSE	High	IsMasterProtein	P05373	Delta-aminolevulinic acid dehydratase OS=Saccharomyces cerevisiae (strain ATCC 204508 / S288c) GN=HEM2 PE=1 SV=2	0	22.4691	23.9766	4	7	4	1	342	37.716	6.14	Acetyl [N-Term]	1.039	1.248	1.091	91.4	94.9	114	99.7	0.778	0	11.2668	4
FALSE	High	IsMasterProtein	P38624	Proteasome subunit beta type-1 OS=Saccharomyces cerevisiae (strain ATCC 204508 / S288c) GN=PRE3 PE=1 SV=2	0	22.4475	36.2791	4	8	4	1	215	23.533	5.9		1.029	1.222	0.948	95.3	98	116.4	90.3	2.162	0	12.8427	4
FALSE	High	IsMasterProtein	P38765	Uncharacterized isomerase YHI9 OS=Saccharomyces cerevisiae (strain ATCC 204508 / S288c) GN=YHI9 PE=1 SV=1	0	22.4363	23.8095	4	6	4	1	294	32.543	5.71		1.053	1.077	1.045	95.8	100.9	103.2	100.1	1.276	0	19.4849	4
FALSE	High	IsMasterProtein	P38791	Deoxyhypusine synthase OS=Saccharomyces cerevisiae (strain ATCC 204508 / S288c) GN=DYS1 PE=1 SV=1	0	22.3519	15.2455	4	9	4	1	387	42.865	5.77		1.087	0.955	1.135	95.8	104.1	91.4	108.7	1.089	0	9.45545	4
FALSE	High	IsMasterProtein	P38701	40S ribosomal protein S20 OS=Saccharomyces cerevisiae (strain ATCC 204508 / S288c) GN=RPS20 PE=1 SV=3	0	22.2657	16.5289	2	17	2	1	121	13.899	9.52		0.912	0.904	0.799	110.7	100.9	100.1	88.4	3.642	0	42.9218	2
FALSE	High	IsMasterProtein	P53045	Methylsterol monooxygenase OS=Saccharomyces cerevisiae (strain ATCC 204508 / S288c) GN=ERG25 PE=1 SV=1	0	22.2395	11.0032	2	10	2	1	309	36.455	8.1		1.019	1.126	1.038	95.6	97.5	107.7	99.2	1.276	0	25.4911	2
FALSE	High	IsMasterProtein	P46151	Methylenetetrahydrofolate reductase 1 OS=Saccharomyces cerevisiae (strain ATCC 204508 / S288c) GN=MET12 PE=1 SV=2	0	22.2292	9.89346	5	6	5	1	657	73.895	5.36		0.993	0.995	1.03	99.6	98.9	99	102.5	0.401	0	15.1445	5
FALSE	High	IsMasterProtein	P16467	Pyruvate decarboxylase isozyme 2 OS=Saccharomyces cerevisiae (strain ATCC 204508 / S288c) GN=PDC5 PE=1 SV=4	0	22.1956	12.9663	4	32	2	1	563	61.873	6.43		1.073	0.99	0.984	98.8	106	97.9	97.3	1.471	0	51.5861	4
FALSE	High	IsMasterProtein	P38715	NADPH-dependent aldose reductase GRE3 OS=Saccharomyces cerevisiae (strain ATCC 204508 / S288c) GN=GRE3 PE=1 SV=1	0	22.1689	10.0917	4	13	4	1	327	37.095	7.08		1.073	0.972	1.208	94.1	101	91.4	113.6	1.015	0	28.0149	4
FALSE	High	IsMasterProtein	P22139	DNA-directed RNA polymerases I, II, and III subunit RPABC5 OS=Saccharomyces cerevisiae (strain ATCC 204508 / S288c) GN=RPB10 PE=1 SV=2	0	22.1295	37.1429	2	7	2	1	70	8.272	7.78		1.028	1.265	0.887	95.7	98.4	121	84.9	5.31	0	26.3554	2
FALSE	High	IsMasterProtein	P40363	S-formylglutathione hydrolase OS=Saccharomyces cerevisiae (strain ATCC 204508 / S288c) GN=YJL068C PE=1 SV=1	0	22.1194	22.7425	4	7	4	1	299	33.913	6.71		1.049	0.88	1.168	97.6	102.5	85.9	114	1.581	0	15.5371	4
FALSE	High	IsMasterProtein	P33399	La protein homolog OS=Saccharomyces cerevisiae (strain ATCC 204508 / S288c) GN=LHP1 PE=1 SV=2	0	22.1162	11.6364	2	6	2	1	275	32.084	8.54		1.076	1.17	0.99	94.4	101.6	110.5	93.5	0.896	0	22.1118	2
FALSE	High	IsMasterProtein	P38080	Serine/threonine-protein kinase AKL1 OS=Saccharomyces cerevisiae (strain ATCC 204508 / S288c) GN=AKL1 PE=1 SV=1	0	22.1141	10.0181	7	8	7	1	1108	123.913	7.69		0.99	1.189	1.306	89.2	88.3	106	116.4	0.322	0	11.2488	7
FALSE	High	IsMasterProtein	P53723	UPF0674 endoplasmic reticulum membrane protein YNR021W OS=Saccharomyces cerevisiae (strain ATCC 204508 / S288c) GN=YNR021W PE=1 SV=3	0	22.0674	10.396	3	7	3	1	404	47.063	9.39		1.107	1.369	0.981	89.7	99.4	122.8	88.1	0.823	0	26.5612	3
FALSE	High	IsMasterProtein	Q08686	Thiosulfate sulfurtransferase TUM1 OS=Saccharomyces cerevisiae (strain ATCC 204508 / S288c) GN=TUM1 PE=1 SV=1	0	21.9818	21.0526	4	8	4	1	304	34.197	6.06		1.032	1.013	1.03	98.2	101.3	99.4	101.1	1.154	0	18.1868	4
FALSE	High	IsMasterProtein	P38811	Transcription-associated protein 1 OS=Saccharomyces cerevisiae (strain ATCC 204508 / S288c) GN=TRA1 PE=1 SV=1	0	21.9688	1.9765	5	5	5	1	3744	432.905	6.55		1.035	1.393	1.145	87.5	90.5	121.9	100.1	0.049	0	16.6646	5
FALSE	High	IsMasterProtein	P40959	Sorting nexin MVP1 OS=Saccharomyces cerevisiae (strain ATCC 204508 / S288c) GN=MVP1 PE=1 SV=2	0	21.947	15.4599	5	7	5	1	511	59.619	5.5	Acetyl [N-Term]	0.928	1.276	1.054	93.9	87.2	119.8	99	0.54	0	25.7578	5
FALSE	High	IsMasterProtein	P47017	Sm-like protein LSm1 OS=Saccharomyces cerevisiae (strain ATCC 204508 / S288c) GN=LSM1 PE=1 SV=1	0	21.9287	29.0698	4	7	4	1	172	20.294	6.01		0.997	0.999	0.949	101.4	101.1	101.3	96.2	1.683	0	15.774	4
FALSE	High	IsMasterProtein	Q06287	Ribosomal RNA small subunit methyltransferase NEP1 OS=Saccharomyces cerevisiae (strain ATCC 204508 / S288c) GN=EMG1 PE=1 SV=1	0	21.9197	11.9048	2	4	2	1	252	27.878	8.41		0.965	1.076	0.986	99.3	95.9	106.9	97.9	0.719	0	13.659	2
FALSE	High	IsMasterProtein	P40075	Vesicle-associated membrane protein-associated protein SCS2 OS=Saccharomyces cerevisiae (strain ATCC 204508 / S288c) GN=SCS2 PE=1 SV=3	0	21.9086	17.623	2	7	2	1	244	26.909	4.89		1.034	0.9	0.912	104	107.5	93.6	94.8	1.276	0	20.5696	2
FALSE	High	IsMasterProtein	P40053	Altered inheritance of mitochondria protein 9, mitochondrial OS=Saccharomyces cerevisiae (strain ATCC 204508 / S288c) GN=AIM9 PE=1 SV=1	0	21.8756	13.7161	6	8	6	1	627	72.369	8.62		1.033	1.251	0.962	94.2	97.3	117.9	90.6	0.409	0	20.6765	6
FALSE	High	IsMasterProtein	P30822	Exportin-1 OS=Saccharomyces cerevisiae (strain ATCC 204508 / S288c) GN=CRM1 PE=1 SV=1	0	21.8543	4.98155	3	8	3	1	1084	124.025	5.48		1.068	1.052	0.985	97.4	104.1	102.5	96	0.314	0	9.53731	3
FALSE	High	IsMasterProtein	Q06678	54S ribosomal protein L35, mitochondrial OS=Saccharomyces cerevisiae (strain ATCC 204508 / S288c) GN=MRPL35 PE=1 SV=1	0	21.8518	16.3488	5	7	5	1	367	42.798	9.51		1.054	1.091	0.938	98	103.2	106.9	91.9	0.859	0	16.8488	5
FALSE	High	IsMasterProtein	P54861	Dynamin-related protein DNM1 OS=Saccharomyces cerevisiae (strain ATCC 204508 / S288c) GN=DNM1 PE=1 SV=1	0	21.8196	7.26552	4	6	4	1	757	84.919	5.52		0.966	1.071	0.952	100.3	96.8	107.4	95.5	0.259	0	18.4648	4
FALSE	High	IsMasterProtein	Q08162	Exosome complex exonuclease DIS3 OS=Saccharomyces cerevisiae (strain ATCC 204508 / S288c) GN=DIS3 PE=1 SV=1	0	21.7258	7.79221	5	7	5	1	1001	113.635	6.67		1.052	1.41	1.031	89	93.6	125.5	91.8	0.292	0	16.3996	5
FALSE	High	IsMasterProtein	P38426	Trehalose synthase complex regulatory subunit TPS3 OS=Saccharomyces cerevisiae (strain ATCC 204508 / S288c) GN=TPS3 PE=1 SV=3	0	21.7077	7.02087	5	9	4	1	1054	118.761	6.37		0.886	1.024	0.917	104.5	92.6	107.1	95.8	0.381	1	20.7316	5
FALSE	High	IsMasterProtein	P0C2H6	60S ribosomal protein L27-A OS=Saccharomyces cerevisiae (strain ATCC 204508 / S288c) GN=RPL27A PE=1 SV=1	0	21.6687	25	3	21	3	1	136	15.522	10.36		0.952	0.9	0.832	108.6	103.4	97.7	90.3	6.499	0	58.7296	3
FALSE	High	IsMasterProteinCandidate	P0C2H7	60S ribosomal protein L27-B OS=Saccharomyces cerevisiae (strain ATCC 204508 / S288c) GN=RPL27B PE=1 SV=1	0	21.6687	25	3	21	3	1	136	15.496	10.36		0.952	0.9	0.832	108.6	103.4	97.7	90.3	6.499	0	58.7296	3
FALSE	High	IsMasterProtein	P53868	Alpha-1,2-mannosyltransferase ALG9 OS=Saccharomyces cerevisiae (strain ATCC 204508 / S288c) GN=ALG9 PE=1 SV=1	0	21.651	11.5315	5	9	5	1	555	63.735	8.62		0.972	1.077	0.999	98.8	96	106.5	98.7	0.978	0	19.8634	5
FALSE	High	IsMasterProtein	P38758	Putative oxidoreductase TDA3 OS=Saccharomyces cerevisiae (strain ATCC 204508 / S288c) GN=TDA3 PE=1 SV=2	0	21.6379	11.8547	3	5	3	1	523	57.578	5.83		1.037	1.273	1.042	91.9	95.3	117	95.7	0.468	0	16.5397	3
FALSE	High	IsMasterProtein	P27692	Transcription elongation factor SPT5 OS=Saccharomyces cerevisiae (strain ATCC 204508 / S288c) GN=SPT5 PE=1 SV=1	0	21.6194	5.36218	4	11	4	1	1063	115.58	5.25		0.997	1.134	0.936	98.3	98.1	111.5	92	0.334	0	16.1854	4
FALSE	High	IsMasterProtein	Q99247	Uncharacterized WD repeat-containing protein YOL087C OS=Saccharomyces cerevisiae (strain ATCC 204508 / S288c) GN=YOL087C PE=1 SV=1	0	21.6052	3.40502	3	7	3	1	1116	125.304	6.68		1.045	1.215	1.078	92.2	96.3	112	99.4	0.264	0	21.893	3
FALSE	High	IsMasterProtein	P06197	CDP-diacylglycerol--inositol 3-phosphatidyltransferase OS=Saccharomyces cerevisiae (strain ATCC 204508 / S288c) GN=PIS1 PE=1 SV=1	0	21.573	8.18182	2	3	2	1	220	24.807	8.69		0.929	0.977	1.069	100.7	93.5	98.3	107.6	0.778	0	15.3067	2
FALSE	High	IsMasterProtein	P32897	Mitochondrial import inner membrane translocase subunit TIM23 OS=Saccharomyces cerevisiae (strain ATCC 204508 / S288c) GN=TIM23 PE=1 SV=1	0	21.5492	11.2613	1	3	1	1	222	23.229	7.4		1.215	1.321	0.948	89.2	108.4	117.8	84.6	0.995	0	15.1434	1
FALSE	High	IsMasterProtein	P53252	Sphingolipid long chain base-responsive protein PIL1 OS=Saccharomyces cerevisiae (strain ATCC 204508 / S288c) GN=PIL1 PE=1 SV=1	0	21.5332	12.6844	2	8	2	1	339	38.326	4.63		0.881	0.702	0.806	118	104	82.9	95.1	0.968	0	19.8724	2
FALSE	High	IsMasterProtein	P32458	Cell division control protein 11 OS=Saccharomyces cerevisiae (strain ATCC 204508 / S288c) GN=CDC11 PE=1 SV=1	0	21.4695	7.95181	2	4	2	1	415	47.619	5.02		0.968	1.126	1.111	95.1	92.1	107.1	105.7	0.52	0	14.8637	2
FALSE	High	IsMasterProtein	P52488	Ubiquitin-activating enzyme E1-like OS=Saccharomyces cerevisiae (strain ATCC 204508 / S288c) GN=UBA2 PE=1 SV=1	0	21.452	4.55975	2	4	2	1	636	71.214	5.14		0.979	1.17	0.934	98	95.9	114.6	91.5	0.252	0	12.5866	2
FALSE	High	IsMasterProtein	P36018	GTP-binding protein YPT52 OS=Saccharomyces cerevisiae (strain ATCC 204508 / S288c) GN=YPT52 PE=1 SV=1	0	21.4084	18.8034	3	8	3	1	234	26.116	4.82		0.994	1.033	1.274	93	92.5	96.1	118.4	1.371	0	17.0764	3
FALSE	High	IsMasterProtein	P06780	GTP-binding protein RHO1 OS=Saccharomyces cerevisiae (strain ATCC 204508 / S288c) GN=RHO1 PE=1 SV=3	0	21.2618	25.8373	2	9	2	1	209	23.138	6.23		1.102	1.105	0.921	96.9	106.8	107.1	89.2	1.61	0	18.3295	2
FALSE	High	IsMasterProtein	Q06103	26S proteasome regulatory subunit RPN7 OS=Saccharomyces cerevisiae (strain ATCC 204508 / S288c) GN=RPN7 PE=1 SV=3	0	21.249	14.9184	6	11	6	1	429	48.928	5.25		1.002	1.036	0.963	100	100.2	103.6	96.3	1.154	0	20.2661	6
FALSE	High	IsMasterProtein	Q04305	U3 small nucleolar RNA-associated protein 15 OS=Saccharomyces cerevisiae (strain ATCC 204508 / S288c) GN=UTP15 PE=1 SV=1	0	21.2306	13.8402	3	7	3	1	513	57.651	9.31		0.986	1.399	1.058	90	88.8	126	95.2	0.61	0	9.36681	3
FALSE	High	IsMasterProtein	P23202	Transcriptional regulator URE2 OS=Saccharomyces cerevisiae (strain ATCC 204508 / S288c) GN=URE2 PE=1 SV=1	0	21.1525	18.6441	4	7	4	1	354	40.246	6.47		1.004	1.14	0.949	97.7	98.1	111.4	92.8	0.874	0	14.9915	4
FALSE	High	IsMasterProtein	Q12746	Plasma membrane-associated coenzyme Q6 reductase PGA3 OS=Saccharomyces cerevisiae (strain ATCC 204508 / S288c) GN=PGA3 PE=1 SV=1	0	21.1011	21.7949	5	6	5	1	312	35.265	5.55		1.021	1.059	1.01	97.8	99.8	103.6	98.8	0.931	0	15.973	5
FALSE	High	IsMasterProtein	Q06630	Mitochondrial homologous recombination protein 1 OS=Saccharomyces cerevisiae (strain ATCC 204508 / S288c) GN=MHR1 PE=1 SV=1	0	21.0707	21.2389	3	4	3	1	226	26.878	9.5		0.839	0.854	0.74	116.5	97.7	99.5	86.2	0.848	0	13.5913	3
FALSE	High	IsMasterProtein	P21242	Probable proteasome subunit alpha type-7 OS=Saccharomyces cerevisiae (strain ATCC 204508 / S288c) GN=PRE10 PE=1 SV=2	0	21.0694	18.0556	5	7	5	1	288	31.517	5.19		1.002	1.031	0.948	100.5	100.7	103.6	95.2	1.581	0	13.9857	5
FALSE	High	IsMasterProtein	Q04225	Ribosome assembly protein RRB1 OS=Saccharomyces cerevisiae (strain ATCC 204508 / S288c) GN=RRB1 PE=1 SV=1	0	21.0386	12.5245	4	8	4	1	511	57.226	4.63		1.078	1.07	1.002	96.4	103.9	103.1	96.6	0.778	0	21.3439	4
FALSE	High	IsMasterProtein	P38795	Glutamine-dependent NAD(+) synthetase OS=Saccharomyces cerevisiae (strain ATCC 204508 / S288c) GN=QNS1 PE=1 SV=1	0	21.018	8.40336	4	8	4	1	714	80.634	6.54		1.043	1.12	0.973	96.7	100.9	108.3	94.1	0.453	0	22.6824	4
FALSE	High	IsMasterProtein	P38197	Pyridoxal phosphate homeostasis protein OS=Saccharomyces cerevisiae (strain ATCC 204508 / S288c) GN=YBL036C PE=1 SV=1	0	21.0057	17.1206	4	7	4	1	257	29.105	6.43		1.163	1.152	1.304	86.6	100.7	99.7	112.9	1.448	0	11.8317	4
FALSE	High	IsMasterProtein	P31382	Dolichyl-phosphate-mannose--protein mannosyltransferase 2 OS=Saccharomyces cerevisiae (strain ATCC 204508 / S288c) GN=PMT2 PE=1 SV=2	0	20.9864	7.11462	4	5	4	1	759	86.813	7.71		0.985	0.998	0.9	103	101.5	102.8	92.7	0.307	0	17.2029	4
FALSE	High	IsMasterProtein	P33204	Actin-related protein 2/3 complex subunit 4 OS=Saccharomyces cerevisiae (strain ATCC 204508 / S288c) GN=ARC19 PE=1 SV=2	0	20.9085	18.1287	2	5	2	1	171	19.903	5.4		0.954	1.175	0.987	97.2	92.7	114.2	95.9	1.031	0	18.783	2
FALSE	High	IsMasterProtein	P53849	Zinc finger protein GIS2 OS=Saccharomyces cerevisiae (strain ATCC 204508 / S288c) GN=GIS2 PE=1 SV=1	0	20.9083	28.7582	3	4	3	1	153	17.091	7.84		0.791	1.292	0.884	100.8	79.8	130.3	89.1	1.154	0	11.0134	3
FALSE	High	None	P39003	High-affinity hexose transporter HXT6 OS=Saccharomyces cerevisiae (strain ATCC 204508 / S288c) GN=HXT6 PE=1 SV=2	0	20.9032	4.03509	2	13	2	1	570	62.664	7.75		0.999	0.616	0.81	116.8	116.7	72	94.6	0.616	0	43.7154	2
FALSE	High	IsMasterProtein	P38797	Protein phosphatase 2C homolog 7, mitochondrial OS=Saccharomyces cerevisiae (strain ATCC 204508 / S288c) GN=PTC7 PE=1 SV=2	0	20.8939	26.8222	4	7	4	1	343	37.759	6.58		1.018	1.052	0.998	98.3	100.1	103.4	98.1	0.688	0	20.8541	4
FALSE	High	IsMasterProtein	Q07825	Putative Xaa-Pro aminopeptidase FRA1 OS=Saccharomyces cerevisiae (strain ATCC 204508 / S288c) GN=FRA1 PE=1 SV=1	0	20.8926	4.80641	3	5	3	1	749	84.871	6.86		0.985	1.107	0.882	100.6	99.2	111.4	88.8	0.284	0	10.7637	3
FALSE	High	IsMasterProtein	Q06146	Uncharacterized protein YLR257W OS=Saccharomyces cerevisiae (strain ATCC 204508 / S288c) GN=YLR257W PE=1 SV=1	0	20.8841	23.3645	4	6	4	1	321	35.976	4.91		0.544	2.345	0.449	92.2	50.2	216.2	41.4	0.668	0	16.5504	4
FALSE	High	IsMasterProtein	P47068	Myosin tail region-interacting protein MTI1 OS=Saccharomyces cerevisiae (strain ATCC 204508 / S288c) GN=BBC1 PE=1 SV=2	0	20.8662	5.35869	3	8	3	1	1157	128.218	5.26		0.983	1.101	1.026	97.3	95.7	107.2	99.8	0.233	0	13.8439	3
FALSE	High	IsMasterProtein	P34167	Eukaryotic translation initiation factor 4B OS=Saccharomyces cerevisiae (strain ATCC 204508 / S288c) GN=TIF3 PE=1 SV=1	0	20.8559	5.27523	3	10	3	1	436	48.493	5.29		1.047	1.211	1.135	91.1	95.3	110.3	103.3	0.887	0	23.5275	3
FALSE	High	IsMasterProtein	P38169	Kynurenine 3-monooxygenase OS=Saccharomyces cerevisiae (strain ATCC 204508 / S288c) GN=BNA4 PE=1 SV=1	0	20.7899	11.5217	4	6	4	1	460	52.396	8.4		0.926	1.143	0.905	100.7	93.2	115	91.1	0.61	0	14.4271	4
FALSE	High	IsMasterProtein	P38636	Metal homeostasis factor ATX1 OS=Saccharomyces cerevisiae (strain ATCC 204508 / S288c) GN=ATX1 PE=1 SV=1	0	20.7753	49.3151	2	7	2	1	73	8.215	8.44		1.049	1.034	1.215	93.1	97.7	96.2	113.1	30.623	0	8.78385	2
FALSE	High	IsMasterProtein	P50101	Ubiquitin carboxyl-terminal hydrolase 15 OS=Saccharomyces cerevisiae (strain ATCC 204508 / S288c) GN=UBP15 PE=1 SV=1	0	20.6408	4.95935	4	5	4	1	1230	143.474	5.05		1.05	1.21	1.047	92.9	97.5	112.4	97.2	0.197	0	12.7383	4
FALSE	High	IsMasterProtein	P00175	Cytochrome b2, mitochondrial OS=Saccharomyces cerevisiae (strain ATCC 204508 / S288c) GN=CYB2 PE=1 SV=1	0	20.628	13.3672	4	12	4	1	591	65.498	8.41		0.949	1.015	0.784	106.7	101.3	108.3	83.7	0.585	0	8.34405	4
FALSE	High	IsMasterProtein	Q05580	E3 ubiquitin-protein ligase HEL2 OS=Saccharomyces cerevisiae (strain ATCC 204508 / S288c) GN=HEL2 PE=1 SV=1	0	20.6268	6.41628	3	4	3	1	639	72.71	8.97		0.927	1.414	1.209	87.9	81.5	124.3	106.3	0.222	0	14.2737	3
FALSE	High	IsMasterProtein	P28272	Dihydroorotate dehydrogenase (fumarate) OS=Saccharomyces cerevisiae (strain ATCC 204508 / S288c) GN=URA1 PE=1 SV=1	0	20.4865	7.64331	2	8	2	1	314	34.779	6.05		1.046	0.943	1.131	97.1	101.6	91.5	109.8	1.069	0	15.1857	2
FALSE	High	IsMasterProtein	P14126	60S ribosomal protein L3 OS=Saccharomyces cerevisiae (strain ATCC 204508 / S288c) GN=RPL3 PE=1 SV=4	0	20.4616	19.6382	8	21	8	1	387	43.73	10.29		0.978	0.939	0.876	105.4	103.2	99	92.4	2.162	0	16.026	8
FALSE	High	IsMasterProtein	P38137	Peroxisomal-coenzyme A synthetase OS=Saccharomyces cerevisiae (strain ATCC 204508 / S288c) GN=PCS60 PE=1 SV=1	0	20.384	8.10313	3	7	3	1	543	60.45	9.2		1.047	1.176	1.047	93.7	98.1	110.1	98.1	0.417	0	20.6178	3
FALSE	High	IsMasterProtein	Q12314	Protein arginine N-methyltransferase SFM1 OS=Saccharomyces cerevisiae (strain ATCC 204508 / S288c) GN=SFM1 PE=1 SV=1	0	20.3486	15.9624	3	6	3	1	213	24.728	5.07		0.962	0.911	1.15	99.4	95.7	90.6	114.3	1.154	0	16.6377	3
FALSE	High	IsMasterProtein	Q05016	NADP-dependent 3-hydroxy acid dehydrogenase OS=Saccharomyces cerevisiae (strain ATCC 204508 / S288c) GN=YMR226C PE=1 SV=1	0	20.2954	10.4869	2	6	2	1	267	29.14	6.81		1.028	0.884	0.882	105.4	108.4	93.2	93	0.968	0	9.62844	2
FALSE	High	IsMasterProtein	P47089	Translation machinery-associated protein 22 OS=Saccharomyces cerevisiae (strain ATCC 204508 / S288c) GN=TMA22 PE=1 SV=1	0	20.2891	18.6869	2	6	2	1	198	22.481	8.6		1.138	1.111	0.971	94.8	107.9	105.3	92	1.783	0	18.0003	2
FALSE	High	IsMasterProtein	P40319	Elongation of fatty acids protein 3 OS=Saccharomyces cerevisiae (strain ATCC 204508 / S288c) GN=ELO3 PE=1 SV=1	0	20.1731	8.11594	2	7	2	1	345	39.44	9.31		1.067	1.143	1.04	94.1	100.4	107.5	97.9	1.154	0	19.1444	2
FALSE	High	IsMasterProtein	P16622	Ferrochelatase, mitochondrial OS=Saccharomyces cerevisiae (strain ATCC 204508 / S288c) GN=HEM15 PE=1 SV=1	0	20.1083	8.14249	2	6	2	1	393	44.568	9.03		1.006	1.033	0.849	102.9	103.5	106.2	87.3	0.688	0	21.163	2
FALSE	High	IsMasterProtein	P40029	Peptide methionine sulfoxide reductase OS=Saccharomyces cerevisiae (strain ATCC 204508 / S288c) GN=MXR1 PE=1 SV=1	0	20.0557	15.2174	2	5	2	1	184	21.127	6.99		1.058	1.03	1.339	90.4	95.6	93.1	121	1.61	0	13.0224	2
FALSE	High	IsMasterProtein	P29509	Thioredoxin reductase 1 OS=Saccharomyces cerevisiae (strain ATCC 204508 / S288c) GN=TRR1 PE=1 SV=3	0	20.0462	11.2853	3	12	3	1	319	34.216	5.94		0.984	0.96	1.389	92.3	90.9	88.6	128.2	0.968	0	27.9533	3
FALSE	High	IsMasterProtein	P26570	Serine/threonine-protein phosphatase PP-Z1 OS=Saccharomyces cerevisiae (strain ATCC 204508 / S288c) GN=PPZ1 PE=1 SV=5	0	20.0155	6.06936	4	12	2	1	692	77.443	8.28		1.079	1.131	1.048	93.9	101.4	106.2	98.4	0.567	0	20.9715	4
FALSE	High	IsMasterProtein	P12612	T-complex protein 1 subunit alpha OS=Saccharomyces cerevisiae (strain ATCC 204508 / S288c) GN=TCP1 PE=1 SV=2	0	19.9944	13.9535	4	7	4	1	559	60.443	6.49		1.04	1.123	0.908	98.2	102.2	110.3	89.2	0.528	0	13.105	4
FALSE	High	IsMasterProtein	P40165	NAD(P)H-hydrate epimerase OS=Saccharomyces cerevisiae (strain ATCC 204508 / S288c) GN=YNL200C PE=1 SV=1	0	19.9724	11.3821	2	6	2	1	246	27.503	8.29		1.087	0.938	1.068	97.7	106.2	91.7	104.4	2.162	0	12.0338	2
FALSE	High	IsMasterProtein	P25349	Flavoprotein-like protein YCP4 OS=Saccharomyces cerevisiae (strain ATCC 204508 / S288c) GN=YCP4 PE=1 SV=1	0	19.9562	21.0526	3	7	3	1	247	26.334	8.19		1.412	3.661	0.916	57.2	80.8	209.5	52.4	1.154	0	16.1723	3
FALSE	High	IsMasterProtein	P10080	Single-stranded nucleic acid-binding protein OS=Saccharomyces cerevisiae (strain ATCC 204508 / S288c) GN=SBP1 PE=1 SV=2	0	19.9087	19.0476	4	8	4	1	294	32.969	5.66		1.112	0.846	0.826	105.7	117.5	89.5	87.3	1.929	0	21.4035	4
FALSE	High	IsMasterProtein	Q08822	Probable electron transfer flavoprotein-ubiquinone oxidoreductase, mitochondrial OS=Saccharomyces cerevisiae (strain ATCC 204508 / S288c) GN=CIR2 PE=1 SV=1	0	19.8697	11.8859	4	5	4	1	631	69.59	7.83		0.909	0.954	0.677	113	102.7	107.8	76.5	0.271	0	15.9108	4
FALSE	High	IsMasterProtein	P25655	General negative regulator of transcription subunit 1 OS=Saccharomyces cerevisiae (strain ATCC 204508 / S288c) GN=CDC39 PE=1 SV=3	0	19.8448	3.08349	4	5	4	1	2108	240.128	6.44		1.117	1.428	0.986	88.3	98.6	126.1	87	0.088	0	13.2226	4
FALSE	High	IsMasterProtein	Q03103	Endoplasmic oxidoreductin-1 OS=Saccharomyces cerevisiae (strain ATCC 204508 / S288c) GN=ERO1 PE=1 SV=1	0	19.8077	10.6572	5	8	5	1	563	64.991	5.68		1.062	1.489	1.025	87.4	92.8	130.2	89.6	0.693	0	12.725	5
FALSE	High	IsMasterProtein	Q12349	ATP synthase subunit H, mitochondrial OS=Saccharomyces cerevisiae (strain ATCC 204508 / S288c) GN=ATP14 PE=1 SV=1	0	19.7989	11.2903	1	3	1	1	124	14.119	4.68		0.945	0.665	0.749	119.1	112.5	79.2	89.2	1.683	0	14.7871	1
FALSE	High	IsMasterProtein	P53235	Eukaryotic translation initiation factor 2A OS=Saccharomyces cerevisiae (strain ATCC 204508 / S288c) GN=YGR054W PE=1 SV=1	0	19.7726	9.19003	3	8	3	1	642	71.26	8.91		1.033	1.098	0.929	98.5	101.8	108.1	91.5	0.468	0	13.8316	3
FALSE	High	IsMasterProtein	P38264	SRP-independent targeting protein 3 OS=Saccharomyces cerevisiae (strain ATCC 204508 / S288c) GN=PHO88 PE=1 SV=1	0	19.7533	19.6809	3	5	3	1	188	21.123	9.19		0.869	1.118	0.974	101	87.8	112.9	98.4	1.276	0	14.7124	3
FALSE	High	IsMasterProtein	P23291	Casein kinase I homolog 1 OS=Saccharomyces cerevisiae (strain ATCC 204508 / S288c) GN=YCK1 PE=1 SV=1	0	19.6627	9.8513	4	6	3	1	538	61.677	9.04		1.069	1.032	1.073	95.8	102.4	98.9	102.8	0.61	0	10.9147	4
FALSE	High	IsMasterProtein	Q12265	Ribose-phosphate pyrophosphokinase 5 OS=Saccharomyces cerevisiae (strain ATCC 204508 / S288c) GN=PRS5 PE=1 SV=1	0	19.6553	7.05645	2	3	2	1	496	53.471	7.28		1.093	1.194	1.043	92.4	101	110.3	96.4	0.28	0	12.2022	2
FALSE	High	IsMasterProtein	Q08235	Ribosome biogenesis protein BRX1 OS=Saccharomyces cerevisiae (strain ATCC 204508 / S288c) GN=BRX1 PE=1 SV=2	0	19.5943	16.8385	4	5	4	1	291	33.51	9.29		0.897	1.107	0.964	100.8	90.4	111.6	97.2	0.968	0	15.9569	4
FALSE	High	IsMasterProtein	P39985	DNA polymerase V OS=Saccharomyces cerevisiae (strain ATCC 204508 / S288c) GN=POL5 PE=1 SV=1	0	19.569	4.30528	3	6	3	1	1022	115.821	5.33		1.004	1.314	0.956	93.6	94	123	89.4	0.245	0	13.9908	3
FALSE	High	IsMasterProtein	P53875	54S ribosomal protein L19, mitochondrial OS=Saccharomyces cerevisiae (strain ATCC 204508 / S288c) GN=MRPL19 PE=1 SV=1	0	19.5678	12.6582	1	4	1	1	158	16.659	9.88		0.962	1.128	0.899	100.3	96.4	113.1	90.1	0.874	0	16.5354	1
FALSE	High	IsMasterProtein	P21965	Protein kinase MCK1 OS=Saccharomyces cerevisiae (strain ATCC 204508 / S288c) GN=MCK1 PE=1 SV=1	0	19.5113	17.8667	5	8	5	1	375	43.108	8.65		0.923	1.038	0.845	105.1	97	109.1	88.9	0.905	0	9.56056	5
FALSE	High	IsMasterProtein	P53927	Ribosome biogenesis protein 15 OS=Saccharomyces cerevisiae (strain ATCC 204508 / S288c) GN=NOP15 PE=1 SV=1	0	19.4965	25	4	6	4	1	220	25.431	9.28		1.041	1.127	0.911	98.1	102.1	110.5	89.3	2.162	0	14.7281	4
FALSE	High	IsMasterProtein	P40462	Protein TMA108 OS=Saccharomyces cerevisiae (strain ATCC 204508 / S288c) GN=TMA108 PE=1 SV=1	0	19.4658	6.55391	4	8	4	1	946	107.655	6.54		0.992	1.034	0.899	101.9	101.1	105.4	91.6	0.327	0	16.3574	4
FALSE	High	IsMasterProtein	P53276	U3 small nucleolar RNA-associated protein 8 OS=Saccharomyces cerevisiae (strain ATCC 204508 / S288c) GN=UTP8 PE=1 SV=1	0	19.4529	9.11641	4	5	4	1	713	80.141	5.17		1.07	1.119	1.048	94.4	101	105.7	98.9	0.334	0	12.5345	4
FALSE	High	IsMasterProtein	P38627	CTP synthase 2 OS=Saccharomyces cerevisiae (strain ATCC 204508 / S288c) GN=URA8 PE=1 SV=4	0	19.4312	4.49827	2	3	1	1	578	64.47	5.64		1.185	1.439	1.198	82.9	98.3	119.4	99.3	0.194	0	11.2525	2
FALSE	High	IsMasterProtein	P17883	Superkiller protein 3 OS=Saccharomyces cerevisiae (strain ATCC 204508 / S288c) GN=SKI3 PE=1 SV=2	0	19.4121	4.81844	5	6	5	1	1432	163.623	5.38		1.039	1.143	0.989	95.9	99.6	109.6	94.9	0.158	0	14.8997	5
FALSE	High	IsMasterProtein	P53183	Putative uncharacterized oxidoreductase YGL039W OS=Saccharomyces cerevisiae (strain ATCC 204508 / S288c) GN=YGL039W PE=1 SV=1	0	19.3735	12.3563	3	9	3	1	348	38.235	5.96		1.33	1.733	2.429	61.6	81.9	106.8	149.6	1.239	0	20.7026	3
FALSE	High	IsMasterProtein	P49687	Nucleoporin NUP145 OS=Saccharomyces cerevisiae (strain ATCC 204508 / S288c) GN=NUP145 PE=1 SV=1	0	19.3652	8.65604	5	5	5	1	1317	145.571	5.74		0.765	0.967	0.8	113.2	86.6	109.5	90.6	0.194	0	14.1123	5
FALSE	High	IsMasterProtein	P20424	Signal recognition particle subunit SRP54 OS=Saccharomyces cerevisiae (strain ATCC 204508 / S288c) GN=SRP54 PE=1 SV=2	0	19.3304	5.91497	3	7	3	1	541	59.585	8.6		0.987	1.043	0.907	101.6	100.3	105.9	92.1	0.52	0	16.1341	3
FALSE	High	IsMasterProtein	P38130	Probable mannosyltransferase KTR3 OS=Saccharomyces cerevisiae (strain ATCC 204508 / S288c) GN=KTR3 PE=1 SV=1	0	19.2221	6.93069	2	4	2	1	404	47.452	8.73		1.057	1.318	1.032	90.8	95.9	119.6	93.7	0.445	0	12.8701	2
FALSE	High	IsMasterProtein	Q02630	Nucleoporin NUP116/NSP116 OS=Saccharomyces cerevisiae (strain ATCC 204508 / S288c) GN=NUP116 PE=1 SV=2	0	19.1608	9.34412	6	7	6	1	1113	116.164	9.33		1.015	1.112	1.045	95.9	97.3	106.6	100.2	0.682	0	7.24288	6
FALSE	High	IsMasterProtein	P43588	Ubiquitin carboxyl-terminal hydrolase RPN11 OS=Saccharomyces cerevisiae (strain ATCC 204508 / S288c) GN=RPN11 PE=1 SV=1	0	19.1478	9.15033	2	7	2	1	306	34.376	6.19		0.956	0.921	0.856	107.2	102.4	98.7	91.7	0.833	0	20.3065	2
FALSE	High	IsMasterProtein	P48582	Vacuolar-sorting protein BRO1 OS=Saccharomyces cerevisiae (strain ATCC 204508 / S288c) GN=BRO1 PE=1 SV=2	0	19.091	10.3081	6	6	6	1	844	97.215	5.4		0.995	1.304	1.074	91.5	91.1	119.3	98.2	0.237	0	13.3405	6
FALSE	High	IsMasterProtein	P53066	Ankyrin repeat-containing protein YGL242C OS=Saccharomyces cerevisiae (strain ATCC 204508 / S288c) GN=YGL242C PE=1 SV=1	0	19.0661	22.0994	3	4	3	1	181	20.062	4.2	Acetyl [N-Term]	0.951	1.095	1.222	93.7	89.1	102.6	114.5	2.162	0	16.1426	3
FALSE	High	IsMasterProtein	P04076	Argininosuccinate lyase OS=Saccharomyces cerevisiae (strain ATCC 204508 / S288c) GN=ARG4 PE=1 SV=2	0	19.0011	14.2549	4	10	4	1	463	51.956	5.73		0.881	0.895	0.886	109.2	96.2	97.8	96.8	0.812	0	5.1634	4
FALSE	High	IsMasterProtein	P34216	EH domain-containing and endocytosis protein 1 OS=Saccharomyces cerevisiae (strain ATCC 204508 / S288c) GN=EDE1 PE=1 SV=2	0	18.9796	6.44461	5	9	5	1	1381	150.692	4.72		0.955	1.087	1.092	96.8	92.4	105.2	105.7	0.255	0	15.603	5
FALSE	High	IsMasterProtein	Q12040	Broad-specificity phosphatase YOR283W OS=Saccharomyces cerevisiae (strain ATCC 204508 / S288c) GN=YOR283W PE=1 SV=1	0	18.9647	13.0435	2	4	2	1	230	26.16	7.96		0.953	0.986	1.108	98.9	94.2	97.4	109.5	0.668	0	11.7335	2
FALSE	High	IsMasterProtein	Q04344	Hit family protein 1 OS=Saccharomyces cerevisiae (strain ATCC 204508 / S288c) GN=HNT1 PE=1 SV=2	0	18.9052	13.2911	1	5	1	1	158	17.668	6.95		1.067	0.918	1.323	92.9	99.1	85.2	122.8	2.162	0	11.5308	1
FALSE	High	IsMasterProtein	P43598	Inhibitor of glycogen debranching 1 OS=Saccharomyces cerevisiae (strain ATCC 204508 / S288c) GN=IGD1 PE=1 SV=1	0	18.9045	11.7949	2	5	2	1	195	21.769	7.18		1.026	1.034	0.866	101.9	104.6	105.3	88.2	2.162	0	11.9681	2
FALSE	High	IsMasterProtein	P19812	E3 ubiquitin-protein ligase UBR1 OS=Saccharomyces cerevisiae (strain ATCC 204508 / S288c) GN=UBR1 PE=1 SV=1	0	18.9045	3.48718	5	6	5	1	1950	224.696	5.54		1.009	1.195	1.086	93.2	94.1	111.4	101.3	0.141	0	13.0231	5
FALSE	High	IsMasterProtein	O43137	Uncharacterized protein YBR085C-A OS=Saccharomyces cerevisiae (strain ATCC 204508 / S288c) GN=YBR085C-A PE=1 SV=1	0	18.8449	15.2941	2	4	2	1	85	9.399	5.35		1.09	0.855	1.872	83	90.5	71	155.4	3.642	0	13.8231	2
FALSE	High	IsMasterProtein	P40010	Nuclear GTP-binding protein NUG1 OS=Saccharomyces cerevisiae (strain ATCC 204508 / S288c) GN=NUG1 PE=1 SV=1	0	18.8356	7.69231	3	6	3	1	520	57.673	8.88		0.999	1.119	0.986	97.5	97.4	109.1	96.1	0.487	0	14.5547	3
FALSE	High	IsMasterProtein	P38986	L-asparaginase 1 OS=Saccharomyces cerevisiae (strain ATCC 204508 / S288c) GN=ASP1 PE=1 SV=1	0	18.8327	13.9108	3	5	3	1	381	41.369	5.44		1.135	1.037	0.903	98.1	111.4	101.8	88.7	1.054	0	13.7391	3
FALSE	High	IsMasterProtein	P10662	37S ribosomal protein MRP1, mitochondrial OS=Saccharomyces cerevisiae (strain ATCC 204508 / S288c) GN=MRP1 PE=1 SV=2	0	18.7811	13.3956	4	7	4	1	321	36.706	9.06		0.993	1.094	0.905	100.2	99.5	109.6	90.7	0.995	0	18.426	4
FALSE	High	IsMasterProtein	P30656	Proteasome subunit beta type-5 OS=Saccharomyces cerevisiae (strain ATCC 204508 / S288c) GN=PRE2 PE=1 SV=3	0	18.7619	13.5889	4	8	4	1	287	31.617	6.23		1.083	0.984	0.984	98.8	106.9	97.2	97.1	1.955	0	13.2391	4
FALSE	High	IsMasterProtein	P09950	5-aminolevulinate synthase, mitochondrial OS=Saccharomyces cerevisiae (strain ATCC 204508 / S288c) GN=HEM1 PE=1 SV=1	0	18.7468	9.30657	3	4	3	1	548	59.325	7.52		0.928	1.253	1.136	92.7	86	116.1	105.3	0.389	0	14.0644	3
FALSE	High	IsMasterProtein	Q12109	Tryptophan--tRNA ligase, cytoplasmic OS=Saccharomyces cerevisiae (strain ATCC 204508 / S288c) GN=WRS1 PE=1 SV=1	0	18.6849	9.9537	3	6	3	1	432	49.319	6.81		1.013	1.282	1.044	92.2	93.4	118.2	96.2	0.61	0	11.3551	3
FALSE	High	IsMasterProtein	P53261	Pescadillo homolog OS=Saccharomyces cerevisiae (strain ATCC 204508 / S288c) GN=NOP7 PE=1 SV=1	0	18.6701	7.60331	4	8	4	1	605	69.834	5.6		0.972	1.072	0.917	101	98.2	108.3	92.6	0.607	0	17.03	4
FALSE	High	IsMasterProtein	P32501	Translation initiation factor eIF-2B subunit epsilon OS=Saccharomyces cerevisiae (strain ATCC 204508 / S288c) GN=GCD6 PE=1 SV=1	0	18.6663	9.97191	5	5	4	1	712	81.11	4.81		0.917	1.109	1.754	83.7	76.7	92.8	146.8	0.278	0	13.5643	5
FALSE	High	IsMasterProtein	P35845	Oxysterol-binding protein homolog 1 OS=Saccharomyces cerevisiae (strain ATCC 204508 / S288c) GN=SWH1 PE=1 SV=4	0	18.5569	3.87205	3	4	3	1	1188	135.014	5.57		0.991	1.203	1.021	94.9	94	114.2	96.9	0.139	0	12.4304	3
FALSE	High	IsMasterProtein	P52918	Protein MSN5 OS=Saccharomyces cerevisiae (strain ATCC 204508 / S288c) GN=MSN5 PE=1 SV=1	0	18.5401	5.14706	4	5	4	1	1224	142.027	5.35		0.994	1.242	0.949	95.6	95	118.8	90.7	0.159	0	15.9011	4
FALSE	High	IsMasterProtein	Q05775	Eukaryotic translation initiation factor 3 subunit J OS=Saccharomyces cerevisiae (strain ATCC 204508 / S288c) GN=HCR1 PE=1 SV=1	0	18.5318	6.03774	2	4	2	1	265	29.546	5.16		0.991	1.176	0.904	98.3	97.4	115.5	88.8	0.778	0	13.2452	2
FALSE	High	IsMasterProtein	P43555	Protein EMP47 OS=Saccharomyces cerevisiae (strain ATCC 204508 / S288c) GN=EMP47 PE=1 SV=1	0	18.5217	7.86517	2	5	2	1	445	50.299	5.97		1.059	1.058	1.02	96.7	102.4	102.3	98.6	0.259	0	18.5885	2
FALSE	High	IsMasterProtein	P50264	Polyamine oxidase FMS1 OS=Saccharomyces cerevisiae (strain ATCC 204508 / S288c) GN=FMS1 PE=1 SV=1	0	18.5137	12.0079	4	6	4	1	508	57.769	5.67		0.979	1.208	1.251	90.1	88.3	108.9	112.8	0.61	0	10.8245	4
FALSE	High	IsMasterProtein	P47173	Uncharacterized protein YJR142W OS=Saccharomyces cerevisiae (strain ATCC 204508 / S288c) GN=YJR142W PE=1 SV=1	0	18.511	13.7427	3	5	3	1	342	39.665	5.44		1.099	1.066	1.282	90	98.8	95.9	115.3	0.688	0	9.16032	3
FALSE	High	IsMasterProtein	P28007	H/ACA ribonucleoprotein complex subunit 1 OS=Saccharomyces cerevisiae (strain ATCC 204508 / S288c) GN=GAR1 PE=1 SV=1	0	18.4804	9.7561	2	8	2	1	205	21.467	11.46		1.106	1.099	0.994	95.3	105.4	104.7	94.7	2.162	0	21.3048	2
FALSE	High	IsMasterProtein	P19454	Casein kinase II subunit alpha' OS=Saccharomyces cerevisiae (strain ATCC 204508 / S288c) GN=CKA2 PE=1 SV=2	0	18.4555	23.5988	6	11	5	1	339	39.378	8.53		0.994	1.209	1.078	93.5	92.9	113	100.7	1.565	0	16.4807	6
FALSE	High	IsMasterProtein	P49435	Adenine phosphoribosyltransferase 1 OS=Saccharomyces cerevisiae (strain ATCC 204508 / S288c) GN=APT1 PE=1 SV=3	0	18.421	11.2299	2	15	2	1	187	20.574	5.1		1.076	0.92	1.358	91.9	98.8	84.5	124.8	2.162	0	35.3521	2
FALSE	High	IsMasterProtein	P39729	Ribosome-interacting GTPase 1 OS=Saccharomyces cerevisiae (strain ATCC 204508 / S288c) GN=RBG1 PE=1 SV=1	0	18.376	17.8862	4	7	4	1	369	40.676	8.34		1.028	1.168	1.113	92.8	95.4	108.4	103.3	0.738	0	15.0786	4
FALSE	High	IsMasterProtein	Q01852	Mitochondrial import inner membrane translocase subunit TIM44 OS=Saccharomyces cerevisiae (strain ATCC 204508 / S288c) GN=TIM44 PE=1 SV=1	0	18.3507	6.49652	2	6	2	1	431	48.824	9.44		1.033	1.078	0.906	99.6	102.9	107.3	90.2	0.45	0	11.0904	2
FALSE	High	IsMasterProtein	P27614	Carboxypeptidase S OS=Saccharomyces cerevisiae (strain ATCC 204508 / S288c) GN=CPS1 PE=1 SV=2	0	18.3349	6.25	3	7	3	1	576	64.557	5.53		1	1.104	1.004	97.4	97.4	107.5	97.8	0.562	0	9.56579	3
FALSE	High	IsMasterProtein	P07262	NADP-specific glutamate dehydrogenase 1 OS=Saccharomyces cerevisiae (strain ATCC 204508 / S288c) GN=GDH1 PE=1 SV=2	0	18.3337	12.3348	5	18	2	1	454	49.539	5.69		1.051	1.045	1.132	94.6	99.4	98.9	107.1	1.207	4	23.8657	5
FALSE	High	IsMasterProtein	Q12178	Cytosine deaminase OS=Saccharomyces cerevisiae (strain ATCC 204508 / S288c) GN=FCY1 PE=1 SV=1	0	18.3104	24.6835	2	6	2	1	158	17.496	5.94		1.052	0.997	1.114	96.1	101.1	95.8	107	1.783	0	18.1469	2
FALSE	High	IsMasterProtein	P38237	Ubiquitin carboxyl-terminal hydrolase 14 OS=Saccharomyces cerevisiae (strain ATCC 204508 / S288c) GN=UBP14 PE=1 SV=2	0	18.2886	9.34699	4	6	4	1	781	88.573	5.22		1.066	1.335	0.996	91	97	121.4	90.6	0.324	0	14.8677	4
FALSE	High	IsMasterProtein	P12695	Dihydrolipoyllysine-residue acetyltransferase component of pyruvate dehydrogenase complex, mitochondrial OS=Saccharomyces cerevisiae (strain ATCC 204508 / S288c) GN=LAT1 PE=1 SV=1	0	18.2797	9.95851	4	9	4	1	482	51.786	7.8		1.056	0.911	0.878	104	109.9	94.8	91.3	0.812	0	13.1455	4
FALSE	High	IsMasterProtein	Q92331	Vacuolar protein sorting-associated protein 5 OS=Saccharomyces cerevisiae (strain ATCC 204508 / S288c) GN=VPS5 PE=1 SV=1	0	18.2068	12.5926	3	5	3	1	675	76.437	5.19	Acetyl [N-Term]	1.099	1.49	1.003	87.1	95.7	129.8	87.4	0.233	0	11.7321	3
FALSE	High	IsMasterProtein	P15625	Phenylalanine--tRNA ligase alpha subunit OS=Saccharomyces cerevisiae (strain ATCC 204508 / S288c) GN=FRS2 PE=1 SV=3	0	18.1952	15.507	5	10	5	1	503	57.475	5.78		1.103	0.899	0.946	101.3	111.7	91.1	95.9	0.645	0	19.1299	5
FALSE	High	IsMasterProtein	P22203	V-type proton ATPase subunit E OS=Saccharomyces cerevisiae (strain ATCC 204508 / S288c) GN=VMA4 PE=1 SV=4	0	18.1861	18.0258	4	10	4	1	233	26.455	5.36		1.007	0.89	0.847	106.9	107.6	95.1	90.5	2.415	0	16.557	4
FALSE	High	IsMasterProtein	Q04728	Arginine biosynthesis bifunctional protein ArgJ, mitochondrial OS=Saccharomyces cerevisiae (strain ATCC 204508 / S288c) GN=ARG7 PE=1 SV=1	0	18.1651	12.2449	4	10	4	1	441	47.819	7.14		1.022	0.982	0.988	100.2	102.4	98.4	99	0.52	0	22.2955	4
FALSE	High	IsMasterProtein	Q05948	Uncharacterized SVF1-like protein YLR225C OS=Saccharomyces cerevisiae (strain ATCC 204508 / S288c) GN=YLR225C PE=1 SV=1	0	18.1597	8.35381	2	4	2	1	407	46.394	7.88		1.185	1.111	1.255	87.9	104.2	97.7	110.3	0.359	0	15.4162	2
FALSE	High	IsMasterProtein	Q12387	N-terminal acetyltransferase B complex subunit MDM20 OS=Saccharomyces cerevisiae (strain ATCC 204508 / S288c) GN=MDM20 PE=1 SV=1	0	18.1475	6.53266	4	6	4	1	796	92.75	7.72		0.955	1.227	1.016	95.3	91	116.9	96.8	0.311	0	9.25771	4
FALSE	High	IsMasterProtein	P40012	Protoporphyrinogen oxidase OS=Saccharomyces cerevisiae (strain ATCC 204508 / S288c) GN=HEM14 PE=1 SV=1	0	18.0012	10.0186	5	7	5	1	539	59.665	9.28		1.013	1.28	1.222	88.6	89.8	113.4	108.2	0.528	0	9.92291	5
FALSE	High	IsMasterProtein	Q08220	Glutathione synthetase OS=Saccharomyces cerevisiae (strain ATCC 204508 / S288c) GN=GSH2 PE=1 SV=1	0	17.9827	8.55397	5	8	5	1	491	55.781	5.66		1.006	1.001	1.139	96.5	97.1	96.5	109.9	0.562	0	19.1745	5
FALSE	High	IsMasterProtein	P18562	Uracil phosphoribosyltransferase OS=Saccharomyces cerevisiae (strain ATCC 204508 / S288c) GN=FUR1 PE=1 SV=2	0	17.9363	20.3704	4	8	4	1	216	24.579	5.74		0.954	1.05	1.121	97	92.5	101.8	108.7	1.371	0	19.0078	4
FALSE	High	IsMasterProtein	P32485	Mitogen-activated protein kinase HOG1 OS=Saccharomyces cerevisiae (strain ATCC 204508 / S288c) GN=HOG1 PE=1 SV=2	0	17.9238	8.96552	2	6	2	1	435	48.827	5.55		0.965	0.869	0.954	105.6	101.9	91.7	100.8	0.65	0	12.5268	2
FALSE	High	None	P33329	Serine/threonine-protein phosphatase PP-Z2 OS=Saccharomyces cerevisiae (strain ATCC 204508 / S288c) GN=PPZ2 PE=1 SV=4	0	17.893	2.8169	3	11	1	1	710	78.443	9.28		1.092	1.126	1.043	93.9	102.5	105.7	98	0.482	0	20.9715	3
FALSE	High	IsMasterProtein	P38626	NADH-cytochrome b5 reductase 1 OS=Saccharomyces cerevisiae (strain ATCC 204508 / S288c) GN=CBR1 PE=1 SV=2	0	17.8802	7.39437	2	4	2	1	284	31.474	8.78		1.1	1.238	1.417	84.1	92.5	104.2	119.2	0.468	0	13.0821	2
FALSE	High	IsMasterProtein	Q12230	Sphingolipid long chain base-responsive protein LSP1 OS=Saccharomyces cerevisiae (strain ATCC 204508 / S288c) GN=LSP1 PE=1 SV=1	0	17.8456	3.22581	1	11	1	1	341	38.048	4.7		0.991	0.898	0.852	106.9	106	96	91.1	1.154	0	16.9549	1
FALSE	High	IsMasterProtein	P28495	F-actin-capping protein subunit alpha OS=Saccharomyces cerevisiae (strain ATCC 204508 / S288c) GN=CAP1 PE=1 SV=1	0	17.8157	21.6418	5	8	5	1	268	30.68	5.31		1.08	1.122	1.02	94.8	102.3	106.3	96.6	2.162	0	9.97757	5
FALSE	High	IsMasterProtein	P45978	Protein SCD6 OS=Saccharomyces cerevisiae (strain ATCC 204508 / S288c) GN=SCD6 PE=1 SV=1	0	17.7641	8.59599	2	5	2	1	349	39.166	7.42		1.059	1.008	1.792	82.3	87.2	83	147.5	0.668	0	13.3729	2
FALSE	High	IsMasterProtein	P53008	Mannosyl-oligosaccharide glucosidase OS=Saccharomyces cerevisiae (strain ATCC 204508 / S288c) GN=CWH41 PE=1 SV=1	0	17.7356	7.56303	4	4	4	1	833	96.446	5.07		1.025	1.317	1.051	91	93.4	119.9	95.7	0.202	0	12.2833	4
FALSE	High	IsMasterProtein	Q12434	Rho GDP-dissociation inhibitor OS=Saccharomyces cerevisiae (strain ATCC 204508 / S288c) GN=RDI1 PE=1 SV=1	0	17.7096	13.3663	2	3	2	1	202	23.124	6.04		1.072	1.027	1.302	90.9	97.4	93.3	118.4	0.585	0	11.6536	2
FALSE	High	IsMasterProtein	P04050	DNA-directed RNA polymerase II subunit RPB1 OS=Saccharomyces cerevisiae (strain ATCC 204508 / S288c) GN=RPO21 PE=1 SV=2	0	17.6631	4.78938	4	6	4	1	1733	191.491	5.63		1.041	1.141	1.078	93.9	97.8	107.1	101.2	0.129	0	7.68089	4
FALSE	High	IsMasterProtein	P32939	GTP-binding protein YPT7 OS=Saccharomyces cerevisiae (strain ATCC 204508 / S288c) GN=YPT7 PE=1 SV=1	0	17.6393	21.6346	2	5	2	1	208	23.028	4.93		1.151	0.926	1.145	94.8	109.1	87.7	108.4	1.154	0	9.17782	2
FALSE	High	IsMasterProtein	P21243	Proteasome subunit alpha type-1 OS=Saccharomyces cerevisiae (strain ATCC 204508 / S288c) GN=SCL1 PE=1 SV=1	0	17.6141	12.6984	3	6	3	1	252	27.983	6.24		1.032	1.065	1.06	96.2	99.3	102.5	102	1.069	0	14.1507	3
FALSE	High	IsMasterProtein	P40442	Putative uncharacterized protein YIL169C OS=Saccharomyces cerevisiae (strain ATCC 204508 / S288c) GN=YIL169C PE=3 SV=1	0	17.6054	5.22613	3	10	3	1	995	99.677	4.55		0.924	0.587	1.338	103.9	96.1	61	139	0.778	0	18.669	3
FALSE	High	IsMasterProtein	P38792	Exosome complex component RRP4 OS=Saccharomyces cerevisiae (strain ATCC 204508 / S288c) GN=RRP4 PE=1 SV=1	0	17.5234	8.91365	2	3	2	1	359	39.403	6.25		1.03	2.075	0.95	79.1	81.5	164.2	75.2	0.389	0	14.0124	2
FALSE	High	IsMasterProtein	P38698	Exopolyphosphatase OS=Saccharomyces cerevisiae (strain ATCC 204508 / S288c) GN=PPX1 PE=1 SV=1	0	17.5035	9.82368	2	4	2	1	397	45.023	5.69		1.092	0.975	1.113	95.7	104.5	93.3	106.5	0.468	0	11.1741	2
FALSE	High	IsMasterProtein	P38077	ATP synthase subunit gamma, mitochondrial OS=Saccharomyces cerevisiae (strain ATCC 204508 / S288c) GN=ATP3 PE=1 SV=1	0	17.5011	10.2894	2	8	2	1	311	34.329	9.31		0.99	0.966	0.837	105.5	104.4	101.8	88.3	0.874	0	19.8757	2
FALSE	High	IsMasterProtein	Q12408	Phosphatidylglycerol/phosphatidylinositol transfer protein OS=Saccharomyces cerevisiae (strain ATCC 204508 / S288c) GN=NPC2 PE=1 SV=1	0	17.4772	15.6069	2	4	2	1	173	19.051	4.44		0.941	0.785	0.964	108.4	102	85.1	104.5	1.154	0	17.6648	2
FALSE	High	IsMasterProtein	P15565	tRNA (guanine(26)-N(2))-dimethyltransferase, mitochondrial OS=Saccharomyces cerevisiae (strain ATCC 204508 / S288c) GN=TRM1 PE=1 SV=1	0	17.4137	12.2807	4	4	4	1	570	64.012	9.09		1.067	0.968	0.878	102.2	109	98.9	89.8	0.283	0	10.3248	4
FALSE	High	IsMasterProtein	P33401	Phosphoglucomutase 1 OS=Saccharomyces cerevisiae (strain ATCC 204508 / S288c) GN=PGM1 PE=1 SV=1	0	17.395	6.14035	3	4	3	1	570	63.072	7.24		0.991	1.066	1.1	96.2	95.3	102.6	105.8	0.374	0	12.8467	3
FALSE	High	IsMasterProtein	Q06178	Nicotinamide/nicotinic acid mononucleotide adenylyltransferase 1 OS=Saccharomyces cerevisiae (strain ATCC 204508 / S288c) GN=NMA1 PE=1 SV=1	0	17.3732	10.4738	3	4	3	1	401	45.83	6.9		0.958	1.101	0.911	100.7	96.5	110.9	91.8	0.445	0	13.5938	3
FALSE	High	IsMasterProtein	P39968	Vacuolar protein 8 OS=Saccharomyces cerevisiae (strain ATCC 204508 / S288c) GN=VAC8 PE=1 SV=3	0	17.3531	5.88235	2	6	2	1	578	63.168	5.14		0.965	1.179	1.067	95	91.7	112	101.3	0.359	0	8.46208	2
FALSE	High	IsMasterProtein	P21182	S-adenosylmethionine decarboxylase proenzyme OS=Saccharomyces cerevisiae (strain ATCC 204508 / S288c) GN=SPE2 PE=1 SV=1	0	17.2932	11.8687	2	4	2	1	396	46.203	5.6		1.082	0.974	1.053	97.3	105.4	94.8	102.5	0.407	0	14.9665	2
FALSE	High	IsMasterProtein	Q01476	Ubiquitin carboxyl-terminal hydrolase 2 OS=Saccharomyces cerevisiae (strain ATCC 204508 / S288c) GN=UBP2 PE=1 SV=2	0	17.2804	5.42453	5	6	5	1	1272	146.264	5.21		0.953	1.072	0.962	100.3	95.6	107.5	96.5	0.218	0	9.79623	5
FALSE	High	IsMasterProtein	P43603	LAS seventeen-binding protein 3 OS=Saccharomyces cerevisiae (strain ATCC 204508 / S288c) GN=LSB3 PE=1 SV=3	0	17.2798	3.92157	1	5	1	1	459	49.314	7.96		0.978	1.096	1.31	91.2	89.2	100	119.5	0.292	0	17.0965	1
FALSE	High	IsMasterProtein	P32565	26S proteasome regulatory subunit RPN2 OS=Saccharomyces cerevisiae (strain ATCC 204508 / S288c) GN=RPN2 PE=1 SV=4	0	17.2302	4.44444	3	5	3	1	945	104.167	6.18		1.02	0.991	0.909	102	104.1	101.1	92.7	0.201	0	12.2549	3
FALSE	High	IsMasterProtein	P06102	General negative regulator of transcription subunit 3 OS=Saccharomyces cerevisiae (strain ATCC 204508 / S288c) GN=NOT3 PE=1 SV=2	0	17.2251	4.1866	3	6	3	1	836	94.346	5.62		0.814	0.947	0.923	108.6	88.4	102.8	100.2	0.369	0	13.1005	3
FALSE	High	IsMasterProtein	P41807	V-type proton ATPase subunit H OS=Saccharomyces cerevisiae (strain ATCC 204508 / S288c) GN=VMA13 PE=1 SV=1	0	17.1776	14.6444	7	10	7	1	478	54.382	6.35		0.929	0.816	0.812	112.5	104.5	91.8	91.3	1.043	0	10.6765	7
FALSE	High	IsMasterProtein	P53914	RNA cytidine acetyltransferase OS=Saccharomyces cerevisiae (strain ATCC 204508 / S288c) GN=KRE33 PE=1 SV=1	0	17.1521	5.77652	4	7	4	1	1056	119.273	7.8		1.072	1.109	1.191	91.5	98.1	101.5	109	0.237	0	12.3504	4
FALSE	High	IsMasterProtein	P32891	D-lactate dehydrogenase [cytochrome] 1, mitochondrial OS=Saccharomyces cerevisiae (strain ATCC 204508 / S288c) GN=DLD1 PE=1 SV=2	0	17.1182	7.6661	3	7	3	1	587	65.251	6.83		1.039	0.889	0.759	108.5	112.7	96.4	82.4	0.607	0	8.62193	3
FALSE	High	IsMasterProtein	P38912	Eukaryotic translation initiation factor 1A OS=Saccharomyces cerevisiae (strain ATCC 204508 / S288c) GN=TIF11 PE=1 SV=1	0	17.1036	15.0327	3	7	3	1	153	17.424	4.83		1.118	0.908	1.016	98.9	110.6	89.9	100.6	2.594	0	20.1304	3
FALSE	High	IsMasterProtein	P36154	Altered inheritance rate of mitochondria protein 29 OS=Saccharomyces cerevisiae (strain ATCC 204508 / S288c) GN=AIM29 PE=1 SV=1	0	17.0662	18.7097	2	8	2	1	155	18.424	6.4		0.993	0.977	1.064	99.1	98.5	96.9	105.5	2.594	0	15.7439	2
FALSE	High	IsMasterProtein	P36006	Myosin-3 OS=Saccharomyces cerevisiae (strain ATCC 204508 / S288c) GN=MYO3 PE=1 SV=4	0	17.0635	3.30189	3	4	1	1	1272	142.363	9.36		1.168	1.03	0.894	97.8	114.2	100.7	87.4	0.133	0	9.56951	3
FALSE	High	IsMasterProtein	Q06440	Coronin-like protein OS=Saccharomyces cerevisiae (strain ATCC 204508 / S288c) GN=CRN1 PE=1 SV=1	0	17.043	10.9063	3	4	3	1	651	72.509	5.88		1.087	1.088	0.835	99.8	108.4	108.5	83.3	0.227	0	12.8666	3
FALSE	High	IsMasterProtein	P53178	UDP-N-acetylglucosamine transferase subunit ALG13 OS=Saccharomyces cerevisiae (strain ATCC 204508 / S288c) GN=ALG13 PE=1 SV=1	0	17.0251	16.3366	2	2	2	1	202	22.647	5.86		0.942	1.127	1.144	95	89.4	107	108.6	0.359	0	10.6274	2
FALSE	High	IsMasterProtein	P34077	Nucleoporin NIC96 OS=Saccharomyces cerevisiae (strain ATCC 204508 / S288c) GN=NIC96 PE=1 SV=2	0	17.012	6.31704	3	3	3	1	839	96.114	6.83		1.093	1.428	1.089	86.8	94.8	123.9	94.5	0.142	0	13.0624	3
FALSE	High	IsMasterProtein	P18759	Vesicular-fusion protein SEC18 OS=Saccharomyces cerevisiae (strain ATCC 204508 / S288c) GN=SEC18 PE=1 SV=2	0	16.9314	4.08971	3	8	2	1	758	84.004	7.99		1.055	1.188	1.047	93.2	98.4	110.7	97.7	0.342	1	13.2182	3
FALSE	High	IsMasterProtein	Q04869	Uncharacterized protein YMR315W OS=Saccharomyces cerevisiae (strain ATCC 204508 / S288c) GN=YMR315W PE=1 SV=1	0	16.9191	13.467	6	14	6	1	349	38.192	6.62		0.965	1.151	1.162	93.5	90.3	107.6	108.6	1.637	0	26.7684	6
FALSE	High	IsMasterProtein	Q07505	Putative carboxymethylenebutenolidase OS=Saccharomyces cerevisiae (strain ATCC 204508 / S288c) GN=YDL086W PE=1 SV=1	0	16.8994	34.0659	5	7	5	1	273	30.818	6.34		0.878	0.754	0.71	119.7	105.1	90.3	85	2.162	0	5.90851	5
FALSE	High	IsMasterProtein	P28777	Chorismate synthase OS=Saccharomyces cerevisiae (strain ATCC 204508 / S288c) GN=ARO2 PE=1 SV=1	0	16.8384	8.7766	3	6	3	1	376	40.813	7.8		1.005	0.92	0.904	104.5	105	96.1	94.5	0.616	0	17.4902	3
FALSE	High	IsMasterProtein	Q06489	Methylthioribose-1-phosphate isomerase OS=Saccharomyces cerevisiae (strain ATCC 204508 / S288c) GN=MRI1 PE=1 SV=1	0	16.8335	10.9489	3	4	3	1	411	44.992	5.03		1.051	0.965	1.234	94.1	99	90.8	116.1	0.425	0	11.6783	3
FALSE	High	IsMasterProtein	P21560	Protein CBP3, mitochondrial OS=Saccharomyces cerevisiae (strain ATCC 204508 / S288c) GN=CBP3 PE=1 SV=1	0	16.7644	11.6418	2	4	2	1	335	39.059	9.35		1.039	1.238	0.8	98.1	101.9	121.4	78.5	0.425	0	7.50363	2
FALSE	High	IsMasterProtein	P47123	Nuclear import protein MOG1 OS=Saccharomyces cerevisiae (strain ATCC 204508 / S288c) GN=MOG1 PE=1 SV=1	0	16.7541	16.9725	2	6	2	1	218	24.292	4.68		1.018	1.059	1.129	95.1	96.8	100.7	107.4	0.778	0	22.5929	2
FALSE	High	IsMasterProtein	P30771	ATP-dependent helicase NAM7 OS=Saccharomyces cerevisiae (strain ATCC 204508 / S288c) GN=NAM7 PE=1 SV=1	0	16.7215	2.67765	2	5	2	1	971	109.362	6.48		1.02	1.22	1.142	91.3	93.1	111.4	104.3	0.134	0	18.5601	2
FALSE	High	IsMasterProtein	P25719	Peptidyl-prolyl cis-trans isomerase C, mitochondrial OS=Saccharomyces cerevisiae (strain ATCC 204508 / S288c) GN=CPR3 PE=1 SV=1	0	16.7041	13.7363	2	10	2	1	182	19.906	8.7		1.02	0.725	1.38	97	98.9	70.3	133.8	1.154	0	17.8883	2
FALSE	High	IsMasterProtein	P49167	60S ribosomal protein L38 OS=Saccharomyces cerevisiae (strain ATCC 204508 / S288c) GN=RPL38 PE=1 SV=1	0	16.698	19.2308	1	14	1	1	78	8.821	10.93		0.948	0.775	0.776	114.3	108.4	88.6	88.7	5.31	0	44.9034	1
FALSE	High	IsMasterProtein	Q06451	Polyamine transporter 3 OS=Saccharomyces cerevisiae (strain ATCC 204508 / S288c) GN=TPO3 PE=1 SV=1	0	16.6868	4.01929	1	2	1	1	622	68.022	7.08		0.943	0.96	0.959	103.6	97.7	99.4	99.3	0.212	0	10.5498	1
FALSE	High	IsMasterProtein	P20485	Choline kinase OS=Saccharomyces cerevisiae (strain ATCC 204508 / S288c) GN=CKI1 PE=1 SV=1	0	16.6157	3.60825	2	3	2	1	582	66.275	5.67		0.897	1.262	1.131	93.2	83.7	117.6	105.5	0.233	0	13.4971	2
FALSE	High	IsMasterProtein	P39935	Eukaryotic initiation factor 4F subunit p150 OS=Saccharomyces cerevisiae (strain ATCC 204508 / S288c) GN=TIF4631 PE=1 SV=2	0	16.5563	6.40756	3	6	2	1	952	107.036	6.04		1.112	0.986	0.729	104.5	116.2	103.1	76.2	0.28	2	8.74044	3
FALSE	High	IsMasterProtein	Q03048	Cofilin OS=Saccharomyces cerevisiae (strain ATCC 204508 / S288c) GN=COF1 PE=1 SV=1	0	16.5524	48.2517	4	12	4	1	143	15.891	5.2		1.034	1.027	1.074	96.7	100.1	99.3	103.9	9	0	11.7303	4
FALSE	High	IsMasterProtein	P32905	40S ribosomal protein S0-A OS=Saccharomyces cerevisiae (strain ATCC 204508 / S288c) GN=RPS0A PE=1 SV=3	0	16.5232	28.9683	3	12	3	1	252	28.007	4.72		1.004	0.897	0.85	106.6	107.1	95.6	90.7	1.276	0	40.4296	3
FALSE	High	IsMasterProteinCandidate	P46654	40S ribosomal protein S0-B OS=Saccharomyces cerevisiae (strain ATCC 204508 / S288c) GN=RPS0B PE=1 SV=2	0	16.5232	28.9683	3	12	3	1	252	27.945	4.75		1.004	0.897	0.85	106.6	107.1	95.6	90.7	1.276	0	40.4296	3
FALSE	High	IsMasterProtein	P32626	Enolase-phosphatase E1 OS=Saccharomyces cerevisiae (strain ATCC 204508 / S288c) GN=UTR4 PE=1 SV=2	0	16.5143	18.9427	4	7	4	1	227	25.172	5.64		0.975	0.916	1.062	101.2	98.7	92.7	107.5	3.329	0	8.32744	4
FALSE	High	IsMasterProtein	P38810	SED5-binding protein 3 OS=Saccharomyces cerevisiae (strain ATCC 204508 / S288c) GN=SFB3 PE=1 SV=1	0	16.3865	7.75027	5	7	5	1	929	103.884	6.29		1.068	1.424	1.202	85.2	91	121.3	102.4	0.409	0	12.7037	5
FALSE	High	IsMasterProtein	P13517	F-actin-capping protein subunit beta OS=Saccharomyces cerevisiae (strain ATCC 204508 / S288c) GN=CAP2 PE=1 SV=3	0	16.3643	8.01394	2	7	2	1	287	32.609	4.72		1.072	1.241	1.248	87.7	94	108.8	109.5	1.254	0	12.5137	2
FALSE	High	IsMasterProtein	P32898	Mitochondrial presequence protease OS=Saccharomyces cerevisiae (strain ATCC 204508 / S288c) GN=CYM1 PE=1 SV=2	0	16.3547	5.96562	4	6	4	1	989	112.11	6.42		1.064	1.167	1.052	93.4	99.4	109	98.2	0.25	0	13.5122	4
FALSE	High	IsMasterProtein	P36069	Probable phosphoglycerate mutase PMU1 OS=Saccharomyces cerevisiae (strain ATCC 204508 / S288c) GN=PMU1 PE=1 SV=1	0	16.3534	18.6441	3	4	3	1	295	33.755	6.58		1.07	1.034	1.173	93.5	100.1	96.7	109.7	0.668	0	11.6898	3
FALSE	High	IsMasterProtein	P40970	Serine palmitoyltransferase 2 OS=Saccharomyces cerevisiae (strain ATCC 204508 / S288c) GN=LCB2 PE=1 SV=1	0	16.3497	7.84314	3	6	3	1	561	63.07	8.1		0.977	1.072	1.007	98.6	96.3	105.7	99.3	0.562	0	7.91458	3
FALSE	High	IsMasterProtein	P53323	EKC/KEOPS complex subunit BUD32 OS=Saccharomyces cerevisiae (strain ATCC 204508 / S288c) GN=BUD32 PE=1 SV=1	0	16.3109	16.092	2	3	2	1	261	29.918	8.69		0.847	1.068	0.862	105.9	89.7	113.1	91.3	0.874	0	13.0399	2
FALSE	High	IsMasterProtein	P53303	Zinc finger protein ZPR1 OS=Saccharomyces cerevisiae (strain ATCC 204508 / S288c) GN=ZPR1 PE=1 SV=1	0	16.2863	11.3169	3	6	3	1	486	55.037	4.86		0.976	0.987	1.112	98.2	95.8	96.9	109.1	0.487	0	14.8002	3
FALSE	High	IsMasterProtein	P28834	Isocitrate dehydrogenase [NAD] subunit 1, mitochondrial OS=Saccharomyces cerevisiae (strain ATCC 204508 / S288c) GN=IDH1 PE=1 SV=2	0	16.2269	9.16667	3	7	3	1	360	39.3	9		1.096	1.083	0.888	98.4	107.8	106.5	87.3	0.833	0	18.3943	3
FALSE	High	IsMasterProtein	P32347	Uroporphyrinogen decarboxylase OS=Saccharomyces cerevisiae (strain ATCC 204508 / S288c) GN=HEM12 PE=1 SV=1	0	16.224	13.2597	4	5	4	1	362	41.322	7.08		1.033	1.15	1.171	91.9	94.9	105.6	107.6	0.688	0	12.9838	4
FALSE	High	IsMasterProtein	P33297	26S proteasome regulatory subunit 6A OS=Saccharomyces cerevisiae (strain ATCC 204508 / S288c) GN=RPT5 PE=1 SV=3	0	16.2169	10.1382	3	8	3	1	434	48.226	5.06		1.052	1.065	0.933	98.8	103.9	105.2	92.1	0.701	0	8.24413	3
FALSE	High	IsMasterProtein	Q12377	26S proteasome regulatory subunit RPN6 OS=Saccharomyces cerevisiae (strain ATCC 204508 / S288c) GN=RPN6 PE=1 SV=3	0	16.2015	11.9816	3	5	3	1	434	49.742	6.28		1.026	1.124	1.014	96	98.5	108	97.4	0.487	0	10.1339	3
FALSE	High	IsMasterProtein	P53152	Ubiquitin-conjugating enzyme variant MMS2 OS=Saccharomyces cerevisiae (strain ATCC 204508 / S288c) GN=MMS2 PE=1 SV=1	0	16.1938	28.4672	2	5	2	1	137	15.535	6.77		1.016	1.006	1.115	96.7	98.2	97.3	107.8	2.162	0	17.4289	2
FALSE	High	IsMasterProtein	P40481	Histidine protein methyltransferase 1 OS=Saccharomyces cerevisiae (strain ATCC 204508 / S288c) GN=HPM1 PE=1 SV=1	0	16.1335	11.1406	3	7	3	1	377	42.489	4.68		1.074	1.222	1.226	88.5	95	108.1	108.5	0.73	0	7.16762	3
FALSE	High	IsMasterProtein	P38628	Phosphoacetylglucosamine mutase OS=Saccharomyces cerevisiae (strain ATCC 204508 / S288c) GN=PCM1 PE=1 SV=2	0	16.1319	13.2855	6	9	6	1	557	62.027	5.91		0.973	1.104	1.119	95.3	92.7	105.2	106.7	0.778	0	4.45734	6
FALSE	High	IsMasterProtein	Q02875	SMY2 homolog 2 OS=Saccharomyces cerevisiae (strain ATCC 204508 / S288c) GN=SYH1 PE=1 SV=1	0	16.1002	5.41814	3	4	3	1	849	94.299	7.78	Acetyl [N-Term]	1.08	1.607	0.999	85.3	92.2	137.2	85.3	0.283	0	8.51589	3
FALSE	High	IsMasterProtein	P16370	DNA-directed RNA polymerase II subunit RPB3 OS=Saccharomyces cerevisiae (strain ATCC 204508 / S288c) GN=RPB3 PE=1 SV=2	0	16.0595	16.3522	3	5	3	1	318	35.275	4.67		1.025	1.27	1.037	92.3	94.6	117.3	95.8	0.719	0	13.7607	3
FALSE	High	IsMasterProtein	Q12480	Probable electron transfer flavoprotein subunit alpha, mitochondrial OS=Saccharomyces cerevisiae (strain ATCC 204508 / S288c) GN=AIM45 PE=1 SV=1	0	16.0595	21.5116	4	4	4	1	344	36.78	8.51		1.266	1.175	1.515	80.7	102.2	94.8	122.3	0.585	0	9.32726	4
FALSE	High	IsMasterProtein	P00447	Superoxide dismutase [Mn], mitochondrial OS=Saccharomyces cerevisiae (strain ATCC 204508 / S288c) GN=SOD2 PE=1 SV=1	0	16.0526	19.7425	2	4	2	1	233	25.758	8.48		0.75	0.831	0.576	126.7	95	105.2	73	1.031	0	10.3229	2
FALSE	High	IsMasterProtein	P40185	Protein MMF1, mitochondrial OS=Saccharomyces cerevisiae (strain ATCC 204508 / S288c) GN=MMF1 PE=1 SV=1	0	16.027	34.4828	3	23	3	1	145	15.898	9.28		1.049	1.096	1.129	93.6	98.2	102.6	105.6	5.31	0	28.1224	3
FALSE	High	IsMasterProtein	P02406	60S ribosomal protein L28 OS=Saccharomyces cerevisiae (strain ATCC 204508 / S288c) GN=RPL28 PE=1 SV=3	0	16.0213	18.7919	4	10	4	1	149	16.711	10.62		1.018	0.941	0.898	103.7	105.6	97.6	93.2	6.499	0	23.7091	4
FALSE	High	IsMasterProtein	P36139	Protein PET10 OS=Saccharomyces cerevisiae (strain ATCC 204508 / S288c) GN=PET10 PE=1 SV=3	0	16.0173	13.7809	4	7	4	1	283	31.227	8.16		0.836	0.706	0.551	129.3	108.2	91.3	71.2	1.239	0	14.1244	4
FALSE	High	IsMasterProteinCandidate	P0C2I9	Transposon Ty1-PR1 Gag-Pol polyprotein OS=Saccharomyces cerevisiae (strain ATCC 204508 / S288c) GN=TY1B-PR1 PE=3 SV=1	0	15.9851	3.53276	3	7	3	1	1755	198.445	8.25		1.269	1.378	1.781	73.7	93.5	101.6	131.2	0.164	0	10.6149	3
FALSE	High	IsMasterProteinCandidate	Q03855	Transposon Ty1-DR1 Gag-Pol polyprotein OS=Saccharomyces cerevisiae (strain ATCC 204508 / S288c) GN=TY1B-DR1 PE=3 SV=2	0	15.9851	3.53276	3	7	3	1	1755	198.472	8.41		1.269	1.378	1.781	73.7	93.5	101.6	131.2	0.17	0	10.6149	3
FALSE	High	IsMasterProteinCandidate	P0C2J0	Transposon Ty1-PR2 Gag-Pol polyprotein OS=Saccharomyces cerevisiae (strain ATCC 204508 / S288c) GN=TY1B-PR2 PE=3 SV=1	0	15.9851	3.53075	3	7	3	1	1756	198.515	8.29		1.269	1.378	1.781	73.7	93.5	101.6	131.2	0.17	0	10.6149	3
FALSE	High	IsMasterProteinCandidate	Q12193	Transposon Ty1-BR Gag-Pol polyprotein OS=Saccharomyces cerevisiae (strain ATCC 204508 / S288c) GN=TY1B-BR PE=3 SV=1	0	15.9851	3.53075	3	7	3	1	1756	198.746	8.46		1.269	1.378	1.781	73.7	93.5	101.6	131.2	0.166	0	10.6149	3
FALSE	High	IsMasterProteinCandidate	Q12085	Transposon Ty1-GR1 Gag polyprotein OS=Saccharomyces cerevisiae (strain ATCC 204508 / S288c) GN=TY1A-GR1 PE=2 SV=1	0	15.9851	14.0909	3	7	3	1	440	49.026	7.9		1.269	1.378	1.781	73.7	93.5	101.6	131.2	1.069	0	10.6149	3
FALSE	High	IsMasterProteinCandidate	Q12269	Transposon Ty1-GR2 Gag-Pol polyprotein OS=Saccharomyces cerevisiae (strain ATCC 204508 / S288c) GN=TY1B-GR2 PE=3 SV=3	0	15.9851	3.53276	3	7	3	1	1755	198.398	8.21		1.269	1.378	1.781	73.7	93.5	101.6	131.2	0.168	0	10.6149	3
FALSE	High	IsMasterProteinCandidate	Q6Q5H1	Transposon Ty1-PR3 Gag polyprotein OS=Saccharomyces cerevisiae (strain ATCC 204508 / S288c) GN=TY1A-PR3 PE=1 SV=2	0	15.9851	14.0909	3	7	3	1	440	48.935	7.87		1.269	1.378	1.781	73.7	93.5	101.6	131.2	1.069	0	10.6149	3
FALSE	High	IsMasterProteinCandidate	Q99231	Transposon Ty1-DR3 Gag-Pol polyprotein OS=Saccharomyces cerevisiae (strain ATCC 204508 / S288c) GN=TY1B-DR3 PE=1 SV=2	0	15.9851	3.53276	3	7	3	1	1755	198.715	8.41		1.269	1.378	1.781	73.7	93.5	101.6	131.2	0.17	0	10.6149	3
FALSE	High	IsMasterProteinCandidate	P0CX70	Transposon Ty1-DR6 Gag polyprotein OS=Saccharomyces cerevisiae (strain ATCC 204508 / S288c) GN=TY1A-DR6 PE=2 SV=1	0	15.9851	14.0909	3	7	3	1	440	48.923	7.88		1.269	1.378	1.781	73.7	93.5	101.6	131.2	1.069	0	10.6149	3
FALSE	High	IsMasterProteinCandidate	P0C2I2	Transposon Ty1-DR5 Gag-Pol polyprotein OS=Saccharomyces cerevisiae (strain ATCC 204508 / S288c) GN=TY1B-DR5 PE=3 SV=1	0	15.9851	3.53276	3	7	3	1	1755	198.404	8.19		1.269	1.378	1.781	73.7	93.5	101.6	131.2	0.168	0	10.6149	3
FALSE	High	IsMasterProteinCandidate	P47099	Transposon Ty1-JR2 Gag polyprotein OS=Saccharomyces cerevisiae (strain ATCC 204508 / S288c) GN=TY1A-JR2 PE=2 SV=1	0	15.9851	14.0909	3	7	3	1	440	49.082	7.65		1.269	1.378	1.781	73.7	93.5	101.6	131.2	1.069	0	10.6149	3
FALSE	High	IsMasterProteinCandidate	P0C2I8	Transposon Ty1-LR4 Gag polyprotein OS=Saccharomyces cerevisiae (strain ATCC 204508 / S288c) GN=TY1A-LR4 PE=2 SV=1	0	15.9851	14.0909	3	7	3	1	440	48.973	7.9		1.269	1.378	1.781	73.7	93.5	101.6	131.2	1.069	0	10.6149	3
FALSE	High	IsMasterProteinCandidate	Q04711	Transposon Ty1-ML1 Gag-Pol polyprotein OS=Saccharomyces cerevisiae (strain ATCC 204508 / S288c) GN=TY1B-ML1 PE=3 SV=2	0	15.9851	3.53276	3	7	3	1	1755	198.402	8.24		1.269	1.378	1.781	73.7	93.5	101.6	131.2	0.166	0	10.6149	3
FALSE	High	IsMasterProteinCandidate	Q12273	Transposon Ty1-OL Gag-Pol polyprotein OS=Saccharomyces cerevisiae (strain ATCC 204508 / S288c) GN=TY1B-OL PE=3 SV=1	0	15.9851	3.53276	3	7	3	1	1755	198.491	8.12		1.269	1.378	1.781	73.7	93.5	101.6	131.2	0.166	0	10.6149	3
FALSE	High	IsMasterProteinCandidate	Q12217	Transposon Ty1-BR Gag polyprotein OS=Saccharomyces cerevisiae (strain ATCC 204508 / S288c) GN=TY1A-BR PE=2 SV=1	0	15.9851	14.0909	3	7	3	1	440	49.037	7.93		1.269	1.378	1.781	73.7	93.5	101.6	131.2	1.254	0	10.6149	3
FALSE	High	IsMasterProteinCandidate	P0C2I6	Transposon Ty1-LR3 Gag-Pol polyprotein OS=Saccharomyces cerevisiae (strain ATCC 204508 / S288c) GN=TY1B-LR3 PE=3 SV=1	0	15.9851	3.53276	3	7	3	1	1755	198.282	7.94		1.269	1.378	1.781	73.7	93.5	101.6	131.2	0.166	0	10.6149	3
FALSE	High	IsMasterProteinCandidate	P0C2I4	Transposon Ty1-H Gag polyprotein OS=Saccharomyces cerevisiae (strain ATCC 204508 / S288c) GN=TY1A-H PE=3 SV=1	0	15.9851	12.9707	3	7	3	1	478	53.292	8.38		1.269	1.378	1.781	73.7	93.5	101.6	131.2	0.995	0	10.6149	3
FALSE	High	IsMasterProteinCandidate	P0CX74	Transposon Ty1-JR1 Gag polyprotein OS=Saccharomyces cerevisiae (strain ATCC 204508 / S288c) GN=TY1A-JR1 PE=2 SV=1	0	15.9851	14.0909	3	7	3	1	440	48.963	7.9		1.269	1.378	1.781	73.7	93.5	101.6	131.2	1.069	0	10.6149	3
FALSE	High	IsMasterProteinCandidate	Q04670	Transposon Ty1-MR2 Gag-Pol polyprotein OS=Saccharomyces cerevisiae (strain ATCC 204508 / S288c) GN=TY1B-MR2 PE=3 SV=2	0	15.9851	3.53276	3	7	3	1	1755	198.432	8.63		1.269	1.378	1.781	73.7	93.5	101.6	131.2	0.164	0	10.6149	3
FALSE	High	IsMasterProteinCandidate	Q12485	Transposon Ty1-GR2 Gag polyprotein OS=Saccharomyces cerevisiae (strain ATCC 204508 / S288c) GN=TY1A-GR2 PE=2 SV=1	0	15.9851	14.0909	3	7	3	1	440	49.004	8.19		1.269	1.378	1.781	73.7	93.5	101.6	131.2	1.069	0	10.6149	3
FALSE	High	IsMasterProteinCandidate	P47098	Transposon Ty1-JR1 Gag-Pol polyprotein OS=Saccharomyces cerevisiae (strain ATCC 204508 / S288c) GN=TY1B-JR1 PE=3 SV=3	0	15.9851	3.53276	3	7	3	1	1755	198.529	8		1.269	1.378	1.781	73.7	93.5	101.6	131.2	0.168	0	10.6149	3
FALSE	High	IsMasterProteinCandidate	Q12316	Transposon Ty1-GR3 Gag-Pol polyprotein OS=Saccharomyces cerevisiae (strain ATCC 204508 / S288c) GN=TY1B-GR3 PE=3 SV=3	0	15.9851	3.53276	3	7	3	1	1755	198.436	8.46		1.269	1.378	1.781	73.7	93.5	101.6	131.2	0.162	0	10.6149	3
FALSE	High	IsMasterProteinCandidate	Q03856	Transposon Ty1-DR1 Gag polyprotein OS=Saccharomyces cerevisiae (strain ATCC 204508 / S288c) GN=TY1A-DR1 PE=2 SV=1	0	15.9851	14.0909	3	7	3	1	440	49.026	8.19		1.269	1.378	1.781	73.7	93.5	101.6	131.2	1.069	0	10.6149	3
FALSE	High	IsMasterProteinCandidate	P0C2I3	Transposon Ty1-DR6 Gag-Pol polyprotein OS=Saccharomyces cerevisiae (strain ATCC 204508 / S288c) GN=TY1B-DR6 PE=3 SV=1	0	15.9851	3.53276	3	7	3	1	1755	198.536	8		1.269	1.378	1.781	73.7	93.5	101.6	131.2	0.168	0	10.6149	3
FALSE	High	IsMasterProteinCandidate	P0C2I5	Transposon Ty1-LR2 Gag-Pol polyprotein OS=Saccharomyces cerevisiae (strain ATCC 204508 / S288c) GN=TY1B-LR2 PE=3 SV=1	0	15.9851	3.53276	3	7	3	1	1755	198.422	8.06		1.269	1.378	1.781	73.7	93.5	101.6	131.2	0.166	0	10.6149	3
FALSE	High	IsMasterProteinCandidate	Q07793	Transposon Ty1-DR4 Gag-Pol polyprotein OS=Saccharomyces cerevisiae (strain ATCC 204508 / S288c) GN=TY1B-DR4 PE=3 SV=2	0	15.9851	3.86534	3	7	3	1	1604	181.548	7.53		1.269	1.378	1.781	73.7	93.5	101.6	131.2	0.184	0	10.6149	3
FALSE	High	IsMasterProteinCandidate	P47100	Transposon Ty1-JR2 Gag-Pol polyprotein OS=Saccharomyces cerevisiae (strain ATCC 204508 / S288c) GN=TY1B-JR2 PE=3 SV=3	0	15.9851	3.53276	3	7	3	1	1755	198.494	8.32		1.269	1.378	1.781	73.7	93.5	101.6	131.2	0.164	0	10.6149	3
FALSE	High	IsMasterProtein	O13535	Transposon Ty1-H Gag-Pol polyprotein OS=Saccharomyces cerevisiae (strain ATCC 204508 / S288c) GN=TY1B-H PE=3 SV=1	0	15.9851	3.45789	3	7	3	1	1793	202.691	8.32		1.269	1.378	1.781	73.7	93.5	101.6	131.2	0.162	0	10.6149	3
FALSE	High	IsMasterProteinCandidate	Q12088	Transposon Ty1-LR1 Gag-Pol polyprotein OS=Saccharomyces cerevisiae (strain ATCC 204508 / S288c) GN=TY1B-LR1 PE=3 SV=1	0	15.9851	3.53276	3	7	3	1	1755	198.338	8.54		1.269	1.378	1.781	73.7	93.5	101.6	131.2	0.164	0	10.6149	3
FALSE	High	IsMasterProteinCandidate	P0CX67	Transposon Ty1-GR3 Gag polyprotein OS=Saccharomyces cerevisiae (strain ATCC 204508 / S288c) GN=TY1A-GR3 PE=2 SV=1	0	15.9851	14.0909	3	7	3	1	440	49.098	7.93		1.269	1.378	1.781	73.7	93.5	101.6	131.2	1.069	0	10.6149	3
FALSE	High	IsMasterProteinCandidate	Q03434	Transposon Ty1-ML2 Gag-Pol polyprotein OS=Saccharomyces cerevisiae (strain ATCC 204508 / S288c) GN=TY1B-ML2 PE=3 SV=2	0	15.9851	3.53276	3	7	3	1	1755	198.449	8.12		1.269	1.378	1.781	73.7	93.5	101.6	131.2	0.164	0	10.6149	3
FALSE	High	IsMasterProteinCandidate	Q12141	Transposon Ty1-GR1 Gag-Pol polyprotein OS=Saccharomyces cerevisiae (strain ATCC 204508 / S288c) GN=TY1B-GR1 PE=3 SV=1	0	15.9851	3.53276	3	7	3	1	1755	198.534	8.18		1.269	1.378	1.781	73.7	93.5	101.6	131.2	0.168	0	10.6149	3
FALSE	High	IsMasterProteinCandidate	Q04706	Transposon Ty1-ML1 Gag polyprotein OS=Saccharomyces cerevisiae (strain ATCC 204508 / S288c) GN=TY1A-ML1 PE=2 SV=1	0	15.9851	14.0909	3	7	3	1	440	49.091	7.93		1.269	1.378	1.781	73.7	93.5	101.6	131.2	1.069	0	10.6149	3
FALSE	High	IsMasterProteinCandidate	Q03612	Transposon Ty1-ER1 Gag-Pol polyprotein OS=Saccharomyces cerevisiae (strain ATCC 204508 / S288c) GN=TY1B-ER1 PE=3 SV=1	0	15.9851	3.53276	3	7	3	1	1755	198.439	8.06		1.269	1.378	1.781	73.7	93.5	101.6	131.2	0.166	0	10.6149	3
FALSE	High	IsMasterProteinCandidate	Q03619	Transposon Ty1-ER2 Gag-Pol polyprotein OS=Saccharomyces cerevisiae (strain ATCC 204508 / S288c) GN=TY1B-ER2 PE=3 SV=1	0	15.9851	3.53276	3	7	3	1	1755	198.446	8.54		1.269	1.378	1.781	73.7	93.5	101.6	131.2	0.164	0	10.6149	3
FALSE	High	IsMasterProteinCandidate	P0CX60	Transposon Ty1-PR2 Gag polyprotein OS=Saccharomyces cerevisiae (strain ATCC 204508 / S288c) GN=TY1A-PR2 PE=2 SV=1	0	15.9851	14.0909	3	7	3	1	440	49.067	7.93		1.269	1.378	1.781	73.7	93.5	101.6	131.2	1.254	0	10.6149	3
FALSE	High	IsMasterProteinCandidate	Q92393	Transposon Ty1-OR Gag-Pol polyprotein OS=Saccharomyces cerevisiae (strain ATCC 204508 / S288c) GN=TY1B-OR PE=3 SV=1	0	15.9851	3.53276	3	7	3	1	1755	198.413	8.53		1.269	1.378	1.781	73.7	93.5	101.6	131.2	0.168	0	10.6149	3
FALSE	High	IsMasterProteinCandidate	Q12414	Transposon Ty1-PL Gag-Pol polyprotein OS=Saccharomyces cerevisiae (strain ATCC 204508 / S288c) GN=TY1B-PL PE=3 SV=1	0	15.9851	3.53276	3	7	3	1	1755	198.453	8.06		1.269	1.378	1.781	73.7	93.5	101.6	131.2	0.166	0	10.6149	3
FALSE	High	IsMasterProteinCandidate	P0CX57	Transposon Ty1-A Gag polyprotein OS=Saccharomyces cerevisiae (strain ATCC 204508 / S288c) GN=TY1A-A PE=2 SV=1	0	15.9851	14.0909	3	7	3	1	440	49.042	7.64		1.269	1.378	1.781	73.7	93.5	101.6	131.2	1.069	0	10.6149	3
FALSE	High	IsMasterProteinCandidate	P0C2J1	Transposon Ty1-PR3 Gag-Pol polyprotein OS=Saccharomyces cerevisiae (strain ATCC 204508 / S288c) GN=TY1B-PR3 PE=1 SV=1	0	15.9851	3.53276	3	7	3	1	1755	198.251	7.93		1.269	1.378	1.781	73.7	93.5	101.6	131.2	0.168	0	10.6149	3
FALSE	High	IsMasterProteinCandidate	O74302	Transposon Ty1-DR4 Gag polyprotein OS=Saccharomyces cerevisiae (strain ATCC 204508 / S288c) GN=TY1A-DR4 PE=2 SV=1	0	15.9851	14.0909	3	7	3	1	440	48.979	7.62		1.269	1.378	1.781	73.7	93.5	101.6	131.2	1.069	0	10.6149	3
FALSE	High	IsMasterProteinCandidate	Q92392	Transposon Ty1-OL Gag polyprotein OS=Saccharomyces cerevisiae (strain ATCC 204508 / S288c) GN=TY1A-OL PE=2 SV=1	0	15.9851	14.0909	3	7	3	1	440	48.975	8.12		1.269	1.378	1.781	73.7	93.5	101.6	131.2	1.069	0	10.6149	3
FALSE	High	IsMasterProteinCandidate	Q12441	Transposon Ty1-DR3 Gag polyprotein OS=Saccharomyces cerevisiae (strain ATCC 204508 / S288c) GN=TY1A-DR3 PE=1 SV=1	0	15.9851	14.0909	3	7	3	1	440	49.156	8.19		1.269	1.378	1.781	73.7	93.5	101.6	131.2	1.154	0	10.6149	3
FALSE	High	IsMasterProtein	P42935	Elongator complex protein 2 OS=Saccharomyces cerevisiae (strain ATCC 204508 / S288c) GN=ELP2 PE=1 SV=1	0	15.9707	9.13706	4	4	4	1	788	89.354	5.57		0.898	1.131	1.021	98.8	88.7	111.7	100.8	0.202	0	11.0348	4
FALSE	High	IsMasterProtein	P38066	GTP cyclohydrolase-2 OS=Saccharomyces cerevisiae (strain ATCC 204508 / S288c) GN=RIB1 PE=1 SV=2	0	15.9488	9.85507	2	3	2	1	345	38.308	6.34		1.027	1.058	0.863	101.3	104	107.2	87.5	0.304	0	8.91389	2
FALSE	High	IsMasterProtein	P53301	Probable glycosidase CRH1 OS=Saccharomyces cerevisiae (strain ATCC 204508 / S288c) GN=CRH1 PE=1 SV=1	0	15.9434	9.07298	3	6	3	1	507	52.726	4.65		1.076	1.105	1.458	86.2	92.7	95.3	125.7	0.492	0	11.4308	3
FALSE	High	IsMasterProtein	P12687	54S ribosomal protein L2, mitochondrial OS=Saccharomyces cerevisiae (strain ATCC 204508 / S288c) GN=MRP7 PE=1 SV=1	0	15.9234	9.43396	3	4	3	1	371	43.2	9.82		1.097	1.735	0.993	82.9	91	143.8	82.3	0.52	0	9.43174	3
FALSE	High	IsMasterProtein	Q03735	RNA-binding protein NAB6 OS=Saccharomyces cerevisiae (strain ATCC 204508 / S288c) GN=NAB6 PE=1 SV=1	0	15.8989	4.58554	4	7	4	1	1134	126.06	7.01		1.057	1.143	1.079	93.5	98.8	106.8	100.9	0.363	0	10.0272	4
FALSE	High	IsMasterProtein	Q03973	High mobility group protein 1 OS=Saccharomyces cerevisiae (strain ATCC 204508 / S288c) GN=HMO1 PE=1 SV=1	0	15.8967	4.87805	1	3	1	1	246	27.527	8.51		1.033	1.168	1.011	95	98.1	110.9	96	0.778	0	9.90543	1
FALSE	High	IsMasterProtein	P32386	ATP-dependent bile acid permease OS=Saccharomyces cerevisiae (strain ATCC 204508 / S288c) GN=YBT1 PE=1 SV=2	0	15.8933	4.27453	6	7	6	1	1661	189.043	8.09		0.899	1.081	1.048	99.3	89.2	107.4	104.1	0.157	0	5.79725	6
FALSE	High	None	P53751	Uncharacterized membrane glycoprotein YNR065C OS=Saccharomyces cerevisiae (strain ATCC 204508 / S288c) GN=YNR065C PE=4 SV=1	0	15.8888	3.76344	4	7	4	1	1116	125.121	5.07		0.832	1.14	0.854	104.6	87	119.2	89.3	0.25	0	14.6778	4
FALSE	High	IsMasterProtein	P32316	Acetyl-CoA hydrolase OS=Saccharomyces cerevisiae (strain ATCC 204508 / S288c) GN=ACH1 PE=1 SV=2	0	15.8644	8.74525	3	7	3	1	526	58.675	6.79		1.063	1.197	0.943	95.2	101.2	113.9	89.7	0.322	0	17.6902	3
FALSE	High	IsMasterProtein	P47054	Nucleoporin NUP192 OS=Saccharomyces cerevisiae (strain ATCC 204508 / S288c) GN=NUP192 PE=1 SV=1	0	15.8175	3.0303	3	4	3	1	1683	191.415	5.35		0.99	1.219	0.914	97	96.1	118.2	88.7	0.103	0	8.66141	3
FALSE	High	IsMasterProtein	Q04212	D-arabinose 1-dehydrogenase OS=Saccharomyces cerevisiae (strain ATCC 204508 / S288c) GN=ARA2 PE=1 SV=1	0	15.8004	7.16418	2	3	2	1	335	38.196	5.57		0.913	1.225	0.994	96.8	88.4	118.6	96.2	0.501	0	9.00618	2
FALSE	High	IsMasterProtein	Q08742	Thiosulfate sulfurtransferase RDL2, mitochondrial OS=Saccharomyces cerevisiae (strain ATCC 204508 / S288c) GN=RDL2 PE=1 SV=1	0	15.7985	18.7919	2	5	2	1	149	16.687	9.64		0.983	1.045	1.319	92	90.4	96.2	121.4	1.31	0	13.5229	2
FALSE	High	IsMasterProtein	P32377	Diphosphomevalonate decarboxylase OS=Saccharomyces cerevisiae (strain ATCC 204508 / S288c) GN=MVD1 PE=1 SV=2	0	15.6952	13.6364	3	6	3	1	396	44.088	5.76		1.024	1.475	1.402	81.6	83.6	120.3	114.5	0.688	0	13.4131	3
FALSE	High	IsMasterProtein	P38858	6-phosphogluconolactonase 3 OS=Saccharomyces cerevisiae (strain ATCC 204508 / S288c) GN=SOL3 PE=1 SV=2	0	15.651	17.2691	3	6	3	1	249	27.767	5.5		0.983	0.939	1.352	93.6	92	87.9	126.5	1.371	0	9.08753	3
FALSE	High	IsMasterProtein	P38174	Methionine aminopeptidase 2 OS=Saccharomyces cerevisiae (strain ATCC 204508 / S288c) GN=MAP2 PE=1 SV=4	0	15.645	12.3515	4	6	4	1	421	47.489	6.24		1.038	1.162	1.008	95.1	98.6	110.5	95.8	0.557	0	13.1263	4
FALSE	High	IsMasterProtein	P89105	RNA polymerase-associated protein CTR9 OS=Saccharomyces cerevisiae (strain ATCC 204508 / S288c) GN=CTR9 PE=1 SV=3	0	15.6027	5.66388	4	6	4	1	1077	124.632	6.3		1.023	1.143	0.925	97.8	100.1	111.8	90.4	0.125	0	10.4935	4
FALSE	High	IsMasterProtein	P32608	Retrograde regulation protein 2 OS=Saccharomyces cerevisiae (strain ATCC 204508 / S288c) GN=RTG2 PE=1 SV=2	0	15.5796	12.415	6	6	6	1	588	65.531	7.99		1.024	1.121	0.993	96.7	99	108.4	96	0.413	0	7.00145	6
FALSE	High	IsMasterProtein	P40482	Protein transport protein SEC24 OS=Saccharomyces cerevisiae (strain ATCC 204508 / S288c) GN=SEC24 PE=1 SV=1	0	15.5785	6.04752	4	8	4	1	926	103.569	6.23		0.972	1.144	0.969	97.9	95.2	112	94.9	0.359	0	13.3845	4
FALSE	High	IsMasterProtein	P50086	Probable 26S proteasome regulatory subunit p28 OS=Saccharomyces cerevisiae (strain ATCC 204508 / S288c) GN=NAS6 PE=1 SV=1	0	15.5637	10.5263	2	4	2	1	228	25.6	6.44		1.037	0.833	1.291	96.1	99.6	80.1	124.1	0.848	0	6.94625	2
FALSE	High	IsMasterProtein	P0CX82	60S ribosomal protein L19-A OS=Saccharomyces cerevisiae (strain ATCC 204508 / S288c) GN=RPL19A PE=1 SV=1	0	15.5033	14.8148	3	15	3	1	189	21.691	11.36		1.112	1.069	0.989	95.9	106.7	102.5	94.9	4.012	0	18.8478	3
FALSE	High	IsMasterProtein	P32783	mRNA cap guanine-N7 methyltransferase OS=Saccharomyces cerevisiae (strain ATCC 204508 / S288c) GN=ABD1 PE=1 SV=1	0	15.4933	11.0092	3	3	3	1	436	50.309	7.99		1.038	1.111	1.186	92.3	95.8	102.5	109.4	0.304	0	11.251	3
FALSE	High	IsMasterProtein	P38254	Probable tubulin--tyrosine ligase PBY1 OS=Saccharomyces cerevisiae (strain ATCC 204508 / S288c) GN=PBY1 PE=1 SV=2	0	15.4933	10.2258	4	4	4	1	753	86.299	4.94		1.043	1.366	1.036	90	93.9	122.9	93.2	0.239	0	12.3872	4
FALSE	High	IsMasterProtein	Q03430	37S ribosomal protein RSM28, mitochondrial OS=Saccharomyces cerevisiae (strain ATCC 204508 / S288c) GN=RSM28 PE=1 SV=2	0	15.4204	11.6343	2	4	2	1	361	41.19	9.96		1.063	1.307	0.929	93.1	98.9	121.6	86.4	0.492	0	14.091	2
FALSE	High	IsMasterProtein	P53733	37S ribosomal protein S19, mitochondrial OS=Saccharomyces cerevisiae (strain ATCC 204508 / S288c) GN=RSM19 PE=1 SV=1	0	15.3965	16.4835	1	2	1	1	91	10.269	10.54		1.091	1.093	0.97	96.3	105.1	105.3	93.4	0.931	0	7.48025	1
FALSE	High	IsMasterProtein	Q02201	Oxysterol-binding protein homolog 6 OS=Saccharomyces cerevisiae (strain ATCC 204508 / S288c) GN=OSH6 PE=1 SV=1	0	15.3539	13.6161	4	5	4	1	448	51.555	8.48		1.115	1.183	1.36	85.9	95.7	101.6	116.8	0.433	0	10.2155	4
FALSE	High	IsMasterProtein	P32447	Histone chaperone ASF1 OS=Saccharomyces cerevisiae (strain ATCC 204508 / S288c) GN=ASF1 PE=1 SV=1	0	15.3323	7.52688	2	5	2	1	279	31.584	3.99		0.917	0.974	0.932	104.6	96	101.9	97.5	0.638	0	16.3794	2
FALSE	High	IsMasterProtein	Q04119	Endopolyphosphatase OS=Saccharomyces cerevisiae (strain ATCC 204508 / S288c) GN=PPN1 PE=1 SV=1	0	15.3231	10.089	4	5	4	1	674	78.295	6.87		0.951	1.203	0.878	99.2	94.4	119.4	87.1	0.274	0	13.3375	4
FALSE	High	IsMasterProtein	P21734	Ubiquitin-conjugating enzyme E2 1 OS=Saccharomyces cerevisiae (strain ATCC 204508 / S288c) GN=UBC1 PE=1 SV=1	0	15.283	20	2	8	2	1	215	24.163	5.24		1.109	0.969	0.954	99.2	110	96.2	94.6	1.276	0	6.87547	2
FALSE	High	IsMasterProtein	P38081	Uncharacterized glycosyl hydrolase YBR056W OS=Saccharomyces cerevisiae (strain ATCC 204508 / S288c) GN=YBR056W PE=1 SV=1	0	15.2562	5.18962	2	5	2	1	501	57.786	6.46		1.09	1.097	1.234	90.5	98.6	99.2	111.7	0.322	0	16.3656	2
FALSE	High	IsMasterProtein	Q05933	Actin-related protein 2/3 complex subunit 3 OS=Saccharomyces cerevisiae (strain ATCC 204508 / S288c) GN=ARC18 PE=1 SV=1	0	15.221	16.2921	2	5	2	1	178	20.565	7.97		1.072	1.232	0.941	94.2	101	116.1	88.7	1.31	0	8.55908	2
FALSE	High	IsMasterProtein	P38181	Nucleoporin NUP170 OS=Saccharomyces cerevisiae (strain ATCC 204508 / S288c) GN=NUP170 PE=1 SV=1	0	15.1979	4.66045	5	6	5	1	1502	169.369	6.13		0.941	1.149	1.015	97.4	91.7	112	98.9	0.174	0	5.02355	5
FALSE	High	IsMasterProtein	Q02908	Elongator complex protein 3 OS=Saccharomyces cerevisiae (strain ATCC 204508 / S288c) GN=ELP3 PE=1 SV=1	0	15.1861	12.0287	6	6	6	1	557	63.617	9		1.002	1.129	1.023	96.3	96.5	108.7	98.5	0.52	0	11.0317	6
FALSE	High	IsMasterProtein	P36057	Signal recognition particle receptor subunit beta OS=Saccharomyces cerevisiae (strain ATCC 204508 / S288c) GN=SRP102 PE=1 SV=1	0	15.1803	15.5738	2	4	2	1	244	26.957	7.8		1.031	1.056	0.988	98.2	101.2	103.6	97	1.154	0	6.83084	2
FALSE	High	IsMasterProtein	P36161	Nucleoporin NUP133 OS=Saccharomyces cerevisiae (strain ATCC 204508 / S288c) GN=NUP133 PE=1 SV=1	0	15.1766	5.61798	5	5	5	1	1157	133.237	5.12		0.931	1.113	0.968	99.7	92.8	111	96.5	0.173	0	8.23782	5
FALSE	High	IsMasterProtein	P53221	60S ribosomal protein L26-B OS=Saccharomyces cerevisiae (strain ATCC 204508 / S288c) GN=RPL26B PE=1 SV=2	0	15.1752	8.66142	2	9	2	1	127	14.226	10.46		0.946	0.927	0.927	105.3	99.6	97.6	97.6	3.217	0	17.8082	2
FALSE	High	IsMasterProtein	P30657	Proteasome subunit beta type-7 OS=Saccharomyces cerevisiae (strain ATCC 204508 / S288c) GN=PRE4 PE=1 SV=1	0	15.1684	7.5188	1	3	1	1	266	29.425	5.99		0.937	1.203	1	96.6	90.5	116.2	96.6	0.468	0	14.4504	1
FALSE	High	IsMasterProtein	P43585	Vacuolar transporter chaperone 2 OS=Saccharomyces cerevisiae (strain ATCC 204508 / S288c) GN=VTC2 PE=1 SV=1	0	15.1501	7.36715	4	6	3	1	828	95.382	6.76		1.03	1.186	1.146	91.7	94.5	108.8	105.1	0.182	1	13.8825	4
FALSE	High	IsMasterProtein	P49957	tRNA (carboxymethyluridine(34)-5-O)-methyltransferase OS=Saccharomyces cerevisiae (strain ATCC 204508 / S288c) GN=TRM9 PE=1 SV=1	0	15.1418	8.60215	2	4	2	1	279	32.418	8.35	Acetyl [N-Term]	0.993	1.201	1.057	94.1	93.4	113	99.4	0.413	0	15.8333	2
FALSE	High	IsMasterProtein	P37838	Nucleolar protein 4 OS=Saccharomyces cerevisiae (strain ATCC 204508 / S288c) GN=NOP4 PE=1 SV=1	0	15.1376	6.56934	4	4	4	1	685	77.777	9.06	Acetyl [N-Term]	1.063	1.292	1.02	91.4	97.2	118.1	93.3	0.252	0	9.95618	4
FALSE	High	IsMasterProtein	Q12118	Small glutamine-rich tetratricopeptide repeat-containing protein 2 OS=Saccharomyces cerevisiae (strain ATCC 204508 / S288c) GN=SGT2 PE=1 SV=1	0	15.1298	11.8497	4	6	4	1	346	37.195	4.79		1.038	0.977	1.052	98.3	102.1	96.1	103.5	0.52	0	12.5752	4
FALSE	High	IsMasterProtein	P11914	Mitochondrial-processing peptidase subunit alpha OS=Saccharomyces cerevisiae (strain ATCC 204508 / S288c) GN=MAS2 PE=1 SV=1	0	15.1003	7.05394	2	3	2	1	482	53.304	6.34		1	1.036	0.92	101.1	101.1	104.8	93	0.318	0	11.0502	2
FALSE	High	IsMasterProtein	P40471	NADPH-dependent 1-acyldihydroxyacetone phosphate reductase OS=Saccharomyces cerevisiae (strain ATCC 204508 / S288c) GN=AYR1 PE=1 SV=1	0	15.0854	14.8148	2	5	2	1	297	32.793	9.16		1.049	1.658	1.189	81.7	85.7	135.5	97.1	0.585	0	7.58089	2
FALSE	High	IsMasterProtein	P12688	Serine/threonine-protein kinase YPK1 OS=Saccharomyces cerevisiae (strain ATCC 204508 / S288c) GN=YPK1 PE=1 SV=2	0	15.0601	8.97059	3	3	3	1	680	76.432	6.51		0.993	1.325	0.994	92.8	92.1	122.9	92.2	0.212	0	8.45794	3
FALSE	High	IsMasterProtein	P25369	LAS seventeen-binding protein 5 OS=Saccharomyces cerevisiae (strain ATCC 204508 / S288c) GN=LSB5 PE=1 SV=3	0	15.0273	8.47458	2	6	2	1	354	39.848	5.53		0.92	1.089	1.05	98.5	90.7	107.3	103.5	1.054	0	11.3015	2
FALSE	High	IsMasterProtein	P38427	Trehalose synthase complex regulatory subunit TSL1 OS=Saccharomyces cerevisiae (strain ATCC 204508 / S288c) GN=TSL1 PE=1 SV=1	0	14.9859	4.00729	3	7	2	1	1098	122.941	6.64		1.083	1.065	0.997	96.5	104.5	102.8	96.2	0.264	0	10.6636	3
FALSE	High	IsMasterProtein	P35180	Mitochondrial import receptor subunit TOM20 OS=Saccharomyces cerevisiae (strain ATCC 204508 / S288c) GN=TOM20 PE=1 SV=1	0	14.9802	9.28962	1	6	1	1	183	20.305	5.71		1.001	1.027	0.866	102.7	102.8	105.5	89	0.701	0	12.3675	1
FALSE	High	IsMasterProtein	P05759	Ubiquitin-40S ribosomal protein S31 OS=Saccharomyces cerevisiae (strain ATCC 204508 / S288c) GN=RPS31 PE=1 SV=3	0	14.9467	20.3947	3	17	1	1	152	17.205	9.86		0.801	0.659	1.338	105.3	84.4	69.4	140.9	2.162	2	15.3537	3
FALSE	High	IsMasterProtein	P42943	T-complex protein 1 subunit eta OS=Saccharomyces cerevisiae (strain ATCC 204508 / S288c) GN=CCT7 PE=1 SV=1	0	14.9405	6.72727	3	6	3	1	550	59.698	5.55	Acetyl [N-Term]	1.001	0.979	0.917	102.7	102.7	100.5	94.1	0.377	0	15.8412	3
FALSE	High	IsMasterProtein	P31383	Protein phosphatase PP2A regulatory subunit A OS=Saccharomyces cerevisiae (strain ATCC 204508 / S288c) GN=TPD3 PE=1 SV=3	0	14.9316	7.87402	4	6	4	1	635	70.863	4.72		1.109	1.151	1.122	91.3	101.3	105	102.5	0.389	0	17.6551	4
FALSE	High	IsMasterProtein	P25567	RNA-binding protein SRO9 OS=Saccharomyces cerevisiae (strain ATCC 204508 / S288c) GN=SRO9 PE=1 SV=2	0	14.9289	4.14747	1	4	1	1	434	48.031	8.9		1.034	1.059	1.136	94.6	97.8	100.2	107.5	0.334	0	9.13557	1
FALSE	High	IsMasterProtein	P53889	Uncharacterized mitochondrial hydrolase FMP41 OS=Saccharomyces cerevisiae (strain ATCC 204508 / S288c) GN=FMP41 PE=1 SV=1	0	14.9161	8.49421	1	3	1	1	259	28.774	8.62		1.107	1.158	1.053	92.6	102.6	107.2	97.6	0.311	0	14.5675	1
FALSE	High	IsMasterProtein	Q08985	Homocysteine S-methyltransferase 2 OS=Saccharomyces cerevisiae (strain ATCC 204508 / S288c) GN=SAM4 PE=1 SV=1	0	14.8817	19.0769	4	5	4	1	325	36.645	5.25		1.199	1.06	1.674	81.1	97.2	86	135.7	0.668	0	9.79995	4
FALSE	High	IsMasterProtein	P48415	COPII coat assembly protein SEC16 OS=Saccharomyces cerevisiae (strain ATCC 204508 / S288c) GN=SEC16 PE=1 SV=2	0	14.8773	3.14351	4	5	4	1	2195	241.548	5.38		1.011	1.284	1.161	89.8	90.7	115.3	104.2	0.116	0	11.4114	4
FALSE	High	IsMasterProtein	Q05567	Sphingosine-1-phosphate lyase OS=Saccharomyces cerevisiae (strain ATCC 204508 / S288c) GN=DPL1 PE=1 SV=1	0	14.8754	8.14941	4	7	4	1	589	65.523	8.03		1.038	1.116	1.01	96.1	99.7	107.2	97	0.365	0	10.6667	4
FALSE	High	IsMasterProtein	P47164	Cystathionine gamma-synthase OS=Saccharomyces cerevisiae (strain ATCC 204508 / S288c) GN=STR2 PE=1 SV=1	0	14.8745	10.1721	5	5	5	1	639	72.304	6.04		1.03	1.257	1.085	91.5	94.2	115	99.3	0.433	0	8.10169	5
FALSE	High	IsMasterProtein	P00445	Superoxide dismutase [Cu-Zn] OS=Saccharomyces cerevisiae (strain ATCC 204508 / S288c) GN=SOD1 PE=1 SV=2	0	14.8715	22.7273	2	11	2	1	154	15.845	6		0.94	1.251	0.913	97.5	91.6	121.9	89	1.31	0	24.6988	2
FALSE	High	IsMasterProtein	Q08965	Ribosome biogenesis protein BMS1 OS=Saccharomyces cerevisiae (strain ATCC 204508 / S288c) GN=BMS1 PE=1 SV=1	0	14.8359	4.22654	4	6	4	1	1183	135.487	6.81		1.007	1.355	1.106	89.5	90.1	121.3	99.1	0.215	0	10.1913	4
FALSE	High	IsMasterProtein	Q03529	Ceramide very long chain fatty acid hydroxylase SCS7 OS=Saccharomyces cerevisiae (strain ATCC 204508 / S288c) GN=SCS7 PE=1 SV=1	0	14.8311	14.3229	3	6	3	1	384	44.852	6.55		1.021	1.253	0.956	94.6	96.5	118.5	90.4	0.551	0	11.0449	3
FALSE	High	IsMasterProtein	P40518	Actin-related protein 2/3 complex subunit 5 OS=Saccharomyces cerevisiae (strain ATCC 204508 / S288c) GN=ARC15 PE=1 SV=1	0	14.8143	32.4675	2	10	2	1	154	17.124	5.31		1.072	1.197	0.926	95.4	102.2	114.1	88.3	2.162	0	20.2829	2
FALSE	High	IsMasterProtein	P31374	Serine/threonine-protein kinase PSK1 OS=Saccharomyces cerevisiae (strain ATCC 204508 / S288c) GN=PSK1 PE=1 SV=2	0	14.7943	5.82596	6	6	6	1	1356	152.237	5.72		0.992	1.269	1.11	91.5	90.8	116.1	101.6	0.176	0	10.9096	6
FALSE	High	IsMasterProtein	P32481	Eukaryotic translation initiation factor 2 subunit gamma OS=Saccharomyces cerevisiae (strain ATCC 204508 / S288c) GN=GCD11 PE=1 SV=1	0	14.7683	3.60531	2	4	2	1	527	57.829	6.8		1.009	0.884	0.816	107.8	108.8	95.4	88	0.425	0	15.1881	2
FALSE	High	IsMasterProtein	P47031	Mitochondrial outer membrane protein IML2 OS=Saccharomyces cerevisiae (strain ATCC 204508 / S288c) GN=IML2 PE=1 SV=1	0	14.7627	7.52394	3	4	3	1	731	82.483	6.64		0.937	1.035	1.032	99.9	93.6	103.4	103.1	0.252	0	5.673	3
FALSE	High	IsMasterProtein	P38825	Protein TOM71 OS=Saccharomyces cerevisiae (strain ATCC 204508 / S288c) GN=TOM71 PE=1 SV=1	0	14.7529	4.53834	2	3	2	1	639	71.812	6.14		1.032	1.043	0.93	99.9	103.1	104.2	92.9	0.194	0	11.465	2
FALSE	High	IsMasterProtein	P33412	Ethanolamine-phosphate cytidylyltransferase OS=Saccharomyces cerevisiae (strain ATCC 204508 / S288c) GN=ECT1 PE=1 SV=1	0	14.7428	20.4334	4	4	4	1	323	36.839	6.47		0.825	1.073	1.052	101.3	83.5	108.7	106.6	0.668	0	9.47724	4
FALSE	High	IsMasterProtein	P15873	Proliferating cell nuclear antigen OS=Saccharomyces cerevisiae (strain ATCC 204508 / S288c) GN=POL30 PE=1 SV=1	0	14.7032	10.0775	2	6	2	1	258	28.898	4.59		1.057	0.83	1.031	102.1	107.9	84.7	105.2	0.719	0	12.9372	2
FALSE	High	IsMasterProtein	Q01519	Cytochrome c oxidase subunit 6B OS=Saccharomyces cerevisiae (strain ATCC 204508 / S288c) GN=COX12 PE=1 SV=2	0	14.6499	15.6627	1	3	1	1	83	9.781	5.39		0.798	0.616	0.709	128.1	102.2	78.9	90.8	2.162	0	11.2802	1
FALSE	High	IsMasterProtein	P36047	Protein phosphatase 1 regulatory subunit SDS22 OS=Saccharomyces cerevisiae (strain ATCC 204508 / S288c) GN=SDS22 PE=1 SV=1	0	14.6414	10.6509	2	4	2	1	338	38.864	5.52		1.07	0.942	1.093	97.5	104.2	91.8	106.5	0.585	0	11.1769	2
FALSE	High	IsMasterProtein	P11745	Ran GTPase-activating protein 1 OS=Saccharomyces cerevisiae (strain ATCC 204508 / S288c) GN=RNA1 PE=1 SV=2	0	14.6278	9.58231	2	4	2	1	407	45.787	4.61		1.107	1.028	1.045	95.7	106	98.4	100	0.346	0	8.95209	2
FALSE	High	IsMasterProtein	P38779	Proteasome-interacting protein CIC1 OS=Saccharomyces cerevisiae (strain ATCC 204508 / S288c) GN=CIC1 PE=1 SV=1	0	14.589	5.05319	1	5	1	1	376	42.504	8.78		1.124	1.172	1.087	91.3	102.6	106.9	99.2	0.492	0	9.95848	1
FALSE	High	IsMasterProtein	P46992	Cell wall protein YJL171C OS=Saccharomyces cerevisiae (strain ATCC 204508 / S288c) GN=YJL171C PE=1 SV=2	0	14.5834	9.09091	3	7	3	1	396	42.93	5.06		0.967	1.059	1.129	96.3	93.1	102	108.7	1.254	0	9.13777	3
FALSE	High	IsMasterProtein	P20107	Zinc/cadmium resistance protein OS=Saccharomyces cerevisiae (strain ATCC 204508 / S288c) GN=ZRC1 PE=1 SV=2	0	14.544	13.8009	4	5	4	1	442	48.315	6.35		0.978	0.933	0.778	108.4	106	101.1	84.4	1.424	0	15.4541	4
FALSE	High	IsMasterProtein	P32843	Mitochondrial escape protein 2 OS=Saccharomyces cerevisiae (strain ATCC 204508 / S288c) GN=YME2 PE=1 SV=1	0	14.5311	8.47059	5	6	5	1	850	96.628	8.92		0.902	0.926	0.676	114.2	102.9	105.7	77.2	0.274	0	9.11046	5
FALSE	High	IsMasterProtein	Q06053	tRNA-dihydrouridine(47) synthase [NAD(P)(+)] OS=Saccharomyces cerevisiae (strain ATCC 204508 / S288c) GN=DUS3 PE=1 SV=2	0	14.4786	7.18563	3	4	3	1	668	76.547	7.42		1.149	0.827	1.325	93	106.8	76.9	123.2	0.227	0	6.00616	3
FALSE	High	IsMasterProtein	Q02555	Ribonuclease 3 OS=Saccharomyces cerevisiae (strain ATCC 204508 / S288c) GN=RNT1 PE=1 SV=1	0	14.4773	8.70488	3	3	3	1	471	54.037	8.59		0.919	1.235	0.976	96.9	89	119.6	94.6	0.233	0	9.46008	3
FALSE	High	IsMasterProtein	Q03219	Uncharacterized protein YMR178W OS=Saccharomyces cerevisiae (strain ATCC 204508 / S288c) GN=YMR178W PE=1 SV=1	0	14.4647	20.438	3	3	3	1	274	31.125	6.05		0.917	1.262	0.908	97.9	89.8	123.5	88.9	0.413	0	10.8499	3
FALSE	High	IsMasterProtein	P00899	Anthranilate synthase component 1 OS=Saccharomyces cerevisiae (strain ATCC 204508 / S288c) GN=TRP2 PE=1 SV=4	0	14.3698	13.6095	4	7	4	1	507	56.732	5.86		0.999	1.289	0.992	93.5	93.4	120.4	92.7	0.682	0	7.26629	4
FALSE	High	IsMasterProtein	Q04120	Peroxiredoxin TSA2 OS=Saccharomyces cerevisiae (strain ATCC 204508 / S288c) GN=TSA2 PE=1 SV=3	0	14.3458	18.3673	2	8	2	1	196	21.601	7.28		1.315	1.527	1.839	70.4	92.6	107.5	129.5	1.154	0	14.596	2
FALSE	High	IsMasterProtein	P38256	Uncharacterized protein YBR096W OS=Saccharomyces cerevisiae (strain ATCC 204508 / S288c) GN=YBR096W PE=1 SV=1	0	14.3339	13.4783	3	5	3	1	230	27.075	8.44		1.1	1.044	0.914	98.6	108.4	102.9	90.1	0.968	0	13.2786	3
FALSE	High	IsMasterProtein	P39007	Dolichyl-diphosphooligosaccharide--protein glycosyltransferase subunit STT3 OS=Saccharomyces cerevisiae (strain ATCC 204508 / S288c) GN=STT3 PE=1 SV=2	0	14.3229	4.87465	3	7	3	1	718	81.476	8		1.037	1.32	0.999	91.8	95.2	121.2	91.7	0.315	0	12.3059	3
FALSE	High	IsMasterProtein	P09880	tRNA ligase OS=Saccharomyces cerevisiae (strain ATCC 204508 / S288c) GN=TRL1 PE=1 SV=1	0	14.2784	5.56227	3	4	3	1	827	95.277	7.83		1.109	1.27	0.927	92.9	103	118	86.1	0.16	0	12.4784	3
FALSE	High	IsMasterProtein	P35723	Endoplasmic reticulum transmembrane protein 1 OS=Saccharomyces cerevisiae (strain ATCC 204508 / S288c) GN=YET1 PE=1 SV=2	0	14.2698	23.301	3	4	3	1	206	23.445	9.77		1.018	0.909	0.904	104.4	106.3	94.9	94.4	1.31	0	10.4665	3
FALSE	High	IsMasterProtein	P40318	ERAD-associated E3 ubiquitin-protein ligase DOA10 OS=Saccharomyces cerevisiae (strain ATCC 204508 / S288c) GN=SSM4 PE=1 SV=1	0	14.2553	2.04701	2	4	2	1	1319	151.357	6.28		0.825	0.983	0.923	107.2	88.4	105.4	99	0.134	0	8.41807	2
FALSE	High	IsMasterProtein	P32335	Protein MSS51, mitochondrial OS=Saccharomyces cerevisiae (strain ATCC 204508 / S288c) GN=MSS51 PE=1 SV=2	0	14.1714	8.94495	3	5	3	1	436	50.848	8.73		1.052	1.349	1.078	89.3	93.9	120.5	96.3	0.359	0	9.72767	3
FALSE	High	IsMasterProtein	P39936	Eukaryotic initiation factor 4F subunit p130 OS=Saccharomyces cerevisiae (strain ATCC 204508 / S288c) GN=TIF4632 PE=1 SV=1	0	14.1702	6.56455	3	7	2	1	914	103.835	7.64		1.121	1.195	0.974	93.2	104.5	111.5	90.8	0.253	0	11.5455	3
FALSE	High	IsMasterProtein	P19658	Exocyst complex component EXO70 OS=Saccharomyces cerevisiae (strain ATCC 204508 / S288c) GN=EXO70 PE=1 SV=1	0	14.1326	2.4077	1	2	1	1	623	71.249	7.49		1.039	1.114	0.878	99.2	103.1	110.6	87.1	0.136	0	9.30887	1
FALSE	High	IsMasterProtein	P39012	GPI transamidase component GAA1 OS=Saccharomyces cerevisiae (strain ATCC 204508 / S288c) GN=GAA1 PE=1 SV=1	0	14.0946	3.4202	1	2	1	1	614	69.177	6.25		0.95	1.331	1	93.4	88.7	124.4	93.4	0.186	0	8.79639	1
FALSE	High	IsMasterProteinCandidate	Q3E792	40S ribosomal protein S25-A OS=Saccharomyces cerevisiae (strain ATCC 204508 / S288c) GN=RPS25A PE=1 SV=1	0	14.0909	19.4444	2	10	2	1	108	12.032	10.32		0.937	1.275	0.98	95.4	89.4	121.7	93.5	2.728	0	29.6451	2
FALSE	High	IsMasterProtein	P0C0T4	40S ribosomal protein S25-B OS=Saccharomyces cerevisiae (strain ATCC 204508 / S288c) GN=RPS25B PE=1 SV=1	0	14.0909	19.4444	2	10	2	1	108	12.002	10.32		0.937	1.275	0.98	95.4	89.4	121.7	93.5	2.728	0	29.6451	2
FALSE	High	IsMasterProtein	P38694	Putative aldehyde dehydrogenase-like protein YHR039C OS=Saccharomyces cerevisiae (strain ATCC 204508 / S288c) GN=MSC7 PE=1 SV=1	0	14.0397	6.52174	3	7	3	1	644	71.275	7.69		1.006	1.084	0.994	97.9	98.5	106.2	97.4	0.365	0	11.8707	3
FALSE	High	IsMasterProtein	Q12447	Polyamine N-acetyltransferase 1 OS=Saccharomyces cerevisiae (strain ATCC 204508 / S288c) GN=PAA1 PE=1 SV=1	0	14.0288	13.6126	2	5	2	1	191	21.934	5.82		0.956	0.984	1.07	99.8	95.4	98.1	106.8	1.424	0	6.99907	2
FALSE	High	IsMasterProtein	P05375	Phosphatidyl-N-methylethanolamine N-methyltransferase OS=Saccharomyces cerevisiae (strain ATCC 204508 / S288c) GN=OPI3 PE=1 SV=1	0	14.0171	13.5922	2	4	2	1	206	23.135	8.98		1.065	1.154	1.055	93.6	99.7	108	98.8	1.31	0	8.91312	2
FALSE	High	IsMasterProtein	P38782	Mediator of RNA polymerase II transcription subunit 6 OS=Saccharomyces cerevisiae (strain ATCC 204508 / S288c) GN=MED6 PE=1 SV=1	0	14.0089	9.49153	2	5	2	1	295	32.798	5.33	Acetyl [N-Term]	0.998	1.198	0.941	96.7	96.5	115.8	91	0.719	0	14.0023	2
FALSE	High	IsMasterProtein	P36151	Uncharacterized protein YKR070W OS=Saccharomyces cerevisiae (strain ATCC 204508 / S288c) GN=YKR070W PE=1 SV=1	0	13.9737	12.7841	3	3	3	1	352	39.381	8.7		0.899	1.21	1.039	96.4	86.7	116.7	100.2	0.438	0	12.2127	3
FALSE	High	IsMasterProtein	Q05584	Hydroxyacylglutathione hydrolase, cytoplasmic isozyme OS=Saccharomyces cerevisiae (strain ATCC 204508 / S288c) GN=GLO2 PE=1 SV=1	0	13.9641	10.5839	2	5	2	1	274	31.307	6.19		1.017	1.104	1.109	94.6	96.2	104.4	104.9	0.668	0	7.10417	2
FALSE	High	None	P0CG63	Polyubiquitin OS=Saccharomyces cerevisiae (strain ATCC 204508 / S288c) GN=UBI4 PE=1 SV=1	0	13.9192	32.8084	2	16	0	2	381	42.8	7.58		0.834	0.665	1.41	102.3	85.3	68.1	144.3	0.389	0	15.3537	2
FALSE	High	IsMasterProtein	P08679	Citrate synthase, peroxisomal OS=Saccharomyces cerevisiae (strain ATCC 204508 / S288c) GN=CIT2 PE=1 SV=1	0	13.9048	9.78261	3	4	3	1	460	51.381	6.38		1.032	1.176	1.066	93.6	96.6	110.1	99.8	0.407	0	10.169	3
FALSE	High	IsMasterProtein	Q12512	Protein ZPS1 OS=Saccharomyces cerevisiae (strain ATCC 204508 / S288c) GN=ZPS1 PE=3 SV=1	0	13.8896	8.83534	2	4	2	1	249	27.549	5.02		1.051	1.189	1.48	84.8	89.1	100.7	125.4	1.31	0	12.765	2
FALSE	High	IsMasterProtein	P53844	Phosphatidylinositol transfer protein PDR17 OS=Saccharomyces cerevisiae (strain ATCC 204508 / S288c) GN=PDR17 PE=1 SV=1	0	13.886	14.2857	3	4	3	1	350	40.652	7.2		1.006	1.036	0.929	100.7	101.3	104.3	93.6	0.425	0	9.13107	3
FALSE	High	IsMasterProtein	P39101	Protein CAJ1 OS=Saccharomyces cerevisiae (strain ATCC 204508 / S288c) GN=CAJ1 PE=1 SV=1	0	13.8747	9.46292	3	6	3	1	391	44.827	5.8		1.003	1.132	0.913	98.8	99.1	111.8	90.2	0.557	0	14.4556	3
FALSE	High	IsMasterProtein	P40051	Intermediate cleaving peptidase 55 OS=Saccharomyces cerevisiae (strain ATCC 204508 / S288c) GN=ICP55 PE=1 SV=1	0	13.8606	11.3503	3	4	3	1	511	57.953	6.55		1.015	1.3	1.063	91.4	92.8	118.8	97.1	0.346	0	10.6615	3
FALSE	High	IsMasterProtein	P31787	Acyl-CoA-binding protein OS=Saccharomyces cerevisiae (strain ATCC 204508 / S288c) GN=ACB1 PE=1 SV=3	0	13.8589	11.4943	1	3	1	1	87	10.055	4.92		1.235	0.753	3.325	63.4	78.3	47.7	210.7	1.683	0	9.40955	1
FALSE	High	IsMasterProtein	P53292	37S ribosomal protein S35, mitochondrial OS=Saccharomyces cerevisiae (strain ATCC 204508 / S288c) GN=MRPS35 PE=1 SV=1	0	13.7887	14.2029	4	6	4	1	345	39.551	9.88		0.989	1.202	0.917	97.4	96.3	117.1	89.3	0.738	0	16.2517	4
FALSE	High	IsMasterProtein	P23369	54S ribosomal protein L25, mitochondrial OS=Saccharomyces cerevisiae (strain ATCC 204508 / S288c) GN=MRPL25 PE=1 SV=2	0	13.7548	20.3822	3	5	3	1	157	18.575	10.04		1.025	1.021	0.94	100.4	102.8	102.5	94.3	1.848	0	13.8709	3
FALSE	High	IsMasterProteinCandidate	P33442	40S ribosomal protein S1-A OS=Saccharomyces cerevisiae (strain ATCC 204508 / S288c) GN=RPS1A PE=1 SV=2	0	13.7472	14.1176	3	7	3	1	255	28.726	9.99		0.626	0.724	0.623	134.6	84.3	97.4	83.8	0.624	0	16.1386	3
FALSE	High	IsMasterProtein	P23248	40S ribosomal protein S1-B OS=Saccharomyces cerevisiae (strain ATCC 204508 / S288c) GN=RPS1B PE=1 SV=3	0	13.7472	14.1176	3	7	3	1	255	28.795	10.02		0.626	0.724	0.623	134.6	84.3	97.4	83.8	0.624	0	16.1386	3
FALSE	High	IsMasterProtein	P32179	3'(2'),5'-bisphosphate nucleotidase OS=Saccharomyces cerevisiae (strain ATCC 204508 / S288c) GN=MET22 PE=1 SV=1	0	13.7351	8.12325	2	7	2	1	357	39.125	6.2		1.147	0.848	1.423	90.5	103.9	76.8	128.8	0.65	0	14.0416	2
FALSE	High	IsMasterProtein	P32769	Elongation factor 1 alpha-like protein OS=Saccharomyces cerevisiae (strain ATCC 204508 / S288c) GN=HBS1 PE=1 SV=2	0	13.7291	6.38298	2	5	2	1	611	68.687	5.36		0.973	1.291	0.998	93.9	91.3	121.2	93.6	0.225	0	11.3366	2
FALSE	High	IsMasterProtein	P38753	Class E vacuolar protein-sorting machinery protein HSE1 OS=Saccharomyces cerevisiae (strain ATCC 204508 / S288c) GN=HSE1 PE=1 SV=1	0	13.7117	6.85841	2	4	2	1	452	51.129	6.42		1.004	1.296	1.003	93	93.3	120.5	93.2	0.292	0	12.4273	2
FALSE	High	IsMasterProtein	Q08959	Phosphatidylglycerol phospholipase C OS=Saccharomyces cerevisiae (strain ATCC 204508 / S288c) GN=PGC1 PE=1 SV=1	0	13.6221	12.7726	3	3	3	1	321	37.046	8.66		1.002	1.025	0.936	100.9	101.2	103.4	94.4	0.389	0	10.0853	3
FALSE	High	IsMasterProtein	P53228	Transaldolase NQM1 OS=Saccharomyces cerevisiae (strain ATCC 204508 / S288c) GN=NQM1 PE=1 SV=1	0	13.5976	13.2132	3	4	3	1	333	37.23	6.38		1.023	1.108	1.088	94.8	97	105	103.1	0.468	0	12.5796	3
FALSE	High	IsMasterProtein	P0C0W9	60S ribosomal protein L11-A OS=Saccharomyces cerevisiae (strain ATCC 204508 / S288c) GN=RPL11A PE=1 SV=2	0	13.595	13.7931	3	8	3	1	174	19.707	9.92		0.853	0.859	0.761	115.2	98.2	98.9	87.7	2.162	0	18.7545	3
FALSE	High	IsMasterProteinCandidate	Q3E757	60S ribosomal protein L11-B OS=Saccharomyces cerevisiae (strain ATCC 204508 / S288c) GN=RPL11B PE=1 SV=3	0	13.595	13.7931	3	8	3	1	174	19.737	9.92		0.853	0.859	0.761	115.2	98.2	98.9	87.7	2.162	0	18.7545	3
FALSE	High	IsMasterProtein	P36528	54S ribosomal protein L17, mitochondrial OS=Saccharomyces cerevisiae (strain ATCC 204508 / S288c) GN=MRPL17 PE=1 SV=2	0	13.5921	8.54093	1	3	1	1	281	32.193	9.06		0.898	1.097	0.818	104.9	94.2	115.1	85.8	0.369	0	8.89524	1
FALSE	High	IsMasterProtein	Q06506	Ribosomal RNA-processing protein 9 OS=Saccharomyces cerevisiae (strain ATCC 204508 / S288c) GN=RRP9 PE=1 SV=1	0	13.5866	5.93368	2	3	2	1	573	65.014	5.74		0.985	1.084	0.777	104	102.4	112.8	80.8	0.218	0	9.01649	2
FALSE	High	IsMasterProtein	P38998	Saccharopine dehydrogenase [NAD(+), L-lysine-forming] OS=Saccharomyces cerevisiae (strain ATCC 204508 / S288c) GN=LYS1 PE=1 SV=3	0	13.5847	9.11528	2	3	2	1	373	41.439	9.1		0.968	1.095	0.918	100.5	97.3	110	92.3	0.245	0	11.6783	2
FALSE	High	IsMasterProtein	P48606	Tubulin-specific chaperone A OS=Saccharomyces cerevisiae (strain ATCC 204508 / S288c) GN=RBL2 PE=1 SV=1	0	13.5746	23.5849	3	7	3	1	106	12.371	5.1		1.072	1.037	1.545	86	92.1	89.1	132.8	2.594	0	13.3307	3
FALSE	High	IsMasterProtein	P18961	Serine/threonine-protein kinase YPK2/YKR2 OS=Saccharomyces cerevisiae (strain ATCC 204508 / S288c) GN=YPK2 PE=1 SV=1	0	13.5741	6.49926	2	3	2	1	677	76.616	7.65		1.014	1.165	0.939	97.1	98.5	113.2	91.2	0.194	0	10.1205	2
FALSE	High	IsMasterProtein	P32349	DNA-directed RNA polymerase III subunit RPC3 OS=Saccharomyces cerevisiae (strain ATCC 204508 / S288c) GN=RPC82 PE=1 SV=2	0	13.5459	5.35168	2	4	2	1	654	73.971	6.67	Acetyl [N-Term]	0.981	1.316	1.048	92.1	90.3	121.1	96.5	0.189	0	13.7694	2
FALSE	High	IsMasterProtein	Q00776	AP-1 complex subunit mu-1-I OS=Saccharomyces cerevisiae (strain ATCC 204508 / S288c) GN=APM1 PE=1 SV=2	0	13.5132	2.52632	1	3	1	1	475	53.84	8.6		1.04	1.362	1.168	87.5	91	119.2	102.2	0.269	0	9.3493	1
FALSE	High	IsMasterProtein	Q06338	Protein BCP1 OS=Saccharomyces cerevisiae (strain ATCC 204508 / S288c) GN=BCP1 PE=1 SV=1	0	13.5033	10.9541	2	3	2	1	283	32.641	4.83		1.115	1.062	0.949	96.9	108.1	102.9	92	0.54	0	9.79965	2
FALSE	High	IsMasterProtein	P53305	Mitochondrial 37S ribosomal protein S27 OS=Saccharomyces cerevisiae (strain ATCC 204508 / S288c) GN=RSM27 PE=1 SV=1	0	13.4574	14.5455	1	2	1	1	110	12.385	10.21		1.166	1.341	0.884	91.1	106.2	122.1	80.5	1.154	0	8.26363	1
FALSE	High	IsMasterProtein	P38883	Pre-rRNA-processing protein RIX1 OS=Saccharomyces cerevisiae (strain ATCC 204508 / S288c) GN=RIX1 PE=1 SV=2	0	13.4344	5.63565	3	6	3	1	763	86.685	5.62		1.02	1.228	0.893	96.6	98.5	118.6	86.3	0.284	0	4.16898	3
FALSE	High	IsMasterProtein	P07280	40S ribosomal protein S19-A OS=Saccharomyces cerevisiae (strain ATCC 204508 / S288c) GN=RPS19A PE=1 SV=2	0	13.4152	23.6111	3	14	3	1	144	15.907	9.61		0.915	0.842	0.782	113.1	103.4	95.2	88.4	1.894	0	14.8921	3
FALSE	High	IsMasterProteinCandidate	P07281	40S ribosomal protein S19-B OS=Saccharomyces cerevisiae (strain ATCC 204508 / S288c) GN=RPS19B PE=1 SV=2	0	13.4152	23.6111	3	14	3	1	144	15.881	9.61		0.915	0.842	0.782	113.1	103.4	95.2	88.4	1.894	0	14.8921	3
FALSE	High	IsMasterProtein	P23833	Protein SCO1, mitochondrial OS=Saccharomyces cerevisiae (strain ATCC 204508 / S288c) GN=SCO1 PE=1 SV=1	0	13.4029	8.47458	2	3	2	1	295	33.145	9.06		0.929	1.041	0.861	104.4	97	108.7	89.9	0.468	0	11.403	2
FALSE	High	IsMasterProtein	P33448	Mitochondrial import receptor subunit TOM6 OS=Saccharomyces cerevisiae (strain ATCC 204508 / S288c) GN=TOM6 PE=1 SV=1	0	13.4008	34.4262	1	4	1	1	61	6.403	6.44	Acetyl [N-Term]	1.11	1.351	0.953	90.6	100.6	122.4	86.4	30.623	0	12.9993	1
FALSE	High	IsMasterProtein	P24279	DNA replication licensing factor MCM3 OS=Saccharomyces cerevisiae (strain ATCC 204508 / S288c) GN=MCM3 PE=1 SV=1	0	13.3869	4.84037	3	3	3	1	971	107.452	5.45		0.869	0.97	0.839	108.8	94.6	105.5	91.2	0.114	0	6.28715	3
FALSE	High	IsMasterProtein	P39524	Probable phospholipid-transporting ATPase DRS2 OS=Saccharomyces cerevisiae (strain ATCC 204508 / S288c) GN=DRS2 PE=1 SV=2	0	13.3843	3.83764	3	4	3	1	1355	153.668	5.48		0.8	1.023	0.857	108.7	86.9	111.2	93.2	0.105	0	11.394	3
FALSE	High	IsMasterProtein	P0CX37	40S ribosomal protein S6-A OS=Saccharomyces cerevisiae (strain ATCC 204508 / S288c) GN=RPS6A PE=1 SV=1	0	13.3501	11.8644	2	12	2	1	236	26.98	10.45		0.98	0.916	0.811	107.9	105.8	98.8	87.5	1.424	0	24.9897	2
FALSE	High	IsMasterProtein	P50087	MICOS subunit MIC26 OS=Saccharomyces cerevisiae (strain ATCC 204508 / S288c) GN=MIC26 PE=1 SV=1	0	13.3316	6.00858	1	2	1	1	233	26.895	9.26		0.943	0.963	0.73	110	103.7	106	80.3	0.389	0	8.85528	1
FALSE	High	IsMasterProtein	P19262	Dihydrolipoyllysine-residue succinyltransferase component of 2-oxoglutarate dehydrogenase complex, mitochondrial OS=Saccharomyces cerevisiae (strain ATCC 204508 / S288c) GN=KGD2 PE=1 SV=2	0	13.3131	4.53564	2	3	2	1	463	50.399	8.85		1.01	0.855	0.648	113.9	115	97.3	73.8	0.35	0	9.46725	2
FALSE	High	IsMasterProtein	P07277	Mevalonate kinase OS=Saccharomyces cerevisiae (strain ATCC 204508 / S288c) GN=ERG12 PE=1 SV=1	0	13.2849	11.7381	3	4	3	1	443	48.429	5.59		1.119	1.033	0.883	99.1	110.9	102.4	87.5	0.585	0	13.6213	3
FALSE	High	IsMasterProtein	P35176	Peptidyl-prolyl cis-trans isomerase D OS=Saccharomyces cerevisiae (strain ATCC 204508 / S288c) GN=CPR5 PE=2 SV=1	0	13.2835	4.44444	1	3	1	1	225	25.311	5.6		1.034	0.744	1.267	98.9	102.2	73.6	125.3	0.54	0	10.9157	1
FALSE	High	IsMasterProtein	P40032	Prolyl 3,4-dihydroxylase TPA1 OS=Saccharomyces cerevisiae (strain ATCC 204508 / S288c) GN=TPA1 PE=1 SV=1	0	13.2264	6.67702	3	3	3	1	644	73.995	5.39		1.063	1.188	0.987	94.4	100.4	112.1	93.1	0.189	0	6.70552	3
FALSE	High	IsMasterProtein	P25358	Elongation of fatty acids protein 2 OS=Saccharomyces cerevisiae (strain ATCC 204508 / S288c) GN=ELO2 PE=1 SV=1	0	13.195	7.20461	2	3	2	1	347	39.976	9.51	Acetyl [N-Term]	1.003	0.897	0.728	110.2	110.6	98.9	80.2	1.154	0	10.2537	2
FALSE	High	IsMasterProtein	Q04969	Signal peptidase complex subunit SPC2 OS=Saccharomyces cerevisiae (strain ATCC 204508 / S288c) GN=SPC2 PE=1 SV=1	0	13.1935	15.1685	2	4	2	1	178	20.789	9.23		0.931	0.894	0.88	108	100.5	96.5	95	1.512	0	8.69266	2
FALSE	High	IsMasterProtein	Q99287	Protein SEY1 OS=Saccharomyces cerevisiae (strain ATCC 204508 / S288c) GN=SEY1 PE=1 SV=1	0	13.1933	5.92784	3	5	3	1	776	89.377	5.29		0.833	0.906	0.812	112.7	93.8	102	91.5	0.182	0	14.5476	3
FALSE	High	IsMasterProtein	P25355	Copper transport protein 86 OS=Saccharomyces cerevisiae (strain ATCC 204508 / S288c) GN=CTR86 PE=1 SV=1	0	13.1594	5.68384	2	3	2	1	563	65.164	4.96		1.088	1.226	1.079	91	99.1	111.6	98.3	0.199	0	8.21243	2
FALSE	High	IsMasterProtein	P02293	Histone H2B.1 OS=Saccharomyces cerevisiae (strain ATCC 204508 / S288c) GN=HTB1 PE=1 SV=2	0	13.1555	7.63359	2	8	2	1	131	14.244	10.1		1.027	0.974	0.794	105.4	108.2	102.7	83.7	1.848	0	8.45245	2
FALSE	High	IsMasterProteinCandidate	P02294	Histone H2B.2 OS=Saccharomyces cerevisiae (strain ATCC 204508 / S288c) GN=HTB2 PE=1 SV=2	0	13.1555	7.63359	2	8	2	1	131	14.229	10.07		1.027	0.974	0.794	105.4	108.2	102.7	83.7	1.61	0	8.45245	2
FALSE	High	IsMasterProtein	Q12452	3-keto-steroid reductase OS=Saccharomyces cerevisiae (strain ATCC 204508 / S288c) GN=ERG27 PE=1 SV=1	0	13.1531	6.05187	2	4	2	1	347	39.7	8.32		1.002	1.065	1.075	96.6	96.8	102.9	103.8	0.492	0	10.3018	2
FALSE	High	IsMasterProtein	P38688	Signal recognition particle subunit SRP72 OS=Saccharomyces cerevisiae (strain ATCC 204508 / S288c) GN=SRP72 PE=1 SV=2	0	13.1444	8.125	3	4	3	1	640	73.495	9.41		0.896	0.866	0.953	107.7	96.5	93.2	102.6	0.166	0	11.2485	3
FALSE	High	IsMasterProtein	P26754	Replication factor A protein 2 OS=Saccharomyces cerevisiae (strain ATCC 204508 / S288c) GN=RFA2 PE=1 SV=1	0	13.1279	6.22711	1	2	1	1	273	29.917	4.98		0.994	0.997	1.036	99.3	98.7	99.1	102.9	0.359	0	10.8706	1
FALSE	High	IsMasterProtein	Q03579	Ceramide synthase subunit LIP1 OS=Saccharomyces cerevisiae (strain ATCC 204508 / S288c) GN=LIP1 PE=1 SV=1	0	13.1095	34	3	4	3	1	150	17.196	6.67		0.924	1.16	0.923	99.8	92.2	115.8	92.1	1.783	0	12.1329	3
FALSE	High	IsMasterProtein	P47150	37S ribosomal protein S7, mitochondrial OS=Saccharomyces cerevisiae (strain ATCC 204508 / S288c) GN=RSM7 PE=1 SV=1	0	13.1036	6.07287	1	4	1	1	247	27.799	9.73		1.034	1.14	1.007	95.7	98.9	109.1	96.4	0.334	0	13.6417	1
FALSE	High	IsMasterProtein	Q00684	Tyrosine-protein phosphatase CDC14 OS=Saccharomyces cerevisiae (strain ATCC 204508 / S288c) GN=CDC14 PE=1 SV=2	0	13.1033	6.1706	2	3	2	1	551	61.868	7.97		0.994	1.189	0.924	97.4	96.8	115.8	90	0.28	0	10.3639	2
FALSE	High	IsMasterProtein	Q12198	Putative cystathionine gamma-synthase YLL058W OS=Saccharomyces cerevisiae (strain ATCC 204508 / S288c) GN=YLL058W PE=1 SV=1	0	13.057	8.34783	3	3	3	1	575	64.183	7.03		1.019	1.226	0.976	94.8	96.6	116.2	92.5	0.205	0	6.65908	3
FALSE	High	IsMasterProtein	P33299	26S proteasome regulatory subunit 7 homolog OS=Saccharomyces cerevisiae (strain ATCC 204508 / S288c) GN=RPT1 PE=1 SV=1	0	12.9774	6.85225	3	8	2	1	467	51.95	5.47		0.957	1.092	1.142	95.4	91.4	104.2	109	0.346	0	16.8497	3
FALSE	High	IsMasterProtein	P04173	3-isopropylmalate dehydrogenase OS=Saccharomyces cerevisiae (strain ATCC 204508 / S288c) GN=LEU2 PE=1 SV=4	0	12.9598	11.5385	4	7	4	1	364	38.929	5.76		1.026	0.88	0.871	105.9	108.7	93.2	92.2	0.931	0	12.427	4
FALSE	High	IsMasterProtein	Q05946	U3 small nucleolar RNA-associated protein 13 OS=Saccharomyces cerevisiae (strain ATCC 204508 / S288c) GN=UTP13 PE=1 SV=1	0	12.9503	4.16157	2	4	2	1	817	90.975	5.43		0.958	1.016	0.942	102.1	97.8	103.8	96.2	0.202	0	8.28021	2
FALSE	High	IsMasterProtein	P18238	ADP,ATP carrier protein 3 OS=Saccharomyces cerevisiae (strain ATCC 204508 / S288c) GN=AAC3 PE=1 SV=1	0	12.9123	6.84039	2	3	1	1	307	33.291	9.8		1.185	1.423	1.476	78.7	93.2	112	116.1	0.389	0	11.59	2
FALSE	High	IsMasterProtein	P20081	FK506-binding protein 1 OS=Saccharomyces cerevisiae (strain ATCC 204508 / S288c) GN=FPR1 PE=1 SV=2	0	12.8567	26.3158	2	12	2	1	114	12.15	6.04		1.037	1.027	1.812	82	85.1	84.3	148.6	4.995	0	2.9567	2
FALSE	High	IsMasterProtein	Q08421	Enhancer of translation termination 1 OS=Saccharomyces cerevisiae (strain ATCC 204508 / S288c) GN=ETT1 PE=1 SV=1	0	12.8418	6.31068	2	5	2	1	412	47.323	4.79		1.014	1.055	0.909	100.6	102	106.1	91.4	0.468	0	12.0634	2
FALSE	High	IsMasterProtein	P35729	Nucleoporin NUP120 OS=Saccharomyces cerevisiae (strain ATCC 204508 / S288c) GN=NUP120 PE=1 SV=1	0	12.8265	5.1109	3	4	3	1	1037	120.372	5.19		1.03	1.287	0.993	92.8	95.6	119.5	92.2	0.179	0	7.51865	3
FALSE	High	IsMasterProtein	Q12136	Something about silencing protein 10 OS=Saccharomyces cerevisiae (strain ATCC 204508 / S288c) GN=SAS10 PE=1 SV=1	0	12.8114	7.54098	3	5	3	1	610	70.217	4.69		1.066	1.126	0.894	97.9	104.3	110.2	87.5	0.468	0	11.9795	3
FALSE	High	IsMasterProtein	P40064	Nucleoporin NUP157 OS=Saccharomyces cerevisiae (strain ATCC 204508 / S288c) GN=NUP157 PE=1 SV=1	0	12.8084	4.96046	4	4	4	1	1391	156.551	6.44		1.01	1.141	1.056	95.1	96	108.5	100.4	0.119	0	9.61198	4
FALSE	High	IsMasterProtein	P38732	Protein-lysine N-methyltransferase EFM1 OS=Saccharomyces cerevisiae (strain ATCC 204508 / S288c) GN=EFM1 PE=1 SV=1	0	12.7923	8.88889	4	4	4	1	585	67.41	6.67		1.012	1.211	1.047	93.7	94.8	113.5	98.1	0.283	0	9.05062	4
FALSE	High	IsMasterProtein	P38067	Succinate-semialdehyde dehydrogenase [NADP(+)] OS=Saccharomyces cerevisiae (strain ATCC 204508 / S288c) GN=UGA2 PE=1 SV=2	0	12.7911	8.65191	3	5	3	1	497	54.155	6.65		1.034	1.248	1.119	90.9	94	113.4	101.7	0.407	0	10.337	3
FALSE	High	IsMasterProtein	P40516	Protein-lysine N-methyltransferase EFM4 OS=Saccharomyces cerevisiae (strain ATCC 204508 / S288c) GN=EFM4 PE=1 SV=1	0	12.742	15.5642	3	4	3	1	257	28.671	5.11		1.033	1.08	1.182	93.1	96.2	100.5	110.1	0.848	0	5.46097	3
FALSE	High	IsMasterProtein	P38787	2-dehydropantoate 2-reductase OS=Saccharomyces cerevisiae (strain ATCC 204508 / S288c) GN=PAN5 PE=1 SV=1	0	12.7399	14.5119	3	3	3	1	379	42.794	6.64		0.991	1.121	0.93	98.9	98	111	92.1	0.28	0	7.75582	3
FALSE	High	IsMasterProtein	P38276	UPF0303 protein YBR137W OS=Saccharomyces cerevisiae (strain ATCC 204508 / S288c) GN=YBR137W PE=1 SV=4	0	12.7237	17.3184	2	2	2	1	179	20.441	5.47		0.9	1.033	0.997	101.8	91.6	105.1	101.5	0.585	0	6.48036	2
FALSE	High	IsMasterProtein	P53076	Vacuolar import and degradation protein 30 OS=Saccharomyces cerevisiae (strain ATCC 204508 / S288c) GN=VID30 PE=1 SV=1	0	12.708	6.78497	5	5	5	1	958	108.112	4.65		1.02	1.333	1.061	90.6	92.4	120.8	96.1	0.248	0	11.5555	5
FALSE	High	IsMasterProtein	P35843	Protein HES1 OS=Saccharomyces cerevisiae (strain ATCC 204508 / S288c) GN=HES1 PE=1 SV=1	0	12.6788	7.8341	2	3	2	1	434	49.474	7.21		1.03	1.653	2.39	65.9	67.9	108.9	157.4	0.304	0	6.82905	2
FALSE	High	IsMasterProtein	P43619	Nicotinate-nucleotide pyrophosphorylase [carboxylating] OS=Saccharomyces cerevisiae (strain ATCC 204508 / S288c) GN=BNA6 PE=1 SV=1	0	12.6519	16.2712	3	5	3	1	295	32.344	5.85		0.965	1.22	1.133	92.6	89.4	113	104.9	0.438	0	8.86625	3
FALSE	High	IsMasterProtein	P32802	Transmembrane 9 superfamily member 1 OS=Saccharomyces cerevisiae (strain ATCC 204508 / S288c) GN=EMP70 PE=1 SV=2	0	12.6386	6.44678	2	3	2	1	667	75.914	6.87		0.948	0.971	0.845	106.3	100.7	103.2	89.8	0.225	0	10.6698	2
FALSE	High	IsMasterProtein	P32451	Biotin synthase, mitochondrial OS=Saccharomyces cerevisiae (strain ATCC 204508 / S288c) GN=BIO2 PE=1 SV=2	0	12.6061	14.6667	3	3	3	1	375	41.857	8.5		1.036	1.261	1.097	91	94.3	114.8	99.9	0.334	0	10.21	3
FALSE	High	IsMasterProtein	P38841	Uncharacterized protein YHR138C OS=Saccharomyces cerevisiae (strain ATCC 204508 / S288c) GN=YHR138C PE=1 SV=1	0	12.6051	16.6667	2	5	2	1	114	12.744	5.06		0.921	1.021	1.128	98.3	90.5	100.3	110.9	2.728	0	14.1656	2
FALSE	High	IsMasterProtein	P46970	Nonsense-mediated mRNA decay protein 5 OS=Saccharomyces cerevisiae (strain ATCC 204508 / S288c) GN=NMD5 PE=1 SV=2	0	12.55	2.19466	2	4	2	1	1048	119.891	4.72		0.976	1.005	1.122	97.5	95.1	98	109.4	0.179	0	7.50146	2
FALSE	High	IsMasterProtein	P53969	Sorting assembly machinery 50 kDa subunit OS=Saccharomyces cerevisiae (strain ATCC 204508 / S288c) GN=SAM50 PE=1 SV=1	0	12.5265	16.3223	4	5	4	1	484	54.372	8.51		1.035	1.291	1.022	92	95.2	118.8	94	0.374	0	6.38132	4
FALSE	High	IsMasterProtein	Q04430	Pantothenate kinase CAB1 OS=Saccharomyces cerevisiae (strain ATCC 204508 / S288c) GN=CAB1 PE=1 SV=1	0	12.4642	6.26703	2	4	2	1	367	40.877	6.38		1.05	1.119	0.921	97.8	102.7	109.4	90.1	0.551	0	8.7509	2
FALSE	High	IsMasterProtein	P29469	DNA replication licensing factor MCM2 OS=Saccharomyces cerevisiae (strain ATCC 204508 / S288c) GN=MCM2 PE=1 SV=2	0	12.4614	6.79724	3	4	3	1	868	98.719	5.15		0.921	0.981	0.874	106	97.6	103.9	92.6	0.186	0	10.4446	3
FALSE	High	IsMasterProtein	P20447	ATP-dependent RNA helicase DBP3 OS=Saccharomyces cerevisiae (strain ATCC 204508 / S288c) GN=DBP3 PE=1 SV=2	0	12.4423	3.05927	1	4	1	1	523	58.79	9.13		0.999	0.865	0.772	110	109.9	95.2	84.9	0.241	0	12.8415	1
FALSE	High	IsMasterProtein	P40469	DNA repair/transcription protein MET18/MMS19 OS=Saccharomyces cerevisiae (strain ATCC 204508 / S288c) GN=MET18 PE=1 SV=1	0	12.4329	3.29457	3	3	3	1	1032	117.808	5.88		1.004	1.336	0.983	92.5	92.9	123.6	90.9	0.112	0	8.87524	3
FALSE	High	IsMasterProtein	P29478	Signal recognition particle subunit SEC65 OS=Saccharomyces cerevisiae (strain ATCC 204508 / S288c) GN=SEC65 PE=1 SV=1	0	12.3164	5.12821	1	4	1	1	273	31.15	9.07		1.105	1.061	0.87	99.1	109.5	105.2	86.2	0.438	0	12.9155	1
FALSE	High	IsMasterProtein	P05749	60S ribosomal protein L22-A OS=Saccharomyces cerevisiae (strain ATCC 204508 / S288c) GN=RPL22A PE=1 SV=3	0	12.3149	19.8347	2	11	1	1	121	13.685	6.14		0.937	0.879	0.863	108.7	101.9	95.5	93.8	9	1	26.5689	2
FALSE	High	IsMasterProtein	P49954	Omega-amidase NIT3 OS=Saccharomyces cerevisiae (strain ATCC 204508 / S288c) GN=NIT3 PE=1 SV=1	0	12.3015	15.8076	3	5	3	1	291	32.529	7.55		1.02	1.1	1.117	94.4	96.3	103.8	105.5	0.833	0	9.76223	3
FALSE	High	IsMasterProtein	P07246	Alcohol dehydrogenase 3, mitochondrial OS=Saccharomyces cerevisiae (strain ATCC 204508 / S288c) GN=ADH3 PE=1 SV=2	0	12.2999	9.33333	3	15	1	1	375	40.344	8.43		1.005	0.943	0.783	107.2	107.7	101.1	84	1.154	0	26.2746	3
FALSE	High	IsMasterProtein	P38878	Endoplasmic reticulum junction formation protein lunapark OS=Saccharomyces cerevisiae (strain ATCC 204508 / S288c) GN=LNP1 PE=1 SV=1	0	12.277	7.19424	1	2	1	1	278	32.043	8.87		1.024	1.312	1.023	91.8	94	120.4	93.9	0.468	0	9.26845	1
FALSE	High	IsMasterProtein	P43123	UDP-N-acetylglucosamine pyrophosphorylase OS=Saccharomyces cerevisiae (strain ATCC 204508 / S288c) GN=QRI1 PE=1 SV=1	0	12.2614	13.6268	6	8	6	1	477	53.442	7.42		1.019	1.059	1.025	97.5	99.4	103.3	99.9	0.585	0	9.33336	6
FALSE	High	IsMasterProtein	P32597	Nuclear protein STH1/NPS1 OS=Saccharomyces cerevisiae (strain ATCC 204508 / S288c) GN=STH1 PE=1 SV=1	0	12.2295	4.41501	4	6	4	1	1359	156.646	6.71		1.079	1.241	0.952	93.6	101.1	116.2	89.1	0.172	0	8.20851	4
FALSE	High	IsMasterProtein	Q06505	Transcription factor SPN1 OS=Saccharomyces cerevisiae (strain ATCC 204508 / S288c) GN=SPN1 PE=1 SV=1	0	12.2191	7.07317	2	4	2	1	410	46.055	7.52		0.98	1.479	0.929	91.2	89.3	134.8	84.7	0.269	0	9.82552	2
FALSE	High	IsMasterProtein	P30619	Protein transport protein SEC1 OS=Saccharomyces cerevisiae (strain ATCC 204508 / S288c) GN=SEC1 PE=1 SV=1	0	12.2143	5.38674	3	3	3	1	724	83.428	7.3		0.88	0.963	0.933	105.9	93.2	102	98.9	0.158	0	8.03823	3
FALSE	High	IsMasterProtein	P00546	Cyclin-dependent kinase 1 OS=Saccharomyces cerevisiae (strain ATCC 204508 / S288c) GN=CDC28 PE=1 SV=1	0	12.2093	6.71141	2	3	2	1	298	34.04	8.35		0.96	1.073	1.122	96.3	92.4	103.3	108	0.334	0	6.85686	2
FALSE	High	IsMasterProtein	P32803	Endosomal protein P24B OS=Saccharomyces cerevisiae (strain ATCC 204508 / S288c) GN=EMP24 PE=1 SV=1	0	12.205	14.2857	2	3	2	1	203	23.318	6.79		1.068	0.896	0.903	103.4	110.5	92.7	93.4	0.778	0	11.4153	2
FALSE	High	IsMasterProtein	Q12189	Ribose-5-phosphate isomerase OS=Saccharomyces cerevisiae (strain ATCC 204508 / S288c) GN=RKI1 PE=1 SV=1	0	12.2048	8.52713	2	4	2	1	258	28.241	5.92		1.132	1.014	0.983	96.9	109.7	98.2	95.2	0.438	0	14.7735	2
FALSE	High	IsMasterProtein	P38120	37S ribosomal protein S9, mitochondrial OS=Saccharomyces cerevisiae (strain ATCC 204508 / S288c) GN=MRPS9 PE=1 SV=1	0	12.2027	10.4317	2	3	2	1	278	31.905	10.26		0.616	0.812	0.555	134.1	82.6	108.9	74.4	0.501	0	6.28235	2
FALSE	High	IsMasterProtein	P34237	Protein CASP OS=Saccharomyces cerevisiae (strain ATCC 204508 / S288c) GN=COY1 PE=1 SV=2	0	12.1858	5.30191	2	3	2	1	679	77.467	6.06		0.931	1.478	1.1	88.7	82.6	131.1	97.6	0.151	0	8.23849	2
FALSE	High	IsMasterProtein	Q04410	GRASP65 homolog protein 1 OS=Saccharomyces cerevisiae (strain ATCC 204508 / S288c) GN=GRH1 PE=1 SV=1	0	12.1723	12.9032	4	6	4	1	372	41.093	5.27		0.976	1.135	1.172	93.4	91.1	106	109.5	1.683	0	5.63566	4
FALSE	High	IsMasterProtein	P32496	26S proteasome regulatory subunit RPN12 OS=Saccharomyces cerevisiae (strain ATCC 204508 / S288c) GN=RPN12 PE=1 SV=3	0	12.1643	16.7883	3	4	3	1	274	31.899	4.92		0.982	0.979	0.878	104.2	102.3	102	91.5	0.668	0	7.05793	3
FALSE	High	IsMasterProtein	P25555	Single-strand telomeric DNA-binding protein GBP2 OS=Saccharomyces cerevisiae (strain ATCC 204508 / S288c) GN=GBP2 PE=1 SV=1	0	12.153	7.02576	2	5	2	1	427	48.699	6.28		0.905	1.158	0.914	100.6	91.1	116.5	91.9	0.468	0	5.14784	2
FALSE	High	IsMasterProtein	Q12176	Ribosome biogenesis protein MAK21 OS=Saccharomyces cerevisiae (strain ATCC 204508 / S288c) GN=MAK21 PE=1 SV=1	0	12.1394	5.46341	3	4	3	1	1025	116.605	5.02		1.053	1.563	0.931	88	92.6	137.5	81.9	0.163	0	7.59273	3
FALSE	High	IsMasterProtein	P33755	Nuclear protein localization protein 4 OS=Saccharomyces cerevisiae (strain ATCC 204508 / S288c) GN=NPL4 PE=1 SV=1	0	12.1246	7.75862	4	6	4	1	580	65.74	5.73		0.983	0.991	0.993	100.8	99.1	99.9	100.2	0.301	0	9.71992	4
FALSE	High	IsMasterProtein	P13259	Choline-phosphate cytidylyltransferase OS=Saccharomyces cerevisiae (strain ATCC 204508 / S288c) GN=PCT1 PE=1 SV=2	0	12.1088	5.42453	2	3	2	1	424	49.376	8.7		0.979	0.98	0.952	102.3	100.1	100.2	97.4	0.318	0	5.08499	2
FALSE	High	IsMasterProtein	P04819	DNA ligase 1 OS=Saccharomyces cerevisiae (strain ATCC 204508 / S288c) GN=CDC9 PE=1 SV=2	0	12.0913	2.25166	1	2	1	1	755	84.774	7.5		1.092	1.002	0.828	102	111.4	102.2	84.5	0.11	0	7.33611	1
FALSE	High	IsMasterProtein	P22354	54S ribosomal protein L20, mitochondrial OS=Saccharomyces cerevisiae (strain ATCC 204508 / S288c) GN=MRPL20 PE=1 SV=2	0	12.0701	12.8205	1	2	1	1	195	22.378	10.18		1.025	1.135	1.052	95	97.3	107.8	99.9	0.389	0	6.31186	1
FALSE	High	IsMasterProtein	P36016	Heat shock protein 70 homolog LHS1 OS=Saccharomyces cerevisiae (strain ATCC 204508 / S288c) GN=LHS1 PE=1 SV=1	0	12.0618	7.26447	4	4	4	1	881	99.51	5.29		1.078	1.334	1.155	87.6	94.4	116.8	101.2	0.169	0	9.13449	4
FALSE	High	IsMasterProtein	Q08925	RNA-binding protein MRN1 OS=Saccharomyces cerevisiae (strain ATCC 204508 / S288c) GN=MRN1 PE=1 SV=1	0	12.0512	7.51634	3	3	3	1	612	68.621	5.9		0.941	1.338	0.943	94.7	89.2	126.8	89.3	0.233	0	9.83205	3
FALSE	High	IsMasterProtein	P08417	Fumarate hydratase, mitochondrial OS=Saccharomyces cerevisiae (strain ATCC 204508 / S288c) GN=FUM1 PE=1 SV=2	0	12.0354	8.81148	3	5	3	1	488	53.118	8.25		0.915	1.112	0.935	101	92.4	112.3	94.4	0.487	0	9.61065	3
FALSE	High	IsMasterProtein	P32190	Glycerol kinase OS=Saccharomyces cerevisiae (strain ATCC 204508 / S288c) GN=GUT1 PE=3 SV=1	0	12.0334	6.62906	3	3	3	1	709	79.774	8.05		0.941	1.022	0.757	107.5	101.2	109.8	81.4	0.166	0	2.61309	3
FALSE	High	IsMasterProtein	P14747	Serine/threonine-protein phosphatase 2B catalytic subunit A2 OS=Saccharomyces cerevisiae (strain ATCC 204508 / S288c) GN=CMP2 PE=1 SV=2	0	12.0253	7.94702	4	6	4	1	604	68.484	6.35		0.992	1.127	0.93	98.8	98	111.3	91.9	0.413	0	3.19971	4
FALSE	High	IsMasterProtein	Q03280	E3 ubiquitin-protein ligase TOM1 OS=Saccharomyces cerevisiae (strain ATCC 204508 / S288c) GN=TOM1 PE=1 SV=1	0	12.0221	1.71359	4	4	4	1	3268	373.949	5.21		1.001	1.172	0.913	97.9	98	114.7	89.4	0.046	0	9.04028	4
FALSE	High	IsMasterProtein	P26784	60S ribosomal protein L16-A OS=Saccharomyces cerevisiae (strain ATCC 204508 / S288c) GN=RPL16A PE=1 SV=3	0	12.0147	15.0754	4	15	4	1	199	22.187	10.48		1.006	0.971	0.927	102.4	103.1	99.5	95	1.581	0	25.9014	4
FALSE	High	IsMasterProtein	P25644	DNA topoisomerase 2-associated protein PAT1 OS=Saccharomyces cerevisiae (strain ATCC 204508 / S288c) GN=PAT1 PE=1 SV=4	0	12.013	3.89447	3	4	3	1	796	88.456	7.39		0.937	1.217	1.118	93.6	87.8	113.9	104.7	0.259	0	11.4938	3
FALSE	High	IsMasterProtein	Q12100	Probable serine/threonine-protein kinase RTK1 OS=Saccharomyces cerevisiae (strain ATCC 204508 / S288c) GN=RTK1 PE=1 SV=1	0	12.0106	8.22581	3	4	3	1	620	69.572	8.28		0.935	1.091	0.893	102.1	95.4	111.4	91.2	0.334	0	9.1137	3
FALSE	High	IsMasterProtein	P53064	RNA polymerase-associated protein RTF1 OS=Saccharomyces cerevisiae (strain ATCC 204508 / S288c) GN=RTF1 PE=1 SV=2	0	11.959	5.91398	3	4	3	1	558	65.828	5.39		0.976	1.052	0.964	100.2	97.8	105.4	96.6	0.301	0	7.07256	3
FALSE	High	IsMasterProtein	P21801	Succinate dehydrogenase [ubiquinone] iron-sulfur subunit, mitochondrial OS=Saccharomyces cerevisiae (strain ATCC 204508 / S288c) GN=SDH2 PE=1 SV=1	0	11.9527	9.3985	2	3	2	1	266	30.211	8.82		1.02	0.887	0.771	108.7	110.9	96.4	83.9	0.501	0	6.8144	2
FALSE	High	IsMasterProtein	Q03195	Translation initiation factor RLI1 OS=Saccharomyces cerevisiae (strain ATCC 204508 / S288c) GN=RLI1 PE=1 SV=1	0	11.9391	8.55263	3	6	3	1	608	68.297	8.66		0.94	0.937	0.794	109	102.4	102.1	86.6	0.425	0	4.02405	3
FALSE	High	IsMasterProtein	P21524	Ribonucleoside-diphosphate reductase large chain 1 OS=Saccharomyces cerevisiae (strain ATCC 204508 / S288c) GN=RNR1 PE=1 SV=2	0	11.9342	5.74324	4	5	4	1	888	99.498	6.19		0.968	1.043	0.888	102.6	99.3	107	91.1	0.202	0	7.20633	4
FALSE	High	IsMasterProtein	P09938	Ribonucleoside-diphosphate reductase small chain 1 OS=Saccharomyces cerevisiae (strain ATCC 204508 / S288c) GN=RNR2 PE=1 SV=2	0	11.8952	2.25564	1	5	1	1	399	46.118	5.25		1.111	1.033	1.233	91.4	101.5	94.4	112.7	0.292	0	15.3868	1
FALSE	High	IsMasterProtein	P32794	ATPase family gene 2 protein OS=Saccharomyces cerevisiae (strain ATCC 204508 / S288c) GN=AFG2 PE=1 SV=1	0	11.8896	5	3	4	2	1	780	84.695	5.71		0.987	1.071	0.948	99.9	98.5	107	94.6	0.233	1	7.68728	3
FALSE	High	IsMasterProtein	P38689	Ribose-phosphate pyrophosphokinase 3 OS=Saccharomyces cerevisiae (strain ATCC 204508 / S288c) GN=PRS3 PE=1 SV=1	0	11.8603	5.9375	1	2	1	1	320	35.102	8.29		1.041	1.164	1.041	94.2	98.1	109.6	98.1	0.233	0	5.65179	1
FALSE	High	IsMasterProtein	P40564	DnaJ-like protein 1 OS=Saccharomyces cerevisiae (strain ATCC 204508 / S288c) GN=DJP1 PE=1 SV=1	0	11.8487	9.02778	3	5	3	1	432	48.544	5.2		0.909	1.029	0.972	102.3	93	105.2	99.4	0.445	0	7.44377	3
FALSE	High	IsMasterProtein	P22353	54S ribosomal protein L8, mitochondrial OS=Saccharomyces cerevisiae (strain ATCC 204508 / S288c) GN=MRPL8 PE=1 SV=4	0	11.8282	9.66387	2	5	2	1	238	26.928	9.8		1.064	1.084	0.94	97.8	104.1	106.1	91.9	0.848	0	6.20325	2
FALSE	High	IsMasterProtein	P53879	GTP-binding protein RHO5 OS=Saccharomyces cerevisiae (strain ATCC 204508 / S288c) GN=RHO5 PE=1 SV=2	0	11.8201	9.66767	2	3	2	1	331	36.796	8.48		1.024	1.512	1.041	87.4	89.5	132.1	91	0.468	0	9.04433	2
FALSE	High	IsMasterProtein	P38635	Histidinol-phosphatase OS=Saccharomyces cerevisiae (strain ATCC 204508 / S288c) GN=HIS2 PE=1 SV=2	0	11.8135	9.25373	2	4	2	1	335	38.557	5.91		0.954	1.223	1.27	89.9	85.8	110	114.2	0.468	0	6.24537	2
FALSE	High	IsMasterProtein	P38922	Protein HRB1 OS=Saccharomyces cerevisiae (strain ATCC 204508 / S288c) GN=HRB1 PE=1 SV=2	0	11.8098	4.84581	2	5	2	1	454	52.11	7.59		0.989	1.107	0.944	99	97.9	109.6	93.5	0.318	0	9.64795	2
FALSE	High	IsMasterProtein	P53615	Carbonic anhydrase OS=Saccharomyces cerevisiae (strain ATCC 204508 / S288c) GN=NCE103 PE=1 SV=1	0	11.7888	7.69231	1	2	1	1	221	24.843	7.02		1.055	1.341	1.23	86.4	91.2	116	106.4	0.468	0	9.64378	1
FALSE	High	IsMasterProtein	P39078	T-complex protein 1 subunit delta OS=Saccharomyces cerevisiae (strain ATCC 204508 / S288c) GN=CCT4 PE=1 SV=2	0	11.7618	3.59848	1	2	1	1	528	57.568	7.93		0.963	1.32	0.849	96.8	93.2	127.8	82.2	0.145	0	7.61452	1
FALSE	High	IsMasterProtein	P35207	Antiviral helicase SKI2 OS=Saccharomyces cerevisiae (strain ATCC 204508 / S288c) GN=SKI2 PE=1 SV=2	0	11.7601	4.4289	4	4	4	1	1287	145.967	6.74		1.024	1.096	0.955	98.2	100.5	107.6	93.7	0.116	0	6.88455	4
FALSE	High	IsMasterProtein	P53729	Uncharacterized protein YNR029C OS=Saccharomyces cerevisiae (strain ATCC 204508 / S288c) GN=YNR029C PE=1 SV=1	0	11.7539	8.85781	2	3	2	1	429	48.091	5.11		0.914	1.046	0.935	102.7	93.9	107.4	96	0.194	0	14.3991	2
FALSE	High	IsMasterProtein	Q06488	Chromatin structure-remodeling complex subunit RSC2 OS=Saccharomyces cerevisiae (strain ATCC 204508 / S288c) GN=RSC2 PE=1 SV=1	0	11.7521	6.52418	4	4	4	1	889	102.236	8.91		1.209	1.404	1.201	83.1	100.5	116.6	99.8	0.172	0	10.1477	4
FALSE	High	IsMasterProtein	P39984	Histone acetyltransferase type B subunit 2 OS=Saccharomyces cerevisiae (strain ATCC 204508 / S288c) GN=HAT2 PE=1 SV=1	0	11.7517	10.4738	2	3	2	1	401	45.032	4.84	Acetyl [N-Term]	1.061	1.03	0.871	101	107.1	104	88	0.389	0	3.79341	2
FALSE	High	IsMasterProtein	P38145	Riboflavin synthase OS=Saccharomyces cerevisiae (strain ATCC 204508 / S288c) GN=RIB5 PE=1 SV=1	0	11.7412	14.7059	2	3	2	1	238	26.179	5.17		0.92	0.919	1.263	97.5	89.7	89.6	123.1	0.778	0	8.94528	2
FALSE	High	IsMasterProtein	P53067	Importin subunit beta-5 OS=Saccharomyces cerevisiae (strain ATCC 204508 / S288c) GN=KAP114 PE=1 SV=1	0	11.7342	2.39044	2	3	2	1	1004	113.849	4.67	Acetyl [N-Term]	1	1.216	1.024	94.3	94.4	114.7	96.6	0.162	0	8.93814	2
FALSE	High	IsMasterProtein	P15703	Glucan 1,3-beta-glucosidase OS=Saccharomyces cerevisiae (strain ATCC 204508 / S288c) GN=BGL2 PE=1 SV=1	0	11.7215	14.377	2	6	2	1	313	34.097	4.51		1.006	0.755	1.272	99.2	99.8	74.9	126.1	0.931	0	10.6533	2
FALSE	High	IsMasterProtein	Q12271	Polyphosphatidylinositol phosphatase INP53 OS=Saccharomyces cerevisiae (strain ATCC 204508 / S288c) GN=INP53 PE=1 SV=1	0	11.7164	2.52936	2	4	2	1	1107	124.499	7.2		1.01	1.274	0.967	94.1	95	119.9	91	0.143	0	5.26362	2
FALSE	High	IsMasterProtein	P40527	Probable phospholipid-transporting ATPase NEO1 OS=Saccharomyces cerevisiae (strain ATCC 204508 / S288c) GN=NEO1 PE=1 SV=1	0	11.7123	3.2146	3	3	3	1	1151	130.136	6.47		1.042	1.342	1.119	88.8	92.5	119.2	99.4	0.109	0	3.78629	3
FALSE	High	IsMasterProtein	P0CX32	40S ribosomal protein S24-B OS=Saccharomyces cerevisiae (strain ATCC 204508 / S288c) GN=RPS24B PE=1 SV=1	0	11.6894	23.7037	3	17	3	1	135	15.319	10.51		0.959	0.938	0.868	106.3	101.8	99.7	92.2	2.162	0	32.7623	3
FALSE	High	IsMasterProtein	Q03976	37S ribosomal protein S24, mitochondrial OS=Saccharomyces cerevisiae (strain ATCC 204508 / S288c) GN=RSM24 PE=1 SV=1	0	11.6778	9.09091	3	5	3	1	319	37.37	9.23		0.914	1.205	0.959	98.1	89.6	118.2	94.1	0.445	0	11.5519	3
FALSE	High	IsMasterProtein	P09032	Translation initiation factor eIF-2B subunit gamma OS=Saccharomyces cerevisiae (strain ATCC 204508 / S288c) GN=GCD1 PE=1 SV=3	0	11.6712	14.1869	5	6	5	1	578	65.658	4.96		0.973	1.116	0.942	99.3	96.5	110.8	93.5	0.433	0	3.14279	5
FALSE	High	IsMasterProtein	P38156	Maltose permease MAL31 OS=Saccharomyces cerevisiae (strain ATCC 204508 / S288c) GN=MAL31 PE=1 SV=1	0	11.6701	3.4202	2	4	2	1	614	68.218	5.77		0.982	0.919	1.077	100.6	98.8	92.4	108.3	0.389	0	8.34841	2
FALSE	High	IsMasterProtein	P28000	DNA-directed RNA polymerases I and III subunit RPAC2 OS=Saccharomyces cerevisiae (strain ATCC 204508 / S288c) GN=RPC19 PE=1 SV=1	0	11.6579	10.5634	1	2	1	1	142	16.141	4.41		0.924	0.863	0.896	108.6	100.3	93.7	97.3	0.931	0	8.04174	1
FALSE	High	IsMasterProtein	Q12389	ATP-dependent RNA helicase DBP10 OS=Saccharomyces cerevisiae (strain ATCC 204508 / S288c) GN=DBP10 PE=1 SV=2	0	11.6532	6.33166	4	4	4	1	995	112.876	9.14		1.073	1.141	0.999	94.9	101.9	108.3	94.8	0.172	0	5.04861	4
FALSE	High	IsMasterProtein	P30665	DNA replication licensing factor MCM4 OS=Saccharomyces cerevisiae (strain ATCC 204508 / S288c) GN=MCM4 PE=1 SV=2	0	11.6474	5.46624	4	4	4	1	933	104.938	6.21		0.976	1.012	0.912	102.6	100.1	103.8	93.5	0.157	0	6.80214	4
FALSE	High	IsMasterProtein	P32864	Rab proteins geranylgeranyltransferase component A OS=Saccharomyces cerevisiae (strain ATCC 204508 / S288c) GN=MRS6 PE=1 SV=2	0	11.6419	6.79934	3	4	3	1	603	67.331	4.74		0.944	1.091	0.97	99.9	94.3	108.9	96.9	0.25	0	12.4784	3
FALSE	High	IsMasterProtein	P48361	Activator of SKN7 protein 10 OS=Saccharomyces cerevisiae (strain ATCC 204508 / S288c) GN=ASK10 PE=1 SV=2	0	11.6228	2.70506	3	3	3	1	1146	126.785	9.29		0.916	0.964	0.782	109.2	100.1	105.3	85.4	0.118	0	5.69372	3
FALSE	High	IsMasterProtein	Q06705	Phosphatidylinositol transfer protein CSR1 OS=Saccharomyces cerevisiae (strain ATCC 204508 / S288c) GN=CSR1 PE=1 SV=1	0	11.6038	7.59804	2	3	2	1	408	47.433	6.62		1.105	1.022	1.367	89	98.3	91	121.7	0.318	0	9.91076	2
FALSE	High	IsMasterProtein	P53954	GDP-Man:Man(3)GlcNAc(2)-PP-Dol alpha-1,2-mannosyltransferase OS=Saccharomyces cerevisiae (strain ATCC 204508 / S288c) GN=ALG11 PE=1 SV=1	0	11.5897	4.92701	2	32	2	1	548	63.103	8.98		1.075	1.064	1.052	95.5	102.6	101.5	100.4	0.668	0	27.5084	2
FALSE	High	IsMasterProtein	Q03559	Uncharacterized protein YMR295C OS=Saccharomyces cerevisiae (strain ATCC 204508 / S288c) GN=YMR295C PE=1 SV=1	0	11.5886	12.1827	1	2	1	1	197	22.165	7.05		1.003	1.176	0.788	100.8	101.2	118.6	79.4	1.154	0	6.5716	1
FALSE	High	IsMasterProtein	P06781	GTP-binding protein RHO2 OS=Saccharomyces cerevisiae (strain ATCC 204508 / S288c) GN=RHO2 PE=1 SV=2	0	11.5873	17.7083	2	2	2	1	192	21.465	5.49		1.114	1.263	1.053	90.3	100.6	114	95.1	0.425	0	7.97092	2
FALSE	High	IsMasterProtein	P38988	Mitochondrial GTP/GDP carrier protein 1 OS=Saccharomyces cerevisiae (strain ATCC 204508 / S288c) GN=GGC1 PE=1 SV=1	0	11.5586	6.66667	2	5	2	1	300	33.195	10.02		1.01	0.982	0.775	106.2	107.2	104.3	82.3	0.551	0	17.5562	2
FALSE	High	IsMasterProtein	P38340	Alpha N-terminal protein methyltransferase 1 OS=Saccharomyces cerevisiae (strain ATCC 204508 / S288c) GN=TAE1 PE=1 SV=1	0	11.5268	9.05172	2	4	2	1	232	26.051	5.26	Acetyl [N-Term]	0.971	1.533	1.385	81.8	79.4	125.4	113.3	0.701	0	10.9591	2
FALSE	High	IsMasterProtein	P38737	Proteasome component ECM29 OS=Saccharomyces cerevisiae (strain ATCC 204508 / S288c) GN=ECM29 PE=1 SV=1	0	11.5214	2.14133	3	3	3	1	1868	210.299	6.55		1.073	1.123	0.939	96.8	103.8	108.6	90.8	0.059	0	8.37918	3
FALSE	High	IsMasterProtein	Q08548	Lysophospholipid acyltransferase OS=Saccharomyces cerevisiae (strain ATCC 204508 / S288c) GN=ALE1 PE=1 SV=1	0	11.4956	3.87722	2	4	2	1	619	72.181	9.48		1.114	1.581	1.804	72.7	81	115	131.2	0.259	0	6.57611	2
FALSE	High	IsMasterProtein	P21538	DNA-binding protein REB1 OS=Saccharomyces cerevisiae (strain ATCC 204508 / S288c) GN=REB1 PE=1 SV=2	0	11.4919	5.92593	4	4	4	1	810	91.819	5.16		0.967	1.089	0.997	98.7	95.4	107.5	98.4	0.233	0	6.34631	4
FALSE	High	IsMasterProtein	P36010	Nucleoside diphosphate kinase OS=Saccharomyces cerevisiae (strain ATCC 204508 / S288c) GN=YNK1 PE=1 SV=1	0	11.3687	11.1111	1	5	1	1	153	17.156	8.6		1.06	0.818	1.018	102.7	108.8	84	104.5	0.874	0	21.9414	1
FALSE	High	IsMasterProtein	Q07589	Uncharacterized protein YDL144C OS=Saccharomyces cerevisiae (strain ATCC 204508 / S288c) GN=YDL144C PE=1 SV=2	0	11.3648	8.14607	2	3	2	1	356	39.758	6.73		0.965	1.062	1.004	99.2	95.7	105.4	99.6	0.438	0	10.0938	2
FALSE	High	IsMasterProtein	P31380	ATP-dependent helicase FUN30 OS=Saccharomyces cerevisiae (strain ATCC 204508 / S288c) GN=FUN30 PE=1 SV=1	0	11.3637	4.86295	4	6	4	1	1131	128.428	5.41		0.981	1.159	0.936	98.1	96.3	113.7	91.9	0.197	0	14.6379	4
FALSE	High	IsMasterProtein	P39008	Poly(A) ribonuclease POP2 OS=Saccharomyces cerevisiae (strain ATCC 204508 / S288c) GN=POP2 PE=1 SV=2	0	11.311	9.23788	2	4	2	1	433	49.651	6.18		1.005	1.23	0.946	95.7	96.2	117.7	90.5	0.501	0	8.13403	2
FALSE	High	IsMasterProtein	P89886	Translation machinery-associated protein 20 OS=Saccharomyces cerevisiae (strain ATCC 204508 / S288c) GN=TMA20 PE=1 SV=1	0	11.3008	14.9171	2	5	2	1	181	20.265	7.03		1.059	1.135	1.079	93.6	99.2	106.3	101	1.512	0	6.91641	2
FALSE	High	IsMasterProtein	P40513	Mitochondrial acidic protein MAM33 OS=Saccharomyces cerevisiae (strain ATCC 204508 / S288c) GN=MAM33 PE=1 SV=1	0	11.2928	10.5263	2	5	2	1	266	30.114	4.58		1.133	0.96	0.892	100.4	113.7	96.3	89.5	1.61	0	7.36609	2
FALSE	High	IsMasterProtein	P28817	3-hydroxyisobutyryl-CoA hydrolase, mitochondrial OS=Saccharomyces cerevisiae (strain ATCC 204508 / S288c) GN=EHD3 PE=1 SV=2	0	11.2892	7.6	2	2	2	1	500	56.253	8.34		1.127	1.484	0.958	87.5	98.6	129.9	83.9	0.172	0	9.19033	2
FALSE	High	IsMasterProtein	P09624	Dihydrolipoyl dehydrogenase, mitochondrial OS=Saccharomyces cerevisiae (strain ATCC 204508 / S288c) GN=LPD1 PE=1 SV=1	0	11.2467	6.01202	2	5	2	1	499	53.976	8.03		0.981	0.931	1.097	99.8	97.9	92.9	109.4	0.403	0	10.7218	2
FALSE	High	IsMasterProtein	P07347	N-terminal acetyltransferase A complex catalytic subunit ARD1 OS=Saccharomyces cerevisiae (strain ATCC 204508 / S288c) GN=ARD1 PE=1 SV=2	0	11.2282	18.9076	4	5	4	1	238	27.586	4.89		0.944	1.148	1.044	96.7	91.3	111	101	1.054	0	6.00607	4
FALSE	High	IsMasterProtein	Q00245	GTP-binding protein RHO3 OS=Saccharomyces cerevisiae (strain ATCC 204508 / S288c) GN=RHO3 PE=1 SV=2	0	11.2143	5.62771	1	3	1	1	231	25.296	5		0.992	0.985	0.872	103.9	103.1	102.4	90.6	0.585	0	9.1801	1
FALSE	High	IsMasterProtein	P39107	Mannan polymerase complexes subunit MNN9 OS=Saccharomyces cerevisiae (strain ATCC 204508 / S288c) GN=MNN9 PE=1 SV=3	0	11.2117	10.6329	2	3	2	1	395	45.925	6.84		0.994	1.205	0.928	96.9	96.3	116.8	90	0.468	0	6.8999	2
FALSE	High	IsMasterProtein	Q04951	Probable family 17 glucosidase SCW10 OS=Saccharomyces cerevisiae (strain ATCC 204508 / S288c) GN=SCW10 PE=1 SV=1	0	11.1937	12.0823	4	4	4	1	389	40.445	4.65		1.084	1.258	1.555	81.7	88.5	102.8	127	0.931	0	6.44376	4
FALSE	High	IsMasterProtein	P32561	Histone deacetylase RPD3 OS=Saccharomyces cerevisiae (strain ATCC 204508 / S288c) GN=RPD3 PE=1 SV=1	0	11.1831	13.6259	4	4	4	1	433	48.872	5.52		0.984	1.248	1.023	94	92.5	117.3	96.2	0.407	0	8.99502	4
FALSE	High	IsMasterProtein	P32854	Syntaxin PEP12 OS=Saccharomyces cerevisiae (strain ATCC 204508 / S288c) GN=PEP12 PE=1 SV=2	0	11.177	17.0139	2	3	2	1	288	32.986	4.92		0.954	1.215	1.18	92	87.7	111.7	108.6	0.501	0	6.05033	2
FALSE	High	IsMasterProtein	P40335	Carboxypeptidase Y-deficient protein 8 OS=Saccharomyces cerevisiae (strain ATCC 204508 / S288c) GN=PEP8 PE=1 SV=2	0	11.1766	5.01319	1	2	1	1	379	42.52	8.29		1.062	0.924	0.96	101.4	107.6	93.7	97.3	0.202	0	5.4272	1
FALSE	High	IsMasterProtein	P40477	Nucleoporin NUP159 OS=Saccharomyces cerevisiae (strain ATCC 204508 / S288c) GN=NUP159 PE=1 SV=1	0	11.1668	1.0274	1	2	1	1	1460	158.811	4.83		0.995	1.012	1.246	94.1	93.5	95.2	117.2	0.057	0	6.53811	1
FALSE	High	IsMasterProtein	P11792	Serine/threonine-protein kinase SCH9 OS=Saccharomyces cerevisiae (strain ATCC 204508 / S288c) GN=SCH9 PE=1 SV=3	0	11.1463	5.70388	3	4	3	1	824	91.754	6.1	Acetyl [N-Term]	0.984	1.12	0.888	100.2	98.6	112.2	89	0.359	0	10.3169	3
FALSE	High	IsMasterProtein	P32477	Glutamate--cysteine ligase OS=Saccharomyces cerevisiae (strain ATCC 204508 / S288c) GN=GSH1 PE=1 SV=1	0	11.125	10.177	4	4	4	1	678	78.204	6.28		1.062	1.057	0.927	98.9	105	104.5	91.6	0.233	0	8.42145	4
FALSE	High	IsMasterProtein	P40553	Peroxiredoxin DOT5 OS=Saccharomyces cerevisiae (strain ATCC 204508 / S288c) GN=DOT5 PE=1 SV=1	0	11.1216	7.44186	1	2	1	1	215	24.105	9.35		0.968	1.093	1.126	95.5	92.5	104.4	107.6	0.311	0	6.90328	1
FALSE	High	IsMasterProtein	P10962	Protein MAK16 OS=Saccharomyces cerevisiae (strain ATCC 204508 / S288c) GN=MAK16 PE=1 SV=2	0	11.1083	8.16993	2	3	2	1	306	35.673	5.25		1.014	1.125	0.961	97.6	98.9	109.8	93.7	0.638	0	8.29422	2
FALSE	High	IsMasterProtein	P38889	Transcription factor SKN7 OS=Saccharomyces cerevisiae (strain ATCC 204508 / S288c) GN=SKN7 PE=1 SV=1	0	11.0998	4.18006	2	2	2	1	622	69.159	7.05		0.942	1.113	0.939	100.1	94.3	111.5	94	0.202	0	7.90629	2
FALSE	High	None	P26785	60S ribosomal protein L16-B OS=Saccharomyces cerevisiae (strain ATCC 204508 / S288c) GN=RPL16B PE=1 SV=3	0	11.0803	10.101	3	14	3	1	198	22.235	10.55		1.011	0.976	0.933	102	103.1	99.6	95.2	1.254	0	25.9014	3
FALSE	High	IsMasterProtein	P23638	Proteasome subunit alpha type-3 OS=Saccharomyces cerevisiae (strain ATCC 204508 / S288c) GN=PRE9 PE=1 SV=1	0	11.0797	12.0155	2	3	2	1	258	28.697	5.22		1.064	1.24	1.017	92.6	98.5	114.8	94.2	0.585	0	9.05932	2
FALSE	High	None	Q99337	Transposon Ty1-NL2 Gag-Pol polyprotein OS=Saccharomyces cerevisiae (strain ATCC 204508 / S288c) GN=TY1B-NL2 PE=3 SV=1	0	11.0778	2.45855	2	6	2	1	1749	198.075	8.56		1.288	1.388	1.793	73.1	94.2	101.5	131.1	0.13	0	5.02953	2
FALSE	High	None	Q12470	Transposon Ty1-NL2 Gag polyprotein OS=Saccharomyces cerevisiae (strain ATCC 204508 / S288c) GN=TY1A-NL2 PE=2 SV=1	0	11.0778	9.77273	2	6	2	1	440	49.201	7.94		1.288	1.388	1.793	73.1	94.2	101.5	131.1	0.833	0	5.02953	2
FALSE	High	IsMasterProtein	Q01662	Methionine aminopeptidase 1 OS=Saccharomyces cerevisiae (strain ATCC 204508 / S288c) GN=MAP1 PE=1 SV=2	0	11.0611	12.4031	4	6	4	1	387	43.345	7.88		1.025	1.172	1.03	94.6	97	110.9	97.5	0.823	0	5.18714	4
FALSE	High	IsMasterProtein	P25040	20S rRNA accumulation protein 4 OS=Saccharomyces cerevisiae (strain ATCC 204508 / S288c) GN=TSR4 PE=1 SV=2	0	11.0388	10.5392	3	4	3	1	408	45.965	4.93		0.989	0.983	1.071	98.9	97.8	97.3	105.9	0.492	0	4.78314	3
FALSE	High	IsMasterProtein	P37297	Phosphatidylinositol 4-kinase STT4 OS=Saccharomyces cerevisiae (strain ATCC 204508 / S288c) GN=STT4 PE=1 SV=1	0	11.0236	2.05263	2	3	2	1	1900	214.471	7.49		0.918	0.997	0.924	104.2	95.7	103.9	96.3	0.067	0	6.22167	2
FALSE	High	IsMasterProtein	P32474	Protein disulfide-isomerase EUG1 OS=Saccharomyces cerevisiae (strain ATCC 204508 / S288c) GN=EUG1 PE=1 SV=1	0	11.004	6.38298	2	3	2	1	517	58.945	4.91		1.039	1.159	1.295	89	92.5	103.2	115.3	0.318	0	9.97052	2
FALSE	High	IsMasterProtein	P43621	Coatomer subunit delta OS=Saccharomyces cerevisiae (strain ATCC 204508 / S288c) GN=RET2 PE=1 SV=3	0	11.0036	8.97436	2	4	2	1	546	60.59	5.2		1.146	1.053	1.04	94.4	108.1	99.4	98.1	0.468	0	5.28642	2
FALSE	High	IsMasterProtein	P32787	Mitochondrial genome maintenance protein MGM101 OS=Saccharomyces cerevisiae (strain ATCC 204508 / S288c) GN=MGM101 PE=1 SV=1	0	11.0004	13.0112	2	4	2	1	269	30.071	9.32		1.152	0.974	0.837	100.9	116.3	98.3	84.5	0.624	0	10.2745	2
FALSE	High	IsMasterProtein	P39704	Protein ERP2 OS=Saccharomyces cerevisiae (strain ATCC 204508 / S288c) GN=ERP2 PE=1 SV=1	0	10.9673	9.76744	2	3	2	1	215	24.049	5.12		0.979	1.027	1	99.9	97.8	102.5	99.8	0.995	0	9.13233	2
FALSE	High	IsMasterProtein	P53275	Uncharacterized protein YGR127W OS=Saccharomyces cerevisiae (strain ATCC 204508 / S288c) GN=YGR127W PE=1 SV=1	0	10.952	12.5	4	5	4	1	312	35.663	6.71		1.095	1.023	1.162	93.4	102.4	95.6	108.6	0.65	0	10.8246	4
FALSE	High	IsMasterProtein	P13586	Calcium-transporting ATPase 1 OS=Saccharomyces cerevisiae (strain ATCC 204508 / S288c) GN=PMR1 PE=1 SV=1	0	10.9294	3.78947	3	3	3	1	950	104.504	5.68		0.992	1.069	0.973	99.2	98.4	106	96.5	0.139	0	9.43067	3
FALSE	High	IsMasterProtein	Q02608	37S ribosomal protein S16, mitochondrial OS=Saccharomyces cerevisiae (strain ATCC 204508 / S288c) GN=MRPS16 PE=1 SV=1	0	10.8912	12.3967	1	3	1	1	121	13.631	10.4		1.099	1.155	1.034	93.3	102.5	107.7	96.5	1.683	0	8.30241	1
FALSE	High	IsMasterProtein	P14772	Bile pigment transporter 1 OS=Saccharomyces cerevisiae (strain ATCC 204508 / S288c) GN=BPT1 PE=1 SV=2	0	10.8886	3.91276	5	5	5	1	1559	176.762	7.65		0.918	1.082	0.879	103.1	94.6	111.6	90.6	0.145	0	8.00577	5
FALSE	High	IsMasterProtein	Q03533	Serine/threonine-protein kinase TDA1 OS=Saccharomyces cerevisiae (strain ATCC 204508 / S288c) GN=TDA1 PE=1 SV=1	0	10.8766	6.65529	3	3	3	1	586	66.178	6.96		1.03	1.335	0.979	92.1	94.9	122.9	90.1	0.225	0	8.49114	3
FALSE	High	IsMasterProtein	P36156	Glutathione S-transferase omega-like 2 OS=Saccharomyces cerevisiae (strain ATCC 204508 / S288c) GN=ECM4 PE=1 SV=1	0	10.8485	5.40541	2	2	2	1	370	43.247	6.89		0.934	0.913	0.725	112	104.6	102.2	81.2	0.194	0	8.35832	2
FALSE	High	IsMasterProtein	P39708	NADP-specific glutamate dehydrogenase 2 OS=Saccharomyces cerevisiae (strain ATCC 204508 / S288c) GN=GDH3 PE=3 SV=1	0	10.8456	10.7221	4	12	1	1	457	49.596	5.47		1.091	0.939	0.584	110.7	120.8	103.9	64.6	0.711	0	15.1064	4
FALSE	High	IsMasterProtein	P38861	60S ribosomal export protein NMD3 OS=Saccharomyces cerevisiae (strain ATCC 204508 / S288c) GN=NMD3 PE=1 SV=3	0	10.831	7.52896	3	4	3	1	518	59.058	5.47		1.015	1.202	0.97	95.5	96.9	114.9	92.7	0.304	0	9.87595	3
FALSE	High	IsMasterProtein	P02309	Histone H4 OS=Saccharomyces cerevisiae (strain ATCC 204508 / S288c) GN=HHF1 PE=1 SV=2	0	10.827	32.0388	4	12	4	1	103	11.361	11.36		0.941	0.888	0.761	111.4	104.8	98.9	84.8	13.678	0	15.1212	4
FALSE	High	IsMasterProtein	Q05942	Ribosome assembly protein 3 OS=Saccharomyces cerevisiae (strain ATCC 204508 / S288c) GN=RSA3 PE=1 SV=1	0	10.8162	8.63636	1	2	1	1	220	24.641	4.88		1.075	1.056	0.955	97.9	105.3	103.4	93.5	0.389	0	9.89419	1
FALSE	High	IsMasterProtein	P15700	Uridylate kinase OS=Saccharomyces cerevisiae (strain ATCC 204508 / S288c) GN=URA6 PE=1 SV=1	0	10.797	25	4	4	4	1	204	22.919	6.6		1.108	0.916	1.494	88.5	98.1	81.1	132.3	0.931	0	6.84252	4
FALSE	High	IsMasterProtein	P01119	Ras-like protein 1 OS=Saccharomyces cerevisiae (strain ATCC 204508 / S288c) GN=RAS1 PE=1 SV=2	0	10.7801	11.9741	3	6	3	1	309	34.326	5.38		1.065	1.038	1.069	95.9	102.1	99.6	102.5	0.688	0	7.94271	3
FALSE	High	IsMasterProtein	P36123	SIT4-associating protein SAP190 OS=Saccharomyces cerevisiae (strain ATCC 204508 / S288c) GN=SAP190 PE=1 SV=2	0	10.7749	3.29138	3	3	3	1	1033	117.026	4.37		0.973	1.195	0.931	97.6	94.9	116.6	90.9	0.142	0	8.55745	3
FALSE	High	IsMasterProtein	P28239	Inorganic pyrophosphatase, mitochondrial OS=Saccharomyces cerevisiae (strain ATCC 204508 / S288c) GN=PPA2 PE=1 SV=1	0	10.7637	15.1613	3	4	3	1	310	35.55	7.5		0.96	1.233	0.967	96.2	92.3	118.6	93	0.585	0	7.37986	3
FALSE	High	IsMasterProtein	Q04418	RNA polymerase II-associated protein RBA50 OS=Saccharomyces cerevisiae (strain ATCC 204508 / S288c) GN=RBA50 PE=1 SV=2	0	10.717	7.28929	3	3	3	1	439	50.161	5.02		0.983	1.047	0.952	100.4	98.8	105.2	95.6	0.28	0	9.28469	3
FALSE	High	IsMasterProtein	P40358	DnaJ-like chaperone JEM1 OS=Saccharomyces cerevisiae (strain ATCC 204508 / S288c) GN=JEM1 PE=1 SV=3	0	10.7024	2.7907	1	2	1	1	645	75.097	8.9		0.96	1.273	1.164	91	87.3	115.8	105.9	0.116	0	5.60649	1
FALSE	High	IsMasterProtein	Q12454	Putative tyrosine-protein phosphatase OCA6 OS=Saccharomyces cerevisiae (strain ATCC 204508 / S288c) GN=OCA6 PE=1 SV=1	0	10.6975	8.03571	1	2	1	1	224	26.008	8.98		0.897	1.159	0.814	103.4	92.7	119.8	84.1	0.468	0	9.51801	1
FALSE	High	IsMasterProtein	P39013	Actin cytoskeleton-regulatory complex protein END3 OS=Saccharomyces cerevisiae (strain ATCC 204508 / S288c) GN=END3 PE=1 SV=1	0	10.6398	11.1748	3	3	3	1	349	40.272	5.38		1.027	1.3	1.133	89.7	92.1	116.6	101.6	0.334	0	4.98876	3
FALSE	High	IsMasterProtein	P25574	ER membrane protein complex subunit 1 OS=Saccharomyces cerevisiae (strain ATCC 204508 / S288c) GN=EMC1 PE=1 SV=1	0	10.6105	5	2	4	2	1	760	87.127	5.35		0.928	1.04	0.858	104.5	97	108.7	89.7	0.162	0	6.86474	2
FALSE	High	IsMasterProtein	P36100	Transcription initiation factor IIE subunit alpha OS=Saccharomyces cerevisiae (strain ATCC 204508 / S288c) GN=TFA1 PE=1 SV=1	0	10.5821	7.26141	3	3	3	1	482	54.708	4.51	Acetyl [N-Term]	1.015	1.215	1.196	90.4	91.7	109.8	108.1	0.292	0	10.7374	3
FALSE	High	IsMasterProtein	P32621	Guanosine-diphosphatase OS=Saccharomyces cerevisiae (strain ATCC 204508 / S288c) GN=GDA1 PE=1 SV=1	0	10.5758	6.17761	2	2	2	1	518	56.786	5.35		1.003	1.11	0.948	98.5	98.8	109.3	93.4	0.172	0	6.50785	2
FALSE	High	IsMasterProtein	P32352	C-8 sterol isomerase OS=Saccharomyces cerevisiae (strain ATCC 204508 / S288c) GN=ERG2 PE=1 SV=1	0	10.5726	6.30631	1	5	1	1	222	24.879	5.91		1.055	1.112	1.086	94	99.3	104.6	102.1	1.683	0	4.37153	1
FALSE	High	IsMasterProtein	P25605	Acetolactate synthase small subunit, mitochondrial OS=Saccharomyces cerevisiae (strain ATCC 204508 / S288c) GN=ILV6 PE=1 SV=2	0	10.5707	7.11974	2	3	2	1	309	33.965	6.52		1.216	1.047	1.042	92.9	113	97.3	96.8	0.274	0	3.13063	2
FALSE	High	IsMasterProtein	P25491	Mitochondrial protein import protein MAS5 OS=Saccharomyces cerevisiae (strain ATCC 204508 / S288c) GN=YDJ1 PE=1 SV=1	0	10.5705	2.44499	1	3	1	1	409	44.643	6.3		1.033	1.087	1.019	96.6	99.9	105.1	98.4	0.438	0	7.73769	1
FALSE	High	IsMasterProtein	Q99394	Trafficking protein particle complex subunit 33 OS=Saccharomyces cerevisiae (strain ATCC 204508 / S288c) GN=TRS33 PE=1 SV=1	0	10.568	10.4478	1	2	1	1	268	30.73	6.35		1.238	1.37	0.977	87.2	108	119.5	85.2	0.359	0	6.70027	1
FALSE	High	IsMasterProtein	P46683	Ankyrin repeat-containing protein YAR1 OS=Saccharomyces cerevisiae (strain ATCC 204508 / S288c) GN=YAR1 PE=1 SV=1	0	10.5519	10.5	2	6	2	1	200	22.342	4.48		1.038	1.07	1.422	88.3	91.7	94.5	125.6	0.848	0	12.2352	2
FALSE	High	IsMasterProtein	P38333	Essential nuclear protein 1 OS=Saccharomyces cerevisiae (strain ATCC 204508 / S288c) GN=ENP1 PE=1 SV=1	0	10.5466	8.48861	2	2	2	1	483	55.103	4.94		1.103	1.326	1.031	89.7	98.9	118.9	92.5	0.15	0	6.25032	2
FALSE	High	IsMasterProtein	P41920	Ran-specific GTPase-activating protein 1 OS=Saccharomyces cerevisiae (strain ATCC 204508 / S288c) GN=YRB1 PE=1 SV=1	0	10.5247	10.4478	1	3	1	1	201	22.939	6.1		1.041	0.939	1.284	93.8	97.6	88.1	120.5	0.778	0	4.45946	1
FALSE	High	IsMasterProtein	P53839	Glyoxylate reductase 1 OS=Saccharomyces cerevisiae (strain ATCC 204508 / S288c) GN=GOR1 PE=1 SV=1	0	10.5004	22.2857	4	5	4	1	350	38.807	6.34		0.98	1.303	0.841	97	95.1	126.4	81.6	0.833	0	0	4
FALSE	High	IsMasterProtein	Q04177	U3 small nucleolar RNA-associated protein 5 OS=Saccharomyces cerevisiae (strain ATCC 204508 / S288c) GN=UTP5 PE=1 SV=1	0	10.4901	7.46501	3	5	3	1	643	71.957	4.94		1.016	1.152	1.037	95.1	96.6	109.6	98.6	0.359	0	4.98106	3
FALSE	High	IsMasterProtein	P40582	Glutathione S-transferase 1 OS=Saccharomyces cerevisiae (strain ATCC 204508 / S288c) GN=GTT1 PE=1 SV=1	0	10.476	15.3846	4	7	4	1	234	26.778	6.65		1.059	0.923	1.028	99.7	105.7	92.1	102.5	1.683	0	4.18525	4
FALSE	High	IsMasterProtein	P40581	Glutathione peroxidase-like peroxiredoxin HYR1 OS=Saccharomyces cerevisiae (strain ATCC 204508 / S288c) GN=HYR1 PE=1 SV=1	0	10.4645	11.6564	1	2	1	1	163	18.63	8.19		0.984	1.005	1.071	98.5	96.9	99	105.5	0.585	0	8.92766	1
FALSE	High	IsMasterProtein	P38431	Eukaryotic translation initiation factor 5 OS=Saccharomyces cerevisiae (strain ATCC 204508 / S288c) GN=TIF5 PE=1 SV=1	0	10.4499	8.88889	2	5	2	1	405	45.233	5.06		1.006	1.472	1.064	88.1	88.6	129.6	93.7	0.28	0	13.6836	2
FALSE	High	IsMasterProtein	P53551	Histone H1 OS=Saccharomyces cerevisiae (strain ATCC 204508 / S288c) GN=HHO1 PE=1 SV=1	0	10.4257	13.5659	2	5	2	1	258	27.786	10.21		0.943	0.949	0.783	108.9	102.7	103.3	85.2	0.778	0	4.59204	2
FALSE	High	IsMasterProtein	P52871	Protein transport protein SBH2 OS=Saccharomyces cerevisiae (strain ATCC 204508 / S288c) GN=SBH2 PE=1 SV=1	0	10.4105	14.7727	1	3	1	1	88	9.6	10.43		0.946	0.841	0.829	110.6	104.7	93	91.7	1.154	0	9.22846	1
FALSE	High	IsMasterProtein	P38820	Adenylyltransferase and sulfurtransferase UBA4 OS=Saccharomyces cerevisiae (strain ATCC 204508 / S288c) GN=UBA4 PE=1 SV=1	0	10.4027	5.22727	2	4	2	1	440	49.33	6.54		1.087	1.215	1.057	91.8	99.8	111.5	97	0.334	0	9.31551	2
FALSE	High	IsMasterProtein	P32602	Alpha-soluble NSF attachment protein OS=Saccharomyces cerevisiae (strain ATCC 204508 / S288c) GN=SEC17 PE=1 SV=4	0	10.3629	10.6164	2	4	2	1	292	32.782	5.1		1.139	0.89	0.901	101.8	115.9	90.6	91.7	0.413	0	7.48439	2
FALSE	High	IsMasterProtein	Q03496	tRNA (cytidine(32)-2'-O)-methyltransferase non-catalytic subunit TRM732 OS=Saccharomyces cerevisiae (strain ATCC 204508 / S288c) GN=TRM732 PE=1 SV=1	0	10.3592	2.74648	4	5	4	1	1420	163.473	6.6		1.034	1.343	1.157	88.2	91.2	118.5	102.1	0.135	0	7.29517	4
FALSE	High	IsMasterProtein	Q05029	Protein BCH1 OS=Saccharomyces cerevisiae (strain ATCC 204508 / S288c) GN=BCH1 PE=1 SV=1	0	10.3583	7.0442	3	3	3	1	724	81.997	5.36		1.009	0.942	1.093	98.9	99.8	93.2	108.1	0.184	0	2.77731	3
FALSE	High	IsMasterProtein	Q02950	37S ribosomal protein MRP51, mitochondrial OS=Saccharomyces cerevisiae (strain ATCC 204508 / S288c) GN=MRP51 PE=1 SV=1	0	10.3475	3.48837	1	2	1	1	344	39.421	9.95		0.919	1.039	0.833	105.5	97	109.6	87.9	0.186	0	7.08082	1
FALSE	High	None	P04710	ADP,ATP carrier protein 1 OS=Saccharomyces cerevisiae (strain ATCC 204508 / S288c) GN=AAC1 PE=1 SV=1	0	10.3149	3.8835	1	2	0	2	309	34.099	9.7		0.916	0.666	0.439	132.4	121.2	88.2	58.1	0.274	0	8.05708	1
FALSE	High	IsMasterProtein	P38074	Protein arginine N-methyltransferase 1 OS=Saccharomyces cerevisiae (strain ATCC 204508 / S288c) GN=HMT1 PE=1 SV=1	0	10.2901	12.3563	2	3	2	1	348	39.761	5.48		1.16	1.066	1.001	94.6	109.7	100.9	94.8	0.438	0	10.8955	2
FALSE	High	IsMasterProtein	P32523	Pre-mRNA-processing factor 19 OS=Saccharomyces cerevisiae (strain ATCC 204508 / S288c) GN=PRP19 PE=1 SV=2	0	10.2747	9.74155	3	3	3	1	503	56.534	5.17		1.059	1.159	0.969	95.5	101.2	110.7	92.5	0.28	0	7.88259	3
FALSE	High	IsMasterProtein	P36101	tRNA threonylcarbamoyladenosine dehydratase 2 OS=Saccharomyces cerevisiae (strain ATCC 204508 / S288c) GN=TCD2 PE=1 SV=1	0	10.2491	8.72483	3	4	3	1	447	50.235	8.78		0.996	1.075	0.884	101.1	100.7	108.7	89.4	0.468	0	6.18692	3
FALSE	High	IsMasterProtein	P32333	TATA-binding protein-associated factor MOT1 OS=Saccharomyces cerevisiae (strain ATCC 204508 / S288c) GN=MOT1 PE=1 SV=1	0	10.2268	3.21371	4	5	4	1	1867	209.844	6.57		1.051	1.072	0.955	98.1	103.1	105.1	93.7	0.102	0	4.38563	4
FALSE	High	IsMasterProtein	Q04458	Fatty aldehyde dehydrogenase HFD1 OS=Saccharomyces cerevisiae (strain ATCC 204508 / S288c) GN=HFD1 PE=1 SV=1	0	10.1839	11.8421	4	4	4	1	532	59.941	6.76		1.002	1.102	0.962	98.4	98.6	108.4	94.6	0.407	0	4.36544	4
FALSE	High	IsMasterProtein	Q01217	Protein ARG5,6, mitochondrial OS=Saccharomyces cerevisiae (strain ATCC 204508 / S288c) GN=ARG5,6 PE=1 SV=1	0	10.1462	7.64774	4	4	4	1	863	94.81	8.27		0.993	1.487	0.985	89.6	89	133.2	88.2	0.182	0	7.36014	4
FALSE	High	IsMasterProtein	P47135	Protein JSN1 OS=Saccharomyces cerevisiae (strain ATCC 204508 / S288c) GN=JSN1 PE=1 SV=1	0	10.1158	4.49129	3	3	3	1	1091	120.3	6.96		1.035	1.096	1.28	90.7	93.9	99.4	116.1	0.199	0	8.36757	3
FALSE	High	IsMasterProtein	Q03362	Uncharacterized protein YDR476C OS=Saccharomyces cerevisiae (strain ATCC 204508 / S288c) GN=YDR476C PE=1 SV=1	0	10.1038	6.25	1	2	1	1	224	25.25	6.54		1.025	1.181	1.164	91.5	93.8	108.1	106.6	0.668	0	5.54938	1
FALSE	High	IsMasterProtein	P00937	Multifunctional tryptophan biosynthesis protein OS=Saccharomyces cerevisiae (strain ATCC 204508 / S288c) GN=TRP3 PE=1 SV=2	0	10.0917	6.19835	3	5	3	1	484	53.456	6.92		0.934	1.14	1.08	96.3	89.9	109.8	104	0.346	0	11.6616	3
FALSE	High	IsMasterProtein	P20448	ATP-dependent RNA helicase HCA4 OS=Saccharomyces cerevisiae (strain ATCC 204508 / S288c) GN=HCA4 PE=1 SV=2	0	10.0888	7.14286	3	5	3	1	770	87.138	7.42		1.162	1.189	0.946	93.1	108.2	110.7	88.1	0.299	0	4.0501	3
FALSE	High	IsMasterProtein	Q99189	mRNA transport regulator MTR10 OS=Saccharomyces cerevisiae (strain ATCC 204508 / S288c) GN=MTR10 PE=1 SV=1	0	10.0571	5.34979	2	3	2	1	972	110.675	4.79	Acetyl [N-Term]	1.008	1.08	0.78	103.4	104.3	111.6	80.7	0.17	0	8.93715	2
FALSE	High	IsMasterProtein	P29295	Casein kinase I homolog HRR25 OS=Saccharomyces cerevisiae (strain ATCC 204508 / S288c) GN=HRR25 PE=1 SV=1	0	10.0561	8.70445	3	3	3	1	494	57.304	9.26		1.023	1.257	1.045	92.5	94.6	116.2	96.7	0.304	0	4.87195	3
FALSE	High	IsMasterProtein	P40693	Ribosome biogenesis protein RLP7 OS=Saccharomyces cerevisiae (strain ATCC 204508 / S288c) GN=RLP7 PE=1 SV=1	0	10.0475	9.62733	2	3	2	1	322	36.537	9.45		1.049	1.07	0.949	98.3	103.1	105.2	93.3	0.585	0	7.63532	2
FALSE	High	IsMasterProtein	P42937	CDC25-like phosphatase YCH1 OS=Saccharomyces cerevisiae (strain ATCC 204508 / S288c) GN=YCH1 PE=1 SV=1	0	10.021	20.2703	2	4	2	1	148	17.238	7.55		0.759	0.77	0.765	121.4	92.1	93.5	92.9	0.874	0	11.5988	2
FALSE	High	IsMasterProtein	Q07527	tRNA (guanosine(18)-2'-O)-methyltransferase OS=Saccharomyces cerevisiae (strain ATCC 204508 / S288c) GN=TRM3 PE=1 SV=1	0	10.0206	2.78552	3	4	3	1	1436	164.943	6.09		0.796	0.822	0.753	118.7	94.4	97.5	89.4	0.076	0	7.77678	3
FALSE	High	IsMasterProtein	P42945	U3 small nucleolar RNA-associated protein 10 OS=Saccharomyces cerevisiae (strain ATCC 204508 / S288c) GN=UTP10 PE=1 SV=1	0	9.99525	2.37422	3	3	3	1	1769	199.956	6.49		0.935	1.036	0.92	102.8	96.1	106.5	94.6	0.068	0	7.6355	3
FALSE	High	IsMasterProtein	P40566	Uncharacterized glycosyl hydrolase YIR007W OS=Saccharomyces cerevisiae (strain ATCC 204508 / S288c) GN=YIR007W PE=1 SV=1	0	9.99354	2.09424	1	2	1	1	764	86.923	6.49		0.914	1.212	1.11	94.4	86.4	114.4	104.8	0.129	0	8.9112	1
FALSE	High	IsMasterProtein	P25631	Ankyrin repeat-containing protein YCR051W OS=Saccharomyces cerevisiae (strain ATCC 204508 / S288c) GN=YCR051W PE=1 SV=1	0	9.94615	8.10811	1	1	1	1	222	24.679	4.63		1.16	0.917	1.338	90.6	105.1	83.1	121.3	0.212	0	4.3741	1
FALSE	High	IsMasterProtein	Q99207	Nucleolar complex protein 14 OS=Saccharomyces cerevisiae (strain ATCC 204508 / S288c) GN=NOP14 PE=1 SV=1	0	9.94574	2.46914	2	3	2	1	810	94.244	7.37		1.066	1.156	0.865	97.9	104.3	113.1	84.7	0.166	0	6.86615	2
FALSE	High	IsMasterProtein	Q99316	Protein disulfide isomerase MPD2 OS=Saccharomyces cerevisiae (strain ATCC 204508 / S288c) GN=MPD2 PE=1 SV=1	0	9.94148	11.9134	3	5	3	1	277	32.38	6.55		1.026	1.114	0.926	98.4	101	109.6	91.1	0.624	0	11.2409	3
FALSE	High	IsMasterProtein	P38555	GTP-binding protein YPT31/YPT8 OS=Saccharomyces cerevisiae (strain ATCC 204508 / S288c) GN=YPT31 PE=1 SV=3	0	9.93188	12.5561	2	4	1	1	223	24.454	5.08		0.98	1.006	1.309	93.1	91.3	93.7	121.9	0.719	1	4.94511	2
FALSE	High	IsMasterProtein	Q03201	37S ribosomal protein S10, mitochondrial OS=Saccharomyces cerevisiae (strain ATCC 204508 / S288c) GN=RSM10 PE=1 SV=1	0	9.9175	13.3005	2	2	2	1	203	23.409	9.28		1.025	1.13	0.995	96.4	98.8	108.9	95.9	0.425	0	7.69171	2
FALSE	High	IsMasterProtein	P21825	Translocation protein SEC62 OS=Saccharomyces cerevisiae (strain ATCC 204508 / S288c) GN=SEC62 PE=1 SV=2	0	9.90978	10.219	2	4	2	1	274	31.327	9.72		1.047	1.218	1.028	93.2	97.5	113.5	95.8	0.719	0	5.78369	2
FALSE	High	IsMasterProtein	P48445	Biotin--protein ligase OS=Saccharomyces cerevisiae (strain ATCC 204508 / S288c) GN=BPL1 PE=1 SV=1	0	9.9071	9.71014	3	4	3	1	690	76.315	6.92		1.025	1.064	0.901	100.3	102.7	106.6	90.3	0.301	0	4.93689	3
FALSE	High	IsMasterProtein	P53111	NADPH-dependent aldehyde reductase ARI1 OS=Saccharomyces cerevisiae (strain ATCC 204508 / S288c) GN=ARI1 PE=1 SV=1	0	9.87698	4.61095	1	3	1	1	347	38.059	5.88		1.042	1.253	1.559	82.4	85.9	103.2	128.5	0.389	0	8.12338	1
FALSE	High	IsMasterProtein	Q03266	Aminodeoxychorismate lyase OS=Saccharomyces cerevisiae (strain ATCC 204508 / S288c) GN=ABZ2 PE=1 SV=1	0	9.87545	10.1604	2	2	2	1	374	42.612	5.81		1.044	0.969	1.155	96	100.2	93	110.9	0.233	0	6.84377	2
FALSE	High	IsMasterProtein	P52917	Vacuolar protein sorting-associated protein 4 OS=Saccharomyces cerevisiae (strain ATCC 204508 / S288c) GN=VPS4 PE=1 SV=1	0	9.84412	6.17849	2	5	2	1	437	48.143	5.22		0.891	1.1	0.918	102.3	91.2	112.6	93.9	0.374	0	9.66692	2
FALSE	High	IsMasterProtein	Q08960	S-adenosyl-L-methionine-dependent tRNA 4-demethylwyosine synthase OS=Saccharomyces cerevisiae (strain ATCC 204508 / S288c) GN=TYW1 PE=1 SV=1	0	9.83099	6.91358	4	4	4	1	810	89.748	8.18		1.094	1.151	0.946	95.4	104.4	109.9	90.3	0.202	0	6.77041	4
FALSE	High	IsMasterProtein	P49573	Copper transport protein CTR1 OS=Saccharomyces cerevisiae (strain ATCC 204508 / S288c) GN=CTR1 PE=1 SV=1	0	9.82685	3.69458	1	2	1	1	406	44.412	6.18		0.691	0.731	0.605	132.1	91.3	96.6	80	0.311	0	9.11351	1
FALSE	High	IsMasterProtein	P38913	FAD synthase OS=Saccharomyces cerevisiae (strain ATCC 204508 / S288c) GN=FAD1 PE=1 SV=1	0	9.82528	7.51634	2	2	2	1	306	35.524	5.3		1.325	1.02	1.129	89.4	118.5	91.2	100.9	0.292	0	5.89757	2
FALSE	High	IsMasterProtein	P35202	Thiamine pyrophosphokinase OS=Saccharomyces cerevisiae (strain ATCC 204508 / S288c) GN=THI80 PE=1 SV=1	0	9.81592	12.5392	3	3	3	1	319	36.593	6.33		1.069	1.027	0.983	98	104.8	100.7	96.4	0.389	0	8.40325	3
FALSE	High	IsMasterProtein	P25451	Proteasome subunit beta type-3 OS=Saccharomyces cerevisiae (strain ATCC 204508 / S288c) GN=PUP3 PE=1 SV=1	0	9.78192	7.80488	1	3	1	1	205	22.59	5.15		1	1.093	0.941	99.2	99.1	108.4	93.3	0.668	0	12.603	1
FALSE	High	IsMasterProtein	Q02892	Nucleolar GTP-binding protein 1 OS=Saccharomyces cerevisiae (strain ATCC 204508 / S288c) GN=NOG1 PE=1 SV=1	0	9.75655	6.64606	3	4	3	1	647	74.363	8.79		1.04	0.941	0.805	105.6	109.9	99.4	85	0.259	0	6.9909	3
FALSE	High	IsMasterProtein	P38932	Vacuolar protein sorting-associated protein 45 OS=Saccharomyces cerevisiae (strain ATCC 204508 / S288c) GN=VPS45 PE=1 SV=2	0	9.73738	9.01213	3	4	3	1	577	66.976	6.27		0.985	2.086	1.135	76.8	75.7	160.3	87.2	0.259	0	5.53126	3
FALSE	High	IsMasterProtein	Q12125	Golgi to ER traffic protein 4 OS=Saccharomyces cerevisiae (strain ATCC 204508 / S288c) GN=GET4 PE=1 SV=1	0	9.71518	9.29487	2	3	2	1	312	36.257	5.2		0.917	1.217	0.955	97.8	89.7	119	93.5	0.468	0	5.22855	2
FALSE	High	IsMasterProtein	P37262	6-phosphogluconolactonase-like protein 2 OS=Saccharomyces cerevisiae (strain ATCC 204508 / S288c) GN=SOL2 PE=1 SV=2	0	9.71318	10.4762	2	3	2	1	315	34.48	6.86		1.032	1.033	1.097	96.1	99.2	99.3	105.4	0.468	0	6.72719	2
FALSE	High	IsMasterProtein	P42949	Mitochondrial import inner membrane translocase subunit TIM16 OS=Saccharomyces cerevisiae (strain ATCC 204508 / S288c) GN=PAM16 PE=1 SV=1	0	9.71272	8.72483	1	2	1	1	149	16.206	9.44		1.101	0.817	1.043	101	111.2	82.5	105.3	0.52	0	8.07664	1
FALSE	High	IsMasterProtein	P43597	Uncharacterized protein YFR016C OS=Saccharomyces cerevisiae (strain ATCC 204508 / S288c) GN=YFR016C PE=1 SV=1	0	9.69565	0.81103	1	2	1	1	1233	137.616	4.48		0.91	0.976	1.434	92.6	84.3	90.4	132.8	0.056	0	7.4295	1
FALSE	High	IsMasterProtein	P32860	NifU-like protein, mitochondrial OS=Saccharomyces cerevisiae (strain ATCC 204508 / S288c) GN=NFU1 PE=1 SV=2	0	9.65728	7.42188	2	3	2	1	256	29.156	5.01		1.044	0.916	1.286	94.2	98.3	86.3	121.1	0.54	0	9.8203	2
FALSE	High	IsMasterProtein	P07274	Profilin OS=Saccharomyces cerevisiae (strain ATCC 204508 / S288c) GN=PFY1 PE=1 SV=2	0	9.62999	15.0794	1	27	1	1	126	13.669	5.8		0.828	0.835	1.214	103.2	85.5	86.1	125.2	1.154	0	77.9997	1
FALSE	High	IsMasterProtein	Q05583	Cytosolic iron-sulfur protein assembly protein 1 OS=Saccharomyces cerevisiae (strain ATCC 204508 / S288c) GN=CIA1 PE=1 SV=1	0	9.62182	8.78788	2	2	2	1	330	37.251	4.75		0.951	1.142	1.115	95	90.4	108.5	106	0.311	0	5.19394	2
FALSE	High	IsMasterProtein	P53206	Putative cysteine synthase OS=Saccharomyces cerevisiae (strain ATCC 204508 / S288c) GN=YGR012W PE=1 SV=1	0	9.59106	7.37913	2	4	2	1	393	42.774	8.24		0.981	1.037	0.922	101.5	99.6	105.3	93.6	0.407	0	5.22632	2
FALSE	High	IsMasterProtein	Q07458	Transcriptional regulatory protein RXT3 OS=Saccharomyces cerevisiae (strain ATCC 204508 / S288c) GN=RXT3 PE=1 SV=1	0	9.58847	12.9252	2	2	2	1	294	33.791	6.54		0.939	1.444	0.925	92.9	87.2	134.1	85.9	0.359	0	7.18535	2
FALSE	High	IsMasterProtein	P32628	UV excision repair protein RAD23 OS=Saccharomyces cerevisiae (strain ATCC 204508 / S288c) GN=RAD23 PE=1 SV=1	0	9.58613	3.51759	1	6	1	1	398	42.341	4.32		0.942	1.177	1.074	95.4	89.8	112.3	102.5	0.468	0	9.10903	1
FALSE	High	IsMasterProtein	Q12012	Uncharacterized protein YOR289W OS=Saccharomyces cerevisiae (strain ATCC 204508 / S288c) GN=YOR289W PE=1 SV=1	0	9.57948	7.96813	2	4	2	1	251	29.081	8.34		1.011	1.14	1.136	93.3	94.3	106.4	106	0.413	0	4.34708	2
FALSE	High	IsMasterProtein	P12904	5'-AMP-activated protein kinase subunit gamma OS=Saccharomyces cerevisiae (strain ATCC 204508 / S288c) GN=SNF4 PE=1 SV=1	0	9.57865	8.69565	2	2	2	1	322	36.378	5.78		0.977	1.05	0.86	102.9	100.5	108	88.5	0.233	0	6.47188	2
FALSE	High	IsMasterProtein	P38113	Alcohol dehydrogenase 5 OS=Saccharomyces cerevisiae (strain ATCC 204508 / S288c) GN=ADH5 PE=1 SV=1	0	9.57114	12.2507	4	6	3	1	351	37.624	6.38		1.072	0.981	1.093	96.5	103.4	94.7	105.4	0.896	0	10.9083	4
FALSE	High	IsMasterProtein	P56628	60S ribosomal protein L22-B OS=Saccharomyces cerevisiae (strain ATCC 204508 / S288c) GN=RPL22B PE=1 SV=2	0	9.55641	20.4918	2	8	1	1	122	13.818	6.14		0.741	0.688	0.972	117.6	87.2	80.9	114.3	5.31	0	19.3847	2
FALSE	High	IsMasterProtein	P09064	Eukaryotic translation initiation factor 2 subunit beta OS=Saccharomyces cerevisiae (strain ATCC 204508 / S288c) GN=SUI3 PE=1 SV=2	0	9.55641	11.5789	2	4	2	1	285	31.555	9.5		0.938	0.982	0.877	105.3	98.8	103.5	92.4	0.413	0	6.46646	2
FALSE	High	IsMasterProtein	P53010	PAN2-PAN3 deadenylation complex catalytic subunit PAN2 OS=Saccharomyces cerevisiae (strain ATCC 204508 / S288c) GN=PAN2 PE=1 SV=1	0	9.49947	3.58744	2	3	2	1	1115	126.959	6.7	Acetyl [N-Term]	0.955	1.284	0.895	96.8	92.4	124.3	86.6	0.075	0	10.3688	2
FALSE	High	IsMasterProtein	P34909	General negative regulator of transcription subunit 4 OS=Saccharomyces cerevisiae (strain ATCC 204508 / S288c) GN=MOT2 PE=1 SV=1	0	9.49479	5.45145	2	4	2	1	587	65.313	8.07		1.035	1.152	0.94	96.9	100.3	111.6	91.1	0.269	0	12.8425	2
FALSE	High	IsMasterProtein	P32916	Signal recognition particle receptor subunit alpha homolog OS=Saccharomyces cerevisiae (strain ATCC 204508 / S288c) GN=SRP101 PE=1 SV=2	0	9.49247	5.7971	2	2	2	1	621	69.235	7.17		0.913	1	0.904	104.8	95.7	104.8	94.7	0.119	0	4.45692	2
FALSE	High	IsMasterProtein	P25580	Protein PBN1 OS=Saccharomyces cerevisiae (strain ATCC 204508 / S288c) GN=PBN1 PE=1 SV=1	0	9.45539	3.60577	1	2	1	1	416	47.893	5.66		1.081	1.004	1.037	97	104.9	97.5	100.6	0.222	0	5.46606	1
FALSE	High	IsMasterProtein	P40055	U3 small nucleolar RNA-associated protein 7 OS=Saccharomyces cerevisiae (strain ATCC 204508 / S288c) GN=UTP7 PE=1 SV=1	0	9.45355	9.38628	3	3	3	1	554	62.278	9.45		0.93	1.121	0.997	98.8	91.9	110.8	98.5	0.259	0	6.82274	3
FALSE	High	IsMasterProtein	P25359	Exosome complex component RRP43 OS=Saccharomyces cerevisiae (strain ATCC 204508 / S288c) GN=RRP43 PE=1 SV=2	0	9.44758	5.32995	2	3	2	1	394	43.984	4.98		1.104	1.082	1.028	94.9	104.8	102.7	97.6	0.334	0	7.19709	2
FALSE	High	IsMasterProtein	P40433	6-phosphofructo-2-kinase 1 OS=Saccharomyces cerevisiae (strain ATCC 204508 / S288c) GN=PFK26 PE=1 SV=1	0	9.43967	1.81378	1	3	1	1	827	93.359	8.66		1.095	1.222	0.836	96.3	105.5	117.7	80.5	0.103	0	10.6671	1
FALSE	High	IsMasterProtein	P38768	Protein interacting with Hsp90 1 OS=Saccharomyces cerevisiae (strain ATCC 204508 / S288c) GN=PIH1 PE=1 SV=1	0	9.42914	9.01163	2	2	2	1	344	39.494	5.92		0.784	0.996	0.96	106.9	83.9	106.5	102.7	0.233	0	6.10015	2
FALSE	High	IsMasterProtein	Q08912	Uncharacterized protein YOR389W OS=Saccharomyces cerevisiae (strain ATCC 204508 / S288c) GN=YOR389W PE=1 SV=1	0	9.42452	5.76923	3	3	3	1	624	70.177	5.14		1.075	0.98	1.012	98.3	105.7	96.4	99.5	0.199	0	7.78027	3
FALSE	High	IsMasterProtein	P40483	Putative zinc metalloproteinase YIL108W OS=Saccharomyces cerevisiae (strain ATCC 204508 / S288c) GN=YIL108W PE=1 SV=1	0	9.40692	4.02299	2	4	2	1	696	77.365	7.5		0.919	1.302	0.98	95.2	87.5	124	93.3	0.239	0	7.79464	2
FALSE	High	IsMasterProtein	P20049	Prephenate dehydrogenase [NADP(+)] OS=Saccharomyces cerevisiae (strain ATCC 204508 / S288c) GN=TYR1 PE=1 SV=2	0	9.39947	3.9823	1	2	1	1	452	50.891	6.6		1.179	1.275	1.084	88.2	104	112.4	95.5	0.179	0	5.67983	1
FALSE	High	IsMasterProtein	P18544	Acetylornithine aminotransferase, mitochondrial OS=Saccharomyces cerevisiae (strain ATCC 204508 / S288c) GN=ARG8 PE=1 SV=1	0	9.38718	10.6383	3	3	3	1	423	46.652	7.55		0.977	1.099	1.245	92.6	90.4	101.8	115.2	0.304	0	8.24204	3
FALSE	High	IsMasterProtein	P40210	Protein SIP5 OS=Saccharomyces cerevisiae (strain ATCC 204508 / S288c) GN=SIP5 PE=1 SV=1	0	9.38247	3.47648	1	2	1	1	489	55.825	7.84		1.123	1.198	0.92	94.3	105.9	113	86.8	0.194	0	5.3513	1
FALSE	High	IsMasterProtein	P28240	Isocitrate lyase OS=Saccharomyces cerevisiae (strain ATCC 204508 / S288c) GN=ICL1 PE=1 SV=1	0	9.36693	9.87433	3	3	3	1	557	62.369	6.42		1.143	1.242	0.813	95.3	108.9	118.4	77.5	0.25	0	5.17503	3
FALSE	High	IsMasterProtein	P43577	Glucosamine 6-phosphate N-acetyltransferase OS=Saccharomyces cerevisiae (strain ATCC 204508 / S288c) GN=GNA1 PE=1 SV=1	0	9.36559	22.0126	3	5	3	1	159	18.123	5.24		0.96	0.855	1.126	101.5	97.4	86.8	114.3	0.874	0	16.9697	3
FALSE	High	IsMasterProtein	Q99296	Uncharacterized protein YLR149C OS=Saccharomyces cerevisiae (strain ATCC 204508 / S288c) GN=YLR149C PE=1 SV=1	0	9.35538	3.83562	2	2	2	1	730	82.748	6.35		0.96	1.179	0.838	100.6	96.5	118.6	84.2	0.125	0	5.35809	2
FALSE	High	IsMasterProtein	P53883	Nucleolar protein 13 OS=Saccharomyces cerevisiae (strain ATCC 204508 / S288c) GN=NOP13 PE=1 SV=2	0	9.30303	3.47395	1	2	1	1	403	45.581	9.29		1.027	1.177	0.915	97.1	99.8	114.3	88.9	0.15	0	6.29816	1
FALSE	High	IsMasterProtein	P43638	MAP-homologous protein 1 OS=Saccharomyces cerevisiae (strain ATCC 204508 / S288c) GN=MHP1 PE=1 SV=1	0	9.29869	2.57511	2	3	2	1	1398	155.111	7.3		0.889	1.054	0.887	104.4	92.8	110.1	92.7	0.082	0	4.35707	2
FALSE	High	IsMasterProtein	P36531	54S ribosomal protein L36, mitochondrial OS=Saccharomyces cerevisiae (strain ATCC 204508 / S288c) GN=MRPL36 PE=1 SV=3	0	9.29023	22.0339	2	3	2	1	177	20.078	9.72		1.058	1.229	0.98	93.7	99.2	115.2	91.9	0.668	0	6.92156	2
FALSE	High	IsMasterProtein	P48837	Nucleoporin NUP57 OS=Saccharomyces cerevisiae (strain ATCC 204508 / S288c) GN=NUP57 PE=1 SV=1	0	9.27215	5.73013	2	3	2	1	541	57.464	9.58		1.079	1.015	0.945	99.1	106.8	100.5	93.6	0.389	0	5.633	2
FALSE	High	IsMasterProtein	O13516	40S ribosomal protein S9-A OS=Saccharomyces cerevisiae (strain ATCC 204508 / S288c) GN=RPS9A PE=1 SV=3	0	9.25791	8.12183	3	13	3	1	197	22.429	9.98		0.982	1.033	0.959	100.7	98.9	103.9	96.5	1.054	0	28.0879	3
FALSE	High	IsMasterProteinCandidate	P05755	40S ribosomal protein S9-B OS=Saccharomyces cerevisiae (strain ATCC 204508 / S288c) GN=RPS9B PE=1 SV=4	0	9.25791	8.20513	3	13	3	1	195	22.285	10.1		0.982	1.033	0.959	100.7	98.9	103.9	96.5	1.054	0	28.0879	3
FALSE	High	IsMasterProtein	P43591	ATP-dependent kinase YFH7 OS=Saccharomyces cerevisiae (strain ATCC 204508 / S288c) GN=YFH7 PE=1 SV=1	0	9.2551	7.93201	2	3	2	1	353	39.861	6.8		1.07	1.181	1.136	91.2	97.6	107.7	103.6	0.179	0	10.9252	2
FALSE	High	IsMasterProtein	P35191	DnaJ homolog 1, mitochondrial OS=Saccharomyces cerevisiae (strain ATCC 204508 / S288c) GN=MDJ1 PE=1 SV=1	0	9.24555	11.1546	3	4	3	1	511	55.526	9.22		1.12	1.05	0.898	98.3	110.1	103.3	88.3	0.233	0	8.2821	3
FALSE	High	IsMasterProtein	P27999	DNA-directed RNA polymerase II subunit RPB9 OS=Saccharomyces cerevisiae (strain ATCC 204508 / S288c) GN=RPB9 PE=1 SV=1	0	9.24388	12.2951	1	2	1	1	122	14.279	7.61		0.979	1.233	1.033	94.2	92.2	116.2	97.4	1.154	0	8.30755	1
FALSE	High	IsMasterProtein	P32644	Putative ATP-dependent RNA helicase ECM32 OS=Saccharomyces cerevisiae (strain ATCC 204508 / S288c) GN=ECM32 PE=1 SV=1	0	9.21826	3.65745	3	4	3	1	1121	126.892	9.39		1.084	1.194	1.205	89.2	96.7	106.5	107.5	0.134	0	2.12625	3
FALSE	High	IsMasterProtein	P39727	ER-derived vesicles protein ERV46 OS=Saccharomyces cerevisiae (strain ATCC 204508 / S288c) GN=ERV46 PE=1 SV=2	0	9.2092	3.37349	1	2	1	1	415	46.206	6.83		1.054	1.077	0.98	97.3	102.5	104.8	95.3	0.233	0	6.33853	1
FALSE	High	IsMasterProtein	P36051	GPI ethanolamine phosphate transferase 1 OS=Saccharomyces cerevisiae (strain ATCC 204508 / S288c) GN=MCD4 PE=1 SV=1	0	9.17985	1.30577	1	3	1	1	919	105.626	6.71		1.049	1.253	1.176	89.3	93.7	111.9	105	0.174	0	5.50864	1
FALSE	High	IsMasterProtein	P36048	Pre-mRNA-splicing factor SNU114 OS=Saccharomyces cerevisiae (strain ATCC 204508 / S288c) GN=SNU114 PE=1 SV=1	0	9.17805	1.28968	1	2	1	1	1008	113.969	5.94		1.046	1.4	1.078	88.4	92.5	123.8	95.3	0.073	0	6.24456	1
FALSE	High	IsMasterProtein	Q12400	tRNA (guanine(9)-N1)-methyltransferase OS=Saccharomyces cerevisiae (strain ATCC 204508 / S288c) GN=TRM10 PE=1 SV=1	0	9.16629	12.2867	3	3	3	1	293	34.499	9.25		1.015	1.127	1.12	93.9	95.3	105.8	105.1	0.35	0	6.32342	3
FALSE	High	IsMasterProtein	P14020	Dolichol-phosphate mannosyltransferase OS=Saccharomyces cerevisiae (strain ATCC 204508 / S288c) GN=DPM1 PE=1 SV=3	0	9.13804	12.3596	3	5	3	1	267	30.343	7.88		0.973	1.131	0.9	99.9	97.2	113	89.9	0.585	0	10.8025	3
FALSE	High	IsMasterProtein	Q08179	Mitochondrial distribution and morphology protein 38 OS=Saccharomyces cerevisiae (strain ATCC 204508 / S288c) GN=MDM38 PE=1 SV=1	0	9.12015	5.41012	2	2	2	1	573	64.965	7.77		0.824	1.061	0.829	107.7	88.8	114.3	89.2	0.122	0	7.61281	2
FALSE	High	IsMasterProtein	Q08746	Regulator of ribosome biosynthesis OS=Saccharomyces cerevisiae (strain ATCC 204508 / S288c) GN=RRS1 PE=1 SV=1	0	9.11254	20.6897	2	3	2	1	203	22.949	9.47		1.095	1.198	1.002	93.1	101.9	111.6	93.3	1.154	0	8.99674	2
FALSE	High	IsMasterProtein	P38428	Coupling of ubiquitin conjugation to ER degradation protein 1 OS=Saccharomyces cerevisiae (strain ATCC 204508 / S288c) GN=CUE1 PE=1 SV=2	0	9.11087	7.38916	1	1	1	1	203	22.749	6.7		0.96	1.023	1.028	99.7	95.8	102	102.5	0.212	0	4.31865	1
FALSE	High	IsMasterProtein	P39705	Nucleoporin NUP60 OS=Saccharomyces cerevisiae (strain ATCC 204508 / S288c) GN=NUP60 PE=1 SV=1	0	9.10741	6.86456	2	2	2	1	539	59.004	9.33		0.86	1.169	0.902	101.8	87.5	118.9	91.8	0.145	0	6.50533	2
FALSE	High	IsMasterProtein	P39079	T-complex protein 1 subunit zeta OS=Saccharomyces cerevisiae (strain ATCC 204508 / S288c) GN=CCT6 PE=1 SV=1	0	9.09785	9.15751	3	4	3	1	546	59.886	5.86		0.972	0.947	0.905	104.6	101.7	99	94.7	0.322	0	4.49051	3
FALSE	High	IsMasterProtein	P18408	Phosphoadenosine phosphosulfate reductase OS=Saccharomyces cerevisiae (strain ATCC 204508 / S288c) GN=MET16 PE=1 SV=2	0	9.09126	19.5402	3	3	3	1	261	30.361	5.92		1.115	1.262	1.15	88.4	98.5	111.5	101.6	0.54	0	10.2942	3
FALSE	High	IsMasterProtein	Q05123	Actin-like protein ARP9 OS=Saccharomyces cerevisiae (strain ATCC 204508 / S288c) GN=ARP9 PE=1 SV=1	0	9.07426	3.42612	1	2	1	1	467	53.041	5.15		1.054	1.207	0.967	94.6	99.7	114.2	91.5	0.233	0	4.59877	1
FALSE	High	IsMasterProtein	P53189	Probable family 17 glucosidase SCW11 OS=Saccharomyces cerevisiae (strain ATCC 204508 / S288c) GN=SCW11 PE=1 SV=1	0	9.07162	5.90406	2	3	2	1	542	56.412	4.48		1.08	1.125	1.182	91.2	98.5	102.6	107.7	1.683	0	2.97226	2
FALSE	High	IsMasterProtein	P40557	ER-retained PMA1-suppressing protein 1 OS=Saccharomyces cerevisiae (strain ATCC 204508 / S288c) GN=EPS1 PE=1 SV=1	0	9.0549	4.99287	3	3	3	1	701	81.167	7.84		1.052	1.276	1.021	92	96.8	117.3	93.9	0.174	0	6.37911	3
FALSE	High	IsMasterProtein	P36088	Free methionine-R-sulfoxide reductase OS=Saccharomyces cerevisiae (strain ATCC 204508 / S288c) GN=YKL069W PE=1 SV=1	0	9.0466	26.1111	3	4	3	1	180	19.722	5.06		1.032	0.943	1.11	97.9	101	92.3	108.7	1.783	0	2.69136	3
FALSE	High	IsMasterProtein	P53550	m7GpppN-mRNA hydrolase OS=Saccharomyces cerevisiae (strain ATCC 204508 / S288c) GN=DCP2 PE=1 SV=1	0	9.0454	1.95876	1	3	1	1	970	108.6	5.88		1.005	1.265	0.908	95.7	96.2	121.1	87	0.084	0	11.8614	1
FALSE	High	IsMasterProtein	P38288	Protein TOS1 OS=Saccharomyces cerevisiae (strain ATCC 204508 / S288c) GN=TOS1 PE=1 SV=1	0	9.03358	5.93407	2	3	2	1	455	47.964	4.67		0.971	1.101	1.271	92.1	89.4	101.4	117	0.359	0	7.98199	2
FALSE	High	IsMasterProtein	Q06593	Oligopeptide transporter 2 OS=Saccharomyces cerevisiae (strain ATCC 204508 / S288c) GN=OPT2 PE=1 SV=1	0	9.005	3.1927	2	3	2	1	877	101.195	7.47		0.886	0.911	0.651	116	102.8	105.7	75.5	0.179	0	5.91093	2
FALSE	High	IsMasterProtein	Q12220	U3 small nucleolar RNA-associated protein 12 OS=Saccharomyces cerevisiae (strain ATCC 204508 / S288c) GN=DIP2 PE=1 SV=1	0	9.0014	3.92365	3	5	3	1	943	106.276	6.02		1.018	1.167	0.91	97.7	99.4	114	88.9	0.157	0	8.61875	3
FALSE	High	IsMasterProtein	P40506	Phosphopantothenate--cysteine ligase CAB2 OS=Saccharomyces cerevisiae (strain ATCC 204508 / S288c) GN=CAB2 PE=1 SV=2	0	8.99921	9.0411	3	4	3	1	365	41.841	8.27		1.184	0.881	0.977	99	117.2	87.1	96.7	0.35	0	2.67822	3
FALSE	High	IsMasterProtein	Q00618	Geranylgeranyl transferase type-2 subunit alpha OS=Saccharomyces cerevisiae (strain ATCC 204508 / S288c) GN=BET4 PE=1 SV=3	0	8.98862	7.33945	2	3	2	1	327	39.65	7.23		0.957	1.132	1.039	96.9	92.7	109.7	100.7	0.318	0	9.25168	2
FALSE	High	IsMasterProtein	P20604	Serine/threonine-protein phosphatase PP1-1 OS=Saccharomyces cerevisiae (strain ATCC 204508 / S288c) GN=SIT4 PE=1 SV=1	0	8.98387	13.8264	3	5	3	1	311	35.515	5.4		0.888	1.078	0.877	104.1	92.5	112.2	91.2	0.369	0	12.7425	3
FALSE	High	IsMasterProtein	P47133	ER membrane protein complex subunit 2 OS=Saccharomyces cerevisiae (strain ATCC 204508 / S288c) GN=EMC2 PE=1 SV=1	0	8.98147	9.93151	2	3	2	1	292	33.834	5.68		0.913	1.16	1.087	96.1	87.7	111.6	104.6	0.501	0	4.12731	2
FALSE	High	IsMasterProtein	P32476	Squalene monooxygenase OS=Saccharomyces cerevisiae (strain ATCC 204508 / S288c) GN=ERG1 PE=1 SV=2	0	8.98095	10.0806	3	8	3	1	496	55.091	6.48		0.973	1.032	1.012	99.6	96.9	102.8	100.8	0.468	0	4.06851	3
FALSE	High	IsMasterProtein	P53295	Ribosome-interacting GTPase 2 OS=Saccharomyces cerevisiae (strain ATCC 204508 / S288c) GN=RBG2 PE=1 SV=1	0	8.9631	11.6848	3	4	3	1	368	40.98	8.56		1.041	1.008	1.128	95.8	99.6	96.6	108	0.318	0	2.84375	3
FALSE	High	IsMasterProtein	Q03862	Probable metalloprotease ARX1 OS=Saccharomyces cerevisiae (strain ATCC 204508 / S288c) GN=ARX1 PE=1 SV=1	0	8.94981	5.39629	2	4	2	1	593	65.172	7.2		0.884	1.118	0.877	103.1	91.2	115.2	90.5	0.218	0	11.1046	2
FALSE	High	IsMasterProtein	Q04636	FACT complex subunit POB3 OS=Saccharomyces cerevisiae (strain ATCC 204508 / S288c) GN=POB3 PE=1 SV=1	0	8.91024	8.15217	4	5	4	1	552	62.955	4.86		1.11	0.989	0.964	98.4	109.3	97.3	94.9	0.487	0	8.05921	4
FALSE	High	IsMasterProtein	O13563	26S proteasome regulatory subunit RPN13 OS=Saccharomyces cerevisiae (strain ATCC 204508 / S288c) GN=RPN13 PE=1 SV=1	0	8.89917	12.1795	2	4	2	1	156	17.891	4.53		0.97	1.097	1.058	97	94.1	106.4	102.6	1.783	0	5.3624	2
FALSE	High	IsMasterProtein	P53982	Isocitrate dehydrogenase [NADP] OS=Saccharomyces cerevisiae (strain ATCC 204508 / S288c) GN=IDP3 PE=3 SV=1	0	8.87662	4.04762	2	5	1	1	420	47.826	9.22		1.086	0.905	1.237	94.6	102.7	85.6	117	0.334	0	6.51384	2
FALSE	High	IsMasterProtein	Q06493	LETM1 domain-containing protein YLH47, mitochondrial OS=Saccharomyces cerevisiae (strain ATCC 204508 / S288c) GN=YLH47 PE=1 SV=1	0	8.86778	3.0837	1	2	1	1	454	52.142	9.33		1.017	1.152	0.998	96	97.7	110.6	95.8	0.172	0	7.35078	1
FALSE	High	IsMasterProtein	Q08732	Serine/threonine-protein kinase HRK1 OS=Saccharomyces cerevisiae (strain ATCC 204508 / S288c) GN=HRK1 PE=1 SV=1	0	8.85574	2.23979	1	1	1	1	759	85.642	7.31		0.951	1.504	0.817	93.6	89	140.8	76.5	0.053	0	4.7497	1
FALSE	High	IsMasterProtein	P00424	Cytochrome c oxidase polypeptide 5A, mitochondrial OS=Saccharomyces cerevisiae (strain ATCC 204508 / S288c) GN=COX5A PE=1 SV=1	0	8.85548	18.3007	2	5	1	1	153	17.13	9.82		0.953	1.165	0.805	101.9	97.2	118.8	82.1	1.31	0	5.1383	2
FALSE	High	IsMasterProtein	Q03769	Epsin-5 OS=Saccharomyces cerevisiae (strain ATCC 204508 / S288c) GN=ENT5 PE=1 SV=1	0	8.83884	7.54258	2	2	2	1	411	47.293	6.49		1.067	1.289	1.084	90.1	96.1	116.1	97.7	0.259	0	3.85336	2
FALSE	High	IsMasterProtein	P38122	3-methyl-2-oxobutanoate hydroxymethyltransferase OS=Saccharomyces cerevisiae (strain ATCC 204508 / S288c) GN=ECM31 PE=1 SV=1	0	8.82398	8.01282	2	3	2	1	312	34.442	8.12		0.911	0.992	0.923	104.5	95.2	103.7	96.5	0.413	0	4.2649	2
FALSE	High	IsMasterProtein	P47082	Vacuolar amino acid transporter 1 OS=Saccharomyces cerevisiae (strain ATCC 204508 / S288c) GN=AVT1 PE=1 SV=1	0	8.81351	6.81063	2	2	2	1	602	65.304	8.12		0.992	1.148	1.055	95.3	94.6	109.4	100.6	0.172	0	4.064	2
FALSE	High	IsMasterProtein	P32585	Mediator of RNA polymerase II transcription subunit 18 OS=Saccharomyces cerevisiae (strain ATCC 204508 / S288c) GN=SRB5 PE=1 SV=1	0	8.8096	6.51466	1	2	1	1	307	34.267	5		1.044	0.916	0.929	102.9	107.4	94.2	95.5	0.311	0	4.82161	1
FALSE	High	IsMasterProtein	P32790	Actin cytoskeleton-regulatory complex protein SLA1 OS=Saccharomyces cerevisiae (strain ATCC 204508 / S288c) GN=SLA1 PE=1 SV=1	0	8.78079	2.57235	2	4	2	1	1244	135.763	5.88		0.998	1.183	1.108	93.3	93.1	110.4	103.3	0.202	0	3.77426	2
FALSE	High	IsMasterProtein	P38234	Protein RFS1 OS=Saccharomyces cerevisiae (strain ATCC 204508 / S288c) GN=RFS1 PE=1 SV=1	0	8.74954	7.61905	1	5	1	1	210	22.906	5.29		1.001	0.899	0.8	108.1	108.2	97.1	86.5	0.778	0	11.7003	1
FALSE	High	IsMasterProtein	P53885	Signal transduction protein MDG1 OS=Saccharomyces cerevisiae (strain ATCC 204508 / S288c) GN=MDG1 PE=1 SV=1	0	8.73506	6.01093	2	3	2	1	366	40.254	5.8	Acetyl [N-Term]	1.007	0.824	0.645	115.1	115.9	94.8	74.2	0.334	0	9.00308	2
FALSE	High	IsMasterProtein	Q02197	N-alpha-acetyltransferase, 35 NatC auxiliary subunit OS=Saccharomyces cerevisiae (strain ATCC 204508 / S288c) GN=MAK10 PE=1 SV=1	0	8.71716	6.82128	3	3	3	1	733	84.249	5.87		1.05	1.234	0.996	93.5	98.1	115.3	93.1	0.189	0	6.09093	3
FALSE	High	IsMasterProtein	Q99216	Pre-rRNA-processing protein PNO1 OS=Saccharomyces cerevisiae (strain ATCC 204508 / S288c) GN=PNO1 PE=1 SV=1	0	8.70845	6.56934	2	3	2	1	274	30.313	9.07		0.944	1.188	0.831	100.9	95.3	119.9	83.9	0.468	0	5.89824	2
FALSE	High	IsMasterProtein	Q12028	AP-1 complex subunit gamma-1 OS=Saccharomyces cerevisiae (strain ATCC 204508 / S288c) GN=APL4 PE=1 SV=1	0	8.69664	6.37019	3	4	3	1	832	93.566	5.45		0.959	1.207	1.243	90.7	87	109.5	112.8	0.155	0	11.7203	3
FALSE	High	IsMasterProtein	P41058	40S ribosomal protein S29-B OS=Saccharomyces cerevisiae (strain ATCC 204508 / S288c) GN=RPS29B PE=1 SV=3	0	8.6883	14.2857	2	8	2	1	56	6.723	10.01		1.015	0.974	0.906	102.7	104.2	100	93.1	16.783	0	6.34381	2
FALSE	High	IsMasterProtein	P40355	Uncharacterized protein YJR061W OS=Saccharomyces cerevisiae (strain ATCC 204508 / S288c) GN=YJR061W PE=4 SV=2	0	8.68321	4.59893	4	4	4	1	935	108.36	6.58		0.953	1.327	1.059	92.2	87.8	122.3	97.7	0.163	0	5.02661	4
FALSE	High	IsMasterProtein	Q07657	Seventh homolog of septin 1 OS=Saccharomyces cerevisiae (strain ATCC 204508 / S288c) GN=SHS1 PE=1 SV=1	0	8.67865	4.71869	2	3	2	1	551	62.592	5.53		0.905	1.177	0.991	98.2	88.9	115.6	97.3	0.155	0	12.8146	2
FALSE	High	IsMasterProtein	P22211	Nitrogen permease reactivator protein OS=Saccharomyces cerevisiae (strain ATCC 204508 / S288c) GN=NPR1 PE=1 SV=2	0	8.6747	4.43038	2	3	2	1	790	85.937	8.37		1.021	1.162	0.886	98.3	100.4	114.2	87.1	0.205	0	2.45457	2
FALSE	High	IsMasterProtein	P07273	Transcription elongation factor S-II OS=Saccharomyces cerevisiae (strain ATCC 204508 / S288c) GN=DST1 PE=1 SV=4	0	8.67376	7.44337	2	3	2	1	309	34.822	8.87		1.106	1.314	1.185	86.9	96.1	114.1	102.9	0.369	0	4.17153	2
FALSE	High	IsMasterProtein	P41805	60S ribosomal protein L10 OS=Saccharomyces cerevisiae (strain ATCC 204508 / S288c) GN=RPL10 PE=1 SV=1	0	8.63998	9.04977	2	8	2	1	221	25.345	10.02		0.729	1.018	0.875	110.5	80.5	112.4	96.6	0.668	0	12.8034	2
FALSE	High	IsMasterProtein	Q02455	Protein MLP1 OS=Saccharomyces cerevisiae (strain ATCC 204508 / S288c) GN=MLP1 PE=1 SV=2	0	8.63578	2.61333	4	4	4	1	1875	218.324	5.2		1.028	1.177	0.979	95.6	98.3	112.5	93.6	0.068	0	7.55373	4
FALSE	High	IsMasterProtein	P11076	ADP-ribosylation factor 1 OS=Saccharomyces cerevisiae (strain ATCC 204508 / S288c) GN=ARF1 PE=1 SV=3	0	8.62849	20.9945	3	3	3	1	181	20.516	7.34		1.094	1.053	1.134	93.4	102.2	98.4	105.9	0.778	0	9.58143	3
FALSE	High	IsMasterProtein	P19073	Cell division control protein 42 OS=Saccharomyces cerevisiae (strain ATCC 204508 / S288c) GN=CDC42 PE=1 SV=2	0	8.61152	5.2356	1	2	1	1	191	21.309	6.74		0.977	1.19	0.959	96.9	94.7	115.4	93	1.154	0	6.27675	1
FALSE	High	IsMasterProtein	P32899	U3 small nucleolar ribonucleoprotein protein IMP3 OS=Saccharomyces cerevisiae (strain ATCC 204508 / S288c) GN=IMP3 PE=1 SV=1	0	8.61035	12.5683	2	3	2	1	183	21.872	9.76		1.125	1.26	1.044	90.3	101.6	113.8	94.3	0.54	0	6.78374	2
FALSE	High	IsMasterProtein	P53155	Uncharacterized protein YGL082W OS=Saccharomyces cerevisiae (strain ATCC 204508 / S288c) GN=YGL082W PE=1 SV=1	0	8.6074	9.44882	4	6	4	1	381	43.295	6.27	Acetyl [N-Term]	0.897	1.096	1.245	94.4	84.7	103.4	117.5	0.73	0	6.14198	4
FALSE	High	IsMasterProtein	P38822	Protein BZZ1 OS=Saccharomyces cerevisiae (strain ATCC 204508 / S288c) GN=BZZ1 PE=1 SV=1	0	8.59194	3.79147	2	2	2	1	633	71.128	5.99		0.994	1.025	0.939	101.1	100.4	103.6	94.9	0.113	0	4.08969	2
FALSE	High	IsMasterProtein	P42838	Alkylphosphocholine resistance protein LEM3 OS=Saccharomyces cerevisiae (strain ATCC 204508 / S288c) GN=LEM3 PE=1 SV=1	0	8.56574	5.31401	2	2	2	1	414	47.408	5.94		0.892	1.126	0.897	102.2	91.1	115.1	91.6	0.233	0	6.07115	2
FALSE	High	IsMasterProtein	Q06689	Cell membrane protein YLR413W OS=Saccharomyces cerevisiae (strain ATCC 204508 / S288c) GN=YLR413W PE=1 SV=1	0	8.56376	7.7037	3	4	3	1	675	72.651	5.14		1.211	1.14	1.471	83	100.5	94.5	122	0.35	0	9.41315	3
FALSE	High	IsMasterProtein	P31755	Initiation-specific alpha-1,6-mannosyltransferase OS=Saccharomyces cerevisiae (strain ATCC 204508 / S288c) GN=OCH1 PE=1 SV=1	0	8.56149	10.2083	4	4	4	1	480	55.121	7.68		0.993	1.21	0.992	95.4	94.7	115.4	94.6	0.389	0	5.97781	4
FALSE	High	IsMasterProtein	P06244	cAMP-dependent protein kinase type 1 OS=Saccharomyces cerevisiae (strain ATCC 204508 / S288c) GN=TPK1 PE=1 SV=3	0	8.53052	2.51889	1	2	1	1	397	46.047	5.48		0.988	1.317	0.973	93.5	92.4	123.1	91	0.202	0	7.27279	1
FALSE	High	IsMasterProtein	Q02486	ARS-binding factor 2, mitochondrial OS=Saccharomyces cerevisiae (strain ATCC 204508 / S288c) GN=ABF2 PE=1 SV=1	0	8.50929	14.7541	3	5	3	1	183	21.548	9.69		0.936	1.023	0.994	101.2	94.7	103.5	100.6	1.031	0	11.8398	3
FALSE	High	IsMasterProtein	P21306	ATP synthase subunit epsilon, mitochondrial OS=Saccharomyces cerevisiae (strain ATCC 204508 / S288c) GN=ATP15 PE=1 SV=2	0	8.50811	45.1613	2	3	2	1	62	6.738	9.77		0.962	0.804	0.785	112.7	108.4	90.5	88.4	4.623	0	3.99884	2
FALSE	High	IsMasterProtein	P46971	Dolichyl-phosphate-mannose--protein mannosyltransferase 4 OS=Saccharomyces cerevisiae (strain ATCC 204508 / S288c) GN=PMT4 PE=1 SV=1	0	8.48064	1.44357	1	3	1	1	762	87.91	6.93		1.006	0.94	0.931	103.2	103.8	97	96.1	0.212	0	8.31372	1
FALSE	High	IsMasterProtein	P53088	Cytoplasmic tRNA 2-thiolation protein 1 OS=Saccharomyces cerevisiae (strain ATCC 204508 / S288c) GN=NCS6 PE=1 SV=3	0	8.46769	4.17827	1	2	1	1	359	39.962	8.79		0.977	1.145	0.849	100.7	98.4	115.3	85.5	0.274	0	2.81373	1
FALSE	High	IsMasterProtein	P16639	Arginyl-tRNA--protein transferase 1 OS=Saccharomyces cerevisiae (strain ATCC 204508 / S288c) GN=ATE1 PE=1 SV=2	0	8.463	5.16899	2	3	2	1	503	57.893	6.3		1.032	1.17	0.977	95.7	98.8	112	93.5	0.25	0	4.681	2
FALSE	High	IsMasterProtein	Q06218	ATP-dependent RNA helicase DBP9 OS=Saccharomyces cerevisiae (strain ATCC 204508 / S288c) GN=DBP9 PE=1 SV=1	0	8.44102	5.38721	2	2	2	1	594	68.017	9.19		1.182	1.21	0.917	92.9	109.7	112.3	85.1	0.119	0	5.54004	2
FALSE	High	IsMasterProtein	Q99385	Vacuolar calcium ion transporter OS=Saccharomyces cerevisiae (strain ATCC 204508 / S288c) GN=VCX1 PE=1 SV=1	0	8.4405	6.81265	2	3	2	1	411	44.618	5.69	Acetyl [N-Term]	1.093	0.965	0.936	100.1	109.5	96.7	93.7	0.425	0	9.56913	2
FALSE	High	IsMasterProtein	Q12339	rRNA-processing protein UTP23 OS=Saccharomyces cerevisiae (strain ATCC 204508 / S288c) GN=UTP23 PE=1 SV=1	0	8.4377	4.33071	1	2	1	1	254	28.783	10.04		0.56	0.717	0.639	137.2	76.8	98.3	87.7	0.334	0	5.36232	1
FALSE	High	IsMasterProtein	P51996	GTP-binding protein YPT32/YPT11 OS=Saccharomyces cerevisiae (strain ATCC 204508 / S288c) GN=YPT32 PE=1 SV=3	0	8.42498	12.6126	2	4	1	1	222	24.505	5.49		0.892	1.162	0.913	100.8	90	117.2	92	0.719	0	2.64332	2
FALSE	High	IsMasterProtein	P25386	Intracellular protein transport protein USO1 OS=Saccharomyces cerevisiae (strain ATCC 204508 / S288c) GN=USO1 PE=1 SV=2	0	8.4045	1.56425	2	2	2	1	1790	206.326	4.94		1.11	1.241	1.118	89.5	99.3	111.1	100.1	0.034	0	3.53028	2
FALSE	High	IsMasterProtein	Q00402	Nuclear migration protein NUM1 OS=Saccharomyces cerevisiae (strain ATCC 204508 / S288c) GN=NUM1 PE=1 SV=2	0	8.39061	3.27511	4	4	4	1	2748	312.838	5.4		1.076	1.113	1.011	95.2	102.4	106	96.3	0.052	0	5.95891	4
FALSE	High	IsMasterProtein	P53315	6-phosphogluconolactonase 4 OS=Saccharomyces cerevisiae (strain ATCC 204508 / S288c) GN=SOL4 PE=1 SV=1	0	8.3651	20	3	3	3	1	255	28.429	5.35		0.972	0.787	0.932	108.4	105.3	85.3	101	0.701	0	4.67263	3
FALSE	High	IsMasterProtein	P28789	Porphobilinogen deaminase OS=Saccharomyces cerevisiae (strain ATCC 204508 / S288c) GN=HEM3 PE=1 SV=1	0	8.35867	10.0917	2	3	2	1	327	36.651	6.38		0.992	1.133	1.132	94	93.2	106.4	106.4	0.413	0	5.71304	2
FALSE	High	IsMasterProtein	P14907	Nucleoporin NSP1 OS=Saccharomyces cerevisiae (strain ATCC 204508 / S288c) GN=NSP1 PE=1 SV=1	0	8.35497	3.76671	2	2	2	1	823	86.464	6.3	Acetyl [N-Term]	0.998	1.049	0.848	102.7	102.5	107.7	87.1	0.125	0	5.75154	2
FALSE	High	IsMasterProtein	P53179	pH-response regulator protein palF/RIM8 OS=Saccharomyces cerevisiae (strain ATCC 204508 / S288c) GN=RIM8 PE=1 SV=2	0	8.33818	9.40959	3	4	3	1	542	60.826	9.17		1.07	1.035	1.226	92.3	98.8	95.5	113.3	0.218	0	2.90256	3
FALSE	High	IsMasterProtein	P47137	Uncharacterized oxidoreductase YJR096W OS=Saccharomyces cerevisiae (strain ATCC 204508 / S288c) GN=YJR096W PE=1 SV=1	0	8.33252	15.6028	3	4	3	1	282	32.323	6.93		0.886	0.906	1.152	101.4	89.9	91.9	116.8	0.585	0	6.05979	3
FALSE	High	IsMasterProtein	P18962	Dipeptidyl aminopeptidase B OS=Saccharomyces cerevisiae (strain ATCC 204508 / S288c) GN=DAP2 PE=1 SV=2	0	8.31914	6.84597	3	4	3	1	818	93.347	5.5		0.946	1.064	0.954	100.9	95.4	107.4	96.2	0.216	0	4.77962	3
FALSE	High	IsMasterProtein	P46673	Nucleoporin NUP85 OS=Saccharomyces cerevisiae (strain ATCC 204508 / S288c) GN=NUP85 PE=1 SV=1	0	8.31235	4.30108	2	3	2	1	744	84.844	4.63		1.089	1.136	0.802	99.3	108.2	112.8	79.7	0.174	0	2.35827	2
FALSE	High	IsMasterProtein	P11075	Protein transport protein SEC7 OS=Saccharomyces cerevisiae (strain ATCC 204508 / S288c) GN=SEC7 PE=1 SV=2	0	8.31011	2.73768	4	4	4	1	2009	226.745	4.81		1.008	1.301	0.946	94	94.8	122.3	88.9	0.085	0	7.55982	4
FALSE	High	IsMasterProtein	P36040	Proteasome assembly chaperone 2 OS=Saccharomyces cerevisiae (strain ATCC 204508 / S288c) GN=ADD66 PE=1 SV=1	0	8.30888	14.2322	2	4	2	1	267	30.719	4.74		1.01	1.253	1.077	92.2	93.1	115.5	99.3	0.874	0	8.3513	2
FALSE	High	IsMasterProtein	P0CX48	40S ribosomal protein S11-B OS=Saccharomyces cerevisiae (strain ATCC 204508 / S288c) GN=RPS11B PE=1 SV=1	0	8.30682	11.5385	2	7	2	1	156	17.738	10.78		1.025	0.958	0.94	102	104.5	97.6	95.8	1.512	0	13.6737	2
FALSE	High	IsMasterProtein	P40517	Ran-specific GTPase-activating protein 2 OS=Saccharomyces cerevisiae (strain ATCC 204508 / S288c) GN=YRB2 PE=1 SV=1	0	8.30604	10.7034	3	5	3	1	327	36.032	6.7		1.035	1.082	1.032	96.4	99.8	104.3	99.5	0.616	0	4.31358	3
FALSE	High	IsMasterProtein	P47148	Uncharacterized protein YJR111C OS=Saccharomyces cerevisiae (strain ATCC 204508 / S288c) GN=YJR111C PE=1 SV=1	0	8.2888	8.48057	2	5	2	1	283	32.188	8.73	Acetyl [N-Term]	1.019	1.198	1.056	93.6	95.4	112.1	98.8	0.585	0	9.90746	2
FALSE	High	IsMasterProtein	P36516	54S ribosomal protein L3, mitochondrial OS=Saccharomyces cerevisiae (strain ATCC 204508 / S288c) GN=MRPL3 PE=1 SV=2	0	8.27315	8.97436	2	3	2	1	390	43.972	9.42		0.954	1.379	0.913	94.2	89.9	129.9	86	0.269	0	11.3712	2
FALSE	High	IsMasterProtein	P38817	ADP-ribosylation factor-binding protein GGA2 OS=Saccharomyces cerevisiae (strain ATCC 204508 / S288c) GN=GGA2 PE=1 SV=1	0	8.25688	5.64103	2	3	2	1	585	64.307	6.49		0.978	1.291	1.043	92.8	90.7	119.8	96.8	0.259	0	10.5974	2
FALSE	High	IsMasterProtein	P26783	40S ribosomal protein S5 OS=Saccharomyces cerevisiae (strain ATCC 204508 / S288c) GN=RPS5 PE=1 SV=3	0	8.22797	11.5556	2	9	2	1	225	25.023	8.59		0.893	1.024	0.884	105.2	94	107.8	93	1.154	0	6.43271	2
FALSE	High	IsMasterProtein	Q06346	Inositol phosphorylceramide synthase regulatory subunit KEI1 OS=Saccharomyces cerevisiae (strain ATCC 204508 / S288c) GN=KEI1 PE=1 SV=2	0	8.2234	5.88235	1	2	1	1	221	25.467	8.06		1.009	0.935	0.885	104.5	105.4	97.6	92.5	0.931	0	8.34011	1
FALSE	High	IsMasterProtein	P38712	ATP-dependent rRNA helicase RRP3 OS=Saccharomyces cerevisiae (strain ATCC 204508 / S288c) GN=RRP3 PE=1 SV=2	0	8.21734	9.98004	3	4	3	1	501	55.933	9.16		0.957	1.202	0.895	98.7	94.4	118.6	88.3	0.334	0	5.81402	3
FALSE	High	IsMasterProtein	P42941	Phosphoserine phosphatase OS=Saccharomyces cerevisiae (strain ATCC 204508 / S288c) GN=SER2 PE=1 SV=1	0	8.16467	6.47249	2	5	2	1	309	34.186	5.21		1.106	1.323	1.346	83.8	92.6	110.8	112.7	0.54	0	5.20953	2
FALSE	High	IsMasterProtein	Q06991	Protein PUN1 OS=Saccharomyces cerevisiae (strain ATCC 204508 / S288c) GN=PUN1 PE=1 SV=1	0	8.156	6.84411	1	2	1	1	263	29.232	8.51		0.967	1.066	0.927	101	97.7	107.6	93.7	0.668	0	7.71035	1
FALSE	High	IsMasterProtein	P40015	Inositol phosphosphingolipids phospholipase C OS=Saccharomyces cerevisiae (strain ATCC 204508 / S288c) GN=ISC1 PE=1 SV=1	0	8.15199	3.98323	1	2	1	1	477	53.906	7.53		0.972	1.552	1.253	83.7	81.4	129.9	104.9	0.212	0	7.72796	1
FALSE	High	IsMasterProtein	Q02932	Importin beta-like protein KAP120 OS=Saccharomyces cerevisiae (strain ATCC 204508 / S288c) GN=KAP120 PE=1 SV=1	0	8.13087	4.45736	3	3	3	1	1032	119.547	5.26		0.956	1.059	0.95	100.9	96.4	106.9	95.9	0.136	0	8.3973	3
FALSE	High	IsMasterProtein	P07884	tRNA dimethylallyltransferase OS=Saccharomyces cerevisiae (strain ATCC 204508 / S288c) GN=MOD5 PE=1 SV=2	0	8.12773	4.90654	1	1	1	1	428	50.205	9		1.033	1.267	0.919	94.8	97.9	120.1	87.1	0.077	0	4.73424	1
FALSE	High	IsMasterProtein	P50110	Sorting assembly machinery 37 kDa subunit OS=Saccharomyces cerevisiae (strain ATCC 204508 / S288c) GN=SAM37 PE=1 SV=1	0	8.12318	13.1498	4	4	4	1	327	37.469	7.33		1.055	1.029	0.958	98.9	104.4	101.8	94.8	0.551	0	2.62553	4
FALSE	High	IsMasterProtein	P46675	Protein STU2 OS=Saccharomyces cerevisiae (strain ATCC 204508 / S288c) GN=STU2 PE=1 SV=1	0	8.09505	1.46396	1	2	1	1	888	100.855	8.57		0.928	0.972	0.988	102.9	95.5	100	101.7	0.08	0	7.02341	1
FALSE	High	IsMasterProtein	P38929	Calcium-transporting ATPase 2 OS=Saccharomyces cerevisiae (strain ATCC 204508 / S288c) GN=PMC1 PE=1 SV=1	0	8.08429	3.58056	3	3	3	1	1173	130.778	7.39		0.911	1.189	1.071	95.9	87.3	114.1	102.7	0.114	0	7.5564	3
FALSE	High	IsMasterProtein	P46988	Prefoldin subunit 1 OS=Saccharomyces cerevisiae (strain ATCC 204508 / S288c) GN=PFD1 PE=1 SV=2	0	8.07212	14.6789	1	1	1	1	109	12.774	8.92		1.049	1.379	1.229	85.9	90.1	118.4	105.6	0.334	0	5.37052	1
FALSE	High	IsMasterProtein	P40502	Altered inheritance of mitochondria protein 19, mitochondrial OS=Saccharomyces cerevisiae (strain ATCC 204508 / S288c) GN=AIM19 PE=1 SV=1	0	8.05218	18.4713	2	3	2	1	157	16.913	9.99		0.926	1.123	0.886	101.6	94.1	114.1	90.1	0.585	0	9.47385	2
FALSE	High	IsMasterProtein	Q01080	DNA-directed RNA polymerase I subunit RPA49 OS=Saccharomyces cerevisiae (strain ATCC 204508 / S288c) GN=RPA49 PE=1 SV=2	0	8.04879	9.15663	2	2	2	1	415	46.622	9.54		0.982	0.939	1.099	99.5	97.7	93.4	109.4	0.202	0	5.31191	2
FALSE	High	IsMasterProtein	Q6Q547	H/ACA ribonucleoprotein complex subunit 3 OS=Saccharomyces cerevisiae (strain ATCC 204508 / S288c) GN=NOP10 PE=1 SV=1	0	8.04279	20.6897	1	3	1	1	58	6.632	10.17		1	1.135	1.146	93.4	93.5	106	107.1	2.981	0	7.37416	1
FALSE	High	IsMasterProtein	P15424	ATP-dependent RNA helicase MSS116, mitochondrial OS=Saccharomyces cerevisiae (strain ATCC 204508 / S288c) GN=MSS116 PE=1 SV=1	0	8.0398	1.95783	1	2	1	1	664	76.221	8.98		1.076	1.728	0.907	84.9	91.4	146.7	77	0.108	0	5.06488	1
FALSE	High	IsMasterProtein	Q02784	Monothiol glutaredoxin-5, mitochondrial OS=Saccharomyces cerevisiae (strain ATCC 204508 / S288c) GN=GRX5 PE=1 SV=1	0	8.03471	8.66667	1	2	1	1	150	16.921	4.88		0.9	0.85	1.163	102.2	92	86.9	118.9	0.668	0	5.71803	1
FALSE	High	IsMasterProtein	P52489	Pyruvate kinase 2 OS=Saccharomyces cerevisiae (strain ATCC 204508 / S288c) GN=PYK2 PE=1 SV=1	0	8.02883	4.34783	2	3	1	1	506	55.161	6.92		1.032	1.04	1.004	98.1	101.3	102.1	98.5	0.241	0	7.60716	2
FALSE	High	IsMasterProtein	P38144	ISWI chromatin-remodeling complex ATPase ISW1 OS=Saccharomyces cerevisiae (strain ATCC 204508 / S288c) GN=ISW1 PE=1 SV=2	0	8.0171	3.27724	3	4	3	1	1129	131.02	6.64		1.048	1.18	1.072	93	97.5	109.8	99.7	0.099	0	8.73962	3
FALSE	High	IsMasterProtein	Q06096	Conserved oligomeric Golgi complex subunit 4 OS=Saccharomyces cerevisiae (strain ATCC 204508 / S288c) GN=COG4 PE=1 SV=1	0	8.01431	1.50987	1	2	1	1	861	98.604	6.1		1.091	1.135	1.194	90.5	98.7	102.7	108.1	0.101	0	6.61643	1
FALSE	High	IsMasterProtein	P38821	Aspartyl aminopeptidase 4 OS=Saccharomyces cerevisiae (strain ATCC 204508 / S288c) GN=APE4 PE=1 SV=1	0	8.0078	2.44898	1	2	1	1	490	54.14	7.02		0.886	0.902	0.804	111.3	98.7	100.5	89.5	0.194	0	8.01394	1
FALSE	High	IsMasterProtein	P23201	Protein SPA2 OS=Saccharomyces cerevisiae (strain ATCC 204508 / S288c) GN=SPA2 PE=1 SV=1	0	8.00656	3.95634	3	3	3	1	1466	163.043	5.19		1.115	1.427	1.483	79.6	88.7	113.6	118.1	0.076	0	3.20355	3
FALSE	High	IsMasterProtein	P11325	Leucine--tRNA ligase, mitochondrial OS=Saccharomyces cerevisiae (strain ATCC 204508 / S288c) GN=NAM2 PE=1 SV=1	0	7.9914	2.68456	1	1	1	1	894	101.855	8.37		1.012	2.334	0.899	76.3	77.2	178	68.6	0.038	0	4.45967	1
FALSE	High	IsMasterProtein	Q12697	Vacuolar cation-transporting ATPase YPK9 OS=Saccharomyces cerevisiae (strain ATCC 204508 / S288c) GN=YPK9 PE=1 SV=1	0	7.98132	1.69837	2	2	2	1	1472	166.644	6.14	Acetyl [N-Term]	1.032	0.982	0.949	100.9	104.2	99.1	95.8	0.066	0	6.29696	2
FALSE	High	IsMasterProtein	P47130	Cop9 signalosome complex subunit 12 OS=Saccharomyces cerevisiae (strain ATCC 204508 / S288c) GN=CSN12 PE=1 SV=1	0	7.97851	6.38298	2	2	2	1	423	49.451	9.17	Acetyl [N-Term]	0.996	1.3	1.213	88.7	88.4	115.3	107.6	0.166	0	5.98011	2
FALSE	High	IsMasterProtein	Q04062	26S proteasome regulatory subunit RPN9 OS=Saccharomyces cerevisiae (strain ATCC 204508 / S288c) GN=RPN9 PE=1 SV=1	0	7.96126	7.63359	2	2	2	1	393	45.754	5.78		1.022	1.361	0.898	93.4	95.5	127.1	83.9	0.179	0	6.35196	2
FALSE	High	IsMasterProtein	P06785	Thymidylate synthase OS=Saccharomyces cerevisiae (strain ATCC 204508 / S288c) GN=CDC21 PE=1 SV=1	0	7.95901	13.8158	3	4	3	1	304	35.025	7.14		1.01	1.172	1.026	95.1	96	111.4	97.6	0.413	0	3.67213	3
FALSE	High	IsMasterProtein	Q04660	Ribosome biogenesis protein ERB1 OS=Saccharomyces cerevisiae (strain ATCC 204508 / S288c) GN=ERB1 PE=1 SV=1	0	7.95561	4.46097	4	5	4	1	807	91.648	5.17		0.986	1.042	0.882	102.3	100.9	106.6	90.2	0.239	0	0	4
FALSE	High	IsMasterProtein	P20486	Cyclin-dependent kinases regulatory subunit OS=Saccharomyces cerevisiae (strain ATCC 204508 / S288c) GN=CKS1 PE=1 SV=1	0	7.93228	16.6667	2	3	2	1	150	17.784	6.43		0.971	1.03	1.195	95.3	92.6	98.2	113.9	0.995	0	7.08562	2
FALSE	High	IsMasterProtein	P25039	Elongation factor G, mitochondrial OS=Saccharomyces cerevisiae (strain ATCC 204508 / S288c) GN=MEF1 PE=1 SV=2	0	7.91761	6.5703	3	3	3	1	761	84.52	6.86		1.016	0.983	0.833	104.4	106.1	102.6	86.9	0.151	0	3.30173	3
FALSE	High	IsMasterProtein	P15891	Actin-binding protein OS=Saccharomyces cerevisiae (strain ATCC 204508 / S288c) GN=ABP1 PE=1 SV=4	0	7.91176	6.92568	3	3	3	1	592	65.536	4.68		0.934	0.844	0.876	109.5	102.2	92.4	95.9	0.194	0	2.69527	3
FALSE	High	IsMasterProtein	P28496	Sphingosine N-acyltransferase LAC1 OS=Saccharomyces cerevisiae (strain ATCC 204508 / S288c) GN=LAC1 PE=1 SV=2	0	7.901	6.69856	2	3	2	1	418	48.96	9.44		0.995	1.054	0.862	102.3	101.8	107.8	88.1	0.369	0	7.12145	2
FALSE	High	IsMasterProtein	Q05809	Cytochrome oxidase assembly factor 4 OS=Saccharomyces cerevisiae (strain ATCC 204508 / S288c) GN=COA4 PE=1 SV=2	0	7.89415	21.875	1	2	1	1	96	11.232	4.74		1.117	1.364	1.305	83.6	93.4	114	109	0.468	0	11.3331	1
FALSE	High	IsMasterProtein	P43594	MICOS complex subunit MIC19 OS=Saccharomyces cerevisiae (strain ATCC 204508 / S288c) GN=MIC19 PE=1 SV=1	0	7.87497	14.1176	1	2	1	1	170	18.844	5.5		1.041	1.015	0.743	105.3	109.6	106.9	78.2	0.52	0	7.4419	1
FALSE	High	IsMasterProtein	P39925	Mitochondrial respiratory chain complexes assembly protein AFG3 OS=Saccharomyces cerevisiae (strain ATCC 204508 / S288c) GN=AFG3 PE=1 SV=1	0	7.84926	4.07359	2	2	2	1	761	84.491	9.16		0.844	1.113	0.853	105	88.6	116.9	89.5	0.105	0	5.67763	2
FALSE	High	IsMasterProtein	P00044	Cytochrome c iso-1 OS=Saccharomyces cerevisiae (strain ATCC 204508 / S288c) GN=CYC1 PE=1 SV=2	0	7.84674	36.6972	3	5	2	1	109	12.174	9.42		0.906	0.88	0.675	115.6	104.7	101.7	78	2.162	0	3.66629	3
FALSE	High	IsMasterProtein	P20449	ATP-dependent RNA helicase DBP5 OS=Saccharomyces cerevisiae (strain ATCC 204508 / S288c) GN=DBP5 PE=1 SV=2	0	7.83852	3.3195	2	3	2	1	482	53.84	7.43		0.938	1.143	0.902	100.4	94.2	114.8	90.6	0.259	0	5.12005	2
FALSE	High	None	Q03964	Transposon Ty1-DR2 Gag polyprotein OS=Saccharomyces cerevisiae (strain ATCC 204508 / S288c) GN=TY1A-DR2 PE=3 SV=1	0	7.80948	2.72727	1	5	1	1	440	49.414	8.35		1.295	1.378	1.816	72.9	94.4	100.4	132.3	0.624	0	5.02953	1
FALSE	High	None	Q12266	Transposon Ty1-BL Gag polyprotein OS=Saccharomyces cerevisiae (strain ATCC 204508 / S288c) GN=TY1A-BL PE=1 SV=1	0	7.80948	2.72727	1	5	1	1	440	49.254	7.65		1.295	1.378	1.816	72.9	94.4	100.4	132.3	0.585	0	5.02953	1
FALSE	High	None	Q12490	Transposon Ty1-BL Gag-Pol polyprotein OS=Saccharomyces cerevisiae (strain ATCC 204508 / S288c) GN=TY1B-BL PE=1 SV=1	0	7.80948	0.683761	1	5	1	1	1755	198.845	8.19		1.295	1.378	1.816	72.9	94.4	100.4	132.3	0.105	0	5.02953	1
FALSE	High	None	Q04215	Transposon Ty1-MR1 Gag polyprotein OS=Saccharomyces cerevisiae (strain ATCC 204508 / S288c) GN=TY1A-MR1 PE=1 SV=1	0	7.80948	2.72727	1	5	1	1	440	49.243	7.88		1.295	1.378	1.816	72.9	94.4	100.4	132.3	0.624	0	5.02953	1
FALSE	High	None	Q04214	Transposon Ty1-MR1 Gag-Pol polyprotein OS=Saccharomyces cerevisiae (strain ATCC 204508 / S288c) GN=TY1B-MR1 PE=1 SV=2	0	7.80948	0.683761	1	5	1	1	1755	198.775	8.29		1.295	1.378	1.816	72.9	94.4	100.4	132.3	0.107	0	5.02953	1
FALSE	High	IsMasterProtein	P39743	Reduced viability upon starvation protein 167 OS=Saccharomyces cerevisiae (strain ATCC 204508 / S288c) GN=RVS167 PE=1 SV=1	0	7.78901	4.14938	1	4	1	1	482	52.742	6.01		1.103	1.146	0.96	95	104.8	108.9	91.3	0.501	0	2.0522	1
FALSE	High	IsMasterProtein	P40081	Putative magnesium-dependent phosphatase YER134C OS=Saccharomyces cerevisiae (strain ATCC 204508 / S288c) GN=YER134C PE=1 SV=1	0	7.78714	10.1124	2	3	2	1	178	20.428	6.77		0.935	0.844	0.859	110	102.8	92.8	94.5	0.874	0	7.02434	2
FALSE	High	IsMasterProtein	Q12108	Restriction of telomere capping protein 5 OS=Saccharomyces cerevisiae (strain ATCC 204508 / S288c) GN=RTC5 PE=1 SV=1	0	7.77853	5.29101	2	2	2	1	567	64.254	6.28		1.018	1.124	0.911	98.7	100.5	110.9	89.9	0.133	0	5.8753	2
FALSE	High	IsMasterProtein	Q12415	Transcription factor tau 55 kDa subunit OS=Saccharomyces cerevisiae (strain ATCC 204508 / S288c) GN=TFC7 PE=1 SV=1	0	7.77016	7.81609	2	2	2	1	435	49.115	4.92		1.068	1.002	1.093	96.1	102.6	96.3	105.1	0.202	0	4.59039	2
FALSE	High	IsMasterProtein	P00425	Cytochrome c oxidase polypeptide 5B, mitochondrial OS=Saccharomyces cerevisiae (strain ATCC 204508 / S288c) GN=COX5B PE=1 SV=3	0	7.75659	17.8808	2	3	1	1	151	17.186	9.8		0.799	0.797	0.611	124.7	99.7	99.4	76.2	0.874	1	5.17006	2
FALSE	High	IsMasterProtein	P38828	Protein LSM12 OS=Saccharomyces cerevisiae (strain ATCC 204508 / S288c) GN=LSM12 PE=1 SV=1	0	7.75515	15.508	2	4	2	1	187	21.3	9.39		1.011	0.981	0.889	103.1	104.2	101.1	91.7	0.701	0	3.51189	2
FALSE	High	IsMasterProtein	Q99321	Diphosphoinositol polyphosphate phosphohydrolase DDP1 OS=Saccharomyces cerevisiae (strain ATCC 204508 / S288c) GN=DDP1 PE=1 SV=3	0	7.74446	23.4043	3	4	3	1	188	21.559	8.15		1.093	1.241	1.347	85.5	93.4	106.1	115.1	0.931	0	4.56264	3
FALSE	High	IsMasterProtein	P32798	Cobalt uptake protein COT1 OS=Saccharomyces cerevisiae (strain ATCC 204508 / S288c) GN=COT1 PE=1 SV=2	0	7.68152	3.41686	1	1	1	1	439	48.125	6.29		1.113	1.241	1.198	87.9	97.8	109	105.3	0.179	0	5.1387	1
FALSE	High	IsMasterProtein	P43639	Casein kinase II subunit beta OS=Saccharomyces cerevisiae (strain ATCC 204508 / S288c) GN=CKB1 PE=1 SV=1	0	7.67665	10.7914	2	2	2	1	278	32.244	4.61		1.031	1.026	1.092	96.4	99.4	98.9	105.3	0.334	0	3.72419	2
FALSE	High	IsMasterProtein	P0CX42	60S ribosomal protein L23-B OS=Saccharomyces cerevisiae (strain ATCC 204508 / S288c) GN=RPL23B PE=1 SV=1	0	7.65637	18.9781	2	4	2	1	137	14.464	10.33		0.847	0.847	0.742	116.4	98.6	98.6	86.3	0.995	0	7.61164	2
FALSE	High	IsMasterProtein	P27466	Calcium/calmodulin-dependent protein kinase I OS=Saccharomyces cerevisiae (strain ATCC 204508 / S288c) GN=CMK1 PE=1 SV=2	0	7.64128	6.05381	2	3	2	1	446	50.265	6.11		1.17	1.077	1.007	94	110	101.3	94.7	0.269	0	4.42763	2
FALSE	High	IsMasterProtein	Q02776	Mitochondrial import inner membrane translocase subunit TIM50 OS=Saccharomyces cerevisiae (strain ATCC 204508 / S288c) GN=TIM50 PE=1 SV=1	0	7.62835	3.15126	1	3	1	1	476	55.064	7.24		1.005	0.989	1.106	97.6	98	96.5	107.9	0.179	0	7.10731	1
FALSE	High	IsMasterProtein	P36027	Cell wall integrity sensor MID2 OS=Saccharomyces cerevisiae (strain ATCC 204508 / S288c) GN=MID2 PE=1 SV=1	0	7.62594	3.19149	1	2	1	1	376	39.123	5.64		1.057	1.376	1.277	84.9	89.8	116.9	108.4	0.425	0	2.15896	1
FALSE	High	IsMasterProtein	Q04322	Probable GTPase-activating protein GYL1 OS=Saccharomyces cerevisiae (strain ATCC 204508 / S288c) GN=GYL1 PE=1 SV=1	0	7.61703	3.61111	2	3	2	1	720	82.08	5.38		1.005	1.481	1.332	83	83.4	123	110.6	0.089	0	3.88704	2
FALSE	High	IsMasterProtein	P24583	Protein kinase C-like 1 OS=Saccharomyces cerevisiae (strain ATCC 204508 / S288c) GN=PKC1 PE=1 SV=3	0	7.61491	3.99652	3	4	3	1	1151	131.394	7.11		0.988	1.083	0.91	100.5	99.3	108.8	91.4	0.099	0	7.58997	3
FALSE	High	IsMasterProtein	Q04372	Type 2A phosphatase-associated protein 42 OS=Saccharomyces cerevisiae (strain ATCC 204508 / S288c) GN=TAP42 PE=1 SV=1	0	7.59911	7.65027	2	2	2	1	366	42.542	5.41		1.069	1.033	1.104	95.1	101.7	98.2	105	0.186	0	6.93902	2
FALSE	High	IsMasterProtein	P00045	Cytochrome c iso-2 OS=Saccharomyces cerevisiae (strain ATCC 204508 / S288c) GN=CYC7 PE=1 SV=1	0	7.59366	28.3186	3	4	2	1	113	12.524	9.58		1.079	1.055	0.861	100.1	108	105.7	86.2	0.995	1	2.80008	3
FALSE	High	IsMasterProtein	Q07844	Ribosome biogenesis ATPase RIX7 OS=Saccharomyces cerevisiae (strain ATCC 204508 / S288c) GN=RIX7 PE=1 SV=1	0	7.5909	2.86738	2	3	1	1	837	93.011	5.36		0.938	1.275	0.919	96.8	90.8	123.4	89	0.094	0	9.30003	2
FALSE	High	IsMasterProtein	P53893	Ribosome assembly protein 1 OS=Saccharomyces cerevisiae (strain ATCC 204508 / S288c) GN=RIA1 PE=1 SV=1	0	7.58746	2.52252	3	4	3	1	1110	124.385	5.12		0.973	1.485	1.151	86.8	84.5	128.9	99.9	0.157	0	4.46928	3
FALSE	High	IsMasterProtein	P11633	Non-histone chromosomal protein 6B OS=Saccharomyces cerevisiae (strain ATCC 204508 / S288c) GN=NHP6B PE=1 SV=3	0	7.57622	20.202	2	5	2	1	99	11.469	9.89		0.96	0.961	0.84	106.3	102.1	102.2	89.4	2.162	0	6.84409	2
FALSE	High	IsMasterProtein	P41896	Transcription initiation factor IIF subunit beta OS=Saccharomyces cerevisiae (strain ATCC 204508 / S288c) GN=TFG2 PE=1 SV=2	0	7.56128	6.5	3	3	3	1	400	46.577	7.17		1.058	1.053	0.917	99.3	105	104.6	91.1	0.413	0	4.89262	3
FALSE	High	IsMasterProtein	Q08689	N-alpha-acetyltransferase NAT5 OS=Saccharomyces cerevisiae (strain ATCC 204508 / S288c) GN=NAT5 PE=1 SV=1	0	7.54765	10.2273	1	4	1	1	176	19.714	7.91		1.027	1.183	0.901	97.3	99.9	115.1	87.6	0.778	0	0	1
FALSE	High	IsMasterProtein	P38116	ADP-ribosylation factor-like protein 1 OS=Saccharomyces cerevisiae (strain ATCC 204508 / S288c) GN=ARL1 PE=1 SV=4	0	7.54531	10.929	1	1	1	1	183	20.422	4.92		0.749	1.065	0.817	110.1	82.5	117.3	90	0.194	0	5.34592	1
FALSE	High	IsMasterProtein	P38736	Golgi SNAP receptor complex member 1 OS=Saccharomyces cerevisiae (strain ATCC 204508 / S288c) GN=GOS1 PE=1 SV=1	0	7.51632	19.2825	2	2	2	1	223	25.379	9.44		1.042	1.08	1.097	94.8	98.8	102.4	104	0.334	0	5.07753	2
FALSE	High	IsMasterProtein	P15436	DNA polymerase delta catalytic subunit OS=Saccharomyces cerevisiae (strain ATCC 204508 / S288c) GN=POL3 PE=1 SV=4	0	7.51256	3.91978	2	2	2	1	1097	124.54	8		0.809	0.91	0.754	115.2	93.1	104.8	86.9	0.072	0	3.53491	2
FALSE	High	IsMasterProtein	P08525	Cytochrome b-c1 complex subunit 8 OS=Saccharomyces cerevisiae (strain ATCC 204508 / S288c) GN=QCR8 PE=1 SV=2	0	7.50889	26.5957	2	2	2	1	94	10.967	9.7		0.967	0.962	0.73	109.3	105.7	105.1	79.8	1.512	0	7.19862	2
FALSE	High	IsMasterProtein	P22276	DNA-directed RNA polymerase III subunit RPC2 OS=Saccharomyces cerevisiae (strain ATCC 204508 / S288c) GN=RET1 PE=1 SV=2	0	7.48385	2.698	2	2	2	1	1149	129.374	8.18		1.024	1.228	0.993	94.2	96.5	115.7	93.6	0.067	0	2.55348	2
FALSE	High	IsMasterProtein	P32643	Trans-aconitate 3-methyltransferase OS=Saccharomyces cerevisiae (strain ATCC 204508 / S288c) GN=TMT1 PE=1 SV=1	0	7.47749	15.0502	3	4	3	1	299	34.746	6.27		1.009	1.003	1.099	97.3	98.2	97.6	106.9	0.585	0	0	3
FALSE	High	IsMasterProtein	P39965	Probable proline--tRNA ligase, mitochondrial OS=Saccharomyces cerevisiae (strain ATCC 204508 / S288c) GN=AIM10 PE=1 SV=1	0	7.47524	3.125	1	2	1	1	576	65.838	7.42		1.049	1.273	1.058	91.3	95.8	116.2	96.6	0.125	0	6.33518	1
FALSE	High	IsMasterProtein	P53860	Phosphatidylinositol transfer protein PDR16 OS=Saccharomyces cerevisiae (strain ATCC 204508 / S288c) GN=PDR16 PE=1 SV=1	0	7.45851	7.69231	2	3	2	1	351	40.688	7.96		1.026	0.997	0.865	102.9	105.6	102.5	89	0.304	0	3.55158	2
FALSE	High	IsMasterProtein	P32492	Myosin-4 OS=Saccharomyces cerevisiae (strain ATCC 204508 / S288c) GN=MYO4 PE=1 SV=1	0	7.4241	3.26309	3	3	1	1	1471	169.237	7.64		1.056	1.115	0.846	99.6	105.1	111	84.2	0.072	0	4.77347	3
FALSE	High	IsMasterProtein	Q12463	tRNA (guanine(10)-N2)-methyltransferase OS=Saccharomyces cerevisiae (strain ATCC 204508 / S288c) GN=TRM11 PE=1 SV=1	0	7.39461	9.00693	2	3	2	1	433	50.041	7.84		0.956	1.203	0.938	97.6	93.4	117.4	91.6	0.389	0	2.5044	2
FALSE	High	IsMasterProtein	P20436	DNA-directed RNA polymerases I, II, and III subunit RPABC3 OS=Saccharomyces cerevisiae (strain ATCC 204508 / S288c) GN=RPB8 PE=1 SV=1	0	7.37176	10.9589	1	2	1	1	146	16.501	4.7		1.053	0.877	1.074	99.9	105.2	87.6	107.3	0.585	0	4.2908	1
FALSE	High	IsMasterProtein	Q06708	Vacuole morphology and inheritance protein 14 OS=Saccharomyces cerevisiae (strain ATCC 204508 / S288c) GN=VAC14 PE=1 SV=1	0	7.37039	3.97727	3	3	3	1	880	99.71	5.5		0.972	1.138	0.999	97.4	94.6	110.8	97.2	0.142	0	5.28588	3
FALSE	High	IsMasterProtein	Q02629	Nucleoporin NUP100/NSP100 OS=Saccharomyces cerevisiae (strain ATCC 204508 / S288c) GN=NUP100 PE=1 SV=1	0	7.35801	2.71116	2	2	2	1	959	99.928	9.36		1.034	1.596	1.019	86	89	137.3	87.7	0.222	0	6.33431	2
FALSE	High	IsMasterProtein	Q99383	Nuclear polyadenylated RNA-binding protein 4 OS=Saccharomyces cerevisiae (strain ATCC 204508 / S288c) GN=HRP1 PE=1 SV=1	0	7.35755	4.68165	2	5	2	1	534	59.613	5.66		1.081	1.321	1.082	89.2	96.4	117.8	96.5	0.369	0	2.19955	2
FALSE	High	IsMasterProtein	P53617	Protein NRD1 OS=Saccharomyces cerevisiae (strain ATCC 204508 / S288c) GN=NRD1 PE=1 SV=1	0	7.35258	4.52174	2	2	2	1	575	63.819	9.17		0.912	1.154	0.96	99.4	90.6	114.6	95.4	0.179	0	5.46138	2
FALSE	High	IsMasterProtein	P39517	ATP-dependent RNA helicase DHH1 OS=Saccharomyces cerevisiae (strain ATCC 204508 / S288c) GN=DHH1 PE=1 SV=1	0	7.32283	2.37154	1	3	1	1	506	57.508	7.97		1.078	1.025	0.975	98.1	105.7	100.6	95.6	0.318	0	4.84892	1
FALSE	High	IsMasterProtein	P40107	GDP-mannose transporter 1 OS=Saccharomyces cerevisiae (strain ATCC 204508 / S288c) GN=VRG4 PE=1 SV=1	0	7.30122	4.45104	1	2	1	1	337	36.994	9.32		0.938	1.025	0.859	104.6	98.2	107.3	89.9	0.52	0	5.63227	1
FALSE	High	IsMasterProteinCandidate	P0CE11	Probable GDP-mannose transporter 2 OS=Saccharomyces cerevisiae (strain ATCC 204508 / S288c) GN=HVG1 PE=3 SV=1	0	7.30122	6.0241	1	2	1	1	249	27.67	8.5		0.938	1.025	0.859	104.6	98.2	107.3	89.9	0.52	0	5.63227	1
FALSE	High	IsMasterProtein	P53632	Poly(A) RNA polymerase protein 2 OS=Saccharomyces cerevisiae (strain ATCC 204508 / S288c) GN=PAP2 PE=1 SV=1	0	7.29675	6.50685	2	2	2	1	584	65.991	5.5		0.877	1.181	0.943	100	87.7	118.1	94.3	0.136	0	6.09909	2
FALSE	High	IsMasterProtein	P53877	Pre-rRNA-processing protein IPI3 OS=Saccharomyces cerevisiae (strain ATCC 204508 / S288c) GN=IPI3 PE=1 SV=1	0	7.21414	8.46847	3	3	3	1	555	61.734	5.74		0.974	1.25	1.044	93.7	91.3	117.2	97.8	0.218	0	8.3378	3
FALSE	High	IsMasterProtein	Q12018	Cell division control protein 53 OS=Saccharomyces cerevisiae (strain ATCC 204508 / S288c) GN=CDC53 PE=1 SV=1	0	7.21339	2.45399	2	2	2	1	815	93.885	8.41		1.009	1.094	1.043	96.5	97.3	105.5	100.6	0.087	0	6.56895	2
FALSE	High	IsMasterProtein	Q06608	Pyridoxamine 5'-phosphate oxidase homolog OS=Saccharomyces cerevisiae (strain ATCC 204508 / S288c) GN=YPR172W PE=1 SV=1	0	7.18525	9	1	3	1	1	200	22.493	6.55		1.198	1.062	1.201	89.7	107.5	95.2	107.7	0.701	0	0	1
FALSE	High	IsMasterProtein	Q02204	54S ribosomal protein L13, mitochondrial OS=Saccharomyces cerevisiae (strain ATCC 204508 / S288c) GN=MRPL13 PE=1 SV=2	0	7.18031	7.57576	1	2	1	1	264	30.253	8.92		0.998	0.922	0.81	107.2	107	98.9	86.9	0.334	0	8.10072	1
FALSE	High	IsMasterProtein	P46951	Cargo-transport protein YPP1 OS=Saccharomyces cerevisiae (strain ATCC 204508 / S288c) GN=YPP1 PE=1 SV=1	0	7.17399	2.57038	1	1	1	1	817	95.305	5.35		0.967	1.41	0.898	93.5	90.5	131.9	84	0.044	0	5.40797	1
FALSE	High	IsMasterProtein	P40202	Superoxide dismutase 1 copper chaperone OS=Saccharomyces cerevisiae (strain ATCC 204508 / S288c) GN=CCS1 PE=1 SV=1	0	7.17299	4.01606	1	5	1	1	249	27.313	6.67		0.978	0.92	1.36	93.9	91.8	86.5	127.7	0.311	0	15.6126	1
FALSE	High	IsMasterProtein	P34761	Protein WHI3 OS=Saccharomyces cerevisiae (strain ATCC 204508 / S288c) GN=WHI3 PE=1 SV=1	0	7.15176	5.14372	2	2	2	1	661	71.21	8.38		1.02	1.026	1.13	95.8	97.7	98.3	108.2	0.202	0	3.60469	2
FALSE	High	IsMasterProtein	Q12029	Probable mitochondrial transport protein FSF1 OS=Saccharomyces cerevisiae (strain ATCC 204508 / S288c) GN=FSF1 PE=1 SV=1	0	7.13848	2.75229	1	2	1	1	327	35.392	9.82		1.02	1.376	1.279	85.6	87.3	117.8	109.4	0.274	0	4.84958	1
FALSE	High	IsMasterProtein	P36523	54S ribosomal protein L15, mitochondrial OS=Saccharomyces cerevisiae (strain ATCC 204508 / S288c) GN=MRPL15 PE=1 SV=3	0	7.13555	6.71937	1	1	1	1	253	28.15	9.25		0.925	1.077	0.905	102.4	94.7	110.3	92.6	0.155	0	5.60115	1
FALSE	High	IsMasterProtein	P12683	3-hydroxy-3-methylglutaryl-coenzyme A reductase 1 OS=Saccharomyces cerevisiae (strain ATCC 204508 / S288c) GN=HMG1 PE=1 SV=1	0	7.13455	2.56167	3	3	3	1	1054	115.552	8		0.913	0.815	0.582	120.9	110.3	98.5	70.3	0.142	0	8.08678	3
FALSE	High	IsMasterProtein	Q06704	Golgin IMH1 OS=Saccharomyces cerevisiae (strain ATCC 204508 / S288c) GN=IMH1 PE=1 SV=1	0	7.12737	1.97585	2	3	2	1	911	105.162	5.63		0.874	1.04	0.986	102.6	89.7	106.7	101.1	0.112	0	6.6675	2
FALSE	High	IsMasterProtein	P54787	Vacuolar protein sorting-associated protein 9 OS=Saccharomyces cerevisiae (strain ATCC 204508 / S288c) GN=VPS9 PE=1 SV=2	0	7.12622	2.43902	1	2	1	1	451	52.45	5.08		1.002	1.268	1.035	92.9	93.1	117.8	96.1	0.16	0	4.74767	1
FALSE	High	IsMasterProtein	P36104	COMPASS component SWD2 OS=Saccharomyces cerevisiae (strain ATCC 204508 / S288c) GN=SWD2 PE=1 SV=1	0	7.11449	8.81459	2	2	2	1	329	37.098	5.83		0.949	1.17	1.031	96.4	91.5	112.8	99.3	0.274	0	3.26992	2
FALSE	High	IsMasterProtein	P38131	Probable mannosyltransferase KTR4 OS=Saccharomyces cerevisiae (strain ATCC 204508 / S288c) GN=KTR4 PE=1 SV=1	0	7.10619	3.87931	2	2	2	1	464	54.521	4.84		1.014	1.167	0.883	98.4	99.8	114.9	86.9	0.172	0	5.88506	2
FALSE	High	IsMasterProtein	P38902	DNA-directed RNA polymerase II subunit RPB11 OS=Saccharomyces cerevisiae (strain ATCC 204508 / S288c) GN=RPB11 PE=1 SV=1	0	7.08388	15	1	3	1	1	120	13.607	5.57	Acetyl [N-Term]	1.083	1.121	0.903	97.4	105.5	109.2	87.9	0.52	0	11.9752	1
FALSE	High	IsMasterProtein	Q12344	GTPase-activating protein GYP5 OS=Saccharomyces cerevisiae (strain ATCC 204508 / S288c) GN=GYP5 PE=1 SV=1	0	7.07515	2.34899	1	2	1	1	894	101.738	4.79		0.967	1.278	1.082	92.4	89.4	118.2	100	0.044	0	6.22661	1
FALSE	High	IsMasterProtein	P40344	Autophagy-related protein 3 OS=Saccharomyces cerevisiae (strain ATCC 204508 / S288c) GN=ATG3 PE=1 SV=1	0	7.06855	6.12903	2	2	2	1	310	35.864	4.68		1.002	1.021	0.956	100.6	100.7	102.7	96.1	0.292	0	6.73014	2
FALSE	High	IsMasterProtein	P40052	Uncharacterized protein YER079W OS=Saccharomyces cerevisiae (strain ATCC 204508 / S288c) GN=YER079W PE=1 SV=1	0	7.05981	5.2381	1	2	1	1	210	23.183	9.22		0.947	1.21	0.812	100.8	95.4	121.9	81.8	0.425	0	5.96564	1
FALSE	High	IsMasterProtein	P32568	Protein SNQ2 OS=Saccharomyces cerevisiae (strain ATCC 204508 / S288c) GN=SNQ2 PE=1 SV=2	0	7.05152	1.7988	2	2	2	1	1501	168.658	7.62		0.946	1.281	1.061	93.3	88.3	119.5	98.9	0.059	0	6.80029	2
FALSE	High	IsMasterProtein	P53598	Succinate--CoA ligase [ADP-forming] subunit alpha, mitochondrial OS=Saccharomyces cerevisiae (strain ATCC 204508 / S288c) GN=LSC1 PE=1 SV=1	0	7.04862	4.25532	1	2	1	1	329	35.01	8.46		0.664	0.606	0.656	136.7	90.8	82.8	89.6	0.274	0	4.62878	1
FALSE	High	IsMasterProtein	Q12068	NADPH-dependent methylglyoxal reductase GRE2 OS=Saccharomyces cerevisiae (strain ATCC 204508 / S288c) GN=GRE2 PE=1 SV=1	0	7.04374	4.38596	1	3	1	1	342	38.146	6.15		0.952	0.871	1.172	100.1	95.3	87.2	117.4	0.245	0	3.49019	1
FALSE	High	IsMasterProtein	Q02457	Protein TBF1 OS=Saccharomyces cerevisiae (strain ATCC 204508 / S288c) GN=TBF1 PE=1 SV=2	0	7.02195	6.22776	3	4	3	1	562	62.785	6.62	Acetyl [N-Term]	1.05	0.965	0.954	100.8	105.9	97.3	96.1	0.318	0	6.04083	3
FALSE	High	IsMasterProtein	Q08412	Ubiquitin-binding protein CUE5 OS=Saccharomyces cerevisiae (strain ATCC 204508 / S288c) GN=CUE5 PE=1 SV=1	0	7.02127	3.89294	1	2	1	1	411	46.842	4.81		1.222	1.012	1.316	87.9	107.4	89	115.7	0.179	0	3.02844	1
FALSE	High	IsMasterProtein	Q06106	Multiple RNA-binding domain-containing protein 1 OS=Saccharomyces cerevisiae (strain ATCC 204508 / S288c) GN=MRD1 PE=1 SV=1	0	7.02104	4.17136	2	2	2	1	887	101.058	6.55		1.036	1.174	1.104	92.7	96	108.9	102.3	0.087	0	2.88205	2
FALSE	High	IsMasterProtein	P22213	Protein SLY1 OS=Saccharomyces cerevisiae (strain ATCC 204508 / S288c) GN=SLY1 PE=1 SV=1	0	7.01205	4.5045	2	4	2	1	666	74.632	5.22		1.016	1.242	1.033	93.2	94.7	115.8	96.3	0.194	0	4.40292	2
FALSE	High	IsMasterProtein	P40011	4-hydroxy-4-methyl-2-oxoglutarate aldolase OS=Saccharomyces cerevisiae (strain ATCC 204508 / S288c) GN=YER010C PE=1 SV=1	0	6.99795	12.8205	2	2	2	1	234	25.547	7.4		0.871	1.181	1.147	95.3	83	112.5	109.2	0.468	0	2.25434	2
FALSE	High	IsMasterProtein	P32901	Peptide transporter PTR2 OS=Saccharomyces cerevisiae (strain ATCC 204508 / S288c) GN=PTR2 PE=1 SV=2	0	6.99753	6.15641	2	2	2	1	601	67.999	5.39		0.389	0.443	0.312	186.5	72.6	82.7	58.2	0.186	0	2.58761	2
FALSE	High	IsMasterProtein	P40467	Activator of stress genes 1 OS=Saccharomyces cerevisiae (strain ATCC 204508 / S288c) GN=ASG1 PE=1 SV=1	0	6.99293	2.80083	2	3	2	1	964	108.714	6.16		1.014	1.244	0.947	95.1	96.5	118.3	90.1	0.091	0	4.09594	2
FALSE	High	IsMasterProtein	P36132	tRNA N6-adenosine threonylcarbamoyltransferase OS=Saccharomyces cerevisiae (strain ATCC 204508 / S288c) GN=KAE1 PE=1 SV=2	0	6.98042	7.25389	2	2	2	1	386	42.721	7.21		0.941	1.07	0.948	101	95.1	108.1	95.8	0.212	0	5.37307	2
FALSE	High	IsMasterProtein	P53253	Protein NNF2 OS=Saccharomyces cerevisiae (strain ATCC 204508 / S288c) GN=NNF2 PE=1 SV=1	0	6.95117	2.24359	1	1	1	1	936	106.399	8.59		1.51	2.359	1.367	64.1	96.9	151.3	87.7	0.048	0	3.50083	1
FALSE	High	IsMasterProtein	P40033	37S ribosomal protein RSM18, mitochondrial OS=Saccharomyces cerevisiae (strain ATCC 204508 / S288c) GN=RSM18 PE=1 SV=2	0	6.91487	9.42029	1	2	1	1	138	15.825	10.78		1.039	1.031	0.892	101	104.9	104	90.1	0.585	0	5.11115	1
FALSE	High	IsMasterProtein	P61830	Histone H3 OS=Saccharomyces cerevisiae (strain ATCC 204508 / S288c) GN=HHT1 PE=1 SV=2	0	6.9005	6.61765	1	4	1	1	136	15.347	11.43		0.77	0.667	0.558	133.6	102.9	89.1	74.5	1.512	0	6.54206	1
FALSE	High	IsMasterProtein	P32264	Glutamate 5-kinase OS=Saccharomyces cerevisiae (strain ATCC 204508 / S288c) GN=PRO1 PE=1 SV=2	0	6.89026	7.47664	3	3	3	1	428	47.133	6.76		1.081	1.509	1.059	86	93	129.8	91.1	0.304	0	6.51838	3
FALSE	High	IsMasterProtein	P38217	Importin subunit beta-2 OS=Saccharomyces cerevisiae (strain ATCC 204508 / S288c) GN=KAP104 PE=1 SV=1	0	6.87046	3.48584	3	4	3	1	918	103.615	4.65		1.028	1.173	1.053	94	96.7	110.3	99	0.233	0	3.88627	3
FALSE	High	IsMasterProtein	P32462	Delta(14)-sterol reductase OS=Saccharomyces cerevisiae (strain ATCC 204508 / S288c) GN=ERG24 PE=1 SV=1	0	6.86627	2.28311	1	2	1	1	438	50.583	8.85		1.007	1.159	0.986	96.3	97.1	111.6	95	0.389	0	6.41896	1
FALSE	High	IsMasterProtein	Q06344	Pre-rRNA-processing protein ESF1 OS=Saccharomyces cerevisiae (strain ATCC 204508 / S288c) GN=ESF1 PE=1 SV=1	0	6.85855	3.34395	1	1	1	1	628	72.366	5.26		1.21	1.03	0.821	98.5	119.2	101.5	80.9	0.075	0	4.65194	1
FALSE	High	IsMasterProtein	P22135	Protein ATP12, mitochondrial OS=Saccharomyces cerevisiae (strain ATCC 204508 / S288c) GN=ATP12 PE=1 SV=2	0	6.85667	5.84615	1	2	1	1	325	36.531	8.75		1.02	1.548	0.758	92.5	94.3	143.1	70.1	0.101	0	9.25246	1
FALSE	High	IsMasterProtein	Q12242	UBA domain-containing protein RUP1 OS=Saccharomyces cerevisiae (strain ATCC 204508 / S288c) GN=RUP1 PE=1 SV=1	0	6.8377	5.2161	2	2	2	1	671	75.314	4.72		1.009	1.993	1.054	79.1	79.8	157.6	83.4	0.145	0	2.07656	2
FALSE	High	IsMasterProtein	P40212	60S ribosomal protein L13-B OS=Saccharomyces cerevisiae (strain ATCC 204508 / S288c) GN=RPL13B PE=1 SV=1	0	6.81463	18.593	4	5	4	1	199	22.511	11.08		1.012	0.711	0.797	113.6	115	80.8	90.6	1.31	0	5.44977	4
FALSE	High	IsMasterProteinCandidate	Q12690	60S ribosomal protein L13-A OS=Saccharomyces cerevisiae (strain ATCC 204508 / S288c) GN=RPL13A PE=1 SV=1	0	6.81463	18.593	4	5	4	1	199	22.54	11.18		1.012	0.711	0.797	113.6	115	80.8	90.6	1.31	0	5.44977	4
FALSE	High	IsMasterProtein	Q02895	Putative aryl-alcohol dehydrogenase AAD16 OS=Saccharomyces cerevisiae (strain ATCC 204508 / S288c) GN=AAD16 PE=1 SV=1	0	6.79673	6.43275	2	3	2	1	342	39.657	7.31		1.081	1.291	1.163	88.2	95.4	113.8	102.6	0.233	0	4.16311	2
FALSE	High	IsMasterProtein	Q99220	Protein OS-9 homolog OS=Saccharomyces cerevisiae (strain ATCC 204508 / S288c) GN=YOS9 PE=1 SV=1	0	6.792	6.64207	2	2	2	1	542	61.219	4.61		1.056	1.324	1.133	88.6	93.6	117.3	100.5	0.166	0	2.43133	2
FALSE	High	IsMasterProtein	P42934	Dolichyl-phosphate-mannose--protein mannosyltransferase 6 OS=Saccharomyces cerevisiae (strain ATCC 204508 / S288c) GN=PMT6 PE=1 SV=1	0	6.78766	1.97628	1	2	1	1	759	87.969	6.84		0.865	1.006	0.969	104.2	90.1	104.8	101	0.129	0	3.2452	1
FALSE	High	IsMasterProtein	P39081	Protein PCF11 OS=Saccharomyces cerevisiae (strain ATCC 204508 / S288c) GN=PCF11 PE=1 SV=2	0	6.76305	3.51438	2	2	2	1	626	71.853	7.83	Acetyl [N-Term]	0.974	1.118	0.98	98.2	95.7	109.8	96.3	0.125	0	5.57419	2
FALSE	High	IsMasterProtein	P47122	GPN-loop GTPase 1 OS=Saccharomyces cerevisiae (strain ATCC 204508 / S288c) GN=NPA3 PE=1 SV=1	0	6.74898	8.57143	3	4	3	1	385	43.167	4.88		0.946	1.128	0.934	99.8	94.5	112.6	93.2	0.585	0	9.76696	3
FALSE	High	IsMasterProtein	P40035	Mitochondrial phosphate carrier protein 2 OS=Saccharomyces cerevisiae (strain ATCC 204508 / S288c) GN=PIC2 PE=1 SV=1	0	6.74224	5.66667	2	3	2	1	300	33.506	9.39		0.775	1.02	0.744	113	87.6	115.3	84.1	0.438	0	7.71047	2
FALSE	High	IsMasterProtein	P41057	40S ribosomal protein S29-A OS=Saccharomyces cerevisiae (strain ATCC 204508 / S288c) GN=RPS29A PE=1 SV=3	0	6.65571	14.2857	2	5	2	1	56	6.656	10.27		0.97	1.013	0.901	103	99.9	104.3	92.8	16.783	0	6.61617	2
FALSE	High	IsMasterProtein	Q04489	Asparagine synthetase domain-containing protein YML096W OS=Saccharomyces cerevisiae (strain ATCC 204508 / S288c) GN=YML096W PE=1 SV=1	0	6.65213	7.04762	2	2	2	1	525	59.432	6.48		1.027	1.39	1.036	89.8	92.3	124.8	93.1	0.15	0	5.45827	2
FALSE	High	IsMasterProtein	Q05015	Family of serine hydrolases 2 OS=Saccharomyces cerevisiae (strain ATCC 204508 / S288c) GN=FSH2 PE=1 SV=1	0	6.63684	5.8296	1	2	1	1	223	24.518	4.81		0.944	1.049	0.985	100.5	94.9	105.5	99	1.512	0	4.17584	1
FALSE	High	IsMasterProtein	Q12386	Actin-like protein ARP8 OS=Saccharomyces cerevisiae (strain ATCC 204508 / S288c) GN=ARP8 PE=1 SV=1	0	6.63289	4.76731	3	4	3	1	881	100.147	4.81		0.929	1.159	0.935	99.4	92.4	115.3	93	0.239	0	6.58765	3
FALSE	High	IsMasterProtein	Q02792	5'-3' exoribonuclease 2 OS=Saccharomyces cerevisiae (strain ATCC 204508 / S288c) GN=RAT1 PE=1 SV=3	0	6.63262	4.77137	3	3	3	1	1006	115.861	6.81		0.971	1.222	1.114	92.9	90.2	113.5	103.4	0.124	0	1.69768	3
FALSE	High	IsMasterProtein	P19880	AP-1-like transcription factor YAP1 OS=Saccharomyces cerevisiae (strain ATCC 204508 / S288c) GN=YAP1 PE=1 SV=2	0	6.62393	3.69231	2	3	2	1	650	72.489	4.96		0.874	0.996	1.025	102.7	89.8	102.2	105.3	0.218	0	3.52211	2
FALSE	High	IsMasterProtein	P47821	RNA polymerase II holoenzyme cyclin-like subunit OS=Saccharomyces cerevisiae (strain ATCC 204508 / S288c) GN=SSN8 PE=1 SV=1	0	6.61497	2.78638	1	7	1	1	323	37.766	7.14		1.064	1.208	0.997	93.7	99.7	113.2	93.4	0.833	0	6.33843	1
FALSE	High	IsMasterProtein	P14908	Mitochondrial transcription factor 1 OS=Saccharomyces cerevisiae (strain ATCC 204508 / S288c) GN=MTF1 PE=1 SV=4	0	6.6052	4.98534	1	1	1	1	341	39.701	6.57		1.217	1.548	1.178	80.9	98.5	125.3	95.3	0.122	0	5.42887	1
FALSE	High	IsMasterProtein	P28321	Monoglyceride lipase OS=Saccharomyces cerevisiae (strain ATCC 204508 / S288c) GN=YJU3 PE=1 SV=2	0	6.60408	11.1821	2	3	2	1	313	35.54	8.34		1.026	1.091	0.888	99.9	102.5	108.9	88.7	0.389	0	3.87482	2
FALSE	High	IsMasterProtein	Q08926	ULP1-interacting protein 4 OS=Saccharomyces cerevisiae (strain ATCC 204508 / S288c) GN=UIP4 PE=1 SV=1	0	6.59517	4.60526	1	2	1	1	304	34.201	4.51		1.237	1.624	1.541	74	91.6	120.3	114.1	0.136	0	8.13272	1
FALSE	High	IsMasterProtein	P08425	Phenylalanine--tRNA ligase, mitochondrial OS=Saccharomyces cerevisiae (strain ATCC 204508 / S288c) GN=MSF1 PE=1 SV=3	0	6.5694	4.26439	2	2	2	1	469	54.794	7.99		0.993	1.001	1.01	99.9	99.2	100	100.9	0.16	0	4.27475	2
FALSE	High	IsMasterProtein	Q06132	Suppressor of glycerol defect protein 1 OS=Saccharomyces cerevisiae (strain ATCC 204508 / S288c) GN=SGD1 PE=1 SV=1	0	6.56096	2.78087	2	2	2	1	899	102.789	5.99		1.03	1.297	0.968	93.1	95.9	120.8	90.1	0.093	0	0	2
FALSE	High	IsMasterProtein	Q03834	DNA mismatch repair protein MSH6 OS=Saccharomyces cerevisiae (strain ATCC 204508 / S288c) GN=MSH6 PE=1 SV=1	0	6.55094	3.30113	2	2	2	1	1242	139.992	5.83		1.109	1.056	1.072	94.4	104.7	99.7	101.2	0.06	0	0	2
FALSE	High	IsMasterProtein	Q12255	Vacuolar v-SNARE NYV1 OS=Saccharomyces cerevisiae (strain ATCC 204508 / S288c) GN=NYV1 PE=1 SV=2	0	6.502	12.253	2	3	2	1	253	28.946	5.66		0.992	1.062	1.17	94.7	93.9	100.6	110.8	0.778	0	4.74464	2
FALSE	High	IsMasterProtein	P47045	Mitochondrial import inner membrane translocase subunit TIM54 OS=Saccharomyces cerevisiae (strain ATCC 204508 / S288c) GN=TIM54 PE=1 SV=1	0	6.4734	3.13808	1	1	1	1	478	54.149	5.78		1.004	1.708	1.109	83	83.3	141.7	92	0.075	0	3.91831	1
FALSE	High	IsMasterProtein	P38682	ADP-ribosylation factor GTPase-activating protein GLO3 OS=Saccharomyces cerevisiae (strain ATCC 204508 / S288c) GN=GLO3 PE=1 SV=1	0	6.46744	10.7505	2	2	2	1	493	55.06	8.25		0.833	1.027	0.977	104.2	86.9	107	101.9	0.155	0	2.81727	2
FALSE	High	IsMasterProtein	Q12032	Altered inheritance of mitochondria protein 41, mitochondrial OS=Saccharomyces cerevisiae (strain ATCC 204508 / S288c) GN=AIM41 PE=1 SV=1	0	6.45309	9.72973	1	1	1	1	185	21.215	9.6		0.985	0.843	0.746	111.9	110.3	94.3	83.5	0.212	0	5.1088	1
FALSE	High	IsMasterProtein	Q08951	AP-3 complex subunit delta OS=Saccharomyces cerevisiae (strain ATCC 204508 / S288c) GN=APL5 PE=1 SV=1	0	6.44357	2.57511	2	3	2	1	932	106.857	5.08		1.077	1.674	1.222	80.4	86.6	134.7	98.3	0.126	0	3.9799	2
FALSE	High	IsMasterProtein	Q12149	Exosome complex exonuclease RRP6 OS=Saccharomyces cerevisiae (strain ATCC 204508 / S288c) GN=RRP6 PE=1 SV=1	0	6.43926	3.95634	2	2	2	1	733	83.987	7.14		0.942	1.118	0.92	100.5	94.7	112.4	92.5	0.11	0	6.4456	2
FALSE	High	IsMasterProtein	P22943	12 kDa heat shock protein OS=Saccharomyces cerevisiae (strain ATCC 204508 / S288c) GN=HSP12 PE=1 SV=1	0	6.42806	28.4404	4	7	4	1	109	11.686	5.38		0.793	0.593	0.571	135.3	107.3	80.2	77.3	2.162	0	2.69608	4
FALSE	High	IsMasterProtein	P38836	Putative metallocarboxypeptidase ECM14 OS=Saccharomyces cerevisiae (strain ATCC 204508 / S288c) GN=ECM14 PE=1 SV=1	0	6.4249	6.04651	2	3	2	1	430	49.797	5.3		0.992	1.102	0.985	98	97.3	108.1	96.6	0.35	0	2.73088	2
FALSE	High	IsMasterProtein	P53743	Pre-rRNA-processing protein ESF2 OS=Saccharomyces cerevisiae (strain ATCC 204508 / S288c) GN=ESF2 PE=1 SV=1	0	6.42318	3.79747	2	2	2	1	316	36.386	7.97		1.017	1.126	0.986	96.9	98.5	109.1	95.5	0.259	0	6.83164	2
FALSE	High	IsMasterProtein	Q12055	Adenylate kinase isoenzyme 6 homolog FAP7 OS=Saccharomyces cerevisiae (strain ATCC 204508 / S288c) GN=FAP7 PE=1 SV=1	0	6.41657	9.13706	2	3	2	1	197	22.709	4.67		0.933	0.964	1.033	101.8	94.9	98.1	105.2	0.54	0	3.55817	2
FALSE	High	None	P24784	ATP-dependent RNA helicase DBP1 OS=Saccharomyces cerevisiae (strain ATCC 204508 / S288c) GN=DBP1 PE=1 SV=2	0	6.41316	1.45867	1	3	1	1	617	67.875	8.87		0.99	0.967	0.819	105.9	104.9	102.4	86.8	0.108	0	9.89169	1
FALSE	High	IsMasterProtein	P38873	Target of rapamycin complex 1 subunit KOG1 OS=Saccharomyces cerevisiae (strain ATCC 204508 / S288c) GN=KOG1 PE=1 SV=2	0	6.40624	1.66988	2	2	2	1	1557	177.497	7.83		0.994	1.296	1.143	90.2	89.7	117	103.1	0.054	0	0	2
FALSE	High	IsMasterProtein	P38071	Enoyl-[acyl-carrier-protein] reductase, mitochondrial OS=Saccharomyces cerevisiae (strain ATCC 204508 / S288c) GN=ETR1 PE=1 SV=3	0	6.40572	7.89474	1	1	1	1	380	42.041	9		1.21	1.579	0.94	84.6	102.4	133.5	79.5	0.11	0	3.45973	1
FALSE	High	IsMasterProtein	P40413	T-complex protein 1 subunit epsilon OS=Saccharomyces cerevisiae (strain ATCC 204508 / S288c) GN=CCT5 PE=1 SV=3	0	6.36874	4.80427	2	5	2	1	562	61.875	5.53		0.99	1.038	0.89	102.1	101.1	106	90.8	0.274	0	8.18064	2
FALSE	High	IsMasterProtein	P50108	Probable alpha-1,6-mannosyltransferase MNN10 OS=Saccharomyces cerevisiae (strain ATCC 204508 / S288c) GN=MNN10 PE=1 SV=1	0	6.36705	4.07125	1	2	1	1	393	46.718	6.89		1.042	1.037	0.789	103.4	107.8	107.2	81.6	0.194	0	4.29281	1
FALSE	High	IsMasterProtein	P38072	Protein SCO2, mitochondrial OS=Saccharomyces cerevisiae (strain ATCC 204508 / S288c) GN=SCO2 PE=1 SV=1	0	6.35489	11.9601	2	2	2	1	301	34.867	8.12		1.057	0.85	0.864	106.1	112.1	90.2	91.7	0.245	0	6.95035	2
FALSE	High	IsMasterProtein	P39960	GTPase-activating protein BEM2/IPL2 OS=Saccharomyces cerevisiae (strain ATCC 204508 / S288c) GN=BEM2 PE=1 SV=1	0	6.34316	1.52284	3	3	3	1	2167	245.278	8.38		0.949	1.153	0.943	98.9	93.8	114.1	93.2	0.053	0	3.48765	3
FALSE	High	None	P40890	VPS10 homolog 2 OS=Saccharomyces cerevisiae (strain ATCC 204508 / S288c) GN=VTH2 PE=1 SV=1	0	6.34109	1.80762	3	5	3	1	1549	174.292	5.34		0.79	1.173	0.842	105.1	83.1	123.3	88.5	0.104	0	7.61693	3
FALSE	High	None	P40438	VPS10 homolog 1 OS=Saccharomyces cerevisiae (strain ATCC 204508 / S288c) GN=VTH1 PE=1 SV=1	0	6.34109	1.80762	3	5	3	1	1549	174.318	5.34		0.79	1.173	0.842	105.1	83.1	123.3	88.5	0.104	0	7.61693	3
FALSE	High	IsMasterProtein	P16451	Pyruvate dehydrogenase complex protein X component, mitochondrial OS=Saccharomyces cerevisiae (strain ATCC 204508 / S288c) GN=PDX1 PE=1 SV=1	0	6.32643	10.2439	2	5	2	1	410	45.334	5.73		0.913	1.066	0.997	100.6	91.8	107.3	100.3	0.532	0	1.97239	2
FALSE	High	IsMasterProtein	P38331	HD domain-containing protein YBR242W OS=Saccharomyces cerevisiae (strain ATCC 204508 / S288c) GN=YBR242W PE=1 SV=1	0	6.32393	11.3445	2	3	2	1	238	27.559	6.92		1.083	1.132	0.985	95.2	103.2	107.8	93.8	0.585	0	3.3395	2
FALSE	High	IsMasterProtein	P53915	Nicotinamide riboside kinase OS=Saccharomyces cerevisiae (strain ATCC 204508 / S288c) GN=NRK1 PE=1 SV=1	0	6.3186	6.25	1	2	1	1	240	27.672	6.7		1.114	1.271	1.213	87	96.9	110.6	105.5	0.389	0	5.54501	1
FALSE	High	IsMasterProtein	P53079	Conserved oligomeric Golgi complex subunit 1 OS=Saccharomyces cerevisiae (strain ATCC 204508 / S288c) GN=COG1 PE=1 SV=1	0	6.30479	5.51559	2	2	2	1	417	48.307	5.34		1.121	1.269	1.187	87.4	98	110.9	103.8	0.186	0	5.64477	2
FALSE	High	IsMasterProtein	P38153	AP-3 complex subunit mu OS=Saccharomyces cerevisiae (strain ATCC 204508 / S288c) GN=APM3 PE=1 SV=2	0	6.30228	8.07453	2	2	2	1	483	54.803	6.55		0.956	1.216	0.921	97.7	93.5	118.8	90	0.179	0	3.04442	2
FALSE	High	IsMasterProtein	P32337	Importin subunit beta-3 OS=Saccharomyces cerevisiae (strain ATCC 204508 / S288c) GN=PSE1 PE=1 SV=2	0	6.3022	5.41781	3	3	3	1	1089	120.954	4.74		1	1.13	0.92	98.8	98.8	111.6	90.9	0.131	0	2.53375	3
FALSE	High	IsMasterProtein	P15731	Ubiquitin-conjugating enzyme E2 4 OS=Saccharomyces cerevisiae (strain ATCC 204508 / S288c) GN=UBC4 PE=1 SV=1	0	6.30215	16.2162	2	2	2	1	148	16.445	6.52		0.962	0.775	1.316	98.7	94.9	76.5	129.9	1.154	0	6.80102	2
FALSE	High	IsMasterProtein	P40515	Mitochondrial fission 1 protein OS=Saccharomyces cerevisiae (strain ATCC 204508 / S288c) GN=FIS1 PE=1 SV=1	0	6.29978	12.2581	2	2	2	1	155	17.722	9.1		0.901	1.047	0.97	102.1	92	106.9	99	0.468	0	5.48847	2
FALSE	High	IsMasterProtein	P53140	Protein RMD9, mitochondrial OS=Saccharomyces cerevisiae (strain ATCC 204508 / S288c) GN=RMD9 PE=1 SV=1	0	6.28967	5.26316	2	2	2	1	646	74.549	7.99		1.132	1.292	1.135	87.7	99.3	113.4	99.6	0.108	0	4.86035	2
FALSE	High	IsMasterProtein	Q08979	Kelch repeat-containing protein 3 OS=Saccharomyces cerevisiae (strain ATCC 204508 / S288c) GN=KEL3 PE=1 SV=1	0	6.28461	3.37942	2	2	2	1	651	75.387	5.16		0.986	1.059	1.106	96.4	95.1	102	106.5	0.155	0	6.73252	2
FALSE	High	IsMasterProtein	P22517	Calcium/calmodulin-dependent protein kinase II OS=Saccharomyces cerevisiae (strain ATCC 204508 / S288c) GN=CMK2 PE=1 SV=2	0	6.27174	9.17226	2	2	2	1	447	50.416	6.04		0.958	1.437	1.133	88.3	84.6	126.9	100.1	0.222	0	4.53227	2
FALSE	High	IsMasterProtein	P40019	Histone H2A.Z-specific chaperone CHZ1 OS=Saccharomyces cerevisiae (strain ATCC 204508 / S288c) GN=CHZ1 PE=1 SV=2	0	6.27029	7.18954	1	2	1	1	153	17.452	4.56		1.21	1.121	1.424	84.1	101.8	94.3	119.8	0.52	0	4.8055	1
FALSE	High	IsMasterProtein	Q05874	Protein N-terminal and lysine N-methyltransferase EFM7 OS=Saccharomyces cerevisiae (strain ATCC 204508 / S288c) GN=NNT1 PE=1 SV=1	0	6.27023	3.83142	1	2	1	1	261	29.614	5.12		1.013	1.151	1.216	91.3	92.5	105.1	111.1	0.468	0	0	1
FALSE	High	IsMasterProtein	P25339	Pumilio homology domain family member 4 OS=Saccharomyces cerevisiae (strain ATCC 204508 / S288c) GN=PUF4 PE=1 SV=2	0	6.25394	3.94144	2	4	2	1	888	97.736	6.61		1.201	1.206	1.119	88.4	106.2	106.6	98.9	0.199	0	2.98347	2
FALSE	High	IsMasterProtein	Q06538	Calcium permeable stress-gated cation channel 1 OS=Saccharomyces cerevisiae (strain ATCC 204508 / S288c) GN=CSC1 PE=1 SV=1	0	6.25336	2.68542	2	3	2	1	782	89.287	8.12		1.145	1.404	1.179	84.6	96.8	118.8	99.8	0.189	0	5.22456	2
FALSE	High	IsMasterProtein	P06633	Imidazoleglycerol-phosphate dehydratase OS=Saccharomyces cerevisiae (strain ATCC 204508 / S288c) GN=HIS3 PE=1 SV=2	0	6.23641	8.63636	1	2	1	1	220	23.818	6.39		0.956	1.014	0.862	104.4	99.8	105.8	90	0.425	0	2.78409	1
FALSE	High	IsMasterProtein	P53011	Nucleoporin SEH1 OS=Saccharomyces cerevisiae (strain ATCC 204508 / S288c) GN=SEH1 PE=1 SV=1	0	6.2179	6.01719	2	2	2	1	349	39.098	5.57		0.911	1.164	0.991	98.4	89.6	114.5	97.5	0.233	0	6.23758	2
FALSE	High	IsMasterProtein	P47077	Nucleolar protein 9 OS=Saccharomyces cerevisiae (strain ATCC 204508 / S288c) GN=NOP9 PE=1 SV=1	0	6.21505	3.15315	2	2	2	1	666	77.673	8.15		1.051	1.012	1.093	96.2	101.2	97.4	105.2	0.11	0	2.22481	2
FALSE	High	IsMasterProtein	Q07794	Histone acetyltransferase RTT109 OS=Saccharomyces cerevisiae (strain ATCC 204508 / S288c) GN=RTT109 PE=1 SV=1	0	6.20107	4.81651	1	1	1	1	436	50.064	9.38		0.953	1.697	0.958	86.8	82.7	147.3	83.1	0.096	0	3.59203	1
FALSE	High	IsMasterProtein	P39966	Protein phosphatase 2C homolog 2 OS=Saccharomyces cerevisiae (strain ATCC 204508 / S288c) GN=PTC2 PE=1 SV=1	0	6.19795	3.66379	2	5	2	1	464	50.357	5.05		1.054	1.024	0.938	99.6	105	102	93.4	0.407	0	2.75473	2
FALSE	High	IsMasterProtein	P25332	Ribokinase OS=Saccharomyces cerevisiae (strain ATCC 204508 / S288c) GN=RBK1 PE=1 SV=2	0	6.17452	18.3183	2	2	2	1	333	36.901	5.29		1.111	0.916	0.816	104.1	115.6	95.4	84.9	0.292	0	6.56535	2
FALSE	High	IsMasterProtein	P40093	UPF0160 protein YER156C OS=Saccharomyces cerevisiae (strain ATCC 204508 / S288c) GN=YER156C PE=1 SV=1	0	6.14695	7.69231	3	4	3	1	338	38.15	7.49		0.952	0.887	0.945	105.7	100.7	93.7	99.9	0.52	0	6.75382	3
FALSE	High	IsMasterProtein	P33332	Exocyst complex component SEC3 OS=Saccharomyces cerevisiae (strain ATCC 204508 / S288c) GN=SEC3 PE=1 SV=1	0	6.14481	1.64671	2	2	2	1	1336	154.599	5.45		0.907	1.164	1.058	96.9	87.8	112.8	102.5	0.059	0	5.89832	2
FALSE	High	IsMasterProtein	P35728	Protein MPE1 OS=Saccharomyces cerevisiae (strain ATCC 204508 / S288c) GN=MPE1 PE=1 SV=1	0	6.14188	4.30839	1	1	1	1	441	49.616	6.58		0.937	1.352	1.141	90.3	84.6	122.1	103	0.089	0	4.09253	1
FALSE	High	IsMasterProtein	P53946	Actin-related protein 5 OS=Saccharomyces cerevisiae (strain ATCC 204508 / S288c) GN=ARP5 PE=1 SV=1	0	6.13875	4.50331	2	3	2	1	755	87.506	5.47		0.958	1.067	0.919	101.4	97.2	108.2	93.2	0.125	0	4.67648	2
FALSE	High	IsMasterProtein	P08466	Mitochondrial nuclease OS=Saccharomyces cerevisiae (strain ATCC 204508 / S288c) GN=NUC1 PE=1 SV=1	0	6.12843	6.07903	1	2	1	1	329	37.186	8.78		1.009	1.105	0.965	98.1	98.9	108.4	94.7	0.129	0	7.89656	1
FALSE	High	IsMasterProtein	Q03758	Ubiquitin ligase-binding protein BUL2 OS=Saccharomyces cerevisiae (strain ATCC 204508 / S288c) GN=BUL2 PE=1 SV=1	0	6.12407	1.84783	1	1	1	1	920	104.721	8		0.884	1.247	1.057	95.5	84.5	119.1	100.9	0.044	0	4.03129	1
FALSE	High	IsMasterProtein	Q12514	General negative regulator of transcription subunit 5 OS=Saccharomyces cerevisiae (strain ATCC 204508 / S288c) GN=NOT5 PE=1 SV=1	0	6.12145	4.82143	2	2	2	1	560	65.814	5.34		0.989	1.072	0.912	100.7	99.6	107.9	91.8	0.179	0	5.03462	2
FALSE	High	IsMasterProtein	Q02933	Ribonuclease T2-like OS=Saccharomyces cerevisiae (strain ATCC 204508 / S288c) GN=RNY1 PE=1 SV=1	0	6.11884	5.06912	1	2	1	1	434	50.14	8.05		0.983	1.205	0.939	96.9	95.2	116.8	91	0.202	0	0	1
FALSE	High	IsMasterProtein	P40487	2-(3-amino-3-carboxypropyl)histidine synthase subunit 1 OS=Saccharomyces cerevisiae (strain ATCC 204508 / S288c) GN=DPH1 PE=1 SV=1	0	6.11641	3.76471	1	2	1	1	425	48.28	8.27		1.039	1.152	1.058	94.2	97.8	108.5	99.6	0.194	0	5.47233	1
FALSE	High	IsMasterProtein	P40037	Protein HMF1 OS=Saccharomyces cerevisiae (strain ATCC 204508 / S288c) GN=HMF1 PE=1 SV=1	0	6.1	6.97674	1	2	1	1	129	13.897	5.41		0.937	1.005	1.383	92.5	86.6	93	127.9	0.778	0	2.81288	1
FALSE	High	IsMasterProtein	Q03016	GLC7-interacting protein 3 OS=Saccharomyces cerevisiae (strain ATCC 204508 / S288c) GN=GIP3 PE=1 SV=1	0	6.09611	1.5674	2	2	2	1	1276	140.804	7.42		1.035	1.071	0.969	98.2	101.6	105.2	95.1	0.062	0	3.55238	2
FALSE	High	IsMasterProtein	P47104	Regulator of V-ATPase in vacuolar membrane protein 1 OS=Saccharomyces cerevisiae (strain ATCC 204508 / S288c) GN=RAV1 PE=1 SV=1	0	6.08576	2.57922	2	2	2	1	1357	154.835	8.22		0.83	1.112	1.003	101.4	84.2	112.7	101.7	0.053	0	5.79966	2
FALSE	High	IsMasterProtein	Q12676	Dihydrofolate synthetase OS=Saccharomyces cerevisiae (strain ATCC 204508 / S288c) GN=FOL3 PE=1 SV=1	0	6.08182	7.25995	2	2	2	1	427	47.821	6.83		1.008	1.296	1.189	89	89.7	115.4	105.8	0.194	0	2.84989	2
FALSE	High	IsMasterProtein	O14467	Multiprotein-bridging factor 1 OS=Saccharomyces cerevisiae (strain ATCC 204508 / S288c) GN=MBF1 PE=1 SV=2	0	6.08029	14.5695	2	6	2	1	151	16.394	10.61		0.968	1.244	0.958	95.9	92.9	119.3	91.9	1.31	0	1.97916	2
FALSE	High	IsMasterProtein	P36017	Vacuolar protein sorting-associated protein 21 OS=Saccharomyces cerevisiae (strain ATCC 204508 / S288c) GN=VPS21 PE=1 SV=1	0	6.05416	13.3333	2	2	2	1	210	23.067	5.33	Acetyl [N-Term]	1.125	0.979	1.351	89.8	101	87.9	121.3	0.311	0	2.62683	2
FALSE	High	IsMasterProtein	P40348	Replication factor C subunit 2 OS=Saccharomyces cerevisiae (strain ATCC 204508 / S288c) GN=RFC2 PE=1 SV=1	0	6.04276	10.7649	4	4	4	1	353	39.717	8.43		0.993	1.1	0.99	98	97.3	107.7	97	0.425	0	3.57303	4
FALSE	High	IsMasterProtein	Q06624	DNA damage tolerance protein RHC31 OS=Saccharomyces cerevisiae (strain ATCC 204508 / S288c) GN=AOS1 PE=1 SV=1	0	6.02229	7.20461	2	3	2	1	347	39.249	5.12		1.123	1.386	1.116	86.5	97.1	119.8	96.5	0.413	0	4.93657	2
FALSE	High	IsMasterProtein	Q06686	Copper transport protein CTR3 OS=Saccharomyces cerevisiae (strain ATCC 204508 / S288c) GN=CTR3 PE=1 SV=1	0	6.0205	10.3734	2	2	2	1	241	27.516	7.74	Acetyl [N-Term]	0.826	0.779	0.766	118.7	98	92.5	90.9	0.425	0	3.39772	2
FALSE	High	IsMasterProtein	P32472	Peptidyl-prolyl cis-trans isomerase FPR2 OS=Saccharomyces cerevisiae (strain ATCC 204508 / S288c) GN=FPR2 PE=1 SV=1	0	6.01202	14.8148	1	1	1	1	135	14.478	5.5		1.031	1.099	1.096	94.6	97.6	104	103.7	0.334	0	5.03575	1
FALSE	High	IsMasterProtein	P80428	Actin-related protein 4 OS=Saccharomyces cerevisiae (strain ATCC 204508 / S288c) GN=ARP4 PE=1 SV=1	0	6.00993	4.08998	2	2	2	1	489	54.798	5.45		0.892	0.968	0.863	107.4	95.8	104	92.7	0.166	0	4.86469	2
FALSE	High	IsMasterProtein	P47165	Xanthine phosphoribosyltransferase 1 OS=Saccharomyces cerevisiae (strain ATCC 204508 / S288c) GN=XPT1 PE=1 SV=1	0	6.0076	10.5263	2	3	2	1	209	23.656	6.23		1.156	1.749	1.003	81.5	94.2	142.5	81.7	0.701	0	5.60407	2
FALSE	High	IsMasterProtein	Q03656	Serine/threonine-protein kinase SKY1 OS=Saccharomyces cerevisiae (strain ATCC 204508 / S288c) GN=SKY1 PE=1 SV=1	0	6.00568	2.29111	1	1	1	1	742	83.186	6.23		1.064	1.963	1.121	77.7	82.7	152.5	87.1	0.066	0	4.18633	1
FALSE	High	IsMasterProtein	P40094	Conserved oligomeric Golgi complex subunit 3 OS=Saccharomyces cerevisiae (strain ATCC 204508 / S288c) GN=COG3 PE=1 SV=1	0	6.00447	2.62172	2	2	2	1	801	92.487	5.45		0.989	1.08	0.929	100	99	108	93	0.096	0	5.68199	2
FALSE	High	IsMasterProtein	Q05934	Vacuolar import and degradation protein 22 OS=Saccharomyces cerevisiae (strain ATCC 204508 / S288c) GN=VID22 PE=1 SV=1	0	5.99234	3.10766	2	2	2	1	901	102.436	5.25		0.999	1.317	0.921	94.4	94.3	124.3	86.9	0.105	0	6.63939	2
FALSE	High	IsMasterProtein	P14680	Dual specificity protein kinase YAK1 OS=Saccharomyces cerevisiae (strain ATCC 204508 / S288c) GN=YAK1 PE=1 SV=1	0	5.98561	3.84139	2	3	2	1	807	91.188	8.38		0.983	1.377	1.157	88.5	87.1	121.9	102.5	0.174	0	0	2
FALSE	High	IsMasterProtein	P31373	Cystathionine gamma-lyase OS=Saccharomyces cerevisiae (strain ATCC 204508 / S288c) GN=CYS3 PE=1 SV=2	0	5.96216	7.86802	2	6	2	1	394	42.516	6.54		0.907	0.877	0.949	107.1	97.2	93.9	101.7	0.369	0	11.8054	2
FALSE	High	IsMasterProtein	Q12442	ADIPOR-like receptor IZH2 OS=Saccharomyces cerevisiae (strain ATCC 204508 / S288c) GN=IZH2 PE=1 SV=2	0	5.9606	3.78549	1	2	1	1	317	36.255	8.81		1.504	1.583	1.977	66	99.2	104.4	130.4	0.359	0	5.70853	1
FALSE	High	IsMasterProtein	Q12200	Niemann-Pick type C-related protein 1 OS=Saccharomyces cerevisiae (strain ATCC 204508 / S288c) GN=NCR1 PE=1 SV=1	0	5.95972	1.79487	2	3	2	1	1170	132.559	5.2		0.988	1.141	0.956	97.9	96.8	111.8	93.6	0.086	0	4.89532	2
FALSE	High	IsMasterProtein	P40066	Nucleoporin GLE2 OS=Saccharomyces cerevisiae (strain ATCC 204508 / S288c) GN=GLE2 PE=1 SV=1	0	5.9594	5.47945	1	1	1	1	365	40.497	8.48		1.101	1.076	0.992	96	105.6	103.3	95.2	0.11	0	3.59072	1
FALSE	High	IsMasterProtein	P27705	Regulatory protein MIG1 OS=Saccharomyces cerevisiae (strain ATCC 204508 / S288c) GN=MIG1 PE=1 SV=1	0	5.95555	7.53968	2	2	2	1	504	55.498	9.77	Acetyl [N-Term]	0.971	1.274	0.977	94.7	92	120.7	92.5	0.233	0	3.08904	2
FALSE	High	IsMasterProtein	P47084	MIOREX complex component 12 OS=Saccharomyces cerevisiae (strain ATCC 204508 / S288c) GN=MRX12 PE=1 SV=2	0	5.95077	8.09249	2	2	2	1	519	59.728	6		0.952	1.127	1.04	97.1	92.4	109.4	101	0.145	0	3.25623	2
FALSE	High	IsMasterProtein	P53128	Methylenetetrahydrofolate reductase 2 OS=Saccharomyces cerevisiae (strain ATCC 204508 / S288c) GN=MET13 PE=1 SV=2	0	5.945	4.16667	1	1	1	1	600	68.516	5.8		0.892	0.988	0.885	106.2	94.8	104.9	94	0.077	0	3.58302	1
FALSE	High	IsMasterProtein	P38075	Pyridoxamine 5'-phosphate oxidase OS=Saccharomyces cerevisiae (strain ATCC 204508 / S288c) GN=PDX3 PE=1 SV=1	0	5.94329	21.4912	3	4	3	1	228	26.892	7.49		1.031	0.904	0.922	103.7	106.9	93.8	95.6	0.931	0	0	3
FALSE	High	IsMasterProtein	Q03768	Protein GIR2 OS=Saccharomyces cerevisiae (strain ATCC 204508 / S288c) GN=GIR2 PE=1 SV=1	0	5.93811	13.2075	3	3	3	1	265	31.011	4.58		1.017	0.953	0.948	102.1	103.9	97.3	96.8	0.701	0	4.53798	3
FALSE	High	IsMasterProteinCandidate	P35842	Acid phosphatase PHO11 OS=Saccharomyces cerevisiae (strain ATCC 204508 / S288c) GN=PHO11 PE=1 SV=1	0	5.93256	6.85225	1	1	1	1	467	52.724	5.17		0.977	1.408	1.578	80.6	78.8	113.5	127.2	0.093	0	4.63937	1
FALSE	High	IsMasterProteinCandidate	P24031	Constitutive acid phosphatase OS=Saccharomyces cerevisiae (strain ATCC 204508 / S288c) GN=PHO3 PE=1 SV=2	0	5.93256	6.85225	1	1	1	1	467	52.743	4.63		0.977	1.408	1.578	80.6	78.8	113.5	127.2	0.101	0	4.63937	1
FALSE	High	IsMasterProtein	P00635	Repressible acid phosphatase OS=Saccharomyces cerevisiae (strain ATCC 204508 / S288c) GN=PHO5 PE=1 SV=2	0	5.93256	6.85225	1	1	1	1	467	52.825	4.83		0.977	1.408	1.578	80.6	78.8	113.5	127.2	0.11	0	4.63937	1
FALSE	High	IsMasterProtein	Q04170	Uncharacterized protein YDR391C OS=Saccharomyces cerevisiae (strain ATCC 204508 / S288c) GN=YDR391C PE=1 SV=1	0	5.931	3.87931	1	3	1	1	232	26.257	6.4		1.056	1.038	1.489	87.3	92.2	90.6	130	0.701	0	4.89661	1
FALSE	High	IsMasterProtein	P20484	Protein MAK11 OS=Saccharomyces cerevisiae (strain ATCC 204508 / S288c) GN=MAK11 PE=1 SV=2	0	5.92211	4.83092	2	3	2	1	414	47.261	7.21		0.994	1.171	0.95	97.2	96.6	113.8	92.4	0.259	0	3.87556	2
FALSE	High	IsMasterProtein	Q12233	ATP synthase subunit g, mitochondrial OS=Saccharomyces cerevisiae (strain ATCC 204508 / S288c) GN=ATP20 PE=1 SV=1	0	5.90698	16.5217	2	2	2	1	115	12.913	9.82		0.835	0.725	0.543	128.9	107.7	93.4	70	0.778	0	5.09291	2
FALSE	High	IsMasterProtein	Q12156	Protein AIM7 OS=Saccharomyces cerevisiae (strain ATCC 204508 / S288c) GN=AIM7 PE=1 SV=1	0	5.90098	21.4765	3	3	3	1	149	17.12	4.55		0.944	0.947	0.954	104	98.2	98.5	99.2	1.154	0	8.37806	3
FALSE	High	IsMasterProtein	P52593	Nucleoporin NUP188 OS=Saccharomyces cerevisiae (strain ATCC 204508 / S288c) GN=NUP188 PE=1 SV=1	0	5.9006	1.02719	1	2	1	1	1655	188.459	5.6		0.904	1.407	1.139	89.9	81.3	126.5	102.4	0.053	0	0	1
FALSE	High	IsMasterProtein	P38272	SWI5-dependent HO expression protein 3 OS=Saccharomyces cerevisiae (strain ATCC 204508 / S288c) GN=SHE3 PE=1 SV=1	0	5.89244	5.64706	2	2	2	1	425	47.388	8.72		1.025	1.104	0.993	97	99.5	107.1	96.4	0.194	0	4.71027	2
FALSE	High	IsMasterProtein	P53250	Twinfilin-1 OS=Saccharomyces cerevisiae (strain ATCC 204508 / S288c) GN=TWF1 PE=1 SV=1	0	5.89143	4.21687	1	1	1	1	332	37.048	5.78		1.139	0.884	0.867	102.8	117.1	90.9	89.2	0.136	0	2.41686	1
FALSE	High	IsMasterProtein	P38903	Serine/threonine-protein phosphatase 2A 56 kDa regulatory subunit delta isoform OS=Saccharomyces cerevisiae (strain ATCC 204508 / S288c) GN=RTS1 PE=1 SV=2	0	5.88519	2.90621	1	2	1	1	757	85.282	6.32		0.95	0.974	0.753	108.8	103.3	106	81.9	0.133	0	0	1
FALSE	High	IsMasterProtein	P33750	Protein SOF1 OS=Saccharomyces cerevisiae (strain ATCC 204508 / S288c) GN=SOF1 PE=1 SV=1	0	5.8764	3.88548	2	2	2	1	489	56.754	9.41		0.966	1.079	1.008	98.7	95.4	106.5	99.5	0.136	0	2.99054	2
FALSE	High	IsMasterProtein	Q05892	MIOREX complex component 2 OS=Saccharomyces cerevisiae (strain ATCC 204508 / S288c) GN=COQ11 PE=1 SV=1	0	5.86808	4.33213	1	2	1	1	277	31.505	9.52		0.906	1.067	1.002	100.6	91.2	107.4	100.8	0.334	0	3.31091	1
FALSE	High	IsMasterProtein	P53009	Protein kinase-like protein SCY1 OS=Saccharomyces cerevisiae (strain ATCC 204508 / S288c) GN=SCY1 PE=1 SV=1	0	5.85949	1.99005	1	1	1	1	804	90.943	8.15		1.099	1.161	0.862	97	106.6	112.7	83.7	0.046	0	4.4046	1
FALSE	High	IsMasterProtein	P53072	tRNA acetyltransferase TAN1 OS=Saccharomyces cerevisiae (strain ATCC 204508 / S288c) GN=TAN1 PE=1 SV=1	0	5.84804	13.8408	3	3	3	1	289	33.529	8.41		0.959	1.075	1.016	98.8	94.7	106.2	100.4	0.369	0	3.49134	3
FALSE	High	IsMasterProtein	P20051	Dihydroorotase OS=Saccharomyces cerevisiae (strain ATCC 204508 / S288c) GN=URA4 PE=1 SV=2	0	5.84319	13.4615	2	2	2	1	364	40.288	6.54		1.036	1.187	1.057	93.5	96.9	110.9	98.8	0.274	0	4.72014	2
FALSE	High	IsMasterProtein	Q04264	Sister chromatid cohesion protein PDS5 OS=Saccharomyces cerevisiae (strain ATCC 204508 / S288c) GN=PDS5 PE=1 SV=1	0	5.83549	2.50587	2	2	2	1	1277	146.95	6.28		0.973	0.989	0.878	104.2	101.4	103	91.4	0.063	0	2.84133	2
FALSE	High	IsMasterProtein	Q07716	Altered inheritance of mitochondria protein 6 OS=Saccharomyces cerevisiae (strain ATCC 204508 / S288c) GN=AIM6 PE=3 SV=2	0	5.81892	11.5385	2	2	2	1	390	44.354	5.59		1.082	1.462	1.007	87.9	95.1	128.5	88.5	0.245	0	3.16546	2
FALSE	High	IsMasterProtein	P53281	LAS seventeen-binding protein 1 OS=Saccharomyces cerevisiae (strain ATCC 204508 / S288c) GN=LSB1 PE=1 SV=1	0	5.80229	11.6183	1	2	1	1	241	26.123	5.21		1.115	0.947	0.637	108.1	120.6	102.4	68.9	0.668	0	2.89517	1
FALSE	High	IsMasterProtein	P40991	25S rRNA (cytosine(2870)-C(5))-methyltransferase OS=Saccharomyces cerevisiae (strain ATCC 204508 / S288c) GN=NOP2 PE=1 SV=1	0	5.79554	5.82524	3	3	3	1	618	69.769	5.05		1.062	0.985	0.972	99.5	105.7	98.1	96.8	0.233	0	4.83761	3
FALSE	High	IsMasterProtein	Q03246	37S ribosomal protein S17, mitochondrial OS=Saccharomyces cerevisiae (strain ATCC 204508 / S288c) GN=MRPS17 PE=1 SV=1	0	5.78479	12.2363	2	3	2	1	237	27.618	9.58		1.032	1.142	1.058	94.5	97.5	107.9	100	0.638	0	6.10112	2
FALSE	High	IsMasterProtein	P04039	Cytochrome c oxidase polypeptide VIII, mitochondrial OS=Saccharomyces cerevisiae (strain ATCC 204508 / S288c) GN=COX8 PE=1 SV=2	0	5.77585	12.8205	1	3	1	1	78	8.901	10.4		1.011	0.859	0.617	114.7	116	98.6	70.8	4.623	0	4.73076	1
FALSE	High	IsMasterProtein	P53318	Ubiquinone biosynthesis monooxygenase COQ6, mitochondrial OS=Saccharomyces cerevisiae (strain ATCC 204508 / S288c) GN=COQ6 PE=1 SV=1	0	5.7688	3.13152	1	2	1	1	479	53.494	7.02		0.908	1.186	1.02	97.2	88.3	115.4	99.1	0.16	0	5.38214	1
FALSE	High	IsMasterProtein	P40087	DNA damage-inducible protein 1 OS=Saccharomyces cerevisiae (strain ATCC 204508 / S288c) GN=DDI1 PE=1 SV=1	0	5.75958	3.73832	2	2	2	1	428	47.324	5.11		1.013	1.208	1.217	90.1	91.3	108.9	109.7	0.202	0	6.42793	2
FALSE	High	IsMasterProtein	Q01454	DNA polymerase alpha-binding protein OS=Saccharomyces cerevisiae (strain ATCC 204508 / S288c) GN=CTF4 PE=1 SV=2	0	5.74294	4.42287	3	3	3	1	927	104.359	5.24		0.955	1.135	0.984	98.2	93.8	111.4	96.6	0.124	0	8.17584	3
FALSE	High	IsMasterProtein	P32774	Transcription initiation factor IIA subunit 2 OS=Saccharomyces cerevisiae (strain ATCC 204508 / S288c) GN=TOA2 PE=1 SV=1	0	5.73471	14.7541	1	2	1	1	122	13.45	5.1		1.186	1.001	1.004	95.4	113.2	95.6	95.8	0.585	0	6.18697	1
FALSE	High	IsMasterProtein	Q02354	U3 small nucleolar RNA-associated protein 6 OS=Saccharomyces cerevisiae (strain ATCC 204508 / S288c) GN=UTP6 PE=1 SV=2	0	5.72481	4.31818	2	2	2	1	440	52.385	8.97		0.962	1.06	0.978	100	96.2	106	97.8	0.129	0	5.7736	2
FALSE	High	IsMasterProtein	Q03503	N-alpha-acetyltransferase 30 OS=Saccharomyces cerevisiae (strain ATCC 204508 / S288c) GN=MAK3 PE=1 SV=1	0	5.71105	6.25	1	3	1	1	176	20.443	7.36	Acetyl [N-Term]	1.26	1.064	1.009	92.3	116.3	98.2	93.2	0.468	0	2.99156	1
FALSE	High	IsMasterProtein	P53063	Decapping nuclease RAI1 OS=Saccharomyces cerevisiae (strain ATCC 204508 / S288c) GN=RAI1 PE=1 SV=3	0	5.70382	6.71835	1	2	1	1	387	44.482	6.57		0.767	0.997	0.787	112.6	86.4	112.4	88.6	0.186	0	4.29167	1
FALSE	High	IsMasterProtein	P40099	5-formyltetrahydrofolate cyclo-ligase OS=Saccharomyces cerevisiae (strain ATCC 204508 / S288c) GN=FAU1 PE=1 SV=1	0	5.70268	10.4265	1	1	1	1	211	24.043	7.12		1.068	1.396	0.826	93.2	99.6	130.1	77	0.212	0	4.06443	1
FALSE	High	IsMasterProtein	P15179	Aspartate--tRNA ligase, mitochondrial OS=Saccharomyces cerevisiae (strain ATCC 204508 / S288c) GN=MSD1 PE=1 SV=1	0	5.70124	3.19149	2	3	2	1	658	75.413	8.72		1.07	1.05	0.977	97.6	104.5	102.5	95.4	0.113	0	6.04559	2
FALSE	High	IsMasterProtein	P39931	Protein SSP120 OS=Saccharomyces cerevisiae (strain ATCC 204508 / S288c) GN=SSP120 PE=1 SV=1	0	5.70093	5.98291	1	2	1	1	234	27.273	5.11		1.015	1.115	1.228	91.8	93.2	102.3	112.7	0.212	0	9.24368	1
FALSE	High	IsMasterProtein	Q03063	Down-regulator of invasive growth 1 OS=Saccharomyces cerevisiae (strain ATCC 204508 / S288c) GN=DIG1 PE=1 SV=1	0	5.69984	3.76106	1	1	1	1	452	49.326	8.62		1.065	1.098	1.037	95.2	101.4	104.5	98.8	0.093	0	4.05523	1
FALSE	High	IsMasterProtein	Q12017	Phosducin-like protein 2 OS=Saccharomyces cerevisiae (strain ATCC 204508 / S288c) GN=PLP2 PE=1 SV=1	0	5.69867	11.1888	2	3	2	1	286	32.773	4.72		1.029	0.986	1.11	97	99.8	95.6	107.6	0.311	0	2.3498	2
FALSE	High	IsMasterProtein	P20095	Pre-mRNA-splicing factor ATP-dependent RNA helicase-like protein PRP2 OS=Saccharomyces cerevisiae (strain ATCC 204508 / S288c) GN=PRP2 PE=1 SV=1	0	5.69258	3.65297	2	2	2	1	876	99.751	8.35		1.068	1.457	1.191	84.8	90.6	123.6	101	0.086	0	0	2
FALSE	High	IsMasterProtein	P32266	Dynamin-like GTPase MGM1, mitochondrial OS=Saccharomyces cerevisiae (strain ATCC 204508 / S288c) GN=MGM1 PE=1 SV=3	0	5.68152	2.72418	2	2	2	1	881	99.116	7.59		0.868	0.952	0.839	109.3	94.9	104.1	91.7	0.086	0	4.7274	2
FALSE	High	IsMasterProtein	P32657	Chromo domain-containing protein 1 OS=Saccharomyces cerevisiae (strain ATCC 204508 / S288c) GN=CHD1 PE=1 SV=1	0	5.66859	1.56676	2	2	2	1	1468	168.137	6.51		0.999	1.32	0.947	93.8	93.7	123.8	88.8	0.054	0	4.76093	2
FALSE	High	IsMasterProtein	P48567	tRNA pseudouridine synthase 4 OS=Saccharomyces cerevisiae (strain ATCC 204508 / S288c) GN=PUS4 PE=1 SV=1	0	5.66671	9.42928	2	3	2	1	403	45.245	6.58		0.993	1.123	1.107	94.7	94.1	106.4	104.8	0.304	0	7.49303	2
FALSE	High	IsMasterProtein	Q03361	Uncharacterized protein JIP4 OS=Saccharomyces cerevisiae (strain ATCC 204508 / S288c) GN=JIP4 PE=1 SV=2	0	5.66194	2.05479	1	1	1	1	876	98.63	9.57		1.019	1.377	1.031	90.3	92.1	124.4	93.2	0.04	0	3.19795	1
FALSE	High	IsMasterProtein	P38298	Alkaline ceramidase YPC1 OS=Saccharomyces cerevisiae (strain ATCC 204508 / S288c) GN=YPC1 PE=1 SV=1	0	5.64054	5.6962	1	1	1	1	316	36.396	8.27		0.992	1.031	0.66	108.6	107.7	112	71.7	0.233	0	4.72483	1
FALSE	High	IsMasterProtein	Q03305	Protein arginine N-methyltransferase 2 OS=Saccharomyces cerevisiae (strain ATCC 204508 / S288c) GN=RMT2 PE=1 SV=1	0	5.63939	6.31068	2	2	2	1	412	47.439	4.58		1.064	1.041	0.982	97.9	104.1	101.9	96.1	0.212	0	7.16283	2
FALSE	High	IsMasterProtein	P22804	Protein transport protein BET1 OS=Saccharomyces cerevisiae (strain ATCC 204508 / S288c) GN=BET1 PE=1 SV=1	0	5.63153	17.6056	1	1	1	1	142	15.71	8.47		0.689	0.959	0.66	120.9	83.3	115.9	79.8	0.334	0	2.70686	1
FALSE	High	IsMasterProtein	P53115	Putative DNA helicase INO80 OS=Saccharomyces cerevisiae (strain ATCC 204508 / S288c) GN=INO80 PE=1 SV=1	0	5.61792	1.41034	2	2	2	1	1489	171.349	5.74		0.956	1.253	1.09	93	89	116.6	101.4	0.061	0	5.41927	2
FALSE	High	IsMasterProtein	Q12165	ATP synthase subunit delta, mitochondrial OS=Saccharomyces cerevisiae (strain ATCC 204508 / S288c) GN=ATP16 PE=1 SV=1	0	5.6052	15	1	2	1	1	160	17.01	6.55		0.674	0.983	0.685	119.7	80.7	117.7	82	0.778	0	3.15856	1
FALSE	High	IsMasterProtein	P53075	Outer spore wall assembly protein SHE10 OS=Saccharomyces cerevisiae (strain ATCC 204508 / S288c) GN=SHE10 PE=1 SV=1	0	5.60014	6.93241	4	5	4	1	577	66.821	5.86		0.838	1.205	0.944	100.3	84	120.9	94.7	0.334	0	1.72147	4
FALSE	High	IsMasterProtein	Q06631	Protein BFR2 OS=Saccharomyces cerevisiae (strain ATCC 204508 / S288c) GN=BFR2 PE=1 SV=1	0	5.5857	6.55431	2	2	2	1	534	61.166	4.78		1.029	1.233	1.102	91.7	94.3	113	101	0.15	0	3.00745	2
FALSE	High	IsMasterProtein	P18494	Nitrogen regulatory protein GLN3 OS=Saccharomyces cerevisiae (strain ATCC 204508 / S288c) GN=GLN3 PE=1 SV=2	0	5.57659	1.91781	1	1	1	1	730	79.334	9.58		0.971	1.132	1.301	90.8	88.2	102.8	118.2	0.08	0	3.7622	1
FALSE	High	IsMasterProtein	P53157	Mitochondrial pyruvate carrier 1 OS=Saccharomyces cerevisiae (strain ATCC 204508 / S288c) GN=MPC1 PE=1 SV=1	0	5.57626	8.46154	2	2	2	1	130	14.986	9.44		1.002	1.058	1.009	98.3	98.5	104	99.2	1.154	0	3.52122	2
FALSE	High	IsMasterProtein	Q08416	Increased recombination centers protein 23 OS=Saccharomyces cerevisiae (strain ATCC 204508 / S288c) GN=IRC23 PE=1 SV=1	0	5.5717	10.1911	1	1	1	1	157	18.08	9.1		0.874	1.082	0.916	103.3	90.3	111.8	94.6	0.334	0	3.74711	1
FALSE	High	IsMasterProtein	Q06512	Nucleolar complex protein 4 OS=Saccharomyces cerevisiae (strain ATCC 204508 / S288c) GN=NOC4 PE=1 SV=1	0	5.54105	5.25362	2	3	2	1	552	63.597	6.1		1.042	1.158	0.892	97.7	101.9	113.1	87.2	0.269	0	0	2
FALSE	High	IsMasterProtein	P07703	DNA-directed RNA polymerases I and III subunit RPAC1 OS=Saccharomyces cerevisiae (strain ATCC 204508 / S288c) GN=RPC40 PE=1 SV=1	0	5.536	5.37313	2	2	2	1	335	37.663	5.52		0.974	1.151	0.978	97.5	95	112.2	95.3	0.233	0	2.28665	2
FALSE	High	IsMasterProtein	P32656	Glutathione-specific gamma-glutamylcyclotransferase OS=Saccharomyces cerevisiae (strain ATCC 204508 / S288c) GN=GCG1 PE=1 SV=1	0	5.52197	11.6379	2	2	2	1	232	26.277	6.16		1.019	1.519	1.52	79.1	80.6	120.1	120.2	0.389	0	3.1367	2
FALSE	High	IsMasterProtein	P25298	mRNA 3'-end-processing protein RNA14 OS=Saccharomyces cerevisiae (strain ATCC 204508 / S288c) GN=RNA14 PE=1 SV=2	0	5.52086	4.72674	2	2	2	1	677	79.91	5.77		0.972	1.188	0.981	96.6	93.9	114.7	94.8	0.116	0	2.77659	2
FALSE	High	IsMasterProtein	P40457	Protein MLP2 OS=Saccharomyces cerevisiae (strain ATCC 204508 / S288c) GN=MLP2 PE=1 SV=1	0	5.51257	2.14413	2	2	2	1	1679	195.022	5.97		1.009	1.297	0.932	94.4	95.2	122.4	88	0.038	0	0	2
FALSE	High	IsMasterProtein	P06245	cAMP-dependent protein kinase type 2 OS=Saccharomyces cerevisiae (strain ATCC 204508 / S288c) GN=TPK2 PE=1 SV=2	0	5.51244	2.63158	1	1	1	1	380	44.192	7.2		0.951	1.054	1.07	98.2	93.4	103.4	105	0.116	0	4.2142	1
FALSE	High	IsMasterProtein	P38615	Serine/threonine-protein kinase RIM11/MSD1 OS=Saccharomyces cerevisiae (strain ATCC 204508 / S288c) GN=RIM11 PE=1 SV=1	0	5.50865	9.18919	2	4	2	1	370	42.977	6.54	Acetyl [N-Term]	0.954	1.284	0.761	100	95.4	128.4	76.2	0.438	0	4.33332	2
FALSE	High	IsMasterProtein	P47116	Serine/threonine-protein kinase PTK2/STK2 OS=Saccharomyces cerevisiae (strain ATCC 204508 / S288c) GN=PTK2 PE=1 SV=1	0	5.4973	2.93399	1	2	1	1	818	91.344	8.88		0.85	1.167	1.057	98.2	83.4	114.6	103.8	0.053	0	9.92234	1
FALSE	High	IsMasterProtein	P38166	Protein transport protein SFT2 OS=Saccharomyces cerevisiae (strain ATCC 204508 / S288c) GN=SFT2 PE=1 SV=1	0	5.49311	5.5814	1	5	1	1	215	24.258	8.84		0.911	1.062	0.976	101.3	92.3	107.5	98.9	0.585	0	9.09219	1
FALSE	High	IsMasterProtein	P40886	Hexose transporter HXT8 OS=Saccharomyces cerevisiae (strain ATCC 204508 / S288c) GN=HXT8 PE=1 SV=1	0	5.47608	1.58172	1	3	1	1	569	63.45	5.55		0.86	0.962	1.132	101.2	87	97.3	114.5	0.222	0	5.05337	1
FALSE	High	IsMasterProtein	P33309	Protein DOM34 OS=Saccharomyces cerevisiae (strain ATCC 204508 / S288c) GN=DOM34 PE=1 SV=2	0	5.46916	3.88601	1	1	1	1	386	44.03	5.73		1.022	0.974	0.82	104.8	107.1	102.1	85.9	0.096	0	3.62719	1
FALSE	High	IsMasterProtein	P39993	ARF guanine-nucleotide exchange factor 2 OS=Saccharomyces cerevisiae (strain ATCC 204508 / S288c) GN=GEA2 PE=1 SV=1	0	5.46801	1.0281	1	1	1	1	1459	165.564	5.15		0.827	1.373	0.96	96.2	79.5	132	92.3	0.027	0	4.00746	1
FALSE	High	IsMasterProtein	Q04217	Probable ATP-dependent RNA helicase DHR1 OS=Saccharomyces cerevisiae (strain ATCC 204508 / S288c) GN=ECM16 PE=1 SV=1	0	5.44648	1.65746	1	1	1	1	1267	144.864	6.34		0.952	1.318	0.993	93.9	89.3	123.7	93.2	0.031	0	4.32788	1
FALSE	High	IsMasterProtein	P05756	40S ribosomal protein S13 OS=Saccharomyces cerevisiae (strain ATCC 204508 / S288c) GN=RPS13 PE=1 SV=3	0	5.43213	15.2318	2	12	2	1	151	17.018	10.43		1.049	1.342	1.137	88.3	92.7	118.5	100.5	0.874	0	29.5369	2
FALSE	High	None	Q08989	Uncharacterized protein YPL277C OS=Saccharomyces cerevisiae (strain ATCC 204508 / S288c) GN=YPL277C PE=1 SV=1	0	5.4297	4.31211	2	2	2	1	487	54.503	5.66		1.095	0.904	1.011	99.7	109.2	90.2	100.9	0.166	0	4.77223	2
FALSE	High	IsMasterProtein	P38869	Protein SVP26 OS=Saccharomyces cerevisiae (strain ATCC 204508 / S288c) GN=SVP26 PE=1 SV=1	0	5.41216	5.26316	1	2	1	1	228	26.267	8.4		1.018	1.279	1.013	92.8	94.5	118.7	94	0.468	0	5.14605	1
FALSE	High	IsMasterProtein	P21269	CCA tRNA nucleotidyltransferase, mitochondrial OS=Saccharomyces cerevisiae (strain ATCC 204508 / S288c) GN=CCA1 PE=1 SV=1	0	5.40796	4.7619	2	4	2	1	546	62.446	8.21		1.015	1.104	0.875	100.1	101.7	110.6	87.6	0.233	0	3.82971	2
FALSE	High	IsMasterProtein	Q02206	Chromatin structure-remodeling complex subunit RSC4 OS=Saccharomyces cerevisiae (strain ATCC 204508 / S288c) GN=RSC4 PE=1 SV=2	0	5.40669	4.8	2	2	2	1	625	72.245	5.27		1.189	1.055	1.106	92	109.3	97	101.7	0.145	0	2.3432	2
FALSE	High	IsMasterProtein	P41810	Coatomer subunit beta OS=Saccharomyces cerevisiae (strain ATCC 204508 / S288c) GN=SEC26 PE=1 SV=2	0	5.40086	4.62487	2	2	2	1	973	108.951	5.64		0.918	1.192	0.955	98.4	90.3	117.3	94	0.083	0	2.73224	2
FALSE	High	IsMasterProtein	P48365	GTPase-activating protein GYP7 OS=Saccharomyces cerevisiae (strain ATCC 204508 / S288c) GN=GYP7 PE=1 SV=1	0	5.38692	4.02145	2	2	2	1	746	87.251	5.16		1.012	1.258	1.121	91.1	92.2	114.6	102.1	0.129	0	3.30582	2
FALSE	High	IsMasterProtein	Q12277	Exosome complex component RRP42 OS=Saccharomyces cerevisiae (strain ATCC 204508 / S288c) GN=RRP42 PE=1 SV=1	0	5.38257	9.43396	2	2	2	1	265	29.037	5.45		0.98	1.263	0.951	95.4	93.5	120.5	90.7	0.359	0	4.94482	2
FALSE	High	IsMasterProtein	P53177	tRNA wybutosine-synthesizing protein 3 OS=Saccharomyces cerevisiae (strain ATCC 204508 / S288c) GN=TYW3 PE=1 SV=1	0	5.37644	8.79121	2	2	2	1	273	30.787	8		0.964	0.981	0.939	103	99.3	101.1	96.7	0.116	0	2.86326	2
FALSE	High	IsMasterProtein	P41939	Isocitrate dehydrogenase [NADP] cytoplasmic OS=Saccharomyces cerevisiae (strain ATCC 204508 / S288c) GN=IDP2 PE=1 SV=2	0	5.37502	14.0777	3	3	3	1	412	46.533	6.19		0.989	1.2	0.79	100.5	99.4	120.6	79.4	0.25	0	5.34867	3
[truncated: 796 more rows]
