# Supplementary material for: Multiple-Omics Techniques Reveal the Role of Glycerophospholipid Metabolic Pathway in the Response of Saccharomyces cerevisiae Against Hypoxic Stress
Source: Front Microbiol. 2019 Jun 27;10:1398. doi: 10.3389/fmicb.2019.01398 (PMC6610297; doi:10.3389/fmicb.2019.01398)
Supplement: Supplementary file 4 [file Data_Sheet_2.zip › 4. 119 gradually up-regulated proteins.xlsx]

## Sheet: Accession ID
Accession
Q92328
Q12441
P18238
P39931
P38803
P13517
Q04120
Q12141
Q03434
Q06143
Q04215
P39016
Q04214
Q12091
Q12008
P22696
P40395
P38260
P25367
Q04585
P0CX08
P32474
Q07793
P19097
Q99231
P47135
P53301
P39683
P53141
Q99337
Q03964
Q12316
Q04706
P39678
P47099
P47098
P39987
Q12512
Q12193
Q03856
Q03855
P25044
P36015
P38013
Q12088
P36018
Q12085
P53983
P40188
P0C2J1
Q92392
Q92393
Q12442
P0C2J0
Q04711
P43613
Q12287
P32644
Q04670
Q02201
Q12485
P0CX57
P18899
P38081
P40007
P40477
P0C2I6
P0C2I9
P0C2I8
P35197
P0C2I3
P53210
P0C2I2
P20081
P0C2I5
P0C2I4
P42941
P04786
Q12272
P53183
Q12273
P36136
Q12470
P47100
Q05874
Q08548
P23201
Q99321
P38197
Q12266
Q12269
P26798
P40481
O13535
Q12217
P46683
Q04951
O74302
P0CX74
P0CX70
P11353
P40087
P22140
O13547
Q6Q5H1
P32656
Q12414
P0CX67
P09232
P38626
P53111
Q12490
P0CX60
Q03612
P35843
P47119
Q12288
P53199
Q03619
