# Supplementary material for: Multiple-Omics Techniques Reveal the Role of Glycerophospholipid Metabolic Pathway in the Response of Saccharomyces cerevisiae Against Hypoxic Stress
Source: Front Microbiol. 2019 Jun 27;10:1398. doi: 10.3389/fmicb.2019.01398 (PMC6610297; doi:10.3389/fmicb.2019.01398)
Supplement: Supplementary file 4 [file Data_Sheet_2.zip › 5. 94 gradually down-regulated proteins.xlsx]

## Sheet: Accession ID
Accession
P00044
P00128
P00410
P00425
P00830
P00890
P02309
P04037
P04456
P04710
P06115
P06169
P06174
P06242
P07143
P07246
P07251
P07256
P07257
P07275
P07280
P07281
P08525
P09457
P0C0W9
P0C2H6
P0C2H7
P0C2H8
P0C2H9
P0CX37
P0CX42
P0CX51
P12683
P14742
P17076
P18239
P19262
P19955
P20107
P20447
P21306
P22943
P23641
P24784
P25358
P29453
P30624
P32481
P32793
P32799
P32839
P32895
P33307
P34760
P36060
P36139
P36156
P38061
P38234
P38295
P38701
P38767
P38884
P38988
P39714
P40215
P40525
P41807
P41940
P46367
P49167
P51601
P52871
P53108
P53217
P53278
P53551
P53885
P61830
P87262
Q02204
Q02326
Q03104
Q03195
Q03264
Q06686
Q07505
Q12032
Q12233
Q12328
Q12406
Q12443
Q3E757
Q96VH5
