# Supplementary material for: Multiple-Omics Techniques Reveal the Role of Glycerophospholipid Metabolic Pathway in the Response of Saccharomyces cerevisiae Against Hypoxic Stress
Source: Front Microbiol. 2019 Jun 27;10:1398. doi: 10.3389/fmicb.2019.01398 (PMC6610297; doi:10.3389/fmicb.2019.01398)
Supplement: Supplementary file 4 [file Data_Sheet_2.zip › 6. 119 up-regulated proteins Go enrichment.xlsx]

## Sheet: Accession ID
UNIPROT_ACCESSION	Gene Name
Q92328	ERMES complex subunit MDM12(MDM12)
Q12441	gag protein(YDR210C-C)
P18238	ADP/ATP carrier protein AAC3(AAC3)
P39931	Ssp120p(SSP120)
P38803	Ipi1p(IPI1)
P13517	F-actin-capping protein subunit beta(CAP2)
Q04120	thioredoxin peroxidase TSA2(TSA2)
Q12141	gag-pol fusion protein(YGR027W-B)
Q03434	gag-pol fusion protein(YML039W)
Q06143	Dic1p(DIC1)
Q04215	gag protein(YMR046C)
P39016	Mpt5p(MPT5)
Q04214	gag-pol fusion protein(YMR045C)
Q12091	Dap1p(DAP1)
Q12008	phosphoglycerate mutase family protein GPM2(GPM2)
P22696	peptidylprolyl isomerase ESS1(ESS1)
P40395	Ric1p(RIC1)
P38260	Fes1p(FES1)
P25367	prion domain-containing protein RNQ1(RNQ1)
Q04585	putative phosphotransferase(YDR109C)
P0CX08	putative mannitol dehydrogenase(YNR073C)
P32474	protein disulfide isomerase EUG1(EUG1)
Q07793	gag-pol fusion protein(YDR261C-D)
P19097	trifunctional fatty acid synthase subunit FAS2(FAS2)
Q99231	gag-pol fusion protein(YDR210C-D)
P47135	Jsn1p(JSN1)
P53301	transglycosylase(CRH1)
P39683	nicotinate phosphoribosyltransferase(NPT1)
P53141	Mlc1p(MLC1)
Q99337	gag-pol fusion protein(YNL054W-B)
Q03964	gag protein(YDR170W-A)
Q12316	gag-pol fusion protein(YGR161C-D)
Q04706	gag protein(YML045W-A)
P39678	transcription factor MBP1(MBP1)
P47099	gag protein(YJR028W)
P47098	gag-pol fusion protein(YJR027W)
P39987	Hsp70 family ATPase ECM10(ECM10)
Q12512	Zps1p(ZPS1)
Q12193	gag-pol fusion protein(YBR012W-B)
Q03856	gag protein(YDR098C-A)
Q03855	gag-pol fusion protein(YDR098C-B)
P25044	tyrosine protein phosphatase PTP1(PTP1)
P36015	palmitoyltransferase YKT6(YKT6)
P38013	thioredoxin peroxidase AHP1(AHP1)
Q12088	gag-pol fusion protein(YLR035C-A)
P36018	Rab family GTPase YPT52(YPT52)
Q12085	gag protein(YGR027W-A)
P53983	putative ubiquitin-protein ligase ASI3(ASI3)
P40188	Rgi2p(RGI2)
P0C2J1	gag-pol fusion protein(YPR158C-D)
Q92392	gag protein(YOL103W-A)
Q92393	gag-pol fusion protein(YOR142W-B)
Q12442	PAQR-type receptor(IZH2)
P0C2J0	gag-pol fusion protein(YPR158W-B)
Q04711	gag-pol fusion protein(YML045W)
P43613	Erj5p(ERJ5)
Q12287	copper metallochaperone COX17(COX17)
P32644	Ecm32p(ECM32)
Q04670	gag-pol fusion protein(YMR050C)
Q02201	oxysterol-binding protein OSH6(OSH6)
Q12485	gag protein(YGR038C-A)
P0CX57	gag protein(YAR010C)
P18899	DNA damage-responsive protein 48(DDR48)
P38081	17-beta-hydroxysteroid dehydrogenase-like protein(YBR056W)
P40007	Nop16p(NOP16)
P40477	FG-nucleoporin NUP159(NUP159)
P0C2I6	gag-pol fusion protein(YLR227W-B)
P0C2I9	gag-pol fusion protein(YPR137C-B)
P0C2I8	gag protein(YLR256W-A)
P35197	Gcs1p(GCS1)
P0C2I3	gag-pol fusion protein(YDR365W-B)
P53210	hypothetical protein(YGR017W)
P0C2I2	gag-pol fusion protein(YDR316W-B)
P20081	peptidylprolyl isomerase FPR1(FPR1)
P0C2I5	gag-pol fusion protein(YLR157C-B)
P0C2I4	gag protein(YHR214C-C)
P42941	phosphoserine phosphatase(SER2)
P04786	DNA topoisomerase 1(TOP1)
Q12272	tRNA 2'-phosphotransferase(TPT1)
P53183	carbonyl reductase (NADPH-dependent)(YGL039W)
Q12273	gag-pol fusion protein(YOL103W-B)
P36136	sedoheptulose-bisphosphatase(SHB17)
Q12470	gag protein(YNL054W-A)
P47100	gag-pol fusion protein(YJR029W)
Q05874	S-adenosylmethionine-dependent methyltransferase(NNT1)
Q08548	lysophospholipid acyltransferase(ALE1)
P23201	Spa2p(SPA2)
Q99321	polyphosphatase DDP1(DDP1)
P38197	hypothetical protein(YBL036C)
Q12266	gag protein(YBL005W-A)
Q12269	gag-pol fusion protein(YGR038C-B)
P26798	Ino2p(INO2)
P40481	Hpm1p(HPM1)
O13535	gag-pol fusion protein(YHR214C-B)
Q12217	gag protein(YBR012W-A)
P46683	Yar1p(YAR1)
Q04951	putative family 17 glucosidase(SCW10)
O74302	gag protein(YDR261C-C)
P0CX74	gag protein(YLR227W-A)
P0CX70	gag protein(YLR157C-A)
P11353	coproporphyrinogen oxidase(HEM13)
P40087	Ddi1p(DDI1)
P22140	bifunctional diacylglycerol cholinephosphotransferase/ethanolaminephosphotransferase(EPT1)
O13547	Ccw14p(CCW14)
Q6Q5H1	gag protein(YPR158C-C)
P32656	gamma-glutamylcyclotransferase(GCG1)
Q12414	gag-pol fusion protein(YPL257W-B)
P0CX67	gag protein(YDR316W-A)
P09232	proteinase B(PRB1)
P38626	Cbr1p(CBR1)
P53111	carbonyl reductase (NADPH-dependent) ARI1(ARI1)
Q12490	gag-pol fusion protein(YBL005W-B)
P0CX60	gag protein(YOR142W-A)
Q03612	gag-pol fusion protein(YER138C)
P35843	oxysterol-binding protein related protein HES1(HES1)
P47119	nucleoside triphosphate pyrophosphohydrolase HAM1(HAM1)
Q12288	putative amidotransferase(YLR126C)
P53199	sterol-4-alpha-carboxylate 3-dehydrogenase (decarboxylating)(ERG26)
Q03619	gag-pol fusion protein(YER160C)

## Sheet: pro annotation
ID	Gene Name	GOTERM_BP_DIRECT	GOTERM_CC_DIRECT	GOTERM_MF_DIRECT	KEGG_PATHWAY
P38081	17-beta-hydroxysteroid dehydrogenase-like protein(YBR056W)	GO:0005975~carbohydrate metabolic process,GO:0006073~cellular glucan metabolic process,GO:0008152~metabolic process,GO:0009251~glucan catabolic process,GO:0031505~fungal-type cell wall organization,	GO:0005576~extracellular region,GO:0005737~cytoplasm,GO:0005758~mitochondrial intermembrane space,GO:0005829~cytosol,GO:0009277~fungal-type cell wall,GO:0009986~cell surface,	GO:0016787~hydrolase activity,GO:0016798~hydrolase activity, acting on glycosyl bonds,GO:0046557~glucan endo-1,6-beta-glucosidase activity,	......
P18238	ADP/ATP carrier protein AAC3(AAC3)	GO:0006412~translation,GO:0006810~transport,GO:0009061~anaerobic respiration,GO:0015866~ADP transport,GO:0015867~ATP transport,GO:0015886~heme transport,GO:0055085~transmembrane transport,	GO:0005739~mitochondrion,GO:0005743~mitochondrial inner membrane,GO:0016020~membrane,GO:0016021~integral component of membrane,	GO:0003735~structural constituent of ribosome,GO:0005215~transporter activity,GO:0005471~ATP:ADP antiporter activity,	......
P38626	Cbr1p(CBR1)	GO:0055114~oxidation-reduction process,	GO:0005634~nucleus,GO:0005739~mitochondrion,GO:0005741~mitochondrial outer membrane,GO:0005783~endoplasmic reticulum,GO:0005789~endoplasmic reticulum membrane,GO:0016020~membrane,GO:0016021~integral component of membrane,	GO:0004128~cytochrome-b5 reductase activity, acting on NAD(P)H,GO:0016491~oxidoreductase activity,GO:0071949~FAD binding,	sce00520:Amino sugar and nucleotide sugar metabolism,
O13547	Ccw14p(CCW14)	GO:0031505~fungal-type cell wall organization,	GO:0005576~extracellular region,GO:0005618~cell wall,GO:0005739~mitochondrion,GO:0009277~fungal-type cell wall,GO:0016020~membrane,GO:0031225~anchored component of membrane,GO:0071944~cell periphery,	GO:0005199~structural constituent of cell wall,	......
P18899	DNA damage-responsive protein 48(DDR48)	GO:0006281~DNA repair,GO:0034599~cellular response to oxidative stress,	GO:0005737~cytoplasm,GO:0005829~cytosol,	GO:0003924~GTPase activity,GO:0016887~ATPase activity,	......
P04786	DNA topoisomerase 1(TOP1)	GO:0000019~regulation of mitotic recombination,GO:0000183~chromatin silencing at rDNA,GO:0006265~DNA topological change,GO:0006271~DNA strand elongation involved in DNA replication,GO:0006333~chromatin assembly or disassembly,GO:0006338~chromatin remodeling,GO:0006357~regulation of transcription from RNA polymerase II promoter,GO:0006368~transcription elongation from RNA polymerase II promoter,GO…	GO:0005634~nucleus,GO:0005654~nucleoplasm,GO:0005694~chromosome,GO:0005730~nucleolus,GO:0031298~replication fork protection complex,	GO:0003677~DNA binding,GO:0003916~DNA topoisomerase activity,GO:0003917~DNA topoisomerase type I activity,GO:0016853~isomerase activity,	......
Q12091	Dap1p(DAP1)	GO:0032443~regulation of ergosterol biosynthetic process,	GO:0005768~endosome,GO:0016020~membrane,	GO:0020037~heme binding,	......
P40087	Ddi1p(DDI1)	GO:0006508~proteolysis,GO:0006511~ubiquitin-dependent protein catabolic process,GO:0006810~transport,GO:0009306~protein secretion,GO:0015031~protein transport,GO:0016192~vesicle-mediated transport,	GO:0005737~cytoplasm,GO:0005886~plasma membrane,GO:0016020~membrane,	GO:0000149~SNARE binding,GO:0004190~aspartic-type endopeptidase activity,GO:0043130~ubiquitin binding,	......
Q06143	Dic1p(DIC1)	GO:0006412~translation,GO:0006810~transport,GO:0006817~phosphate ion transport,GO:0006835~dicarboxylic acid transport,GO:0055085~transmembrane transport,	GO:0005739~mitochondrion,GO:0005740~mitochondrial envelope,GO:0005743~mitochondrial inner membrane,GO:0016020~membrane,GO:0016021~integral component of membrane,	GO:0003735~structural constituent of ribosome,GO:0005310~dicarboxylic acid transmembrane transporter activity,GO:0015297~antiporter activity,	......
Q92328	ERMES complex subunit MDM12(MDM12)	GO:0000001~mitochondrion inheritance,GO:0000002~mitochondrial genome maintenance,GO:0007005~mitochondrion organization,GO:0015914~phospholipid transport,GO:0045040~protein import into mitochondrial outer membrane,GO:0070096~mitochondrial outer membrane translocase complex assembly,GO:1990456~mitochondrion-ER tethering,	GO:0005634~nucleus,GO:0005737~cytoplasm,GO:0005739~mitochondrion,GO:0005741~mitochondrial outer membrane,GO:0005783~endoplasmic reticulum,GO:0005789~endoplasmic reticulum membrane,GO:0005886~plasma membrane,GO:0016020~membrane,GO:0032865~ERMES complex,		......
P32644	Ecm32p(ECM32)	GO:0006449~regulation of translational termination,GO:0032508~DNA duplex unwinding,	GO:0005737~cytoplasm,GO:0005844~polysome,GO:0010494~cytoplasmic stress granule,	GO:0000166~nucleotide binding,GO:0003677~DNA binding,GO:0003678~DNA helicase activity,GO:0003723~RNA binding,GO:0003724~RNA helicase activity,GO:0003729~mRNA binding,GO:0004386~helicase activity,GO:0005524~ATP binding,GO:0016787~hydrolase activity,	......
P43613	Erj5p(ERJ5)	GO:0006457~protein folding,	GO:0005783~endoplasmic reticulum,GO:0005789~endoplasmic reticulum membrane,GO:0016020~membrane,GO:0016021~integral component of membrane,		......
P13517	F-actin-capping protein subunit beta(CAP2)	GO:0000902~cell morphogenesis,GO:0030036~actin cytoskeleton organization,GO:0030447~filamentous growth,GO:0051016~barbed-end actin filament capping,GO:0051693~actin filament capping,	GO:0005737~cytoplasm,GO:0005856~cytoskeleton,GO:0005884~actin filament,GO:0005886~plasma membrane,GO:0005933~cellular bud,GO:0005934~cellular bud tip,GO:0008290~F-actin capping protein complex,GO:0030479~actin cortical patch,GO:0043332~mating projection tip,	GO:0003779~actin binding,GO:0051015~actin filament binding,	sce04144:Endocytosis,
P40477	FG-nucleoporin NUP159(NUP159)	GO:0000055~ribosomal large subunit export from nucleus,GO:0000056~ribosomal small subunit export from nucleus,GO:0006607~NLS-bearing protein import into nucleus,GO:0006611~protein export from nucleus,GO:0006810~transport,GO:0015031~protein transport,GO:0016973~poly(A)+ mRNA export from nucleus,GO:0031081~nuclear pore distribution,GO:0050790~regulation of catalytic activity,GO:0051028~mRNA transpo…	GO:0005634~nucleus,GO:0005643~nuclear pore,GO:0016020~membrane,GO:0016021~integral component of membrane,GO:0031965~nuclear membrane,GO:0044613~nuclear pore central transport channel,GO:0044614~nuclear pore cytoplasmic filaments,	GO:0000774~adenyl-nucleotide exchange factor activity,GO:0005487~nucleocytoplasmic transporter activity,	......
P38260	Fes1p(FES1)	GO:0002181~cytoplasmic translation,GO:0006417~regulation of translation,GO:0050790~regulation of catalytic activity,GO:0071629~cytoplasm-associated proteasomal ubiquitin-dependent protein catabolic process,	GO:0005737~cytoplasm,GO:0005829~cytosol,GO:0022626~cytosolic ribosome,	GO:0000774~adenyl-nucleotide exchange factor activity,	......
P35197	Gcs1p(GCS1)	GO:0006810~transport,GO:0006888~ER to Golgi vesicle-mediated transport,GO:0006890~retrograde vesicle-mediated transport, Golgi to ER,GO:0015031~protein transport,GO:0030037~actin filament reorganization involved in cell cycle,GO:0043001~Golgi to plasma membrane protein transport,GO:0043547~positive regulation of GTPase activity,	GO:0005737~cytoplasm,GO:0005739~mitochondrion,GO:0005768~endosome,GO:0005793~endoplasmic reticulum-Golgi intermediate compartment,GO:0005794~Golgi apparatus,GO:0005802~trans-Golgi network,GO:0005829~cytosol,GO:0005856~cytoskeleton,GO:0048471~perinuclear region of cytoplasm,	GO:0003779~actin binding,GO:0005096~GTPase activator activity,GO:0046872~metal ion binding,	sce04144:Endocytosis,
P40481	Hpm1p(HPM1)	GO:0032259~methylation,GO:0042038~peptidyl-histidine methylation, to form tele-methylhistidine,	GO:0005634~nucleus,GO:0005737~cytoplasm,	GO:0008168~methyltransferase activity,GO:0008757~S-adenosylmethionine-dependent methyltransferase activity,GO:0016740~transferase activity,GO:0018064~protein-histidine N-methyltransferase activity,	......
P39987	Hsp70 family ATPase ECM10(ECM10)	GO:0006457~protein folding,GO:0006626~protein targeting to mitochondrion,GO:0042026~protein refolding,	GO:0005739~mitochondrion,GO:0042645~mitochondrial nucleoid,	GO:0000166~nucleotide binding,GO:0005524~ATP binding,GO:0051082~unfolded protein binding,	......
P26798	Ino2p(INO2)	GO:0006351~transcription, DNA-templated,GO:0006355~regulation of transcription, DNA-templated,GO:0006366~transcription from RNA polymerase II promoter,GO:0006629~lipid metabolic process,GO:0008654~phospholipid biosynthetic process,GO:0045944~positive regulation of transcription from RNA polymerase II promoter,	GO:0005634~nucleus,GO:0090575~RNA polymerase II transcription factor complex,	GO:0001077~transcriptional activator activity, RNA polymerase II core promoter proximal region sequence-specific binding,GO:0003677~DNA binding,GO:0046983~protein dimerization activity,	......
P38803	Ipi1p(IPI1)	GO:0000027~ribosomal large subunit assembly,GO:0000463~maturation of LSU-rRNA from tricistronic rRNA transcript (SSU-rRNA, 5.8S rRNA, LSU-rRNA),GO:0006267~pre-replicative complex assembly involved in nuclear cell cycle DNA replication,GO:0006364~rRNA processing,GO:0030174~regulation of DNA-dependent DNA replication initiation,GO:0042254~ribosome biogenesis,	GO:0005634~nucleus,GO:0005654~nucleoplasm,GO:0005829~cytosol,GO:0030687~preribosome, large subunit precursor,GO:0071339~MLL1 complex,GO:0097344~Rix1 complex,	GO:0003682~chromatin binding,	......
P47135	Jsn1p(JSN1)	GO:0000288~nuclear-transcribed mRNA catabolic process, deadenylation-dependent decay,GO:0034629~cellular protein complex localization,GO:0051654~establishment of mitochondrion localization,	GO:0005737~cytoplasm,GO:0009277~fungal-type cell wall,GO:0032473~cytoplasmic side of mitochondrial outer membrane,	GO:0000166~nucleotide binding,GO:0003676~nucleic acid binding,GO:0003723~RNA binding,GO:0003729~mRNA binding,	......
P53141	Mlc1p(MLC1)	GO:0000915~actomyosin contractile ring assembly,GO:0006903~vesicle targeting,GO:0007049~cell cycle,GO:0008104~protein localization,GO:0051301~cell division,	GO:0005934~cellular bud tip,GO:0005935~cellular bud neck,GO:0016459~myosin complex,GO:0016460~myosin II complex,GO:0031982~vesicle,	GO:0005509~calcium ion binding,GO:0031489~myosin V binding,GO:0032038~myosin II heavy chain binding,GO:0046872~metal ion binding,	......
P39016	Mpt5p(MPT5)	GO:0017148~negative regulation of translation,GO:0045947~negative regulation of translational initiation,GO:1900153~positive regulation of nuclear-transcribed mRNA catabolic process, deadenylation-dependent decay,GO:1902416~positive regulation of mRNA binding,	GO:0005737~cytoplasm,	GO:0003723~RNA binding,GO:0003729~mRNA binding,GO:0030674~protein binding, bridging,	......
P40007	Nop16p(NOP16)	GO:0006364~rRNA processing,GO:0042254~ribosome biogenesis,GO:0042273~ribosomal large subunit biogenesis,	GO:0005634~nucleus,GO:0005730~nucleolus,GO:0030529~intracellular ribonucleoprotein complex,GO:0030687~preribosome, large subunit precursor,		......
Q12442	PAQR-type receptor(IZH2)	GO:0000122~negative regulation of transcription from RNA polymerase II promoter,GO:0006629~lipid metabolic process,GO:0006631~fatty acid metabolic process,GO:0006882~cellular zinc ion homeostasis,GO:0009636~response to toxic substance,	GO:0000324~fungal-type vacuole,GO:0005886~plasma membrane,GO:0016020~membrane,GO:0016021~integral component of membrane,	GO:0005515~protein binding,	......
P36018	Rab family GTPase YPT52(YPT52)	GO:0006623~protein targeting to vacuole,GO:0006810~transport,GO:0006895~Golgi to endosome transport,GO:0006897~endocytosis,GO:0007264~small GTPase mediated signal transduction,GO:0015031~protein transport,GO:0032511~late endosome to vacuole transport via multivesicular body sorting pathway,GO:0036010~protein localization to endosome,GO:0036258~multivesicular body assembly,	GO:0000329~fungal-type vacuole membrane,GO:0005769~early endosome,GO:0005770~late endosome,GO:0005783~endoplasmic reticulum,GO:0005829~cytosol,GO:0005886~plasma membrane,GO:0016020~membrane,GO:0030139~endocytic vesicle,	GO:0000166~nucleotide binding,GO:0003924~GTPase activity,GO:0005525~GTP binding,	sce04144:Endocytosis,sce04145:Phagosome,
P40188	Rgi2p(RGI2)	GO:0006112~energy reserve metabolic process,	GO:0005737~cytoplasm,		......
P40395	Ric1p(RIC1)	GO:0006351~transcription, DNA-templated,GO:0006355~regulation of transcription, DNA-templated,GO:0006886~intracellular protein transport,GO:0042147~retrograde transport, endosome to Golgi,GO:0043547~positive regulation of GTPase activity,	GO:0000139~Golgi membrane,GO:0005634~nucleus,GO:0005794~Golgi apparatus,GO:0005801~cis-Golgi network,GO:0005829~cytosol,GO:0016020~membrane,GO:0032045~guanyl-nucleotide exchange factor complex,GO:0034066~RIC1-RGP1 guanyl-nucleotide exchange factor complex,	GO:0005085~guanyl-nucleotide exchange factor activity,GO:0017112~Rab guanyl-nucleotide exchange factor activity,GO:0017137~Rab GTPase binding,	......
Q05874	S-adenosylmethionine-dependent methyltransferase(NNT1)	GO:0000183~chromatin silencing at rDNA,GO:0018013~N-terminal peptidyl-glycine methylation,GO:0018027~peptidyl-lysine dimethylation,GO:0032259~methylation,	GO:0005737~cytoplasm,	GO:0008168~methyltransferase activity,GO:0008757~S-adenosylmethionine-dependent methyltransferase activity,GO:0016279~protein-lysine N-methyltransferase activity,GO:0016740~transferase activity,GO:0071885~N-terminal protein N-methyltransferase activity,	......
P23201	Spa2p(SPA2)	GO:0007118~budding cell apical bud growth,GO:0007121~bipolar cellular bud site selection,GO:0007124~pseudohyphal growth,GO:0008360~regulation of cell shape,GO:0009967~positive regulation of signal transduction,GO:0030010~establishment of cell polarity,GO:0031382~mating projection assembly,GO:0031384~regulation of initiation of mating projection growth,GO:0031385~regulation of termination of matin…	GO:0000131~incipient cellular bud site,GO:0000133~polarisome,GO:0005826~actomyosin contractile ring,GO:0005934~cellular bud tip,GO:0005935~cellular bud neck,GO:0005938~cell cortex,GO:0043332~mating projection tip,GO:0051286~cell tip,GO:1902716~cell cortex of growing cell tip,	GO:0005078~MAP-kinase scaffold activity,	......
P39931	Ssp120p(SSP120)		GO:0000324~fungal-type vacuole,GO:0005737~cytoplasm,	GO:0005509~calcium ion binding,	......
P46683	Yar1p(YAR1)	GO:0000056~ribosomal small subunit export from nucleus,GO:0006970~response to osmotic stress,GO:0032880~regulation of protein localization,GO:0034599~cellular response to oxidative stress,GO:0042274~ribosomal small subunit biogenesis,	GO:0005634~nucleus,GO:0005737~cytoplasm,	GO:0051082~unfolded protein binding,	......
Q12512	Zps1p(ZPS1)	GO:0006508~proteolysis,	GO:0000324~fungal-type vacuole,GO:0005576~extracellular region,GO:0009277~fungal-type cell wall,GO:0009986~cell surface,GO:0071944~cell periphery,	GO:0005178~integrin binding,GO:0008237~metallopeptidase activity,GO:0008270~zinc ion binding,	......
P22140	bifunctional diacylglycerol cholinephosphotransferase/ethanolaminephosphotransferase(EPT1)	GO:0006629~lipid metabolic process,GO:0006646~phosphatidylethanolamine biosynthetic process,GO:0006656~phosphatidylcholine biosynthetic process,GO:0006657~CDP-choline pathway,GO:0008152~metabolic process,GO:0008654~phospholipid biosynthetic process,	GO:0000139~Golgi membrane,GO:0005783~endoplasmic reticulum,GO:0005794~Golgi apparatus,GO:0016020~membrane,GO:0016021~integral component of membrane,	GO:0003824~catalytic activity,GO:0004142~diacylglycerol cholinephosphotransferase activity,GO:0004307~ethanolaminephosphotransferase activity,GO:0016740~transferase activity,GO:0016780~phosphotransferase activity, for other substituted phosphate groups,	sce00564:Glycerophospholipid metabolism,sce00565:Ether lipid metabolism,sce01100:Metabolic pathways,sce01110:Biosynthesis of secondary metabolites,
P53111	carbonyl reductase (NADPH-dependent) ARI1(ARI1)	GO:0055114~oxidation-reduction process,	GO:0005634~nucleus,GO:0005737~cytoplasm,	GO:0003824~catalytic activity,GO:0004090~carbonyl reductase (NADPH) activity,GO:0016491~oxidoreductase activity,GO:0050662~coenzyme binding,	......
P53183	carbonyl reductase (NADPH-dependent)(YGL039W)	GO:0006725~cellular aromatic compound metabolic process,GO:0042180~cellular ketone metabolic process,GO:0055114~oxidation-reduction process,GO:1901426~response to furfural,	GO:0005737~cytoplasm,	GO:0003824~catalytic activity,GO:0004029~aldehyde dehydrogenase (NAD) activity,GO:0004090~carbonyl reductase (NADPH) activity,GO:0016491~oxidoreductase activity,GO:0016614~oxidoreductase activity, acting on CH-OH group of donors,GO:0050662~coenzyme binding,	......
Q12287	copper metallochaperone COX17(COX17)	GO:0006626~protein targeting to mitochondrion,GO:0006825~copper ion transport,GO:0015680~intracellular copper ion transport,GO:0018343~protein farnesylation,GO:0033617~mitochondrial respiratory chain complex IV assembly,	GO:0005739~mitochondrion,GO:0005758~mitochondrial intermembrane space,GO:0005829~cytosol,	GO:0005507~copper ion binding,GO:0016531~copper chaperone activity,GO:0046872~metal ion binding,	sce00190:Oxidative phosphorylation,sce01100:Metabolic pathways,
P11353	coproporphyrinogen oxidase(HEM13)	GO:0006779~porphyrin-containing compound biosynthetic process,GO:0006782~protoporphyrinogen IX biosynthetic process,GO:0006783~heme biosynthetic process,GO:0055114~oxidation-reduction process,	GO:0005737~cytoplasm,GO:0005829~cytosol,	GO:0004109~coproporphyrinogen oxidase activity,GO:0016491~oxidoreductase activity,GO:0042803~protein homodimerization activity,	sce00860:Porphyrin and chlorophyll metabolism,sce01100:Metabolic pathways,sce01110:Biosynthesis of secondary metabolites,
P0CX57	gag protein(YAR010C)	GO:0032197~transposition, RNA-mediated,	GO:0000943~retrotransposon nucleocapsid,GO:0005737~cytoplasm,	GO:0003723~RNA binding,	......
Q12266	gag protein(YBL005W-A)	GO:0032197~transposition, RNA-mediated,	GO:0000943~retrotransposon nucleocapsid,GO:0005737~cytoplasm,	GO:0003723~RNA binding,	......
Q12217	gag protein(YBR012W-A)	GO:0032197~transposition, RNA-mediated,	GO:0000943~retrotransposon nucleocapsid,GO:0005737~cytoplasm,	GO:0003723~RNA binding,	......
Q03856	gag protein(YDR098C-A)	GO:0032197~transposition, RNA-mediated,	GO:0000943~retrotransposon nucleocapsid,GO:0005737~cytoplasm,	GO:0003723~RNA binding,	......
Q03964	gag protein(YDR170W-A)	GO:0032197~transposition, RNA-mediated,	GO:0000943~retrotransposon nucleocapsid,GO:0005737~cytoplasm,	GO:0003723~RNA binding,	......
Q12441	gag protein(YDR210C-C)	GO:0032197~transposition, RNA-mediated,	GO:0000943~retrotransposon nucleocapsid,GO:0005737~cytoplasm,	GO:0003723~RNA binding,	......
O74302	gag protein(YDR261C-C)	GO:0032197~transposition, RNA-mediated,	GO:0000943~retrotransposon nucleocapsid,GO:0005737~cytoplasm,	GO:0003723~RNA binding,	......
P0CX67	gag protein(YDR316W-A)	GO:0032197~transposition, RNA-mediated,	GO:0000943~retrotransposon nucleocapsid,GO:0005737~cytoplasm,	GO:0003723~RNA binding,	......
Q12085	gag protein(YGR027W-A)	GO:0032197~transposition, RNA-mediated,	GO:0000943~retrotransposon nucleocapsid,GO:0005737~cytoplasm,	GO:0003723~RNA binding,	......
Q12485	gag protein(YGR038C-A)	GO:0032197~transposition, RNA-mediated,	GO:0000943~retrotransposon nucleocapsid,GO:0005737~cytoplasm,	GO:0003723~RNA binding,	......
P0C2I4	gag protein(YHR214C-C)	GO:0032197~transposition, RNA-mediated,	GO:0000943~retrotransposon nucleocapsid,GO:0005737~cytoplasm,	GO:0003723~RNA binding,	......
P47099	gag protein(YJR028W)	GO:0032197~transposition, RNA-mediated,	GO:0000943~retrotransposon nucleocapsid,GO:0005737~cytoplasm,	GO:0003723~RNA binding,	......
P0CX70	gag protein(YLR157C-A)	GO:0032197~transposition, RNA-mediated,	GO:0000943~retrotransposon nucleocapsid,GO:0005737~cytoplasm,	GO:0003723~RNA binding,	......
P0CX74	gag protein(YLR227W-A)	GO:0032197~transposition, RNA-mediated,	GO:0000943~retrotransposon nucleocapsid,GO:0005737~cytoplasm,	GO:0003723~RNA binding,	......
P0C2I8	gag protein(YLR256W-A)	GO:0032197~transposition, RNA-mediated,	GO:0000943~retrotransposon nucleocapsid,GO:0005737~cytoplasm,	GO:0003723~RNA binding,	......
Q04706	gag protein(YML045W-A)	GO:0032197~transposition, RNA-mediated,	GO:0000943~retrotransposon nucleocapsid,GO:0005737~cytoplasm,	GO:0003723~RNA binding,	......
Q04215	gag protein(YMR046C)	GO:0032197~transposition, RNA-mediated,	GO:0000943~retrotransposon nucleocapsid,GO:0005737~cytoplasm,	GO:0003723~RNA binding,	......
Q12470	gag protein(YNL054W-A)	GO:0032197~transposition, RNA-mediated,	GO:0000943~retrotransposon nucleocapsid,GO:0005737~cytoplasm,	GO:0003723~RNA binding,	......
Q92392	gag protein(YOL103W-A)	GO:0032197~transposition, RNA-mediated,	GO:0000943~retrotransposon nucleocapsid,GO:0005737~cytoplasm,	GO:0003723~RNA binding,	......
P0CX60	gag protein(YOR142W-A)	GO:0032197~transposition, RNA-mediated,	GO:0000943~retrotransposon nucleocapsid,GO:0005737~cytoplasm,	GO:0003723~RNA binding,	......
Q6Q5H1	gag protein(YPR158C-C)	GO:0032197~transposition, RNA-mediated,	GO:0000943~retrotransposon nucleocapsid,GO:0005737~cytoplasm,	GO:0003723~RNA binding,	......
Q12490	gag-pol fusion protein(YBL005W-B)	GO:0006278~RNA-dependent DNA biosynthetic process,GO:0006310~DNA recombination,GO:0006508~proteolysis,GO:0008152~metabolic process,GO:0015074~DNA integration,GO:0019076~viral release from host cell,GO:0032196~transposition,GO:0032197~transposition, RNA-mediated,GO:0071897~DNA biosynthetic process,GO:0090305~nucleic acid phosphodiester bond hydrolysis,GO:0090501~RNA phosphodiester bond hydrolysis,…	GO:0000943~retrotransposon nucleocapsid,GO:0005634~nucleus,GO:0005737~cytoplasm,	GO:0000166~nucleotide binding,GO:0003676~nucleic acid binding,GO:0003677~DNA binding,GO:0003723~RNA binding,GO:0003824~catalytic activity,GO:0003887~DNA-directed DNA polymerase activity,GO:0003964~RNA-directed DNA polymerase activity,GO:0004190~aspartic-type endopeptidase activity,GO:0004518~nuclease activity,GO:0004519~endonuclease activity,GO:0004523~RNA-DNA hybrid ribonuclease activity,GO:0004…	......
Q12193	gag-pol fusion protein(YBR012W-B)	GO:0006278~RNA-dependent DNA biosynthetic process,GO:0006310~DNA recombination,GO:0006508~proteolysis,GO:0008152~metabolic process,GO:0015074~DNA integration,GO:0019076~viral release from host cell,GO:0032196~transposition,GO:0032197~transposition, RNA-mediated,GO:0071897~DNA biosynthetic process,GO:0090305~nucleic acid phosphodiester bond hydrolysis,GO:0090501~RNA phosphodiester bond hydrolysis,…	GO:0000943~retrotransposon nucleocapsid,GO:0005634~nucleus,GO:0005737~cytoplasm,	GO:0000166~nucleotide binding,GO:0003676~nucleic acid binding,GO:0003677~DNA binding,GO:0003723~RNA binding,GO:0003824~catalytic activity,GO:0003887~DNA-directed DNA polymerase activity,GO:0003964~RNA-directed DNA polymerase activity,GO:0004190~aspartic-type endopeptidase activity,GO:0004518~nuclease activity,GO:0004519~endonuclease activity,GO:0004523~RNA-DNA hybrid ribonuclease activity,GO:0004…	......
Q03855	gag-pol fusion protein(YDR098C-B)	GO:0006278~RNA-dependent DNA biosynthetic process,GO:0006310~DNA recombination,GO:0006508~proteolysis,GO:0008152~metabolic process,GO:0015074~DNA integration,GO:0019076~viral release from host cell,GO:0032196~transposition,GO:0032197~transposition, RNA-mediated,GO:0071897~DNA biosynthetic process,GO:0090305~nucleic acid phosphodiester bond hydrolysis,GO:0090501~RNA phosphodiester bond hydrolysis,…	GO:0000943~retrotransposon nucleocapsid,GO:0005634~nucleus,GO:0005737~cytoplasm,	GO:0000166~nucleotide binding,GO:0003676~nucleic acid binding,GO:0003677~DNA binding,GO:0003723~RNA binding,GO:0003824~catalytic activity,GO:0003887~DNA-directed DNA polymerase activity,GO:0003964~RNA-directed DNA polymerase activity,GO:0004190~aspartic-type endopeptidase activity,GO:0004518~nuclease activity,GO:0004519~endonuclease activity,GO:0004523~RNA-DNA hybrid ribonuclease activity,GO:0004…	......
Q99231	gag-pol fusion protein(YDR210C-D)	GO:0006278~RNA-dependent DNA biosynthetic process,GO:0006310~DNA recombination,GO:0006508~proteolysis,GO:0008152~metabolic process,GO:0015074~DNA integration,GO:0019076~viral release from host cell,GO:0032196~transposition,GO:0032197~transposition, RNA-mediated,GO:0071897~DNA biosynthetic process,GO:0090305~nucleic acid phosphodiester bond hydrolysis,GO:0090501~RNA phosphodiester bond hydrolysis,…	GO:0000943~retrotransposon nucleocapsid,GO:0005634~nucleus,GO:0005737~cytoplasm,	GO:0000166~nucleotide binding,GO:0003676~nucleic acid binding,GO:0003677~DNA binding,GO:0003723~RNA binding,GO:0003824~catalytic activity,GO:0003887~DNA-directed DNA polymerase activity,GO:0003964~RNA-directed DNA polymerase activity,GO:0004190~aspartic-type endopeptidase activity,GO:0004518~nuclease activity,GO:0004519~endonuclease activity,GO:0004523~RNA-DNA hybrid ribonuclease activity,GO:0004…	......
Q07793	gag-pol fusion protein(YDR261C-D)	GO:0006278~RNA-dependent DNA biosynthetic process,GO:0006310~DNA recombination,GO:0006508~proteolysis,GO:0008152~metabolic process,GO:0015074~DNA integration,GO:0019076~viral release from host cell,GO:0032196~transposition,GO:0032197~transposition, RNA-mediated,GO:0071897~DNA biosynthetic process,GO:0090305~nucleic acid phosphodiester bond hydrolysis,GO:0090501~RNA phosphodiester bond hydrolysis,…	GO:0000943~retrotransposon nucleocapsid,GO:0005634~nucleus,GO:0005737~cytoplasm,	GO:0000166~nucleotide binding,GO:0003676~nucleic acid binding,GO:0003677~DNA binding,GO:0003723~RNA binding,GO:0003824~catalytic activity,GO:0003887~DNA-directed DNA polymerase activity,GO:0003964~RNA-directed DNA polymerase activity,GO:0004190~aspartic-type endopeptidase activity,GO:0004518~nuclease activity,GO:0004519~endonuclease activity,GO:0004523~RNA-DNA hybrid ribonuclease activity,GO:0004…	......
P0C2I2	gag-pol fusion protein(YDR316W-B)	GO:0006278~RNA-dependent DNA biosynthetic process,GO:0006310~DNA recombination,GO:0006508~proteolysis,GO:0008152~metabolic process,GO:0015074~DNA integration,GO:0019076~viral release from host cell,GO:0032196~transposition,GO:0032197~transposition, RNA-mediated,GO:0071897~DNA biosynthetic process,GO:0090305~nucleic acid phosphodiester bond hydrolysis,GO:0090501~RNA phosphodiester bond hydrolysis,…	GO:0000943~retrotransposon nucleocapsid,GO:0005634~nucleus,GO:0005737~cytoplasm,	GO:0000166~nucleotide binding,GO:0003676~nucleic acid binding,GO:0003677~DNA binding,GO:0003723~RNA binding,GO:0003824~catalytic activity,GO:0003887~DNA-directed DNA polymerase activity,GO:0003964~RNA-directed DNA polymerase activity,GO:0004190~aspartic-type endopeptidase activity,GO:0004518~nuclease activity,GO:0004519~endonuclease activity,GO:0004523~RNA-DNA hybrid ribonuclease activity,GO:0004…	......
P0C2I3	gag-pol fusion protein(YDR365W-B)	GO:0006278~RNA-dependent DNA biosynthetic process,GO:0006310~DNA recombination,GO:0006508~proteolysis,GO:0008152~metabolic process,GO:0015074~DNA integration,GO:0019076~viral release from host cell,GO:0032196~transposition,GO:0032197~transposition, RNA-mediated,GO:0071897~DNA biosynthetic process,GO:0090305~nucleic acid phosphodiester bond hydrolysis,GO:0090501~RNA phosphodiester bond hydrolysis,…	GO:0000943~retrotransposon nucleocapsid,GO:0005634~nucleus,GO:0005737~cytoplasm,	GO:0000166~nucleotide binding,GO:0003676~nucleic acid binding,GO:0003677~DNA binding,GO:0003723~RNA binding,GO:0003824~catalytic activity,GO:0003887~DNA-directed DNA polymerase activity,GO:0003964~RNA-directed DNA polymerase activity,GO:0004190~aspartic-type endopeptidase activity,GO:0004518~nuclease activity,GO:0004519~endonuclease activity,GO:0004523~RNA-DNA hybrid ribonuclease activity,GO:0004…	......
Q03612	gag-pol fusion protein(YER138C)	GO:0006278~RNA-dependent DNA biosynthetic process,GO:0006310~DNA recombination,GO:0006508~proteolysis,GO:0008152~metabolic process,GO:0015074~DNA integration,GO:0019076~viral release from host cell,GO:0032196~transposition,GO:0032197~transposition, RNA-mediated,GO:0071897~DNA biosynthetic process,GO:0090305~nucleic acid phosphodiester bond hydrolysis,GO:0090501~RNA phosphodiester bond hydrolysis,…	GO:0000943~retrotransposon nucleocapsid,GO:0005634~nucleus,GO:0005737~cytoplasm,	GO:0000166~nucleotide binding,GO:0003676~nucleic acid binding,GO:0003677~DNA binding,GO:0003723~RNA binding,GO:0003824~catalytic activity,GO:0003887~DNA-directed DNA polymerase activity,GO:0003964~RNA-directed DNA polymerase activity,GO:0004190~aspartic-type endopeptidase activity,GO:0004518~nuclease activity,GO:0004519~endonuclease activity,GO:0004523~RNA-DNA hybrid ribonuclease activity,GO:0004…	......
Q03619	gag-pol fusion protein(YER160C)	GO:0006278~RNA-dependent DNA biosynthetic process,GO:0006310~DNA recombination,GO:0006508~proteolysis,GO:0008152~metabolic process,GO:0015074~DNA integration,GO:0019076~viral release from host cell,GO:0032196~transposition,GO:0032197~transposition, RNA-mediated,GO:0071897~DNA biosynthetic process,GO:0090305~nucleic acid phosphodiester bond hydrolysis,GO:0090501~RNA phosphodiester bond hydrolysis,…	GO:0000943~retrotransposon nucleocapsid,GO:0005634~nucleus,GO:0005737~cytoplasm,	GO:0000166~nucleotide binding,GO:0003676~nucleic acid binding,GO:0003677~DNA binding,GO:0003723~RNA binding,GO:0003824~catalytic activity,GO:0003887~DNA-directed DNA polymerase activity,GO:0003964~RNA-directed DNA polymerase activity,GO:0004190~aspartic-type endopeptidase activity,GO:0004518~nuclease activity,GO:0004519~endonuclease activity,GO:0004523~RNA-DNA hybrid ribonuclease activity,GO:0004…	......
Q12141	gag-pol fusion protein(YGR027W-B)	GO:0006278~RNA-dependent DNA biosynthetic process,GO:0006310~DNA recombination,GO:0006508~proteolysis,GO:0008152~metabolic process,GO:0015074~DNA integration,GO:0019076~viral release from host cell,GO:0032196~transposition,GO:0032197~transposition, RNA-mediated,GO:0071897~DNA biosynthetic process,GO:0090305~nucleic acid phosphodiester bond hydrolysis,GO:0090501~RNA phosphodiester bond hydrolysis,…	GO:0000943~retrotransposon nucleocapsid,GO:0005634~nucleus,GO:0005737~cytoplasm,	GO:0000166~nucleotide binding,GO:0003676~nucleic acid binding,GO:0003677~DNA binding,GO:0003723~RNA binding,GO:0003824~catalytic activity,GO:0003887~DNA-directed DNA polymerase activity,GO:0003964~RNA-directed DNA polymerase activity,GO:0004190~aspartic-type endopeptidase activity,GO:0004518~nuclease activity,GO:0004519~endonuclease activity,GO:0004523~RNA-DNA hybrid ribonuclease activity,GO:0004…	......
Q12269	gag-pol fusion protein(YGR038C-B)	GO:0006278~RNA-dependent DNA biosynthetic process,GO:0006310~DNA recombination,GO:0006508~proteolysis,GO:0008152~metabolic process,GO:0015074~DNA integration,GO:0019076~viral release from host cell,GO:0032196~transposition,GO:0032197~transposition, RNA-mediated,GO:0071897~DNA biosynthetic process,GO:0090305~nucleic acid phosphodiester bond hydrolysis,GO:0090501~RNA phosphodiester bond hydrolysis,…	GO:0000943~retrotransposon nucleocapsid,GO:0005634~nucleus,GO:0005737~cytoplasm,	GO:0000166~nucleotide binding,GO:0003676~nucleic acid binding,GO:0003677~DNA binding,GO:0003723~RNA binding,GO:0003824~catalytic activity,GO:0003887~DNA-directed DNA polymerase activity,GO:0003964~RNA-directed DNA polymerase activity,GO:0004190~aspartic-type endopeptidase activity,GO:0004518~nuclease activity,GO:0004519~endonuclease activity,GO:0004523~RNA-DNA hybrid ribonuclease activity,GO:0004…	......
Q12316	gag-pol fusion protein(YGR161C-D)	GO:0006278~RNA-dependent DNA biosynthetic process,GO:0006310~DNA recombination,GO:0006508~proteolysis,GO:0008152~metabolic process,GO:0015074~DNA integration,GO:0019076~viral release from host cell,GO:0032196~transposition,GO:0032197~transposition, RNA-mediated,GO:0071897~DNA biosynthetic process,GO:0090305~nucleic acid phosphodiester bond hydrolysis,GO:0090501~RNA phosphodiester bond hydrolysis,…	GO:0000943~retrotransposon nucleocapsid,GO:0005634~nucleus,GO:0005737~cytoplasm,	GO:0000166~nucleotide binding,GO:0003676~nucleic acid binding,GO:0003677~DNA binding,GO:0003723~RNA binding,GO:0003824~catalytic activity,GO:0003887~DNA-directed DNA polymerase activity,GO:0003964~RNA-directed DNA polymerase activity,GO:0004190~aspartic-type endopeptidase activity,GO:0004518~nuclease activity,GO:0004519~endonuclease activity,GO:0004523~RNA-DNA hybrid ribonuclease activity,GO:0004…	......
O13535	gag-pol fusion protein(YHR214C-B)	GO:0006278~RNA-dependent DNA biosynthetic process,GO:0006310~DNA recombination,GO:0006508~proteolysis,GO:0008152~metabolic process,GO:0015074~DNA integration,GO:0019076~viral release from host cell,GO:0032196~transposition,GO:0032197~transposition, RNA-mediated,GO:0071897~DNA biosynthetic process,GO:0090305~nucleic acid phosphodiester bond hydrolysis,GO:0090501~RNA phosphodiester bond hydrolysis,…	GO:0000943~retrotransposon nucleocapsid,GO:0005634~nucleus,GO:0005737~cytoplasm,	GO:0000166~nucleotide binding,GO:0003676~nucleic acid binding,GO:0003677~DNA binding,GO:0003723~RNA binding,GO:0003824~catalytic activity,GO:0003887~DNA-directed DNA polymerase activity,GO:0003964~RNA-directed DNA polymerase activity,GO:0004190~aspartic-type endopeptidase activity,GO:0004518~nuclease activity,GO:0004519~endonuclease activity,GO:0004523~RNA-DNA hybrid ribonuclease activity,GO:0004…	......
P47098	gag-pol fusion protein(YJR027W)	GO:0006278~RNA-dependent DNA biosynthetic process,GO:0006310~DNA recombination,GO:0006508~proteolysis,GO:0008152~metabolic process,GO:0015074~DNA integration,GO:0019076~viral release from host cell,GO:0032196~transposition,GO:0032197~transposition, RNA-mediated,GO:0071897~DNA biosynthetic process,GO:0090305~nucleic acid phosphodiester bond hydrolysis,GO:0090501~RNA phosphodiester bond hydrolysis,…	GO:0000943~retrotransposon nucleocapsid,GO:0005634~nucleus,GO:0005737~cytoplasm,	GO:0000166~nucleotide binding,GO:0003676~nucleic acid binding,GO:0003677~DNA binding,GO:0003723~RNA binding,GO:0003824~catalytic activity,GO:0003887~DNA-directed DNA polymerase activity,GO:0003964~RNA-directed DNA polymerase activity,GO:0004190~aspartic-type endopeptidase activity,GO:0004518~nuclease activity,GO:0004519~endonuclease activity,GO:0004523~RNA-DNA hybrid ribonuclease activity,GO:0004…	......
P47100	gag-pol fusion protein(YJR029W)	GO:0006278~RNA-dependent DNA biosynthetic process,GO:0006310~DNA recombination,GO:0006508~proteolysis,GO:0008152~metabolic process,GO:0015074~DNA integration,GO:0019076~viral release from host cell,GO:0032196~transposition,GO:0032197~transposition, RNA-mediated,GO:0071897~DNA biosynthetic process,GO:0090305~nucleic acid phosphodiester bond hydrolysis,GO:0090501~RNA phosphodiester bond hydrolysis,…	GO:0000943~retrotransposon nucleocapsid,GO:0005634~nucleus,GO:0005737~cytoplasm,	GO:0000166~nucleotide binding,GO:0003676~nucleic acid binding,GO:0003677~DNA binding,GO:0003723~RNA binding,GO:0003824~catalytic activity,GO:0003887~DNA-directed DNA polymerase activity,GO:0003964~RNA-directed DNA polymerase activity,GO:0004190~aspartic-type endopeptidase activity,GO:0004518~nuclease activity,GO:0004519~endonuclease activity,GO:0004523~RNA-DNA hybrid ribonuclease activity,GO:0004…	......
Q12088	gag-pol fusion protein(YLR035C-A)	GO:0006278~RNA-dependent DNA biosynthetic process,GO:0006310~DNA recombination,GO:0006508~proteolysis,GO:0008152~metabolic process,GO:0015074~DNA integration,GO:0019076~viral release from host cell,GO:0032196~transposition,GO:0032197~transposition, RNA-mediated,GO:0071897~DNA biosynthetic process,GO:0090305~nucleic acid phosphodiester bond hydrolysis,GO:0090502~RNA phosphodiester bond hydrolysis,…	GO:0000943~retrotransposon nucleocapsid,GO:0005634~nucleus,GO:0005737~cytoplasm,	GO:0000166~nucleotide binding,GO:0003676~nucleic acid binding,GO:0003677~DNA binding,GO:0003723~RNA binding,GO:0003824~catalytic activity,GO:0003887~DNA-directed DNA polymerase activity,GO:0003964~RNA-directed DNA polymerase activity,GO:0004190~aspartic-type endopeptidase activity,GO:0004518~nuclease activity,GO:0004519~endonuclease activity,GO:0004523~RNA-DNA hybrid ribonuclease activity,GO:0005…	......
P0C2I5	gag-pol fusion protein(YLR157C-B)	GO:0006278~RNA-dependent DNA biosynthetic process,GO:0006310~DNA recombination,GO:0006508~proteolysis,GO:0008152~metabolic process,GO:0015074~DNA integration,GO:0019076~viral release from host cell,GO:0032196~transposition,GO:0032197~transposition, RNA-mediated,GO:0071897~DNA biosynthetic process,GO:0090305~nucleic acid phosphodiester bond hydrolysis,GO:0090501~RNA phosphodiester bond hydrolysis,…	GO:0000943~retrotransposon nucleocapsid,GO:0005634~nucleus,GO:0005737~cytoplasm,	GO:0000166~nucleotide binding,GO:0003676~nucleic acid binding,GO:0003677~DNA binding,GO:0003723~RNA binding,GO:0003824~catalytic activity,GO:0003887~DNA-directed DNA polymerase activity,GO:0003964~RNA-directed DNA polymerase activity,GO:0004190~aspartic-type endopeptidase activity,GO:0004518~nuclease activity,GO:0004519~endonuclease activity,GO:0004523~RNA-DNA hybrid ribonuclease activity,GO:0004…	......
P0C2I6	gag-pol fusion protein(YLR227W-B)	GO:0006278~RNA-dependent DNA biosynthetic process,GO:0006310~DNA recombination,GO:0006508~proteolysis,GO:0008152~metabolic process,GO:0015074~DNA integration,GO:0019076~viral release from host cell,GO:0032196~transposition,GO:0032197~transposition, RNA-mediated,GO:0071897~DNA biosynthetic process,GO:0090305~nucleic acid phosphodiester bond hydrolysis,GO:0090501~RNA phosphodiester bond hydrolysis,…	GO:0000943~retrotransposon nucleocapsid,GO:0005634~nucleus,GO:0005737~cytoplasm,	GO:0000166~nucleotide binding,GO:0003676~nucleic acid binding,GO:0003677~DNA binding,GO:0003723~RNA binding,GO:0003824~catalytic activity,GO:0003887~DNA-directed DNA polymerase activity,GO:0003964~RNA-directed DNA polymerase activity,GO:0004190~aspartic-type endopeptidase activity,GO:0004518~nuclease activity,GO:0004519~endonuclease activity,GO:0004523~RNA-DNA hybrid ribonuclease activity,GO:0004…	......
Q03434	gag-pol fusion protein(YML039W)	GO:0006278~RNA-dependent DNA biosynthetic process,GO:0006310~DNA recombination,GO:0006508~proteolysis,GO:0008152~metabolic process,GO:0015074~DNA integration,GO:0019076~viral release from host cell,GO:0032196~transposition,GO:0032197~transposition, RNA-mediated,GO:0071897~DNA biosynthetic process,GO:0090305~nucleic acid phosphodiester bond hydrolysis,GO:0090501~RNA phosphodiester bond hydrolysis,…	GO:0000943~retrotransposon nucleocapsid,GO:0005634~nucleus,GO:0005737~cytoplasm,	GO:0000166~nucleotide binding,GO:0003676~nucleic acid binding,GO:0003677~DNA binding,GO:0003723~RNA binding,GO:0003824~catalytic activity,GO:0003887~DNA-directed DNA polymerase activity,GO:0003964~RNA-directed DNA polymerase activity,GO:0004190~aspartic-type endopeptidase activity,GO:0004518~nuclease activity,GO:0004519~endonuclease activity,GO:0004523~RNA-DNA hybrid ribonuclease activity,GO:0004…	......
Q04711	gag-pol fusion protein(YML045W)	GO:0006278~RNA-dependent DNA biosynthetic process,GO:0006310~DNA recombination,GO:0006508~proteolysis,GO:0008152~metabolic process,GO:0015074~DNA integration,GO:0019076~viral release from host cell,GO:0032196~transposition,GO:0032197~transposition, RNA-mediated,GO:0071897~DNA biosynthetic process,GO:0090305~nucleic acid phosphodiester bond hydrolysis,GO:0090501~RNA phosphodiester bond hydrolysis,…	GO:0000943~retrotransposon nucleocapsid,GO:0005634~nucleus,GO:0005737~cytoplasm,	GO:0000166~nucleotide binding,GO:0003676~nucleic acid binding,GO:0003677~DNA binding,GO:0003723~RNA binding,GO:0003824~catalytic activity,GO:0003887~DNA-directed DNA polymerase activity,GO:0003964~RNA-directed DNA polymerase activity,GO:0004190~aspartic-type endopeptidase activity,GO:0004518~nuclease activity,GO:0004519~endonuclease activity,GO:0004523~RNA-DNA hybrid ribonuclease activity,GO:0004…	......
Q04214	gag-pol fusion protein(YMR045C)	GO:0006278~RNA-dependent DNA biosynthetic process,GO:0006310~DNA recombination,GO:0006508~proteolysis,GO:0008152~metabolic process,GO:0015074~DNA integration,GO:0019076~viral release from host cell,GO:0032196~transposition,GO:0032197~transposition, RNA-mediated,GO:0071897~DNA biosynthetic process,GO:0090305~nucleic acid phosphodiester bond hydrolysis,GO:0090501~RNA phosphodiester bond hydrolysis,…	GO:0000943~retrotransposon nucleocapsid,GO:0005634~nucleus,GO:0005737~cytoplasm,	GO:0000166~nucleotide binding,GO:0003676~nucleic acid binding,GO:0003677~DNA binding,GO:0003723~RNA binding,GO:0003824~catalytic activity,GO:0003887~DNA-directed DNA polymerase activity,GO:0003964~RNA-directed DNA polymerase activity,GO:0004190~aspartic-type endopeptidase activity,GO:0004518~nuclease activity,GO:0004519~endonuclease activity,GO:0004523~RNA-DNA hybrid ribonuclease activity,GO:0004…	......
Q04670	gag-pol fusion protein(YMR050C)	GO:0006278~RNA-dependent DNA biosynthetic process,GO:0006310~DNA recombination,GO:0006508~proteolysis,GO:0008152~metabolic process,GO:0015074~DNA integration,GO:0019076~viral release from host cell,GO:0032196~transposition,GO:0032197~transposition, RNA-mediated,GO:0071897~DNA biosynthetic process,GO:0090305~nucleic acid phosphodiester bond hydrolysis,GO:0090501~RNA phosphodiester bond hydrolysis,…	GO:0000943~retrotransposon nucleocapsid,GO:0005634~nucleus,GO:0005737~cytoplasm,	GO:0000166~nucleotide binding,GO:0003676~nucleic acid binding,GO:0003677~DNA binding,GO:0003723~RNA binding,GO:0003824~catalytic activity,GO:0003887~DNA-directed DNA polymerase activity,GO:0003964~RNA-directed DNA polymerase activity,GO:0004190~aspartic-type endopeptidase activity,GO:0004518~nuclease activity,GO:0004519~endonuclease activity,GO:0004523~RNA-DNA hybrid ribonuclease activity,GO:0004…	......
Q99337	gag-pol fusion protein(YNL054W-B)	GO:0006278~RNA-dependent DNA biosynthetic process,GO:0006310~DNA recombination,GO:0006508~proteolysis,GO:0008152~metabolic process,GO:0015074~DNA integration,GO:0019076~viral release from host cell,GO:0032196~transposition,GO:0032197~transposition, RNA-mediated,GO:0071897~DNA biosynthetic process,GO:0090305~nucleic acid phosphodiester bond hydrolysis,GO:0090501~RNA phosphodiester bond hydrolysis,…	GO:0000943~retrotransposon nucleocapsid,GO:0005634~nucleus,GO:0005737~cytoplasm,	GO:0000166~nucleotide binding,GO:0003676~nucleic acid binding,GO:0003677~DNA binding,GO:0003723~RNA binding,GO:0003824~catalytic activity,GO:0003887~DNA-directed DNA polymerase activity,GO:0003964~RNA-directed DNA polymerase activity,GO:0004190~aspartic-type endopeptidase activity,GO:0004518~nuclease activity,GO:0004519~endonuclease activity,GO:0004523~RNA-DNA hybrid ribonuclease activity,GO:0004…	......
Q12273	gag-pol fusion protein(YOL103W-B)	GO:0006278~RNA-dependent DNA biosynthetic process,GO:0006310~DNA recombination,GO:0006508~proteolysis,GO:0008152~metabolic process,GO:0015074~DNA integration,GO:0019076~viral release from host cell,GO:0032196~transposition,GO:0032197~transposition, RNA-mediated,GO:0071897~DNA biosynthetic process,GO:0090305~nucleic acid phosphodiester bond hydrolysis,GO:0090501~RNA phosphodiester bond hydrolysis,…	GO:0000943~retrotransposon nucleocapsid,GO:0005634~nucleus,GO:0005737~cytoplasm,	GO:0000166~nucleotide binding,GO:0003676~nucleic acid binding,GO:0003677~DNA binding,GO:0003723~RNA binding,GO:0003824~catalytic activity,GO:0003887~DNA-directed DNA polymerase activity,GO:0003964~RNA-directed DNA polymerase activity,GO:0004190~aspartic-type endopeptidase activity,GO:0004518~nuclease activity,GO:0004519~endonuclease activity,GO:0004523~RNA-DNA hybrid ribonuclease activity,GO:0004…	......
Q92393	gag-pol fusion protein(YOR142W-B)	GO:0006278~RNA-dependent DNA biosynthetic process,GO:0006310~DNA recombination,GO:0006508~proteolysis,GO:0008152~metabolic process,GO:0015074~DNA integration,GO:0019076~viral release from host cell,GO:0032196~transposition,GO:0032197~transposition, RNA-mediated,GO:0071897~DNA biosynthetic process,GO:0090305~nucleic acid phosphodiester bond hydrolysis,GO:0090501~RNA phosphodiester bond hydrolysis,…	GO:0000943~retrotransposon nucleocapsid,GO:0005634~nucleus,GO:0005737~cytoplasm,	GO:0000166~nucleotide binding,GO:0003676~nucleic acid binding,GO:0003677~DNA binding,GO:0003723~RNA binding,GO:0003824~catalytic activity,GO:0003887~DNA-directed DNA polymerase activity,GO:0003964~RNA-directed DNA polymerase activity,GO:0004190~aspartic-type endopeptidase activity,GO:0004518~nuclease activity,GO:0004519~endonuclease activity,GO:0004523~RNA-DNA hybrid ribonuclease activity,GO:0004…	......
Q12414	gag-pol fusion protein(YPL257W-B)	GO:0006278~RNA-dependent DNA biosynthetic process,GO:0006310~DNA recombination,GO:0006508~proteolysis,GO:0008152~metabolic process,GO:0015074~DNA integration,GO:0019076~viral release from host cell,GO:0032196~transposition,GO:0032197~transposition, RNA-mediated,GO:0071897~DNA biosynthetic process,GO:0090305~nucleic acid phosphodiester bond hydrolysis,GO:0090501~RNA phosphodiester bond hydrolysis,…	GO:0000943~retrotransposon nucleocapsid,GO:0005634~nucleus,GO:0005737~cytoplasm,	GO:0000166~nucleotide binding,GO:0003676~nucleic acid binding,GO:0003677~DNA binding,GO:0003723~RNA binding,GO:0003824~catalytic activity,GO:0003887~DNA-directed DNA polymerase activity,GO:0003964~RNA-directed DNA polymerase activity,GO:0004190~aspartic-type endopeptidase activity,GO:0004518~nuclease activity,GO:0004519~endonuclease activity,GO:0004523~RNA-DNA hybrid ribonuclease activity,GO:0004…	......
P0C2I9	gag-pol fusion protein(YPR137C-B)	GO:0006278~RNA-dependent DNA biosynthetic process,GO:0006310~DNA recombination,GO:0006508~proteolysis,GO:0008152~metabolic process,GO:0015074~DNA integration,GO:0019076~viral release from host cell,GO:0032196~transposition,GO:0032197~transposition, RNA-mediated,GO:0071897~DNA biosynthetic process,GO:0090305~nucleic acid phosphodiester bond hydrolysis,GO:0090501~RNA phosphodiester bond hydrolysis,…	GO:0000943~retrotransposon nucleocapsid,GO:0005634~nucleus,GO:0005737~cytoplasm,	GO:0000166~nucleotide binding,GO:0003676~nucleic acid binding,GO:0003677~DNA binding,GO:0003723~RNA binding,GO:0003824~catalytic activity,GO:0003887~DNA-directed DNA polymerase activity,GO:0003964~RNA-directed DNA polymerase activity,GO:0004190~aspartic-type endopeptidase activity,GO:0004518~nuclease activity,GO:0004519~endonuclease activity,GO:0004523~RNA-DNA hybrid ribonuclease activity,GO:0004…	......
P0C2J1	gag-pol fusion protein(YPR158C-D)	GO:0006278~RNA-dependent DNA biosynthetic process,GO:0006310~DNA recombination,GO:0006508~proteolysis,GO:0008152~metabolic process,GO:0015074~DNA integration,GO:0019076~viral release from host cell,GO:0032196~transposition,GO:0032197~transposition, RNA-mediated,GO:0071897~DNA biosynthetic process,GO:0090305~nucleic acid phosphodiester bond hydrolysis,GO:0090501~RNA phosphodiester bond hydrolysis,…	GO:0000943~retrotransposon nucleocapsid,GO:0005634~nucleus,GO:0005737~cytoplasm,	GO:0000166~nucleotide binding,GO:0003676~nucleic acid binding,GO:0003677~DNA binding,GO:0003723~RNA binding,GO:0003824~catalytic activity,GO:0003887~DNA-directed DNA polymerase activity,GO:0003964~RNA-directed DNA polymerase activity,GO:0004190~aspartic-type endopeptidase activity,GO:0004518~nuclease activity,GO:0004519~endonuclease activity,GO:0004523~RNA-DNA hybrid ribonuclease activity,GO:0004…	......
P0C2J0	gag-pol fusion protein(YPR158W-B)	GO:0006278~RNA-dependent DNA biosynthetic process,GO:0006310~DNA recombination,GO:0006508~proteolysis,GO:0008152~metabolic process,GO:0015074~DNA integration,GO:0019076~viral release from host cell,GO:0032196~transposition,GO:0032197~transposition, RNA-mediated,GO:0071897~DNA biosynthetic process,GO:0090305~nucleic acid phosphodiester bond hydrolysis,GO:0090501~RNA phosphodiester bond hydrolysis,…	GO:0000943~retrotransposon nucleocapsid,GO:0005634~nucleus,GO:0005737~cytoplasm,	GO:0000166~nucleotide binding,GO:0003676~nucleic acid binding,GO:0003677~DNA binding,GO:0003723~RNA binding,GO:0003824~catalytic activity,GO:0003887~DNA-directed DNA polymerase activity,GO:0003964~RNA-directed DNA polymerase activity,GO:0004190~aspartic-type endopeptidase activity,GO:0004518~nuclease activity,GO:0004519~endonuclease activity,GO:0004523~RNA-DNA hybrid ribonuclease activity,GO:0004…	......
P32656	gamma-glutamylcyclotransferase(GCG1)	GO:0006751~glutathione catabolic process,	GO:0005634~nucleus,GO:0005737~cytoplasm,	GO:0003839~gamma-glutamylcyclotransferase activity,GO:0016740~transferase activity,GO:0016746~transferase activity, transferring acyl groups,	......
P38197	hypothetical protein(YBL036C)		GO:0005622~intracellular,	GO:0030170~pyridoxal phosphate binding,	......
P53210	hypothetical protein(YGR017W)	GO:0055114~oxidation-reduction process,	GO:0005634~nucleus,GO:0005737~cytoplasm,	GO:0010181~FMN binding,GO:0016491~oxidoreductase activity,	......
Q08548	lysophospholipid acyltransferase(ALE1)	GO:0006629~lipid metabolic process,GO:0008654~phospholipid biosynthetic process,GO:0046474~glycerophospholipid biosynthetic process,	GO:0005783~endoplasmic reticulum,GO:0005789~endoplasmic reticulum membrane,GO:0005840~ribosome,GO:0016020~membrane,GO:0016021~integral component of membrane,GO:0031090~organelle membrane,GO:0043231~intracellular membrane-bounded organelle,	GO:0003841~1-acylglycerol-3-phosphate O-acyltransferase activity,GO:0008374~O-acyltransferase activity,GO:0016740~transferase activity,GO:0016746~transferase activity, transferring acyl groups,GO:0047184~1-acylglycerophosphocholine O-acyltransferase activity,	sce00561:Glycerolipid metabolism,sce00564:Glycerophospholipid metabolism,sce00565:Ether lipid metabolism,sce01100:Metabolic pathways,sce01110:Biosynthesis of secondary metabolites,
P39683	nicotinate phosphoribosyltransferase(NPT1)	GO:0000183~chromatin silencing at rDNA,GO:0001302~replicative cell aging,GO:0006348~chromatin silencing at telomere,GO:0009435~NAD biosynthetic process,GO:0019357~nicotinate nucleotide biosynthetic process,GO:0019358~nicotinate nucleotide salvage,GO:0019363~pyridine nucleotide biosynthetic process,	GO:0000781~chromosome, telomeric region,GO:0005634~nucleus,GO:0005737~cytoplasm,	GO:0004514~nicotinate-nucleotide diphosphorylase (carboxylating) activity,GO:0004516~nicotinate phosphoribosyltransferase activity,GO:0016740~transferase activity,GO:0016874~ligase activity,	sce00760:Nicotinate and nicotinamide metabolism,sce01100:Metabolic pathways,
P47119	nucleoside triphosphate pyrophosphohydrolase HAM1(HAM1)	GO:0009117~nucleotide metabolic process,GO:0009143~nucleoside triphosphate catabolic process,GO:0009204~deoxyribonucleoside triphosphate catabolic process,GO:0009213~pyrimidine deoxyribonucleoside triphosphate catabolic process,GO:0009217~purine deoxyribonucleoside triphosphate catabolic process,	GO:0005634~nucleus,GO:0005737~cytoplasm,	GO:0000166~nucleotide binding,GO:0004170~dUTP diphosphatase activity,GO:0004551~nucleotide diphosphatase activity,GO:0008828~dATP pyrophosphohydrolase activity,GO:0016787~hydrolase activity,GO:0035529~NADH pyrophosphatase activity,GO:0035870~dITP diphosphatase activity,GO:0036217~dGTP diphosphatase activity,GO:0036218~dTTP diphosphatase activity,GO:0036219~GTP diphosphatase activity,GO:0036220~IT…	......
Q02201	oxysterol-binding protein OSH6(OSH6)	GO:0006810~transport,GO:0006869~lipid transport,GO:0006887~exocytosis,GO:0006897~endocytosis,GO:0015914~phospholipid transport,GO:0015918~sterol transport,GO:0016125~sterol metabolic process,GO:0030011~maintenance of cell polarity,GO:0034727~piecemeal microautophagy of nucleus,GO:0055092~sterol homeostasis,	GO:0005737~cytoplasm,GO:0005783~endoplasmic reticulum,GO:0005789~endoplasmic reticulum membrane,GO:0016020~membrane,GO:0019898~extrinsic component of membrane,GO:0032541~cortical endoplasmic reticulum,	GO:0001786~phosphatidylserine binding,GO:0005548~phospholipid transporter activity,GO:0008142~oxysterol binding,GO:0008289~lipid binding,GO:0010314~phosphatidylinositol-5-phosphate binding,GO:0043325~phosphatidylinositol-3,4-bisphosphate binding,GO:0070273~phosphatidylinositol-4-phosphate binding,GO:0070300~phosphatidic acid binding,GO:0080025~phosphatidylinositol-3,5-bisphosphate binding,	......
P35843	oxysterol-binding protein related protein HES1(HES1)	GO:0006629~lipid metabolic process,GO:0006694~steroid biosynthetic process,GO:0006887~exocytosis,GO:0006897~endocytosis,GO:0008202~steroid metabolic process,GO:0015918~sterol transport,GO:0016126~sterol biosynthetic process,GO:0030011~maintenance of cell polarity,GO:0034727~piecemeal microautophagy of nucleus,	GO:0000329~fungal-type vacuole membrane,GO:0005935~cellular bud neck,	GO:0008142~oxysterol binding,GO:0008289~lipid binding,GO:0015248~sterol transporter activity,	......
P36015	palmitoyltransferase YKT6(YKT6)	GO:0006810~transport,GO:0006887~exocytosis,GO:0006888~ER to Golgi vesicle-mediated transport,GO:0006891~intra-Golgi vesicle-mediated transport,GO:0006906~vesicle fusion,GO:0016192~vesicle-mediated transport,GO:0042144~vacuole fusion, non-autophagic,	GO:0000324~fungal-type vacuole,GO:0005739~mitochondrion,GO:0005768~endosome,GO:0005794~Golgi apparatus,GO:0005829~cytosol,GO:0005886~plasma membrane,GO:0016020~membrane,GO:0016021~integral component of membrane,GO:0031201~SNARE complex,	GO:0000149~SNARE binding,GO:0005484~SNAP receptor activity,GO:0016409~palmitoyltransferase activity,GO:0016740~transferase activity,	sce04130:SNARE interactions in vesicular transport,
P22696	peptidylprolyl isomerase ESS1(ESS1)	GO:0000083~regulation of transcription involved in G1/S transition of mitotic cell cycle,GO:0000117~regulation of transcription involved in G2/M transition of mitotic cell cycle,GO:0000122~negative regulation of transcription from RNA polymerase II promoter,GO:0000413~protein peptidyl-prolyl isomerization,GO:0006369~termination of RNA polymerase II transcription,GO:0031064~negative regulation of …	GO:0005634~nucleus,GO:0005737~cytoplasm,	GO:0000993~RNA polymerase II core binding,GO:0003755~peptidyl-prolyl cis-trans isomerase activity,GO:0016853~isomerase activity,	......
P20081	peptidylprolyl isomerase FPR1(FPR1)	GO:0000413~protein peptidyl-prolyl isomerization,GO:0006325~chromatin organization,GO:0006457~protein folding,GO:0061077~chaperone-mediated protein folding,GO:1901710~regulation of homoserine biosynthetic process,	GO:0005634~nucleus,GO:0005737~cytoplasm,GO:0005739~mitochondrion,GO:0005789~endoplasmic reticulum membrane,	GO:0003755~peptidyl-prolyl cis-trans isomerase activity,GO:0005527~macrolide binding,GO:0005528~FK506 binding,GO:0016853~isomerase activity,	......
Q12008	phosphoglycerate mutase family protein GPM2(GPM2)	GO:0006094~gluconeogenesis,GO:0006096~glycolytic process,GO:0008152~metabolic process,GO:0043456~regulation of pentose-phosphate shunt,	GO:0005737~cytoplasm,GO:0005829~cytosol,	GO:0003824~catalytic activity,GO:0004619~phosphoglycerate mutase activity,GO:0016853~isomerase activity,GO:0016868~intramolecular transferase activity, phosphotransferases,	sce00010:Glycolysis / Gluconeogenesis,sce00260:Glycine, serine and threonine metabolism,sce00680:Methane metabolism,sce01100:Metabolic pathways,sce01110:Biosynthesis of secondary metabolites,sce01130:Biosynthesis of antibiotics,sce01200:Carbon metabolism,sce01230:Biosynthesis of amino acids,
P42941	phosphoserine phosphatase(SER2)	GO:0006564~L-serine biosynthetic process,GO:0008152~metabolic process,GO:0008652~cellular amino acid biosynthetic process,GO:0016311~dephosphorylation,	GO:0005634~nucleus,GO:0005737~cytoplasm,	GO:0000287~magnesium ion binding,GO:0004647~phosphoserine phosphatase activity,GO:0016787~hydrolase activity,GO:0016791~phosphatase activity,GO:0046872~metal ion binding,	sce00260:Glycine, serine and threonine metabolism,sce00680:Methane metabolism,sce01100:Metabolic pathways,sce01130:Biosynthesis of antibiotics,sce01200:Carbon metabolism,sce01230:Biosynthesis of amino acids,
Q99321	polyphosphatase DDP1(DDP1)	GO:0006798~polyphosphate catabolic process,GO:0015961~diadenosine polyphosphate catabolic process,GO:0046855~inositol phosphate dephosphorylation,GO:0071543~diphosphoinositol polyphosphate metabolic process,GO:0090502~RNA phosphodiester bond hydrolysis, endonucleolytic,GO:1901907~diadenosine pentaphosphate catabolic process,GO:1901909~diadenosine hexaphosphate catabolic process,GO:1901911~adenosi…	GO:0005634~nucleus,GO:0005737~cytoplasm,	GO:0000298~endopolyphosphatase activity,GO:0008486~diphosphoinositol-polyphosphate diphosphatase activity,GO:0016787~hydrolase activity,GO:0034431~bis(5'-adenosyl)-hexaphosphatase activity,GO:0034432~bis(5'-adenosyl)-pentaphosphatase activity,GO:0046872~metal ion binding,GO:0050072~m7G(5')pppN diphosphatase activity,GO:0052840~inositol diphosphate tetrakisphosphate diphosphatase activity,GO:00528…	......
P25367	prion domain-containing protein RNQ1(RNQ1)		GO:0005634~nucleus,GO:0005737~cytoplasm,GO:0005829~cytosol,		......
P32474	protein disulfide isomerase EUG1(EUG1)	GO:0006457~protein folding,GO:0034976~response to endoplasmic reticulum stress,GO:0045454~cell redox homeostasis,GO:0055114~oxidation-reduction process,	GO:0005783~endoplasmic reticulum,GO:0005788~endoplasmic reticulum lumen,	GO:0003756~protein disulfide isomerase activity,GO:0005515~protein binding,GO:0015035~protein disulfide oxidoreductase activity,GO:0016853~isomerase activity,GO:0019153~protein-disulfide reductase (glutathione) activity,GO:0051082~unfolded protein binding,	sce04141:Protein processing in endoplasmic reticulum,
P09232	proteinase B(PRB1)	GO:0006508~proteolysis,GO:0007039~protein catabolic process in the vacuole,GO:0009267~cellular response to starvation,GO:0030435~sporulation resulting in formation of a cellular spore,	GO:0000324~fungal-type vacuole,GO:0000328~fungal-type vacuole lumen,GO:0005773~vacuole,	GO:0004252~serine-type endopeptidase activity,GO:0008233~peptidase activity,GO:0008236~serine-type peptidase activity,GO:0016787~hydrolase activity,	......
Q12288	putative amidotransferase(YLR126C)	GO:0006541~glutamine metabolic process,GO:0006878~cellular copper ion homeostasis,GO:0006879~cellular iron ion homeostasis,	GO:0005634~nucleus,GO:0005737~cytoplasm,GO:0034399~nuclear periphery,	GO:0016740~transferase activity,	......
Q04951	putative family 17 glucosidase(SCW10)	GO:0000747~conjugation with cellular fusion,GO:0005975~carbohydrate metabolic process,GO:0008152~metabolic process,GO:0031505~fungal-type cell wall organization,GO:0071555~cell wall organization,	GO:0005576~extracellular region,GO:0005618~cell wall,GO:0005737~cytoplasm,GO:0005783~endoplasmic reticulum,GO:0009277~fungal-type cell wall,GO:0009986~cell surface,GO:0071944~cell periphery,	GO:0004553~hydrolase activity, hydrolyzing O-glycosyl compounds,GO:0015926~glucosidase activity,GO:0016787~hydrolase activity,GO:0016798~hydrolase activity, acting on glycosyl bonds,GO:0042124~1,3-beta-glucanosyltransferase activity,GO:0042973~glucan endo-1,3-beta-D-glucosidase activity,	......
P0CX08	putative mannitol dehydrogenase(YNR073C)	GO:0008152~metabolic process,GO:0019594~mannitol metabolic process,GO:0055114~oxidation-reduction process,		GO:0003824~catalytic activity,GO:0016491~oxidoreductase activity,GO:0046029~mannitol dehydrogenase activity,GO:0050662~coenzyme binding,	sce00051:Fructose and mannose metabolism,
Q04585	putative phosphotransferase(YDR109C)	GO:0005975~carbohydrate metabolic process,GO:0016310~phosphorylation,	GO:0005737~cytoplasm,	GO:0016301~kinase activity,GO:0016740~transferase activity,GO:0016773~phosphotransferase activity, alcohol group as acceptor,	......
P53983	putative ubiquitin-protein ligase ASI3(ASI3)	GO:0006511~ubiquitin-dependent protein catabolic process,GO:0016567~protein ubiquitination,GO:0036369~transcription factor catabolic process,GO:0071230~cellular response to amino acid stimulus,	GO:0005634~nucleus,GO:0005637~nuclear inner membrane,GO:0016020~membrane,GO:0016021~integral component of membrane,GO:0034399~nuclear periphery,GO:0097658~Asi complex,	GO:0004842~ubiquitin-protein transferase activity,GO:0046872~metal ion binding,	......
P36136	sedoheptulose-bisphosphatase(SHB17)	GO:0005975~carbohydrate metabolic process,GO:0016311~dephosphorylation,GO:0042254~ribosome biogenesis,GO:0046390~ribose phosphate biosynthetic process,GO:0055114~oxidation-reduction process,	GO:0005634~nucleus,GO:0005737~cytoplasm,GO:0005829~cytosol,	GO:0016491~oxidoreductase activity,GO:0016787~hydrolase activity,GO:0050278~sedoheptulose-bisphosphatase activity,	sce00010:Glycolysis / Gluconeogenesis,sce00260:Glycine, serine and threonine metabolism,sce00680:Methane metabolism,sce01100:Metabolic pathways,sce01110:Biosynthesis of secondary metabolites,sce01130:Biosynthesis of antibiotics,sce01200:Carbon metabolism,sce01230:Biosynthesis of amino acids,
P53199	sterol-4-alpha-carboxylate 3-dehydrogenase (decarboxylating)(ERG26)	GO:0006629~lipid metabolic process,GO:0006694~steroid biosynthetic process,GO:0006696~ergosterol biosynthetic process,GO:0008202~steroid metabolic process,GO:0016126~sterol biosynthetic process,GO:0055114~oxidation-reduction process,	GO:0005783~endoplasmic reticulum,GO:0005789~endoplasmic reticulum membrane,GO:0016020~membrane,	GO:0000252~C-3 sterol dehydrogenase (C-4 sterol decarboxylase) activity,GO:0003854~3-beta-hydroxy-delta5-steroid dehydrogenase activity,GO:0016491~oxidoreductase activity,GO:0016616~oxidoreductase activity, acting on the CH-OH group of donors, NAD or NADP as acceptor,GO:0047012~sterol-4-alpha-carboxylate 3-dehydrogenase (decarboxylating) activity,	sce00100:Steroid biosynthesis,sce01100:Metabolic pathways,sce01130:Biosynthesis of antibiotics,
Q12272	tRNA 2'-phosphotransferase(TPT1)	GO:0006388~tRNA splicing, via endonucleolytic cleavage and ligation,GO:0008033~tRNA processing,	GO:0005634~nucleus,GO:0005737~cytoplasm,	GO:0000215~tRNA 2'-phosphotransferase activity,GO:0016740~transferase activity,GO:0016772~transferase activity, transferring phosphorus-containing groups,	......
P38013	thioredoxin peroxidase AHP1(AHP1)	GO:0010038~response to metal ion,GO:0034599~cellular response to oxidative stress,GO:0045454~cell redox homeostasis,GO:0055114~oxidation-reduction process,GO:0098869~cellular oxidant detoxification,	GO:0005737~cytoplasm,GO:0005829~cytosol,GO:0005886~plasma membrane,	GO:0004601~peroxidase activity,GO:0008379~thioredoxin peroxidase activity,GO:0016209~antioxidant activity,GO:0016491~oxidoreductase activity,GO:0051920~peroxiredoxin activity,	sce04122:Sulfur relay system,
Q04120	thioredoxin peroxidase TSA2(TSA2)	GO:0006457~protein folding,GO:0034599~cellular response to oxidative stress,GO:0045454~cell redox homeostasis,GO:0055114~oxidation-reduction process,GO:0098869~cellular oxidant detoxification,	GO:0005737~cytoplasm,	GO:0004601~peroxidase activity,GO:0008379~thioredoxin peroxidase activity,GO:0016209~antioxidant activity,GO:0016491~oxidoreductase activity,GO:0051920~peroxiredoxin activity,	......
P39678	transcription factor MBP1(MBP1)	GO:0000083~regulation of transcription involved in G1/S transition of mitotic cell cycle,GO:0006351~transcription, DNA-templated,GO:0006355~regulation of transcription, DNA-templated,GO:0006366~transcription from RNA polymerase II promoter,GO:0006530~asparagine catabolic process,GO:0045944~positive regulation of transcription from RNA polymerase II promoter,GO:0071931~positive regulation of trans…	GO:0000790~nuclear chromatin,GO:0005634~nucleus,GO:0005737~cytoplasm,GO:0030907~MBF transcription complex,GO:0033309~SBF transcription complex,	GO:0000978~RNA polymerase II core promoter proximal region sequence-specific DNA binding,GO:0001077~transcriptional activator activity, RNA polymerase II core promoter proximal region sequence-specific binding,GO:0003677~DNA binding,GO:0004067~asparaginase activity,GO:0043565~sequence-specific DNA binding,	sce04111:Cell cycle - yeast,
P53301	transglycosylase(CRH1)	GO:0005975~carbohydrate metabolic process,GO:0006037~cell wall chitin metabolic process,GO:0008152~metabolic process,GO:0031505~fungal-type cell wall organization,GO:0071555~cell wall organization,	GO:0000131~incipient cellular bud site,GO:0005576~extracellular region,GO:0005618~cell wall,GO:0009277~fungal-type cell wall,GO:0016020~membrane,GO:0031225~anchored component of membrane,GO:0071944~cell periphery,	GO:0004553~hydrolase activity, hydrolyzing O-glycosyl compounds,GO:0016757~transferase activity, transferring glycosyl groups,GO:0016787~hydrolase activity,GO:0016798~hydrolase activity, acting on glycosyl bonds,	......
P19097	trifunctional fatty acid synthase subunit FAS2(FAS2)	GO:0006629~lipid metabolic process,GO:0006631~fatty acid metabolic process,GO:0006633~fatty acid biosynthetic process,GO:0008152~metabolic process,GO:0042759~long-chain fatty acid biosynthetic process,GO:0055114~oxidation-reduction process,	GO:0005737~cytoplasm,GO:0005739~mitochondrion,GO:0005829~cytosol,GO:0005835~fatty acid synthase complex,	GO:0000287~magnesium ion binding,GO:0003824~catalytic activity,GO:0004312~fatty acid synthase activity,GO:0004315~3-oxoacyl-[acyl-carrier-protein] synthase activity,GO:0004316~3-oxoacyl-[acyl-carrier-protein] reductase (NADPH) activity,GO:0004321~fatty-acyl-CoA synthase activity,GO:0008897~holo-[acyl-carrier-protein] synthase activity,GO:0016491~oxidoreductase activity,GO:0016740~transferase acti…	sce00061:Fatty acid biosynthesis,sce01100:Metabolic pathways,sce01212:Fatty acid metabolism,
P25044	tyrosine protein phosphatase PTP1(PTP1)	GO:0001403~invasive growth in response to glucose limitation,GO:0006470~protein dephosphorylation,GO:0007124~pseudohyphal growth,GO:0016311~dephosphorylation,GO:0035335~peptidyl-tyrosine dephosphorylation,	GO:0005737~cytoplasm,GO:0005739~mitochondrion,	GO:0004721~phosphoprotein phosphatase activity,GO:0004725~protein tyrosine phosphatase activity,GO:0016787~hydrolase activity,GO:0016791~phosphatase activity,	......

## Sheet: cluster function
Annotation Cluster 1	Enrichment Score: 24.26342015076903
Category	Term	Count	%	PValue	Genes	List Total	Pop Hits	Pop Total	Fold Enrichment	Bonferroni	Benjamini	FDR
GOTERM_CC_DIRECT	GO:0000943~retrotransposon nucleocapsid	50	42.0168	9.33305e-63	Q12441, Q04670, P0CX57, Q12485, Q12141, Q03434, Q04215, Q04214, P0C2I6, P0C2I9, P0C2I8, P0C2I3, P0C2I2, P0C2I5, P0C2I4, Q12273, Q12470, P47100, Q12266, Q07793, Q99231, Q12269, O13535, Q99337, Q12217, Q03964, O74302, P0CX74, P0CX70, Q12316, Q04706, P47099, P47098, Q6Q5H1, Q12193, Q03856, Q03855, Q12414, P0CX67, Q12490, P0CX60, Q12088, Q03612, Q12085, P0C2J1, Q92392, Q03619, Q92393, P0C2J0, Q04711	118	92	5861	26.9943	8.21308e-61	8.21308e-61	1.01092e-59
GOTERM_BP_DIRECT	GO:0032197~transposition, RNA-mediated	50	42.0168	8.88258e-62	Q12441, Q04670, P0CX57, Q12485, Q12141, Q03434, Q04215, Q04214, P0C2I6, P0C2I9, P0C2I8, P0C2I3, P0C2I2, P0C2I5, P0C2I4, Q12273, Q12470, P47100, Q12266, Q07793, Q99231, Q12269, O13535, Q99337, Q12217, Q03964, O74302, P0CX74, P0CX70, Q12316, Q04706, P47099, P47098, Q6Q5H1, Q12193, Q03856, Q03855, Q12414, P0CX67, Q12490, P0CX60, Q12088, Q03612, Q12085, P0C2J1, Q92392, Q03619, Q92393, P0C2J0, Q04711	116	93	5557	25.7555	2.04299e-59	2.04299e-59	1.13878e-58
GOTERM_BP_DIRECT	GO:0019076~viral release from host cell	29	24.3697	1.74467e-37	O13535, Q99337, Q04670, Q12141, Q03434, Q12316, Q04214, P0C2I6, P47098, P0C2I9, P0C2I3, P0C2I2, P0C2I5, Q12193, Q03855, Q12273, Q12414, P47100, Q12490, Q12088, Q03612, Q07793, Q99231, Q12269, P0C2J1, Q92393, Q03619, Q04711, P0C2J0	116	45	5557	30.8722	4.01274e-35	2.00637e-35	2.23674e-34
GOTERM_BP_DIRECT	GO:0015074~DNA integration	29	24.3697	4.38823e-37	O13535, Q99337, Q04670, Q12141, Q03434, Q12316, Q04214, P0C2I6, P47098, P0C2I9, P0C2I3, P0C2I2, P0C2I5, Q12193, Q03855, Q12273, Q12414, P47100, Q12490, Q12088, Q03612, Q07793, Q99231, Q12269, P0C2J1, Q92393, Q03619, Q04711, P0C2J0	116	46	5557	30.2011	1.00929e-34	3.36431e-35	5.62589e-34
GOTERM_BP_DIRECT	GO:0032196~transposition	29	24.3697	4.38823e-37	O13535, Q99337, Q04670, Q12141, Q03434, Q12316, Q04214, P0C2I6, P47098, P0C2I9, P0C2I3, P0C2I2, P0C2I5, Q12193, Q03855, Q12273, Q12414, P47100, Q12490, Q12088, Q03612, Q07793, Q99231, Q12269, P0C2J1, Q92393, Q03619, Q04711, P0C2J0	116	46	5557	30.2011	1.00929e-34	3.36431e-35	5.62589e-34
GOTERM_MF_DIRECT	GO:0004190~aspartic-type endopeptidase activity	30	25.2101	1.74269e-34	O13535, Q99337, Q04670, Q12141, Q03434, Q12316, Q04214, P0C2I6, P47098, P0C2I9, P0C2I3, P0C2I2, P0C2I5, P40087, Q12193, Q03855, Q12273, Q12414, P47100, Q12490, Q12088, Q03612, Q07793, Q99231, Q12269, P0C2J1, Q92393, Q03619, Q04711, P0C2J0	114	55	4885	23.3732	3.03229e-32	3.03229e-32	2.1344e-31
GOTERM_BP_DIRECT	GO:0006278~RNA-dependent DNA biosynthetic process	29	24.3697	2.57299e-34	O13535, Q99337, Q04670, Q12141, Q03434, Q12316, Q04214, P0C2I6, P47098, P0C2I9, P0C2I3, P0C2I2, P0C2I5, Q12193, Q03855, Q12273, Q12414, P47100, Q12490, Q12088, Q03612, Q07793, Q99231, Q12269, P0C2J1, Q92393, Q03619, Q04711, P0C2J0	116	54	5557	25.7269	5.91788e-32	1.47947e-32	3.29868e-31
GOTERM_MF_DIRECT	GO:0004523~RNA-DNA hybrid ribonuclease activity	29	24.3697	2.65036e-34	O13535, Q99337, Q04670, Q12141, Q03434, Q12316, Q04214, P0C2I6, P47098, P0C2I9, P0C2I3, P0C2I2, P0C2I5, Q12193, Q03855, Q12273, Q12414, P47100, Q12490, Q12088, Q03612, Q07793, Q99231, Q12269, P0C2J1, Q92393, Q03619, Q04711, P0C2J0	114	50	4885	24.8535	4.61163e-32	2.30581e-32	3.24609e-31
GOTERM_MF_DIRECT	GO:0003964~RNA-directed DNA polymerase activity	29	24.3697	5.77357e-34	O13535, Q99337, Q04670, Q12141, Q03434, Q12316, Q04214, P0C2I6, P47098, P0C2I9, P0C2I3, P0C2I2, P0C2I5, Q12193, Q03855, Q12273, Q12414, P47100, Q12490, Q12088, Q03612, Q07793, Q99231, Q12269, P0C2J1, Q92393, Q03619, Q04711, P0C2J0	114	51	4885	24.3662	1.0046e-31	3.34867e-32	7.07131e-31
GOTERM_BP_DIRECT	GO:0071897~DNA biosynthetic process	29	24.3697	1.96416e-33	O13535, Q99337, Q04670, Q12141, Q03434, Q12316, Q04214, P0C2I6, P47098, P0C2I9, P0C2I3, P0C2I2, P0C2I5, Q12193, Q03855, Q12273, Q12414, P47100, Q12490, Q12088, Q03612, Q07793, Q99231, Q12269, P0C2J1, Q92393, Q03619, Q04711, P0C2J0	116	57	5557	24.3728	4.51757e-31	9.03515e-32	2.51814e-30
GOTERM_MF_DIRECT	GO:0004540~ribonuclease activity	28	23.5294	1.52148e-31	O13535, Q99337, Q04670, Q12141, Q03434, Q12316, Q04214, P0C2I6, P47098, P0C2I9, P0C2I3, P0C2I2, P0C2I5, Q12193, Q03855, Q12273, Q12414, P47100, Q12490, Q03612, Q07793, Q99231, Q12269, P0C2J1, Q92393, Q03619, Q04711, P0C2J0	114	53	4885	22.6382	2.64738e-29	6.61845e-30	1.86347e-28
GOTERM_MF_DIRECT	GO:0003887~DNA-directed DNA polymerase activity	29	24.3697	4.49653e-30	O13535, Q99337, Q04670, Q12141, Q03434, Q12316, Q04214, P0C2I6, P47098, P0C2I9, P0C2I3, P0C2I2, P0C2I5, Q12193, Q03855, Q12273, Q12414, P47100, Q12490, Q12088, Q03612, Q07793, Q99231, Q12269, P0C2J1, Q92393, Q03619, Q04711, P0C2J0	114	65	4885	19.1181	7.82397e-28	1.56479e-28	5.50723e-27
GOTERM_BP_DIRECT	GO:0090502~RNA phosphodiester bond hydrolysis, endonucleolytic	30	25.2101	1.77906e-29	O13535, Q99337, Q04670, Q12141, Q03434, Q12316, Q04214, P0C2I6, P47098, P0C2I9, P0C2I3, P0C2I2, P0C2I5, Q12193, Q03855, Q12273, Q12414, P47100, Q12490, Q99321, Q12088, Q03612, Q07793, Q99231, Q12269, P0C2J1, Q92393, Q03619, Q04711, P0C2J0	116	82	5557	17.5263	4.09183e-27	6.81972e-28	2.28082e-26
GOTERM_BP_DIRECT	GO:0090501~RNA phosphodiester bond hydrolysis	28	23.5294	2.80726e-29	O13535, Q99337, Q04670, Q12141, Q03434, Q12316, Q04214, P0C2I6, P47098, P0C2I9, P0C2I3, P0C2I2, P0C2I5, Q12193, Q03855, Q12273, Q12414, P47100, Q12490, Q03612, Q07793, Q99231, Q12269, P0C2J1, Q92393, Q03619, Q04711, P0C2J0	116	67	5557	20.0201	6.45671e-27	9.22386e-28	3.59903e-26
GOTERM_MF_DIRECT	GO:0004519~endonuclease activity	29	24.3697	7.70391e-26	O13535, Q99337, Q04670, Q12141, Q03434, Q12316, Q04214, P0C2I6, P47098, P0C2I9, P0C2I3, P0C2I2, P0C2I5, Q12193, Q03855, Q12273, Q12414, P47100, Q12490, Q12088, Q03612, Q07793, Q99231, Q12269, P0C2J1, Q92393, Q03619, Q04711, P0C2J0	114	87	4885	14.2836	1.34048e-23	2.23414e-24	9.43554e-23
GOTERM_BP_DIRECT	GO:0006310~DNA recombination	29	24.3697	3.28147e-25	O13535, Q99337, Q04670, Q12141, Q03434, Q12316, Q04214, P0C2I6, P47098, P0C2I9, P0C2I3, P0C2I2, P0C2I5, Q12193, Q03855, Q12273, Q12414, P47100, Q12490, Q12088, Q03612, Q07793, Q99231, Q12269, P0C2J1, Q92393, Q03619, Q04711, P0C2J0	116	100	5557	13.8925	7.54737e-23	9.43422e-24	4.20698e-22
GOTERM_BP_DIRECT	GO:0090305~nucleic acid phosphodiester bond hydrolysis	29	24.3697	2.63762e-24	O13535, Q99337, Q04670, Q12141, Q03434, Q12316, Q04214, P0C2I6, P47098, P0C2I9, P0C2I3, P0C2I2, P0C2I5, Q12193, Q03855, Q12273, Q12414, P47100, Q12490, Q12088, Q03612, Q07793, Q99231, Q12269, P0C2J1, Q92393, Q03619, Q04711, P0C2J0	116	107	5557	12.9836	6.06653e-22	6.74059e-23	3.38154e-21
GOTERM_MF_DIRECT	GO:0003723~RNA binding	53	44.5378	4.06406e-24	Q12441, P32644, Q04670, P0CX57, Q12485, Q12141, Q03434, Q04215, P39016, Q04214, P0C2I6, P0C2I9, P0C2I8, P0C2I3, P0C2I2, P0C2I5, P0C2I4, Q12273, Q12470, P47100, Q12266, Q07793, Q99231, Q12269, P47135, O13535, Q99337, Q12217, Q03964, O74302, P0CX74, P0CX70, Q12316, Q04706, P47099, P47098, Q6Q5H1, Q12193, Q03856, Q03855, Q12414, P0CX67, Q12490, P0CX60, Q12088, Q03612, Q12085, P0C2J1, Q92392, Q92393,…	114	477	4885	4.76121	7.07147e-22	1.01021e-22	4.97755e-21
GOTERM_MF_DIRECT	GO:0016779~nucleotidyltransferase activity	29	24.3697	6.12179e-24	O13535, Q99337, Q04670, Q12141, Q03434, Q12316, Q04214, P0C2I6, P47098, P0C2I9, P0C2I3, P0C2I2, P0C2I5, Q12193, Q03855, Q12273, Q12414, P47100, Q12490, Q12088, Q03612, Q07793, Q99231, Q12269, P0C2J1, Q92393, Q03619, Q04711, P0C2J0	114	100	4885	12.4268	1.06519e-21	1.33149e-22	7.49779e-21
GOTERM_MF_DIRECT	GO:0004518~nuclease activity	29	24.3697	1.12162e-22	O13535, Q99337, Q04670, Q12141, Q03434, Q12316, Q04214, P0C2I6, P47098, P0C2I9, P0C2I3, P0C2I2, P0C2I5, Q12193, Q03855, Q12273, Q12414, P47100, Q12490, Q12088, Q03612, Q07793, Q99231, Q12269, P0C2J1, Q92393, Q03619, Q04711, P0C2J0	114	110	4885	11.297	1.95162e-20	2.16847e-21	1.37373e-19
GOTERM_BP_DIRECT	GO:0006508~proteolysis	32	26.8908	2.45684e-21	O13535, Q99337, Q04670, Q12141, Q03434, Q12316, Q04214, P0C2I6, P47098, P0C2I9, Q12512, P0C2I3, P0C2I2, P0C2I5, P40087, Q12193, Q03855, Q12273, Q12414, P47100, P09232, Q12490, Q12088, Q03612, Q07793, Q99231, Q12269, P0C2J1, Q92393, Q03619, Q04711, P0C2J0	116	176	5557	8.71003	5.65073e-19	5.65073e-20	3.14977e-18
GOTERM_BP_DIRECT	GO:0008152~metabolic process	37	31.0924	8.01513e-20	P53301, O13535, Q99337, Q04951, Q04670, Q12141, Q03434, P38081, Q12316, Q04214, P0C2I6, P47098, P0C2I9, P0C2I3, P0C2I2, P0C2I5, Q12008, P22140, Q12193, P42941, Q03855, Q12273, Q12414, P47100, P0CX08, Q12490, Q12088, Q03612, P19097, Q07793, Q99231, Q12269, P0C2J1, Q92393, Q03619, P0C2J0, Q04711	116	284	5557	6.24117	1.84348e-17	1.67589e-18	1.02757e-16
GOTERM_MF_DIRECT	GO:0008233~peptidase activity	30	25.2101	5.73137e-19	O13535, Q99337, Q04670, Q12141, Q03434, Q12316, Q04214, P0C2I6, P47098, P0C2I9, P0C2I3, P0C2I2, P0C2I5, Q12193, Q03855, Q12273, Q12414, P47100, P09232, Q12490, Q12088, Q03612, Q07793, Q99231, Q12269, P0C2J1, Q92393, Q03619, Q04711, P0C2J0	114	161	4885	7.98464	9.97258e-17	9.97258e-18	7.01962e-16
GOTERM_MF_DIRECT	GO:0003824~catalytic activity	35	29.4118	1.54517e-13	O13535, Q99337, Q04670, Q12141, Q03434, Q12316, Q04214, P0C2I6, P47098, P0C2I9, P0C2I3, P0C2I2, P0C2I5, Q12008, P22140, Q12193, Q03855, P53183, Q12273, Q12414, P47100, P0CX08, P53111, Q12490, Q12088, Q03612, Q07793, P19097, Q99231, Q12269, P0C2J1, Q92393, Q03619, P0C2J0, Q04711	114	353	4885	4.24867	2.68905e-11	2.4446e-12	1.89282e-10
GOTERM_MF_DIRECT	GO:0003676~nucleic acid binding	30	25.2101	4.07939e-12	O13535, Q99337, Q04670, Q12141, Q03434, Q12316, Q04214, P0C2I6, P47098, P0C2I9, P0C2I3, P0C2I2, P0C2I5, Q12193, Q03855, Q12273, Q12414, P47100, Q12490, Q12088, Q03612, Q07793, Q99231, Q12269, P47135, P0C2J1, Q92393, Q03619, Q04711, P0C2J0	114	286	4885	4.49485	7.09816e-10	5.91514e-11	4.99634e-09
GOTERM_MF_DIRECT	GO:0003677~DNA binding	33	27.7311	2.86257e-08	O13535, Q99337, P32644, Q04670, Q12141, Q03434, Q12316, P39678, Q04214, P0C2I6, P47098, P0C2I9, P0C2I3, P0C2I2, P0C2I5, P04786, Q12193, Q03855, Q12273, Q12414, P47100, Q12490, Q12088, Q03612, Q07793, Q99231, Q12269, P0C2J1, P26798, Q92393, Q03619, Q04711, P0C2J0	114	492	4885	2.87414	4.98086e-06	3.83144e-07	3.506e-05
GOTERM_MF_DIRECT	GO:0016787~hydrolase activity	39	32.7731	3.15853e-08	P53301, O13535, Q99337, P32644, Q04951, Q04670, Q12141, Q03434, P38081, Q12316, Q04214, P0C2I6, P47098, P0C2I9, P0C2I3, P0C2I2, P0C2I5, Q12193, P42941, Q03855, Q12273, Q12414, P36136, P47100, P09232, Q12490, P25044, Q99321, Q12088, Q03612, P47119, Q07793, Q99231, Q12269, P0C2J1, Q92393, Q03619, P0C2J0, Q04711	114	664	4885	2.51684	5.49582e-06	3.9256e-07	3.86847e-05
GOTERM_MF_DIRECT	GO:0016740~transferase activity	40	33.6134	3.18922e-08	O13535, P39683, Q99337, Q04670, Q12141, Q03434, Q12316, Q04214, P0C2I6, P47098, P0C2I9, P0C2I3, P0C2I2, P0C2I5, P22140, Q12193, Q12272, P32656, Q03855, Q12273, Q12414, P47100, Q08548, Q05874, Q04585, Q12490, P36015, Q12088, Q03612, Q07793, P19097, Q99231, Q12269, P0C2J1, Q12288, Q92393, P40481, Q03619, P0C2J0, Q04711	114	694	4885	2.46979	5.54923e-06	3.69949e-07	3.90607e-05
GOTERM_MF_DIRECT	GO:0046872~metal ion binding	37	31.0924	1.02782e-05	O13535, Q12287, P53141, Q99337, Q04670, Q12141, Q03434, Q12316, Q04214, P0C2I6, P47098, P0C2I9, P35197, P0C2I3, P0C2I2, P0C2I5, Q12193, P42941, Q03855, Q12273, Q12414, P47100, Q12490, Q99321, Q12088, Q03612, P47119, Q07793, P19097, P53983, Q99231, Q12269, P0C2J1, Q92393, Q03619, P0C2J0, Q04711	114	764	4885	2.07524	0.00178681	0.00011177	0.0125877
GOTERM_MF_DIRECT	GO:0005524~ATP binding	31	26.0504	0.000180228	O13535, Q99337, P32644, Q04670, Q12141, Q03434, Q12316, P39987, Q04214, P0C2I6, P47098, P0C2I9, P0C2I3, P0C2I2, P0C2I5, Q12193, Q03855, Q12273, Q12414, P47100, Q12490, Q12088, Q03612, Q07793, Q99231, Q12269, P0C2J1, Q92393, Q03619, Q04711, P0C2J0	114	668	4885	1.98859	0.0308758	0.00184316	0.220515
GOTERM_MF_DIRECT	GO:0000166~nucleotide binding	34	28.5714	0.000853243	O13535, Q99337, P32644, Q04670, Q12141, Q03434, Q12316, P39987, Q04214, P0C2I6, P47098, P0C2I9, P0C2I3, P0C2I2, P0C2I5, Q12193, Q03855, Q12273, Q12414, P47100, Q12490, Q12088, Q03612, P36018, P47119, Q07793, Q99231, Q12269, P0C2J1, P47135, Q92393, Q03619, Q04711, P0C2J0	114	834	4885	1.74692	0.138024	0.00821759	1.04003
GOTERM_CC_DIRECT	GO:0005634~nucleus	54	45.3782	0.0480802	Q92328, P38803, Q04670, Q12141, Q03434, P40477, P40007, Q04214, P0C2I6, P0C2I9, P0C2I3, P0C2I2, P53210, P0C2I5, P20081, P22696, P42941, P04786, Q12272, P40395, Q12273, P36136, P47100, P25367, Q99321, Q07793, Q99231, Q12269, P26798, P40481, O13535, P39683, Q99337, P46683, Q12316, P39678, P47098, Q12193, P32656, Q03855, Q12414, P38626, P53111, Q12490, Q12088, Q03612, P47119, P53983, P0C2J1, Q12288,…	118	2195	5861	1.22194	0.986913	0.764345	41.3581
Annotation Cluster 2	Enrichment Score: 1.0013654118182198
Category	Term	Count	%	PValue	Genes	List Total	Pop Hits	Pop Total	Fold Enrichment	Bonferroni	Benjamini	FDR
KEGG_PATHWAY	sce00680:Methane metabolism	3	2.52101	0.0213682	P42941, P36136, Q12008	19	28	2184	12.3158	0.404525	0.404525	15.909
KEGG_PATHWAY	sce00260:Glycine, serine and threonine metabolism	3	2.52101	0.0274987	P42941, P36136, Q12008	19	32	2184	10.7763	0.487889	0.284381	20.043
KEGG_PATHWAY	sce01200:Carbon metabolism	3	2.52101	0.241146	P42941, P36136, Q12008	19	114	2184	3.02493	0.99867	0.668386	89.0694
KEGG_PATHWAY	sce01130:Biosynthesis of antibiotics	4	3.36134	0.258	P42941, P36136, P53199, Q12008	19	215	2184	2.13856	0.999224	0.640524	90.8716
KEGG_PATHWAY	sce01230:Biosynthesis of amino acids	3	2.52101	0.269273	P42941, P36136, Q12008	19	123	2184	2.80359	0.999463	0.609819	91.9264
Annotation Cluster 3	Enrichment Score: 0.6404724278960785
Category	Term	Count	%	PValue	Genes	List Total	Pop Hits	Pop Total	Fold Enrichment	Bonferroni	Benjamini	FDR
GOTERM_CC_DIRECT	GO:0009986~cell surface	3	2.52101	0.0594202	P38081, Q12512, Q04951	118	20	5861	7.45042	0.995442	0.740161	48.497
GOTERM_CC_DIRECT	GO:0009277~fungal-type cell wall	6	5.04202	0.0769864	P53301, O13547, P38081, Q12512, Q04951, P47135	118	114	5861	2.61418	0.999132	0.755847	58.0098
GOTERM_BP_DIRECT	GO:0005975~carbohydrate metabolic process	5	4.20168	0.160014	P53301, P38081, P36136, Q04951, Q04585	116	102	5557	2.34829	1	0.905498	89.3062
GOTERM_CC_DIRECT	GO:0005576~extracellular region	5	4.20168	0.176677	P53301, O13547, P38081, Q12512, Q04951	118	110	5861	2.2577	1	0.942231	87.8244
GOTERM_MF_DIRECT	GO:0016798~hydrolase activity, acting on glycosyl bonds	3	2.52101	0.288128	P53301, P38081, Q04951	114	46	4885	2.79462	1	0.93198	98.4431
GOTERM_CC_DIRECT	GO:0005618~cell wall	3	2.52101	0.395339	P53301, O13547, Q04951	118	68	5861	2.1913	1	0.998208	99.57
GOTERM_BP_DIRECT	GO:0031505~fungal-type cell wall organization	4	3.36134	0.558193	P53301, O13547, P38081, Q04951	116	140	5557	1.36872	1	0.999805	99.9972
GOTERM_CC_DIRECT	GO:0071944~cell periphery	4	3.36134	0.91452	P53301, O13547, Q12512, Q04951	118	272	5861	0.730434	1	0.999999	100

## Sheet: BPCCMF
Category	Term	Count	%	PValue	Genes	List Total	Pop Hits	Pop Total	Fold Enrichment	Bonferroni	Benjamini	FDR
GOTERM_BP_DIRECT	GO:0032197~transposition, RNA-mediated	50	42.0168	8.88258e-62	Q12441, Q04670, P0CX57, Q12485, Q12141, Q03434, Q04215, Q04214, P0C2I6, P0C2I9, P0C2I8, P0C2I3, P0C2I2, P0C2I5, P0C2I4, Q12273, Q12470, P47100, Q12266, Q07793, Q99231, Q12269, O13535, Q99337, Q12217, Q03964, O74302, P0CX74, P0CX70, Q12316, Q04706, P47099, P47098, Q6Q5H1, Q12193, Q03856, Q03855, Q12414, P0CX67, Q12490, P0CX60, Q12088, Q03612, Q12085, P0C2J1, Q92392, Q03619, Q92393, P0C2J0, Q04711	116	93	5557	25.7555	2.03411e-59	2.03411e-59	1.13799e-58
GOTERM_BP_DIRECT	GO:0019076~viral release from host cell	29	24.3697	1.74467e-37	O13535, Q99337, Q04670, Q12141, Q03434, Q12316, Q04214, P0C2I6, P47098, P0C2I9, P0C2I3, P0C2I2, P0C2I5, Q12193, Q03855, Q12273, Q12414, P47100, Q12490, Q12088, Q03612, Q07793, Q99231, Q12269, P0C2J1, Q92393, Q03619, Q04711, P0C2J0	116	45	5557	30.8722	3.99529e-35	1.99765e-35	2.23518e-34
GOTERM_BP_DIRECT	GO:0015074~DNA integration	29	24.3697	4.38823e-37	O13535, Q99337, Q04670, Q12141, Q03434, Q12316, Q04214, P0C2I6, P47098, P0C2I9, P0C2I3, P0C2I2, P0C2I5, Q12193, Q03855, Q12273, Q12414, P47100, Q12490, Q12088, Q03612, Q07793, Q99231, Q12269, P0C2J1, Q92393, Q03619, Q04711, P0C2J0	116	46	5557	30.2011	1.0049e-34	3.34968e-35	5.62198e-34
GOTERM_BP_DIRECT	GO:0032196~transposition	29	24.3697	4.38823e-37	O13535, Q99337, Q04670, Q12141, Q03434, Q12316, Q04214, P0C2I6, P47098, P0C2I9, P0C2I3, P0C2I2, P0C2I5, Q12193, Q03855, Q12273, Q12414, P47100, Q12490, Q12088, Q03612, Q07793, Q99231, Q12269, P0C2J1, Q92393, Q03619, Q04711, P0C2J0	116	46	5557	30.2011	1.0049e-34	3.34968e-35	5.62198e-34
GOTERM_BP_DIRECT	GO:0006278~RNA-dependent DNA biosynthetic process	29	24.3697	2.57299e-34	O13535, Q99337, Q04670, Q12141, Q03434, Q12316, Q04214, P0C2I6, P47098, P0C2I9, P0C2I3, P0C2I2, P0C2I5, Q12193, Q03855, Q12273, Q12414, P47100, Q12490, Q12088, Q03612, Q07793, Q99231, Q12269, P0C2J1, Q92393, Q03619, Q04711, P0C2J0	116	54	5557	25.7269	5.89215e-32	1.47304e-32	3.29639e-31
GOTERM_BP_DIRECT	GO:0071897~DNA biosynthetic process	29	24.3697	1.96416e-33	O13535, Q99337, Q04670, Q12141, Q03434, Q12316, Q04214, P0C2I6, P47098, P0C2I9, P0C2I3, P0C2I2, P0C2I5, Q12193, Q03855, Q12273, Q12414, P47100, Q12490, Q12088, Q03612, Q07793, Q99231, Q12269, P0C2J1, Q92393, Q03619, Q04711, P0C2J0	116	57	5557	24.3728	4.49793e-31	8.99587e-32	2.51639e-30
GOTERM_BP_DIRECT	GO:0090502~RNA phosphodiester bond hydrolysis, endonucleolytic	30	25.2101	1.77906e-29	O13535, Q99337, Q04670, Q12141, Q03434, Q12316, Q04214, P0C2I6, P47098, P0C2I9, P0C2I3, P0C2I2, P0C2I5, Q12193, Q03855, Q12273, Q12414, P47100, Q12490, Q99321, Q12088, Q03612, Q07793, Q99231, Q12269, P0C2J1, Q92393, Q03619, Q04711, P0C2J0	116	82	5557	17.5263	4.07404e-27	6.79006e-28	2.27924e-26
GOTERM_BP_DIRECT	GO:0090501~RNA phosphodiester bond hydrolysis	28	23.5294	2.80726e-29	O13535, Q99337, Q04670, Q12141, Q03434, Q12316, Q04214, P0C2I6, P47098, P0C2I9, P0C2I3, P0C2I2, P0C2I5, Q12193, Q03855, Q12273, Q12414, P47100, Q12490, Q03612, Q07793, Q99231, Q12269, P0C2J1, Q92393, Q03619, Q04711, P0C2J0	116	67	5557	20.0201	6.42863e-27	9.18376e-28	3.59652e-26
GOTERM_BP_DIRECT	GO:0006310~DNA recombination	29	24.3697	3.28147e-25	O13535, Q99337, Q04670, Q12141, Q03434, Q12316, Q04214, P0C2I6, P47098, P0C2I9, P0C2I3, P0C2I2, P0C2I5, Q12193, Q03855, Q12273, Q12414, P47100, Q12490, Q12088, Q03612, Q07793, Q99231, Q12269, P0C2J1, Q92393, Q03619, Q04711, P0C2J0	116	100	5557	13.8925	7.51456e-23	9.3932e-24	4.20405e-22
GOTERM_BP_DIRECT	GO:0090305~nucleic acid phosphodiester bond hydrolysis	29	24.3697	2.63762e-24	O13535, Q99337, Q04670, Q12141, Q03434, Q12316, Q04214, P0C2I6, P47098, P0C2I9, P0C2I3, P0C2I2, P0C2I5, Q12193, Q03855, Q12273, Q12414, P47100, Q12490, Q12088, Q03612, Q07793, Q99231, Q12269, P0C2J1, Q92393, Q03619, Q04711, P0C2J0	116	107	5557	12.9836	6.04015e-22	6.71128e-23	3.37919e-21
GOTERM_BP_DIRECT	GO:0006508~proteolysis	32	26.8908	2.45684e-21	O13535, Q99337, Q04670, Q12141, Q03434, Q12316, Q04214, P0C2I6, P47098, P0C2I9, Q12512, P0C2I3, P0C2I2, P0C2I5, P40087, Q12193, Q03855, Q12273, Q12414, P47100, P09232, Q12490, Q12088, Q03612, Q07793, Q99231, Q12269, P0C2J1, Q92393, Q03619, Q04711, P0C2J0	116	176	5557	8.71003	5.62616e-19	5.62616e-20	3.14758e-18
GOTERM_BP_DIRECT	GO:0008152~metabolic process	37	31.0924	8.01513e-20	P53301, O13535, Q99337, Q04951, Q04670, Q12141, Q03434, P38081, Q12316, Q04214, P0C2I6, P47098, P0C2I9, P0C2I3, P0C2I2, P0C2I5, Q12008, P22140, Q12193, P42941, Q03855, Q12273, Q12414, P47100, P0CX08, Q12490, Q12088, Q03612, P19097, Q07793, Q99231, Q12269, P0C2J1, Q92393, Q03619, P0C2J0, Q04711	116	284	5557	6.24117	1.83547e-17	1.6686e-18	1.02686e-16
GOTERM_BP_DIRECT	GO:0000183~chromatin silencing at rDNA	3	2.52101	0.0749633	P04786, P39683, Q05874	116	22	5557	6.53252	1	0.773952	63.1493
GOTERM_BP_DIRECT	GO:0006629~lipid metabolic process	7	5.88235	0.0942895	P22140, P35843, P19097, P26798, P53199, Q08548, Q12442	116	152	5557	2.20616	1	0.825276	71.8829
Category	Term	Count	%	PValue	Genes	List Total	Pop Hits	Pop Total	Fold Enrichment	Bonferroni	Benjamini	FDR
GOTERM_CC_DIRECT	GO:0000943~retrotransposon nucleocapsid	50	42.0168	9.33305e-63	Q12441, Q04670, P0CX57, Q12485, Q12141, Q03434, Q04215, Q04214, P0C2I6, P0C2I9, P0C2I8, P0C2I3, P0C2I2, P0C2I5, P0C2I4, Q12273, Q12470, P47100, Q12266, Q07793, Q99231, Q12269, O13535, Q99337, Q12217, Q03964, O74302, P0CX74, P0CX70, Q12316, Q04706, P47099, P47098, Q6Q5H1, Q12193, Q03856, Q03855, Q12414, P0CX67, Q12490, P0CX60, Q12088, Q03612, Q12085, P0C2J1, Q92392, Q03619, Q92393, P0C2J0, Q04711	118	92	5861	26.9943	8.21308e-61	8.21308e-61	1.01092e-59
GOTERM_CC_DIRECT	GO:0005737~cytoplasm	89	74.7899	5.83661e-15	Q92328, Q12441, P39931, P32644, P13517, Q04670, Q04120, Q02201, Q12485, P0CX57, Q12141, Q03434, P18899, P38081, Q04215, P0C2I6, Q04214, P39016, P0C2I9, P0C2I8, P35197, P0C2I3, P53210, P0C2I2, Q12008, P20081, P0C2I5, P22696, P0C2I4, P42941, Q12272, P53183, Q12273, P38260, P36136, Q12470, P47100, P25367, Q05874, Q04585, Q99321, Q12266, Q07793, P19097, Q99231, Q12269, P47135, P40481, O13535, P39683,…	118	2344	5861	1.88591	5.17808e-13	2.58904e-13	6.37268e-12
GOTERM_CC_DIRECT	GO:0005634~nucleus	54	45.3782	0.0480802	Q92328, P38803, Q04670, Q12141, Q03434, P40477, P40007, Q04214, P0C2I6, P0C2I9, P0C2I3, P0C2I2, P53210, P0C2I5, P20081, P22696, P42941, P04786, Q12272, P40395, Q12273, P36136, P47100, P25367, Q99321, Q07793, Q99231, Q12269, P26798, P40481, O13535, P39683, Q99337, P46683, Q12316, P39678, P47098, Q12193, P32656, Q03855, Q12414, P38626, P53111, Q12490, Q12088, Q03612, P47119, P53983, P0C2J1, Q12288,…	118	2195	5861	1.22194	0.986913	0.764345	41.3581
GOTERM_CC_DIRECT	GO:0009986~cell surface	3	2.52101	0.0594202	P38081, Q12512, Q04951	118	20	5861	7.45042	0.995442	0.740161	48.497
GOTERM_CC_DIRECT	GO:0009277~fungal-type cell wall	6	5.04202	0.0769864	P53301, O13547, P38081, Q12512, Q04951, P47135	118	114	5861	2.61418	0.999132	0.755847	58.0098
Category	Term	Count	%	PValue	Genes	List Total	Pop Hits	Pop Total	Fold Enrichment	Bonferroni	Benjamini	FDR
GOTERM_MF_DIRECT	GO:0004190~aspartic-type endopeptidase activity	30	25.2101	1.74269e-34	O13535, Q99337, Q04670, Q12141, Q03434, Q12316, Q04214, P0C2I6, P47098, P0C2I9, P0C2I3, P0C2I2, P0C2I5, P40087, Q12193, Q03855, Q12273, Q12414, P47100, Q12490, Q12088, Q03612, Q07793, Q99231, Q12269, P0C2J1, Q92393, Q03619, Q04711, P0C2J0	114	55	4885	23.3732	3.03229e-32	3.03229e-32	2.1344e-31
GOTERM_MF_DIRECT	GO:0004523~RNA-DNA hybrid ribonuclease activity	29	24.3697	2.65036e-34	O13535, Q99337, Q04670, Q12141, Q03434, Q12316, Q04214, P0C2I6, P47098, P0C2I9, P0C2I3, P0C2I2, P0C2I5, Q12193, Q03855, Q12273, Q12414, P47100, Q12490, Q12088, Q03612, Q07793, Q99231, Q12269, P0C2J1, Q92393, Q03619, Q04711, P0C2J0	114	50	4885	24.8535	4.61163e-32	2.30581e-32	3.24609e-31
GOTERM_MF_DIRECT	GO:0003964~RNA-directed DNA polymerase activity	29	24.3697	5.77357e-34	O13535, Q99337, Q04670, Q12141, Q03434, Q12316, Q04214, P0C2I6, P47098, P0C2I9, P0C2I3, P0C2I2, P0C2I5, Q12193, Q03855, Q12273, Q12414, P47100, Q12490, Q12088, Q03612, Q07793, Q99231, Q12269, P0C2J1, Q92393, Q03619, Q04711, P0C2J0	114	51	4885	24.3662	1.0046e-31	3.34867e-32	7.07131e-31
GOTERM_MF_DIRECT	GO:0004540~ribonuclease activity	28	23.5294	1.52148e-31	O13535, Q99337, Q04670, Q12141, Q03434, Q12316, Q04214, P0C2I6, P47098, P0C2I9, P0C2I3, P0C2I2, P0C2I5, Q12193, Q03855, Q12273, Q12414, P47100, Q12490, Q03612, Q07793, Q99231, Q12269, P0C2J1, Q92393, Q03619, Q04711, P0C2J0	114	53	4885	22.6382	2.64738e-29	6.61845e-30	1.86347e-28
GOTERM_MF_DIRECT	GO:0003887~DNA-directed DNA polymerase activity	29	24.3697	4.49653e-30	O13535, Q99337, Q04670, Q12141, Q03434, Q12316, Q04214, P0C2I6, P47098, P0C2I9, P0C2I3, P0C2I2, P0C2I5, Q12193, Q03855, Q12273, Q12414, P47100, Q12490, Q12088, Q03612, Q07793, Q99231, Q12269, P0C2J1, Q92393, Q03619, Q04711, P0C2J0	114	65	4885	19.1181	7.82397e-28	1.56479e-28	5.50723e-27
GOTERM_MF_DIRECT	GO:0004519~endonuclease activity	29	24.3697	7.70391e-26	O13535, Q99337, Q04670, Q12141, Q03434, Q12316, Q04214, P0C2I6, P47098, P0C2I9, P0C2I3, P0C2I2, P0C2I5, Q12193, Q03855, Q12273, Q12414, P47100, Q12490, Q12088, Q03612, Q07793, Q99231, Q12269, P0C2J1, Q92393, Q03619, Q04711, P0C2J0	114	87	4885	14.2836	1.34048e-23	2.23414e-24	9.43554e-23
GOTERM_MF_DIRECT	GO:0003723~RNA binding	53	44.5378	4.06406e-24	Q12441, P32644, Q04670, P0CX57, Q12485, Q12141, Q03434, Q04215, P39016, Q04214, P0C2I6, P0C2I9, P0C2I8, P0C2I3, P0C2I2, P0C2I5, P0C2I4, Q12273, Q12470, P47100, Q12266, Q07793, Q99231, Q12269, P47135, O13535, Q99337, Q12217, Q03964, O74302, P0CX74, P0CX70, Q12316, Q04706, P47099, P47098, Q6Q5H1, Q12193, Q03856, Q03855, Q12414, P0CX67, Q12490, P0CX60, Q12088, Q03612, Q12085, P0C2J1, Q92392, Q92393,…	114	477	4885	4.76121	7.07147e-22	1.01021e-22	4.97755e-21
GOTERM_MF_DIRECT	GO:0016779~nucleotidyltransferase activity	29	24.3697	6.12179e-24	O13535, Q99337, Q04670, Q12141, Q03434, Q12316, Q04214, P0C2I6, P47098, P0C2I9, P0C2I3, P0C2I2, P0C2I5, Q12193, Q03855, Q12273, Q12414, P47100, Q12490, Q12088, Q03612, Q07793, Q99231, Q12269, P0C2J1, Q92393, Q03619, Q04711, P0C2J0	114	100	4885	12.4268	1.06519e-21	1.33149e-22	7.49779e-21
GOTERM_MF_DIRECT	GO:0004518~nuclease activity	29	24.3697	1.12162e-22	O13535, Q99337, Q04670, Q12141, Q03434, Q12316, Q04214, P0C2I6, P47098, P0C2I9, P0C2I3, P0C2I2, P0C2I5, Q12193, Q03855, Q12273, Q12414, P47100, Q12490, Q12088, Q03612, Q07793, Q99231, Q12269, P0C2J1, Q92393, Q03619, Q04711, P0C2J0	114	110	4885	11.297	1.95162e-20	2.16847e-21	1.37373e-19
GOTERM_MF_DIRECT	GO:0008233~peptidase activity	30	25.2101	5.73137e-19	O13535, Q99337, Q04670, Q12141, Q03434, Q12316, Q04214, P0C2I6, P47098, P0C2I9, P0C2I3, P0C2I2, P0C2I5, Q12193, Q03855, Q12273, Q12414, P47100, P09232, Q12490, Q12088, Q03612, Q07793, Q99231, Q12269, P0C2J1, Q92393, Q03619, Q04711, P0C2J0	114	161	4885	7.98464	9.97258e-17	9.97258e-18	7.01962e-16
GOTERM_MF_DIRECT	GO:0003824~catalytic activity	35	29.4118	1.54517e-13	O13535, Q99337, Q04670, Q12141, Q03434, Q12316, Q04214, P0C2I6, P47098, P0C2I9, P0C2I3, P0C2I2, P0C2I5, Q12008, P22140, Q12193, Q03855, P53183, Q12273, Q12414, P47100, P0CX08, P53111, Q12490, Q12088, Q03612, Q07793, P19097, Q99231, Q12269, P0C2J1, Q92393, Q03619, P0C2J0, Q04711	114	353	4885	4.24867	2.68905e-11	2.4446e-12	1.89282e-10
GOTERM_MF_DIRECT	GO:0003676~nucleic acid binding	30	25.2101	4.07939e-12	O13535, Q99337, Q04670, Q12141, Q03434, Q12316, Q04214, P0C2I6, P47098, P0C2I9, P0C2I3, P0C2I2, P0C2I5, Q12193, Q03855, Q12273, Q12414, P47100, Q12490, Q12088, Q03612, Q07793, Q99231, Q12269, P47135, P0C2J1, Q92393, Q03619, Q04711, P0C2J0	114	286	4885	4.49485	7.09816e-10	5.91514e-11	4.99634e-09
GOTERM_MF_DIRECT	GO:0003677~DNA binding	33	27.7311	2.86257e-08	O13535, Q99337, P32644, Q04670, Q12141, Q03434, Q12316, P39678, Q04214, P0C2I6, P47098, P0C2I9, P0C2I3, P0C2I2, P0C2I5, P04786, Q12193, Q03855, Q12273, Q12414, P47100, Q12490, Q12088, Q03612, Q07793, Q99231, Q12269, P0C2J1, P26798, Q92393, Q03619, Q04711, P0C2J0	114	492	4885	2.87414	4.98086e-06	3.83144e-07	3.506e-05
GOTERM_MF_DIRECT	GO:0016787~hydrolase activity	39	32.7731	3.15853e-08	P53301, O13535, Q99337, P32644, Q04951, Q04670, Q12141, Q03434, P38081, Q12316, Q04214, P0C2I6, P47098, P0C2I9, P0C2I3, P0C2I2, P0C2I5, Q12193, P42941, Q03855, Q12273, Q12414, P36136, P47100, P09232, Q12490, P25044, Q99321, Q12088, Q03612, P47119, Q07793, Q99231, Q12269, P0C2J1, Q92393, Q03619, P0C2J0, Q04711	114	664	4885	2.51684	5.49582e-06	3.9256e-07	3.86847e-05
GOTERM_MF_DIRECT	GO:0016740~transferase activity	40	33.6134	3.18922e-08	O13535, P39683, Q99337, Q04670, Q12141, Q03434, Q12316, Q04214, P0C2I6, P47098, P0C2I9, P0C2I3, P0C2I2, P0C2I5, P22140, Q12193, Q12272, P32656, Q03855, Q12273, Q12414, P47100, Q08548, Q05874, Q04585, Q12490, P36015, Q12088, Q03612, Q07793, P19097, Q99231, Q12269, P0C2J1, Q12288, Q92393, P40481, Q03619, P0C2J0, Q04711	114	694	4885	2.46979	5.54923e-06	3.69949e-07	3.90607e-05
GOTERM_MF_DIRECT	GO:0046872~metal ion binding	37	31.0924	1.02782e-05	O13535, Q12287, P53141, Q99337, Q04670, Q12141, Q03434, Q12316, Q04214, P0C2I6, P47098, P0C2I9, P35197, P0C2I3, P0C2I2, P0C2I5, Q12193, P42941, Q03855, Q12273, Q12414, P47100, Q12490, Q99321, Q12088, Q03612, P47119, Q07793, P19097, P53983, Q99231, Q12269, P0C2J1, Q92393, Q03619, P0C2J0, Q04711	114	764	4885	2.07524	0.00178681	0.00011177	0.0125877
GOTERM_MF_DIRECT	GO:0005524~ATP binding	31	26.0504	0.000180228	O13535, Q99337, P32644, Q04670, Q12141, Q03434, Q12316, P39987, Q04214, P0C2I6, P47098, P0C2I9, P0C2I3, P0C2I2, P0C2I5, Q12193, Q03855, Q12273, Q12414, P47100, Q12490, Q12088, Q03612, Q07793, Q99231, Q12269, P0C2J1, Q92393, Q03619, Q04711, P0C2J0	114	668	4885	1.98859	0.0308758	0.00184316	0.220515
GOTERM_MF_DIRECT	GO:0000166~nucleotide binding	34	28.5714	0.000853243	O13535, Q99337, P32644, Q04670, Q12141, Q03434, Q12316, P39987, Q04214, P0C2I6, P47098, P0C2I9, P0C2I3, P0C2I2, P0C2I5, Q12193, Q03855, Q12273, Q12414, P47100, Q12490, Q12088, Q03612, P36018, P47119, Q07793, Q99231, Q12269, P0C2J1, P47135, Q92393, Q03619, Q04711, P0C2J0	114	834	4885	1.74692	0.138024	0.00821759	1.04003
GOTERM_MF_DIRECT	GO:0050662~coenzyme binding	3	2.52101	0.0171706	P53183, P53111, P0CX08	114	9	4885	14.2836	0.950887	0.146673	19.1138
GOTERM_MF_DIRECT	GO:0016853~isomerase activity	5	4.20168	0.0655165	P04786, Q12008, P32474, P20081, P22696	114	66	4885	3.24628	0.999992	0.445408	56.3916
GOTERM_MF_DIRECT	GO:0004090~carbonyl reductase (NADPH) activity	2	1.68067	0.0893933	P53183, P53111	114	4	4885	21.4254	1	0.539715	68.2389
