# Supplementary material for: Multiple-Omics Techniques Reveal the Role of Glycerophospholipid Metabolic Pathway in the Response of Saccharomyces cerevisiae Against Hypoxic Stress
Source: Front Microbiol. 2019 Jun 27;10:1398. doi: 10.3389/fmicb.2019.01398 (PMC6610297; doi:10.3389/fmicb.2019.01398)
Supplement: Supplementary file 4 [file Data_Sheet_2.zip › 7. 94 down-regulated proteins Go enrichment.xlsx]

## Sheet: Accesssion ID
UNIPROT_ACCESSION	Name
P21306	F1F0 ATP synthase subunit epsilon(ATP15)
P40525	ribosomal 60S subunit protein L34B(RPL34B)
P07251	F1F0 ATP synthase subunit alpha(ATP1)
Q03104	Msc1p(MSC1)
P38767	Erc1p(ERC1)
Q03195	Fe-S cluster-binding ribosome biosynthesis protein(RLI1)
Q12328	translocation channel protein TIM22(TIM22)
P87262	ribosomal 60S subunit protein L34A(RPL34A)
P40215	NADH-ubiquinone reductase (H(+)-translocating) NDE1(NDE1)
P24784	putative DEAD-box ATP-dependent RNA helicase DBP1(DBP1)
P36139	Pet10p(PET10)
P38061	ribosomal 60S subunit protein L32(RPL32)
P12683	hydroxymethylglutaryl-CoA reductase (NADPH) HMG1(HMG1)
Q02326	ribosomal 60S subunit protein L6A(RPL6A)
P02309	histone H4(HHF1)
P61830	histone H3(HHT1)
P30624	long-chain fatty acid-CoA ligase FAA1(FAA1)
P0CX42	ribosomal 60S subunit protein L23A(RPL23A)
P53551	histone H1(HHO1)
Q12443	Rtn2p(RTN2)
Q3E757	ribosomal 60S subunit protein L11B(RPL11B)
P23641	Mir1p(MIR1)
P36156	omega-class glutathione transferase(ECM4)
P07143	ubiquinol--cytochrome-c reductase catalytic subunit CYT1(CYT1)
P06115	catalase T(CTT1)
P07275	1-pyrroline-5-carboxylate dehydrogenase(PUT2)
P06242	TFIIH complex serine/threonine-protein kinase subunit KIN28(KIN28)
P53108	Yip5p(YIP5)
P08525	ubiquinol--cytochrome-c reductase subunit 8(QCR8)
P00890	citrate (Si)-synthase CIT1(CIT1)
P04710	ADP/ATP carrier protein AAC1(AAC1)
P51601	GTP cyclohydrolase I(FOL2)
P49167	ribosomal 60S subunit protein L38(RPL38)
P04037	cytochrome c oxidase subunit IV(COX4)
P0C2H7	ribosomal 60S subunit protein L27B(RPL27B)
Q12406	Arp7p(ARP7)
P06169	indolepyruvate decarboxylase 1(PDC1)
P20447	RNA-dependent ATPase DBP3(DBP3)
P41807	H(+)-transporting V1 sector ATPase subunit H(VMA13)
P19955	mitochondrial 37S ribosomal protein YMR31(YMR31)
P32895	ribose phosphate diphosphokinase subunit PRS1(PRS1)
Q12032	Aim41p(AIM41)
P53278	hypothetical protein(YGR130C)
P32793	Ysc84p(YSC84)
P00044	cytochrome c isoform 1(CYC1)
P00410	cytochrome c oxidase subunit 2(COX2)
P34760	thioredoxin peroxidase TSA1(TSA1)
Q03264	RNA exonuclease(NGL2)
P32799	cytochrome c oxidase subunit VIa(COX13)
Q12233	F1F0 ATP synthase subunit g(ATP20)
P0C2H6	ribosomal 60S subunit protein L27A(RPL27A)
P38295	medium-chain fatty acid ethyl ester synthase/esterase(EHT1)
P38234	flavodoxin-like fold family protein(RFS1)
P0CX37	ribosomal 40S subunit protein S6B(RPS6B)
P07280	ribosomal 40S subunit protein S19A(RPS19A)
P0C2H9	ribosomal 60S subunit protein L31B(RPL31B)
P19262	alpha-ketoglutarate dehydrogenase KGD2(KGD2)
P07246	alcohol dehydrogenase ADH3(ADH3)
P0C2H8	ribosomal 60S subunit protein L31A(RPL31A)
P14742	glutamine--fructose-6-phosphate transaminase (isomerizing) GFA1(GFA1)
P04456	ribosomal 60S subunit protein L25(RPL25)
P00425	cytochrome c oxidase subunit Vb(COX5B)
P38884	Aim18p(AIM18)
P07256	ubiquinol--cytochrome-c reductase subunit COR1(COR1)
Q06686	high-affinity Cu transporter CTR3(CTR3)
P0CX51	ribosomal 40S subunit protein S16B(RPS16B)
P17076	ribosomal 60S subunit protein L8A(RPL8A)
P39714	(R,R)-butanediol dehydrogenase(BDH1)
P25358	fatty acid elongase ELO2(ELO2)
P53217	hypothetical protein(YGR026W)
Q07505	carboxymethylenebutenolidase(YDL086W)
P32839	bifunctional AAA family ATPase chaperone/translocase BCS1(BCS1)
P18239	ADP/ATP carrier protein PET9(PET9)
Q02204	mitochondrial 54S ribosomal protein YmL13(MRPL13)
Q96VH5	Mic10p(MIC10)
P38701	ribosomal 40S subunit protein S20(RPS20)
P38988	Ggc1p(GGC1)
P06174	uroporphyrinogen-III synthase HEM4(HEM4)
P29453	ribosomal 60S subunit protein L8B(RPL8B)
P00830	F1F0 ATP synthase subunit beta(ATP2)
P53885	Mdg1p(MDG1)
P07281	ribosomal 40S subunit protein S19B(RPS19B)
P0C0W9	ribosomal 60S subunit protein L11A(RPL11A)
P41940	mannose-1-phosphate guanylyltransferase(PSA1)
P07257	ubiquinol--cytochrome-c reductase subunit 2(QCR2)
P09457	F1F0 ATP synthase subunit 5(ATP5)
P22943	lipid-binding protein HSP12(HSP12)
P46367	aldehyde dehydrogenase (NADP(+)) ALD4(ALD4)
P33307	importin-alpha export receptor(CSE1)
P52871	Arf family guanine nucleotide exchange factor SBH2(SBH2)
P36060	cytochrome-b5 reductase(MCR1)
P32481	translation initiation factor eIF2 subunit gamma(GCD11)
P00128	ubiquinol--cytochrome-c reductase subunit 7(QCR7)
P20107	Zn(2+) transporter ZRC1(ZRC1)

## Sheet: pro annotation
ID	Gene Name	Species	GOTERM_BP_DIRECT	GOTERM_CC_DIRECT	GOTERM_MF_DIRECT	KEGG_PATHWAY
P39714	(R,R)-butanediol dehydrogenase(BDH1)	Saccharomyces cerevisiae S288C	GO:0006066~alcohol metabolic process,GO:0034079~butanediol biosynthetic process,GO:0055114~oxidation-reduction process,	GO:0005737~cytoplasm,	GO:0000721~(R,R)-butanediol dehydrogenase activity,GO:0008270~zinc ion binding,GO:0016491~oxidoreductase activity,GO:0046872~metal ion binding,	sce00650:Butanoate metabolism,
P07275	1-pyrroline-5-carboxylate dehydrogenase(PUT2)	Saccharomyces cerevisiae S288C	GO:0006537~glutamate biosynthetic process,GO:0006560~proline metabolic process,GO:0006561~proline biosynthetic process,GO:0008152~metabolic process,GO:0010133~proline catabolic process to glutamate,GO:0055114~oxidation-reduction process,	GO:0005739~mitochondrion,GO:0005743~mitochondrial inner membrane,GO:0005759~mitochondrial matrix,GO:0016020~membrane,	GO:0003842~1-pyrroline-5-carboxylate dehydrogenase activity,GO:0004029~aldehyde dehydrogenase (NAD) activity,GO:0016491~oxidoreductase activity,GO:0016620~oxidoreductase activity, acting on the aldehyde or oxo group of donors, NAD or NADP as acceptor,	sce00250:Alanine, aspartate and glutamate metabolism,sce00330:Arginine and proline metabolism,sce01100:Metabolic pathways,
P04710	ADP/ATP carrier protein AAC1(AAC1)	Saccharomyces cerevisiae S288C	GO:0006412~translation,GO:0006626~protein targeting to mitochondrion,GO:0006783~heme biosynthetic process,GO:0006810~transport,GO:0006839~mitochondrial transport,GO:0009060~aerobic respiration,GO:0015866~ADP transport,GO:0015867~ATP transport,GO:0015886~heme transport,GO:0055085~transmembrane transport,	GO:0005739~mitochondrion,GO:0005743~mitochondrial inner membrane,GO:0005758~mitochondrial intermembrane space,GO:0005829~cytosol,GO:0016020~membrane,GO:0016021~integral component of membrane,	GO:0003735~structural constituent of ribosome,GO:0005215~transporter activity,GO:0005471~ATP:ADP antiporter activity,	......
P18239	ADP/ATP carrier protein PET9(PET9)	Saccharomyces cerevisiae S288C	GO:0006412~translation,GO:0006810~transport,GO:0006839~mitochondrial transport,GO:0006915~apoptotic process,GO:0009060~aerobic respiration,GO:0009061~anaerobic respiration,GO:0015866~ADP transport,GO:0015867~ATP transport,GO:0015886~heme transport,GO:0055085~transmembrane transport,	GO:0005739~mitochondrion,GO:0005743~mitochondrial inner membrane,GO:0016020~membrane,GO:0016021~integral component of membrane,	GO:0003735~structural constituent of ribosome,GO:0005215~transporter activity,GO:0005471~ATP:ADP antiporter activity,	......
P38884	Aim18p(AIM18)	Saccharomyces cerevisiae S288C		GO:0005739~mitochondrion,	GO:0016872~intramolecular lyase activity,	......
Q12032	Aim41p(AIM41)	Saccharomyces cerevisiae S288C		GO:0005739~mitochondrion,	GO:0016884~carbon-nitrogen ligase activity, with glutamine as amido-N-donor,	......
P52871	Arf family guanine nucleotide exchange factor SBH2(SBH2)	Saccharomyces cerevisiae S288C	GO:0006614~SRP-dependent cotranslational protein targeting to membrane,GO:0006616~SRP-dependent cotranslational protein targeting to membrane, translocation,GO:0006810~transport,GO:0006886~intracellular protein transport,GO:0015031~protein transport,GO:0031204~posttranslational protein targeting to membrane, translocation,GO:0043547~positive regulation of GTPase activity,	GO:0005783~endoplasmic reticulum,GO:0005784~Sec61 translocon complex,GO:0005789~endoplasmic reticulum membrane,GO:0016020~membrane,GO:0016021~integral component of membrane,GO:0031205~endoplasmic reticulum Sec complex,GO:0071261~Ssh1 translocon complex,	GO:0005086~ARF guanyl-nucleotide exchange factor activity,GO:0015450~P-P-bond-hydrolysis-driven protein transmembrane transporter activity,	sce03060:Protein export,sce04141:Protein processing in endoplasmic reticulum,sce04145:Phagosome,
Q12406	Arp7p(ARP7)	Saccharomyces cerevisiae S288C	GO:0006325~chromatin organization,GO:0006337~nucleosome disassembly,GO:0006351~transcription, DNA-templated,GO:0006355~regulation of transcription, DNA-templated,GO:0006368~transcription elongation from RNA polymerase II promoter,GO:0016569~covalent chromatin modification,GO:0042766~nucleosome mobilization,GO:0043044~ATP-dependent chromatin remodeling,GO:0045944~positive regulation of transcripti…	GO:0005634~nucleus,GO:0016514~SWI/SNF complex,GO:0016586~RSC complex,	GO:0005198~structural molecule activity,GO:0015616~DNA translocase activity,	......
P38767	Erc1p(ERC1)	Saccharomyces cerevisiae S288C	GO:0006556~S-adenosylmethionine biosynthetic process,GO:0006810~transport,GO:0006855~drug transmembrane transport,GO:0055085~transmembrane transport,	GO:0016020~membrane,GO:0016021~integral component of membrane,	GO:0015238~drug transmembrane transporter activity,GO:0015297~antiporter activity,	......
P09457	F1F0 ATP synthase subunit 5(ATP5)	Saccharomyces cerevisiae S288C	GO:0006754~ATP biosynthetic process,GO:0006810~transport,GO:0006811~ion transport,GO:0015986~ATP synthesis coupled proton transport,GO:0015992~proton transport,	GO:0000274~mitochondrial proton-transporting ATP synthase, stator stalk,GO:0005739~mitochondrion,GO:0005743~mitochondrial inner membrane,GO:0016020~membrane,GO:0016021~integral component of membrane,	GO:0046933~proton-transporting ATP synthase activity, rotational mechanism,	sce00190:Oxidative phosphorylation,sce01100:Metabolic pathways,
P07251	F1F0 ATP synthase subunit alpha(ATP1)	Saccharomyces cerevisiae S288C	GO:0006626~protein targeting to mitochondrion,GO:0006754~ATP biosynthetic process,GO:0006810~transport,GO:0006811~ion transport,GO:0015986~ATP synthesis coupled proton transport,GO:0015991~ATP hydrolysis coupled proton transport,GO:0015992~proton transport,GO:0046034~ATP metabolic process,	GO:0005739~mitochondrion,GO:0005743~mitochondrial inner membrane,GO:0005754~mitochondrial proton-transporting ATP synthase, catalytic core,GO:0005758~mitochondrial intermembrane space,GO:0005829~cytosol,GO:0016020~membrane,GO:0016021~integral component of membrane,GO:0042645~mitochondrial nucleoid,GO:0045261~proton-transporting ATP synthase complex, catalytic core F(1),	GO:0000166~nucleotide binding,GO:0005524~ATP binding,GO:0016887~ATPase activity,GO:0032559~adenyl ribonucleotide binding,GO:0046933~proton-transporting ATP synthase activity, rotational mechanism,GO:0046961~proton-transporting ATPase activity, rotational mechanism,	sce00190:Oxidative phosphorylation,sce01100:Metabolic pathways,
P00830	F1F0 ATP synthase subunit beta(ATP2)	Saccharomyces cerevisiae S288C	GO:0006626~protein targeting to mitochondrion,GO:0006754~ATP biosynthetic process,GO:0006810~transport,GO:0006811~ion transport,GO:0015986~ATP synthesis coupled proton transport,GO:0015991~ATP hydrolysis coupled proton transport,GO:0015992~proton transport,GO:0046034~ATP metabolic process,	GO:0005739~mitochondrion,GO:0005743~mitochondrial inner membrane,GO:0005754~mitochondrial proton-transporting ATP synthase, catalytic core,GO:0005758~mitochondrial intermembrane space,GO:0005829~cytosol,GO:0016020~membrane,GO:0016021~integral component of membrane,GO:0045261~proton-transporting ATP synthase complex, catalytic core F(1),	GO:0000166~nucleotide binding,GO:0005524~ATP binding,GO:0016787~hydrolase activity,GO:0016887~ATPase activity,GO:0046933~proton-transporting ATP synthase activity, rotational mechanism,GO:0046961~proton-transporting ATPase activity, rotational mechanism,	sce00190:Oxidative phosphorylation,sce01100:Metabolic pathways,
P21306	F1F0 ATP synthase subunit epsilon(ATP15)	Saccharomyces cerevisiae S288C	GO:0006754~ATP biosynthetic process,GO:0006810~transport,GO:0006811~ion transport,GO:0015986~ATP synthesis coupled proton transport,GO:0015992~proton transport,	GO:0000275~mitochondrial proton-transporting ATP synthase complex, catalytic core F(1),GO:0005739~mitochondrion,GO:0005743~mitochondrial inner membrane,GO:0005756~mitochondrial proton-transporting ATP synthase, central stalk,GO:0016020~membrane,GO:0016021~integral component of membrane,GO:0045261~proton-transporting ATP synthase complex, catalytic core F(1),	GO:0016787~hydrolase activity,GO:0016887~ATPase activity,GO:0046933~proton-transporting ATP synthase activity, rotational mechanism,GO:0046961~proton-transporting ATPase activity, rotational mechanism,	sce00190:Oxidative phosphorylation,sce01100:Metabolic pathways,
Q12233	F1F0 ATP synthase subunit g(ATP20)	Saccharomyces cerevisiae S288C	GO:0006754~ATP biosynthetic process,GO:0006810~transport,GO:0006811~ion transport,GO:0015986~ATP synthesis coupled proton transport,GO:0015992~proton transport,GO:0035786~protein complex oligomerization,GO:0042407~cristae formation,	GO:0000276~mitochondrial proton-transporting ATP synthase complex, coupling factor F(o),GO:0005739~mitochondrion,GO:0016020~membrane,GO:0031966~mitochondrial membrane,GO:0045263~proton-transporting ATP synthase complex, coupling factor F(o),	GO:0015078~hydrogen ion transmembrane transporter activity,GO:0046933~proton-transporting ATP synthase activity, rotational mechanism,	sce00190:Oxidative phosphorylation,sce01100:Metabolic pathways,
Q03195	Fe-S cluster-binding ribosome biosynthesis protein(RLI1)	Saccharomyces cerevisiae S288C	GO:0000054~ribosomal subunit export from nucleus,GO:0006364~rRNA processing,GO:0006412~translation,GO:0006413~translational initiation,GO:0006415~translational termination,GO:0006810~transport,GO:0032790~ribosome disassembly,GO:0042254~ribosome biogenesis,GO:0042273~ribosomal large subunit biogenesis,GO:0045727~positive regulation of translation,	GO:0005634~nucleus,GO:0005737~cytoplasm,GO:0005852~eukaryotic translation initiation factor 3 complex,GO:0022626~cytosolic ribosome,GO:0030687~preribosome, large subunit precursor,	GO:0000166~nucleotide binding,GO:0003743~translation initiation factor activity,GO:0005506~iron ion binding,GO:0005524~ATP binding,GO:0016887~ATPase activity,GO:0043024~ribosomal small subunit binding,	......
P51601	GTP cyclohydrolase I(FOL2)	Saccharomyces cerevisiae S288C	GO:0006729~tetrahydrobiopterin biosynthetic process,GO:0008152~metabolic process,GO:0009396~folic acid-containing compound biosynthetic process,GO:0035998~7,8-dihydroneopterin 3'-triphosphate biosynthetic process,GO:0046654~tetrahydrofolate biosynthetic process,GO:0046656~folic acid biosynthetic process,	GO:0005634~nucleus,GO:0005737~cytoplasm,	GO:0000166~nucleotide binding,GO:0003824~catalytic activity,GO:0003934~GTP cyclohydrolase I activity,GO:0005525~GTP binding,GO:0008270~zinc ion binding,GO:0016787~hydrolase activity,GO:0046872~metal ion binding,	sce00790:Folate biosynthesis,sce01100:Metabolic pathways,
P38988	Ggc1p(GGC1)	Saccharomyces cerevisiae S288C	GO:0000002~mitochondrial genome maintenance,GO:0001408~guanine nucleotide transport,GO:0006412~translation,GO:0006810~transport,GO:0006879~cellular iron ion homeostasis,GO:0055085~transmembrane transport,GO:1903790~guanine nucleotide transmembrane transport,	GO:0005739~mitochondrion,GO:0005743~mitochondrial inner membrane,GO:0016020~membrane,GO:0016021~integral component of membrane,	GO:0001409~guanine nucleotide transmembrane transporter activity,GO:0003735~structural constituent of ribosome,	......
P41807	H(+)-transporting V1 sector ATPase subunit H(VMA13)	Saccharomyces cerevisiae S288C	GO:0006810~transport,GO:0006811~ion transport,GO:0007035~vacuolar acidification,GO:0015991~ATP hydrolysis coupled proton transport,GO:0015992~proton transport,	GO:0000221~vacuolar proton-transporting V-type ATPase, V1 domain,GO:0000329~fungal-type vacuole membrane,GO:0005773~vacuole,GO:0005774~vacuolar membrane,GO:0016020~membrane,GO:0016021~integral component of membrane,	GO:0016820~hydrolase activity, acting on acid anhydrides, catalyzing transmembrane movement of substances,GO:0046961~proton-transporting ATPase activity, rotational mechanism,	sce00190:Oxidative phosphorylation,sce01100:Metabolic pathways,sce04145:Phagosome,
P53885	Mdg1p(MDG1)	Saccharomyces cerevisiae S288C	GO:0000750~pheromone-dependent signal transduction involved in conjugation with cellular fusion,	GO:0005634~nucleus,GO:0005737~cytoplasm,GO:0005886~plasma membrane,GO:0016020~membrane,GO:0045121~membrane raft,		......
Q96VH5	Mic10p(MIC10)	Saccharomyces cerevisiae S288C	GO:0042407~cristae formation,GO:0061024~membrane organization,	GO:0005739~mitochondrion,GO:0005743~mitochondrial inner membrane,GO:0016020~membrane,GO:0016021~integral component of membrane,GO:0044284~mitochondrial crista junction,GO:0061617~MICOS complex,		......
P23641	Mir1p(MIR1)	Saccharomyces cerevisiae S288C	GO:0006412~translation,GO:0006626~protein targeting to mitochondrion,GO:0006810~transport,GO:0035435~phosphate ion transmembrane transport,GO:0055085~transmembrane transport,	GO:0005739~mitochondrion,GO:0005743~mitochondrial inner membrane,GO:0005758~mitochondrial intermembrane space,GO:0016020~membrane,GO:0016021~integral component of membrane,GO:0031305~integral component of mitochondrial inner membrane,	GO:0003735~structural constituent of ribosome,GO:0005315~inorganic phosphate transmembrane transporter activity,	......
Q03104	Msc1p(MSC1)	Saccharomyces cerevisiae S288C	GO:0007131~reciprocal meiotic recombination,	GO:0005739~mitochondrion,GO:0005783~endoplasmic reticulum,GO:0005886~plasma membrane,		......
P40215	NADH-ubiquinone reductase (H(+)-translocating) NDE1(NDE1)	Saccharomyces cerevisiae S288C	GO:0001300~chronological cell aging,GO:0006116~NADH oxidation,GO:0019655~glycolytic fermentation to ethanol,GO:0055114~oxidation-reduction process,	GO:0005739~mitochondrion,GO:0005758~mitochondrial intermembrane space,	GO:0003954~NADH dehydrogenase activity,GO:0016491~oxidoreductase activity,	......
P36139	Pet10p(PET10)	Saccharomyces cerevisiae S288C	GO:0009060~aerobic respiration,	GO:0005811~lipid particle,GO:0016020~membrane,		......
Q03264	RNA exonuclease(NGL2)	Saccharomyces cerevisiae S288C	GO:0006364~rRNA processing,GO:0090305~nucleic acid phosphodiester bond hydrolysis,GO:0090502~RNA phosphodiester bond hydrolysis, endonucleolytic,	GO:0005622~intracellular,GO:0005634~nucleus,GO:0005737~cytoplasm,	GO:0003723~RNA binding,GO:0004518~nuclease activity,GO:0004521~endoribonuclease activity,GO:0004527~exonuclease activity,GO:0016787~hydrolase activity,	......
P20447	RNA-dependent ATPase DBP3(DBP3)	Saccharomyces cerevisiae S288C	GO:0000464~endonucleolytic cleavage in ITS1 upstream of 5.8S rRNA from tricistronic rRNA transcript (SSU-rRNA, 5.8S rRNA, LSU-rRNA),GO:0006364~rRNA processing,GO:0010501~RNA secondary structure unwinding,GO:0042254~ribosome biogenesis,	GO:0005634~nucleus,GO:0005730~nucleolus,GO:0030687~preribosome, large subunit precursor,	GO:0000166~nucleotide binding,GO:0003676~nucleic acid binding,GO:0003723~RNA binding,GO:0004004~ATP-dependent RNA helicase activity,GO:0004386~helicase activity,GO:0005524~ATP binding,GO:0008186~RNA-dependent ATPase activity,GO:0016787~hydrolase activity,	......
Q12443	Rtn2p(RTN2)	Saccharomyces cerevisiae S288C	GO:0032581~ER-dependent peroxisome organization,GO:0034976~response to endoplasmic reticulum stress,GO:0048309~endoplasmic reticulum inheritance,GO:0071786~endoplasmic reticulum tubular network organization,GO:0071788~endoplasmic reticulum tubular network maintenance,	GO:0005634~nucleus,GO:0005737~cytoplasm,GO:0005783~endoplasmic reticulum,GO:0005789~endoplasmic reticulum membrane,GO:0016020~membrane,GO:0016021~integral component of membrane,GO:0032541~cortical endoplasmic reticulum,GO:0071782~endoplasmic reticulum tubular network,GO:0071944~cell periphery,		......
P06242	TFIIH complex serine/threonine-protein kinase subunit KIN28(KIN28)	Saccharomyces cerevisiae S288C	GO:0006351~transcription, DNA-templated,GO:0006355~regulation of transcription, DNA-templated,GO:0006360~transcription from RNA polymerase I promoter,GO:0006366~transcription from RNA polymerase II promoter,GO:0006370~7-methylguanosine mRNA capping,GO:0006468~protein phosphorylation,GO:0007049~cell cycle,GO:0016310~phosphorylation,GO:0045944~positive regulation of transcription from RNA polymeras…	GO:0005634~nucleus,GO:0005675~holo TFIIH complex,GO:0005829~cytosol,GO:0070985~TFIIK complex,	GO:0000166~nucleotide binding,GO:0000990~transcription factor activity, core RNA polymerase binding,GO:0004672~protein kinase activity,GO:0004674~protein serine/threonine kinase activity,GO:0005524~ATP binding,GO:0008353~RNA polymerase II carboxy-terminal domain kinase activity,GO:0016301~kinase activity,GO:0016740~transferase activity,GO:0019912~cyclin-dependent protein kinase activating kinase …	sce03022:Basal transcription factors,sce03420:Nucleotide excision repair,
P53108	Yip5p(YIP5)	Saccharomyces cerevisiae S288C		GO:0005794~Golgi apparatus,GO:0016020~membrane,GO:0016021~integral component of membrane,	GO:0017137~Rab GTPase binding,	......
P32793	Ysc84p(YSC84)	Saccharomyces cerevisiae S288C	GO:0006897~endocytosis,GO:0007015~actin filament organization,GO:0030036~actin cytoskeleton organization,GO:0051017~actin filament bundle assembly,GO:0051666~actin cortical patch localization,GO:1900027~regulation of ruffle assembly,	GO:0005737~cytoplasm,GO:0005829~cytosol,GO:0005856~cytoskeleton,GO:0030479~actin cortical patch,GO:0032587~ruffle membrane,	GO:0035091~phosphatidylinositol binding,GO:0051015~actin filament binding,	......
P20107	Zn(2+) transporter ZRC1(ZRC1)	Saccharomyces cerevisiae S288C	GO:0006810~transport,GO:0006811~ion transport,GO:0006812~cation transport,GO:0006829~zinc II ion transport,GO:0006882~cellular zinc ion homeostasis,GO:0010043~response to zinc ion,GO:0046686~response to cadmium ion,GO:0055085~transmembrane transport,GO:0061088~regulation of sequestering of zinc ion,GO:0071577~zinc II ion transmembrane transport,GO:0098655~cation transmembrane transport,	GO:0000324~fungal-type vacuole,GO:0000329~fungal-type vacuole membrane,GO:0005739~mitochondrion,GO:0016020~membrane,GO:0016021~integral component of membrane,GO:0031966~mitochondrial membrane,	GO:0005385~zinc ion transmembrane transporter activity,GO:0008324~cation transmembrane transporter activity,	......
P07246	alcohol dehydrogenase ADH3(ADH3)	Saccharomyces cerevisiae S288C	GO:0000947~amino acid catabolic process to alcohol via Ehrlich pathway,GO:0006067~ethanol metabolic process,GO:0006113~fermentation,GO:0006116~NADH oxidation,GO:0055114~oxidation-reduction process,	GO:0005739~mitochondrion,GO:0005759~mitochondrial matrix,	GO:0004022~alcohol dehydrogenase (NAD) activity,GO:0008270~zinc ion binding,GO:0016491~oxidoreductase activity,GO:0046872~metal ion binding,	sce00010:Glycolysis / Gluconeogenesis,sce00071:Fatty acid degradation,sce00350:Tyrosine metabolism,sce01100:Metabolic pathways,sce01110:Biosynthesis of secondary metabolites,sce01130:Biosynthesis of antibiotics,sce01220:Degradation of aromatic compounds,
P46367	aldehyde dehydrogenase (NADP(+)) ALD4(ALD4)	Saccharomyces cerevisiae S288C	GO:0006067~ethanol metabolic process,GO:0006090~pyruvate metabolic process,GO:0006740~NADPH regeneration,GO:0008152~metabolic process,GO:0019413~acetate biosynthetic process,GO:0055114~oxidation-reduction process,	GO:0005739~mitochondrion,GO:0005759~mitochondrial matrix,GO:0042645~mitochondrial nucleoid,	GO:0004029~aldehyde dehydrogenase (NAD) activity,GO:0004030~aldehyde dehydrogenase [NAD(P)+] activity,GO:0016491~oxidoreductase activity,GO:0016620~oxidoreductase activity, acting on the aldehyde or oxo group of donors, NAD or NADP as acceptor,	sce00010:Glycolysis / Gluconeogenesis,sce00071:Fatty acid degradation,sce00280:Valine, leucine and isoleucine degradation,sce00310:Lysine degradation,sce00330:Arginine and proline metabolism,sce00340:Histidine metabolism,sce00380:Tryptophan metabolism,sce00410:beta-Alanine metabolism,sce00561:Glycerolipid metabolism,sce00620:Pyruvate metabolism,sce01100:Metabolic pathways,sce01110:Biosynthesis of…
P19262	alpha-ketoglutarate dehydrogenase KGD2(KGD2)	Saccharomyces cerevisiae S288C	GO:0000002~mitochondrial genome maintenance,GO:0006099~tricarboxylic acid cycle,GO:0006103~2-oxoglutarate metabolic process,GO:0008152~metabolic process,GO:0033512~L-lysine catabolic process to acetyl-CoA via saccharopine,	GO:0005739~mitochondrion,GO:0009353~mitochondrial oxoglutarate dehydrogenase complex,GO:0042645~mitochondrial nucleoid,GO:0045252~oxoglutarate dehydrogenase complex,	GO:0004149~dihydrolipoyllysine-residue succinyltransferase activity,GO:0016740~transferase activity,GO:0016746~transferase activity, transferring acyl groups,	sce00020:Citrate cycle (TCA cycle),sce00310:Lysine degradation,sce01100:Metabolic pathways,sce01110:Biosynthesis of secondary metabolites,sce01130:Biosynthesis of antibiotics,sce01200:Carbon metabolism,
P32839	bifunctional AAA family ATPase chaperone/translocase BCS1(BCS1)	Saccharomyces cerevisiae S288C	GO:0006626~protein targeting to mitochondrion,GO:0032979~protein insertion into mitochondrial membrane from inner side,GO:0034551~mitochondrial respiratory chain complex III assembly,GO:0051131~chaperone-mediated protein complex assembly,GO:0071806~protein transmembrane transport,	GO:0005739~mitochondrion,GO:0005743~mitochondrial inner membrane,GO:0005758~mitochondrial intermembrane space,GO:0005829~cytosol,GO:0016020~membrane,GO:0016021~integral component of membrane,	GO:0000166~nucleotide binding,GO:0005524~ATP binding,GO:0008320~protein transmembrane transporter activity,GO:0016887~ATPase activity,	......
Q07505	carboxymethylenebutenolidase(YDL086W)	Saccharomyces cerevisiae S288C		GO:0005737~cytoplasm,GO:0005739~mitochondrion,	GO:0008806~carboxymethylenebutenolidase activity,GO:0016787~hydrolase activity,	sce01100:Metabolic pathways,sce01110:Biosynthesis of secondary metabolites,sce01130:Biosynthesis of antibiotics,
P06115	catalase T(CTT1)	Saccharomyces cerevisiae S288C	GO:0000302~response to reactive oxygen species,GO:0006979~response to oxidative stress,GO:0042542~response to hydrogen peroxide,GO:0042744~hydrogen peroxide catabolic process,GO:0055114~oxidation-reduction process,GO:0071472~cellular response to salt stress,GO:0098869~cellular oxidant detoxification,	GO:0005737~cytoplasm,GO:0005739~mitochondrion,GO:0005777~peroxisome,	GO:0004096~catalase activity,GO:0004601~peroxidase activity,GO:0016491~oxidoreductase activity,GO:0020037~heme binding,GO:0046872~metal ion binding,	sce00380:Tryptophan metabolism,sce00630:Glyoxylate and dicarboxylate metabolism,sce01110:Biosynthesis of secondary metabolites,sce01130:Biosynthesis of antibiotics,sce01200:Carbon metabolism,sce04011:MAPK signaling pathway - yeast,sce04146:Peroxisome,
P00890	citrate (Si)-synthase CIT1(CIT1)	Saccharomyces cerevisiae S288C	GO:0006099~tricarboxylic acid cycle,GO:0006101~citrate metabolic process,GO:0006537~glutamate biosynthetic process,GO:0006626~protein targeting to mitochondrion,GO:0046356~acetyl-CoA catabolic process,	GO:0005739~mitochondrion,GO:0005758~mitochondrial intermembrane space,GO:0005759~mitochondrial matrix,GO:0005829~cytosol,	GO:0004108~citrate (Si)-synthase activity,GO:0016740~transferase activity,GO:0046912~transferase activity, transferring acyl groups, acyl groups converted into alkyl on transfer,	sce00020:Citrate cycle (TCA cycle),sce00630:Glyoxylate and dicarboxylate metabolism,sce01100:Metabolic pathways,sce01110:Biosynthesis of secondary metabolites,sce01130:Biosynthesis of antibiotics,sce01200:Carbon metabolism,sce01210:2-Oxocarboxylic acid metabolism,sce01230:Biosynthesis of amino acids,
P00044	cytochrome c isoform 1(CYC1)	Saccharomyces cerevisiae S288C	GO:0006122~mitochondrial electron transport, ubiquinol to cytochrome c,GO:0006123~mitochondrial electron transport, cytochrome c to oxygen,GO:0055114~oxidation-reduction process,	GO:0005739~mitochondrion,GO:0005758~mitochondrial intermembrane space,GO:0070469~respiratory chain,	GO:0009055~electron carrier activity,GO:0020037~heme binding,GO:0046872~metal ion binding,	......
P00410	cytochrome c oxidase subunit 2(COX2)	Saccharomyces cerevisiae S288C	GO:0006123~mitochondrial electron transport, cytochrome c to oxygen,GO:0009060~aerobic respiration,GO:0022900~electron transport chain,GO:0055114~oxidation-reduction process,GO:1902600~hydrogen ion transmembrane transport,	GO:0005739~mitochondrion,GO:0005743~mitochondrial inner membrane,GO:0005751~mitochondrial respiratory chain complex IV,GO:0016020~membrane,GO:0016021~integral component of membrane,GO:0070469~respiratory chain,	GO:0004129~cytochrome-c oxidase activity,GO:0005507~copper ion binding,GO:0016491~oxidoreductase activity,GO:0046872~metal ion binding,	sce00190:Oxidative phosphorylation,sce01100:Metabolic pathways,
P04037	cytochrome c oxidase subunit IV(COX4)	Saccharomyces cerevisiae S288C	GO:0006119~oxidative phosphorylation,GO:0006123~mitochondrial electron transport, cytochrome c to oxygen,GO:0006626~protein targeting to mitochondrion,GO:0009060~aerobic respiration,GO:0033617~mitochondrial respiratory chain complex IV assembly,GO:0042776~mitochondrial ATP synthesis coupled proton transport,GO:0055114~oxidation-reduction process,	GO:0005739~mitochondrion,GO:0005740~mitochondrial envelope,GO:0005743~mitochondrial inner membrane,GO:0005751~mitochondrial respiratory chain complex IV,GO:0005758~mitochondrial intermembrane space,GO:0016020~membrane,GO:0016021~integral component of membrane,	GO:0004129~cytochrome-c oxidase activity,GO:0008270~zinc ion binding,GO:0016491~oxidoreductase activity,GO:0046872~metal ion binding,	sce00190:Oxidative phosphorylation,sce01100:Metabolic pathways,
P32799	cytochrome c oxidase subunit VIa(COX13)	Saccharomyces cerevisiae S288C	GO:0006119~oxidative phosphorylation,GO:0006123~mitochondrial electron transport, cytochrome c to oxygen,GO:0009060~aerobic respiration,GO:0050790~regulation of catalytic activity,GO:0055114~oxidation-reduction process,GO:0097250~mitochondrial respiratory chain supercomplex assembly,GO:1902600~hydrogen ion transmembrane transport,	GO:0005739~mitochondrion,GO:0005743~mitochondrial inner membrane,GO:0005751~mitochondrial respiratory chain complex IV,GO:0016020~membrane,GO:0016021~integral component of membrane,	GO:0004129~cytochrome-c oxidase activity,GO:0016491~oxidoreductase activity,GO:0030234~enzyme regulator activity,	sce00190:Oxidative phosphorylation,sce01100:Metabolic pathways,
P00425	cytochrome c oxidase subunit Vb(COX5B)	Saccharomyces cerevisiae S288C	GO:0006123~mitochondrial electron transport, cytochrome c to oxygen,GO:0055114~oxidation-reduction process,GO:1902600~hydrogen ion transmembrane transport,	GO:0005739~mitochondrion,GO:0005743~mitochondrial inner membrane,GO:0005751~mitochondrial respiratory chain complex IV,GO:0016020~membrane,GO:0016021~integral component of membrane,	GO:0004129~cytochrome-c oxidase activity,GO:0016491~oxidoreductase activity,GO:0050421~nitrite reductase (NO-forming) activity,	sce00190:Oxidative phosphorylation,sce01100:Metabolic pathways,
P36060	cytochrome-b5 reductase(MCR1)	Saccharomyces cerevisiae S288C	GO:0006696~ergosterol biosynthetic process,GO:0034599~cellular response to oxidative stress,GO:0055114~oxidation-reduction process,	GO:0005739~mitochondrion,GO:0005741~mitochondrial outer membrane,GO:0005758~mitochondrial intermembrane space,GO:0016020~membrane,GO:0016021~integral component of membrane,GO:0031307~integral component of mitochondrial outer membrane,	GO:0004128~cytochrome-b5 reductase activity, acting on NAD(P)H,GO:0016491~oxidoreductase activity,GO:0071949~FAD binding,	sce00520:Amino sugar and nucleotide sugar metabolism,
P25358	fatty acid elongase ELO2(ELO2)	Saccharomyces cerevisiae S288C	GO:0006629~lipid metabolic process,GO:0006631~fatty acid metabolic process,GO:0006633~fatty acid biosynthetic process,GO:0016192~vesicle-mediated transport,GO:0030148~sphingolipid biosynthetic process,GO:0030497~fatty acid elongation,GO:0032511~late endosome to vacuole transport via multivesicular body sorting pathway,GO:0042761~very long-chain fatty acid biosynthetic process,	GO:0005783~endoplasmic reticulum,GO:0005789~endoplasmic reticulum membrane,GO:0016020~membrane,GO:0016021~integral component of membrane,	GO:0009922~fatty acid elongase activity,GO:0016740~transferase activity,GO:0102336~3-oxo-arachidoyl-CoA synthase activity,GO:0102337~3-oxo-cerotoyl-CoA synthase activity,GO:0102338~3-oxo-lignoceronyl-CoA synthase activity,	sce00062:Fatty acid elongation,sce01040:Biosynthesis of unsaturated fatty acids,sce01110:Biosynthesis of secondary metabolites,sce01212:Fatty acid metabolism,
P38234	flavodoxin-like fold family protein(RFS1)	Saccharomyces cerevisiae S288C	GO:0055114~oxidation-reduction process,	GO:0005737~cytoplasm,GO:0005886~plasma membrane,GO:0016020~membrane,GO:0045121~membrane raft,	GO:0003955~NAD(P)H dehydrogenase (quinone) activity,GO:0010181~FMN binding,	......
P14742	glutamine--fructose-6-phosphate transaminase (isomerizing) GFA1(GFA1)	Saccharomyces cerevisiae S288C	GO:0005975~carbohydrate metabolic process,GO:0006002~fructose 6-phosphate metabolic process,GO:0006047~UDP-N-acetylglucosamine metabolic process,GO:0006048~UDP-N-acetylglucosamine biosynthetic process,GO:0006541~glutamine metabolic process,GO:0034221~fungal-type cell wall chitin biosynthetic process,GO:1901137~carbohydrate derivative biosynthetic process,		GO:0004360~glutamine-fructose-6-phosphate transaminase (isomerizing) activity,GO:0008483~transaminase activity,GO:0016740~transferase activity,GO:0030246~carbohydrate binding,	sce00250:Alanine, aspartate and glutamate metabolism,sce00520:Amino sugar and nucleotide sugar metabolism,sce01100:Metabolic pathways,sce01130:Biosynthesis of antibiotics,sce04931:Insulin resistance,
Q06686	high-affinity Cu transporter CTR3(CTR3)	Saccharomyces cerevisiae S288C	GO:0006810~transport,GO:0006811~ion transport,GO:0006825~copper ion transport,GO:0015677~copper ion import,GO:0035434~copper ion transmembrane transport,	GO:0005783~endoplasmic reticulum,GO:0005887~integral component of plasma membrane,GO:0016020~membrane,GO:0016021~integral component of membrane,GO:0030659~cytoplasmic vesicle membrane,GO:0031410~cytoplasmic vesicle,	GO:0005375~copper ion transmembrane transporter activity,GO:0015088~copper uptake transmembrane transporter activity,	......
P53551	histone H1(HHO1)	Saccharomyces cerevisiae S288C	GO:0006334~nucleosome assembly,GO:0006355~regulation of transcription, DNA-templated,GO:0030261~chromosome condensation,GO:0031936~negative regulation of chromatin silencing,GO:0045910~negative regulation of DNA recombination,	GO:0000786~nucleosome,GO:0000788~nuclear nucleosome,GO:0000790~nuclear chromatin,GO:0005634~nucleus,GO:0005694~chromosome,	GO:0003677~DNA binding,	......
P61830	histone H3(HHT1)	Saccharomyces cerevisiae S288C	GO:0006333~chromatin assembly or disassembly,GO:0006334~nucleosome assembly,GO:0009303~rRNA transcription,GO:0043935~sexual sporulation resulting in formation of a cellular spore,GO:0070911~global genome nucleotide-excision repair,	GO:0000786~nucleosome,GO:0000788~nuclear nucleosome,GO:0005634~nucleus,GO:0005694~chromosome,GO:0031298~replication fork protection complex,GO:0043505~CENP-A containing nucleosome,	GO:0003677~DNA binding,GO:0031492~nucleosomal DNA binding,GO:0046982~protein heterodimerization activity,	......
P02309	histone H4(HHF1)	Saccharomyces cerevisiae S288C	GO:0006333~chromatin assembly or disassembly,GO:0006334~nucleosome assembly,GO:0034729~histone H3-K79 methylation,GO:0043935~sexual sporulation resulting in formation of a cellular spore,GO:0061587~transfer RNA gene-mediated silencing,	GO:0000786~nucleosome,GO:0000788~nuclear nucleosome,GO:0005634~nucleus,GO:0005694~chromosome,GO:0031298~replication fork protection complex,	GO:0003677~DNA binding,GO:0046982~protein heterodimerization activity,	......
P12683	hydroxymethylglutaryl-CoA reductase (NADPH) HMG1(HMG1)	Saccharomyces cerevisiae S288C	GO:0006629~lipid metabolic process,GO:0006694~steroid biosynthetic process,GO:0006696~ergosterol biosynthetic process,GO:0008202~steroid metabolic process,GO:0008299~isoprenoid biosynthetic process,GO:0015936~coenzyme A metabolic process,GO:0016126~sterol biosynthetic process,GO:0019287~isopentenyl diphosphate biosynthetic process, mevalonate pathway,GO:0055114~oxidation-reduction process,	GO:0005634~nucleus,GO:0005635~nuclear envelope,GO:0005778~peroxisomal membrane,GO:0005783~endoplasmic reticulum,GO:0005789~endoplasmic reticulum membrane,GO:0016020~membrane,GO:0016021~integral component of membrane,GO:0034399~nuclear periphery,	GO:0004420~hydroxymethylglutaryl-CoA reductase (NADPH) activity,GO:0016491~oxidoreductase activity,GO:0016616~oxidoreductase activity, acting on the CH-OH group of donors, NAD or NADP as acceptor,GO:0050661~NADP binding,GO:0050662~coenzyme binding,	sce00900:Terpenoid backbone biosynthesis,sce01100:Metabolic pathways,sce01110:Biosynthesis of secondary metabolites,sce01130:Biosynthesis of antibiotics,
P53217	hypothetical protein(YGR026W)	Saccharomyces cerevisiae S288C	GO:0034613~cellular protein localization,GO:0051292~nuclear pore complex assembly,GO:0071786~endoplasmic reticulum tubular network organization,	GO:0005643~nuclear pore,GO:0005783~endoplasmic reticulum,GO:0005886~plasma membrane,GO:0016020~membrane,GO:0016021~integral component of membrane,GO:0071944~cell periphery,	GO:0017056~structural constituent of nuclear pore,	......
P53278	hypothetical protein(YGR130C)	Saccharomyces cerevisiae S288C		GO:0005737~cytoplasm,GO:0032126~eisosome,GO:0045121~membrane raft,		......
P33307	importin-alpha export receptor(CSE1)	Saccharomyces cerevisiae S288C	GO:0006606~protein import into nucleus,GO:0006611~protein export from nucleus,GO:0006810~transport,GO:0006886~intracellular protein transport,GO:0007049~cell cycle,GO:0007067~mitotic nuclear division,GO:0015031~protein transport,GO:0051301~cell division,	GO:0005634~nucleus,GO:0005635~nuclear envelope,GO:0005737~cytoplasm,GO:0005829~cytosol,GO:0016021~integral component of membrane,	GO:0005049~nuclear export signal receptor activity,GO:0008536~Ran GTPase binding,	......
P06169	indolepyruvate decarboxylase 1(PDC1)	Saccharomyces cerevisiae S288C	GO:0000949~aromatic amino acid family catabolic process to alcohol via Ehrlich pathway,GO:0000955~amino acid catabolic process via Ehrlich pathway,GO:0006090~pyruvate metabolic process,GO:0006559~L-phenylalanine catabolic process,GO:0006569~tryptophan catabolic process,GO:0008152~metabolic process,GO:0009083~branched-chain amino acid catabolic process,GO:0019655~glycolytic fermentation to ethanol,	GO:0005634~nucleus,GO:0005737~cytoplasm,GO:0005829~cytosol,	GO:0000287~magnesium ion binding,GO:0003824~catalytic activity,GO:0004737~pyruvate decarboxylase activity,GO:0016829~lyase activity,GO:0016831~carboxy-lyase activity,GO:0030976~thiamine pyrophosphate binding,GO:0046872~metal ion binding,GO:0047433~branched-chain-2-oxoacid decarboxylase activity,GO:0047434~indolepyruvate decarboxylase activity,GO:0050177~phenylpyruvate decarboxylase activity,	sce00010:Glycolysis / Gluconeogenesis,sce01100:Metabolic pathways,sce01110:Biosynthesis of secondary metabolites,
P22943	lipid-binding protein HSP12(HSP12)	Saccharomyces cerevisiae S288C	GO:0006950~response to stress,GO:0007009~plasma membrane organization,GO:0007155~cell adhesion,GO:0034599~cellular response to oxidative stress,GO:0034605~cellular response to heat,GO:0071470~cellular response to osmotic stress,	GO:0005634~nucleus,GO:0005737~cytoplasm,GO:0005768~endosome,GO:0005829~cytosol,GO:0005886~plasma membrane,	GO:0008289~lipid binding,	......
P30624	long-chain fatty acid-CoA ligase FAA1(FAA1)	Saccharomyces cerevisiae S288C	GO:0001676~long-chain fatty acid metabolic process,GO:0006629~lipid metabolic process,GO:0006631~fatty acid metabolic process,GO:0008152~metabolic process,GO:0035336~long-chain fatty-acyl-CoA metabolic process,GO:0044539~long-chain fatty acid import,	GO:0005739~mitochondrion,GO:0005741~mitochondrial outer membrane,GO:0005783~endoplasmic reticulum,GO:0005811~lipid particle,GO:0005886~plasma membrane,	GO:0000166~nucleotide binding,GO:0003824~catalytic activity,GO:0004467~long-chain fatty acid-CoA ligase activity,GO:0005524~ATP binding,GO:0016874~ligase activity,GO:0031956~medium-chain fatty acid-CoA ligase activity,GO:0102391~decanoate--CoA ligase activity,	sce00061:Fatty acid biosynthesis,sce00071:Fatty acid degradation,sce01100:Metabolic pathways,sce01212:Fatty acid metabolism,sce04146:Peroxisome,
P41940	mannose-1-phosphate guanylyltransferase(PSA1)	Saccharomyces cerevisiae S288C	GO:0000032~cell wall mannoprotein biosynthetic process,GO:0006486~protein glycosylation,GO:0007049~cell cycle,GO:0009058~biosynthetic process,GO:0009298~GDP-mannose biosynthetic process,	GO:0005737~cytoplasm,	GO:0000166~nucleotide binding,GO:0004475~mannose-1-phosphate guanylyltransferase activity,GO:0005525~GTP binding,GO:0016740~transferase activity,GO:0016779~nucleotidyltransferase activity,	sce00051:Fructose and mannose metabolism,sce00520:Amino sugar and nucleotide sugar metabolism,sce01100:Metabolic pathways,sce01110:Biosynthesis of secondary metabolites,
P38295	medium-chain fatty acid ethyl ester synthase/esterase(EHT1)	Saccharomyces cerevisiae S288C	GO:0044255~cellular lipid metabolic process,GO:0051792~medium-chain fatty acid biosynthetic process,GO:0051793~medium-chain fatty acid catabolic process,	GO:0005739~mitochondrion,GO:0005741~mitochondrial outer membrane,GO:0005811~lipid particle,	GO:0004026~alcohol O-acetyltransferase activity,GO:0016740~transferase activity,GO:0016746~transferase activity, transferring acyl groups,GO:0016787~hydrolase activity,GO:0017171~serine hydrolase activity,GO:0034319~alcohol O-butanoyltransferase activity,GO:0034338~short-chain carboxylesterase activity,GO:0047372~acylglycerol lipase activity,GO:0052689~carboxylic ester hydrolase activity,	......
P19955	mitochondrial 37S ribosomal protein YMR31(YMR31)	Saccharomyces cerevisiae S288C	GO:0006099~tricarboxylic acid cycle,GO:0006103~2-oxoglutarate metabolic process,GO:0032543~mitochondrial translation,	GO:0005739~mitochondrion,GO:0005761~mitochondrial ribosome,GO:0005763~mitochondrial small ribosomal subunit,GO:0005840~ribosome,GO:0009353~mitochondrial oxoglutarate dehydrogenase complex,GO:0030529~intracellular ribonucleoprotein complex,	GO:0003735~structural constituent of ribosome,GO:0004591~oxoglutarate dehydrogenase (succinyl-transferring) activity,	......
Q02204	mitochondrial 54S ribosomal protein YmL13(MRPL13)	Saccharomyces cerevisiae S288C	GO:0032543~mitochondrial translation,	GO:0005739~mitochondrion,GO:0005762~mitochondrial large ribosomal subunit,GO:0005840~ribosome,GO:0030529~intracellular ribonucleoprotein complex,	GO:0003735~structural constituent of ribosome,	......
P36156	omega-class glutathione transferase(ECM4)	Saccharomyces cerevisiae S288C	GO:0006749~glutathione metabolic process,GO:0055114~oxidation-reduction process,GO:0071555~cell wall organization,GO:0098869~cellular oxidant detoxification,	GO:0005737~cytoplasm,	GO:0004364~glutathione transferase activity,GO:0016491~oxidoreductase activity,GO:0016740~transferase activity,GO:0045174~glutathione dehydrogenase (ascorbate) activity,	......
P24784	putative DEAD-box ATP-dependent RNA helicase DBP1(DBP1)	Saccharomyces cerevisiae S288C	GO:0006412~translation,GO:0006413~translational initiation,GO:0007059~chromosome segregation,GO:0010468~regulation of gene expression,GO:0010501~RNA secondary structure unwinding,	GO:0005737~cytoplasm,GO:0036464~cytoplasmic ribonucleoprotein granule,	GO:0000166~nucleotide binding,GO:0003676~nucleic acid binding,GO:0003723~RNA binding,GO:0003724~RNA helicase activity,GO:0003729~mRNA binding,GO:0003743~translation initiation factor activity,GO:0004004~ATP-dependent RNA helicase activity,GO:0004386~helicase activity,GO:0005524~ATP binding,GO:0016787~hydrolase activity,	......
P32895	ribose phosphate diphosphokinase subunit PRS1(PRS1)	Saccharomyces cerevisiae S288C	GO:0006015~5-phosphoribose 1-diphosphate biosynthetic process,GO:0009116~nucleoside metabolic process,GO:0009156~ribonucleoside monophosphate biosynthetic process,GO:0009165~nucleotide biosynthetic process,GO:0016310~phosphorylation,GO:0031505~fungal-type cell wall organization,GO:0044249~cellular biosynthetic process,	GO:0002189~ribose phosphate diphosphokinase complex,GO:0005737~cytoplasm,GO:0010494~cytoplasmic stress granule,	GO:0000166~nucleotide binding,GO:0000287~magnesium ion binding,GO:0004749~ribose phosphate diphosphokinase activity,GO:0005524~ATP binding,GO:0016301~kinase activity,GO:0016740~transferase activity,GO:0046872~metal ion binding,	sce00030:Pentose phosphate pathway,sce00230:Purine metabolism,sce01100:Metabolic pathways,sce01110:Biosynthesis of secondary metabolites,sce01130:Biosynthesis of antibiotics,sce01200:Carbon metabolism,sce01230:Biosynthesis of amino acids,
P0CX51	ribosomal 40S subunit protein S16B(RPS16B)	Saccharomyces cerevisiae S288C	GO:0000462~maturation of SSU-rRNA from tricistronic rRNA transcript (SSU-rRNA, 5.8S rRNA, LSU-rRNA),GO:0002181~cytoplasmic translation,GO:0006310~DNA recombination,GO:0006412~translation,	GO:0005737~cytoplasm,GO:0005840~ribosome,GO:0022627~cytosolic small ribosomal subunit,GO:0030529~intracellular ribonucleoprotein complex,	GO:0003735~structural constituent of ribosome,	sce03010:Ribosome,
P07280	ribosomal 40S subunit protein S19A(RPS19A)	Saccharomyces cerevisiae S288C	GO:0000028~ribosomal small subunit assembly,GO:0002181~cytoplasmic translation,GO:0006407~rRNA export from nucleus,GO:0006412~translation,GO:0042254~ribosome biogenesis,GO:0042274~ribosomal small subunit biogenesis,	GO:0005622~intracellular,GO:0005737~cytoplasm,GO:0005840~ribosome,GO:0022627~cytosolic small ribosomal subunit,GO:0030529~intracellular ribonucleoprotein complex,	GO:0003735~structural constituent of ribosome,	sce03010:Ribosome,
P07281	ribosomal 40S subunit protein S19B(RPS19B)	Saccharomyces cerevisiae S288C	GO:0000028~ribosomal small subunit assembly,GO:0002181~cytoplasmic translation,GO:0006407~rRNA export from nucleus,GO:0006412~translation,GO:0042254~ribosome biogenesis,GO:0042274~ribosomal small subunit biogenesis,	GO:0005622~intracellular,GO:0005737~cytoplasm,GO:0005840~ribosome,GO:0022627~cytosolic small ribosomal subunit,GO:0030529~intracellular ribonucleoprotein complex,	GO:0003735~structural constituent of ribosome,	sce03010:Ribosome,
P38701	ribosomal 40S subunit protein S20(RPS20)	Saccharomyces cerevisiae S288C	GO:0000462~maturation of SSU-rRNA from tricistronic rRNA transcript (SSU-rRNA, 5.8S rRNA, LSU-rRNA),GO:0002181~cytoplasmic translation,GO:0006412~translation,	GO:0005622~intracellular,GO:0005737~cytoplasm,GO:0005840~ribosome,GO:0015935~small ribosomal subunit,GO:0022627~cytosolic small ribosomal subunit,GO:0030529~intracellular ribonucleoprotein complex,	GO:0003723~RNA binding,GO:0003729~mRNA binding,GO:0003735~structural constituent of ribosome,	sce03010:Ribosome,
P0CX37	ribosomal 40S subunit protein S6B(RPS6B)	Saccharomyces cerevisiae S288C	GO:0000462~maturation of SSU-rRNA from tricistronic rRNA transcript (SSU-rRNA, 5.8S rRNA, LSU-rRNA),GO:0002181~cytoplasmic translation,GO:0006364~rRNA processing,GO:0006412~translation,GO:0031167~rRNA methylation,GO:0042254~ribosome biogenesis,	GO:0005622~intracellular,GO:0005634~nucleus,GO:0005654~nucleoplasm,GO:0005730~nucleolus,GO:0005737~cytoplasm,GO:0005840~ribosome,GO:0022627~cytosolic small ribosomal subunit,GO:0030529~intracellular ribonucleoprotein complex,GO:0032040~small-subunit processome,	GO:0003735~structural constituent of ribosome,	sce03010:Ribosome,
P0C0W9	ribosomal 60S subunit protein L11A(RPL11A)	Saccharomyces cerevisiae S288C	GO:0000027~ribosomal large subunit assembly,GO:0002181~cytoplasmic translation,GO:0006412~translation,	GO:0005622~intracellular,GO:0005634~nucleus,GO:0005737~cytoplasm,GO:0005840~ribosome,GO:0022625~cytosolic large ribosomal subunit,GO:0030529~intracellular ribonucleoprotein complex,	GO:0003723~RNA binding,GO:0003735~structural constituent of ribosome,GO:0019843~rRNA binding,	sce03010:Ribosome,
Q3E757	ribosomal 60S subunit protein L11B(RPL11B)	Saccharomyces cerevisiae S288C	GO:0000027~ribosomal large subunit assembly,GO:0002181~cytoplasmic translation,GO:0006412~translation,	GO:0005622~intracellular,GO:0005634~nucleus,GO:0005737~cytoplasm,GO:0005840~ribosome,GO:0022625~cytosolic large ribosomal subunit,GO:0030529~intracellular ribonucleoprotein complex,	GO:0003723~RNA binding,GO:0003735~structural constituent of ribosome,GO:0019843~rRNA binding,	sce03010:Ribosome,
P0CX42	ribosomal 60S subunit protein L23A(RPL23A)	Saccharomyces cerevisiae S288C	GO:0002181~cytoplasmic translation,GO:0006412~translation,	GO:0005634~nucleus,GO:0005737~cytoplasm,GO:0005829~cytosol,GO:0005840~ribosome,GO:0022625~cytosolic large ribosomal subunit,GO:0030529~intracellular ribonucleoprotein complex,	GO:0003735~structural constituent of ribosome,GO:0070180~large ribosomal subunit rRNA binding,	sce03010:Ribosome,
P04456	ribosomal 60S subunit protein L25(RPL25)	Saccharomyces cerevisiae S288C	GO:0000027~ribosomal large subunit assembly,GO:0002181~cytoplasmic translation,GO:0006412~translation,	GO:0005622~intracellular,GO:0005737~cytoplasm,GO:0005840~ribosome,GO:0022625~cytosolic large ribosomal subunit,GO:0030529~intracellular ribonucleoprotein complex,GO:0030687~preribosome, large subunit precursor,	GO:0000166~nucleotide binding,GO:0003723~RNA binding,GO:0003735~structural constituent of ribosome,GO:0019843~rRNA binding,	sce03010:Ribosome,
P0C2H6	ribosomal 60S subunit protein L27A(RPL27A)	Saccharomyces cerevisiae S288C	GO:0002181~cytoplasmic translation,GO:0006412~translation,	GO:0005622~intracellular,GO:0005737~cytoplasm,GO:0005840~ribosome,GO:0022625~cytosolic large ribosomal subunit,GO:0030529~intracellular ribonucleoprotein complex,	GO:0003735~structural constituent of ribosome,	sce03010:Ribosome,
P0C2H7	ribosomal 60S subunit protein L27B(RPL27B)	Saccharomyces cerevisiae S288C	GO:0002181~cytoplasmic translation,GO:0006412~translation,	GO:0005622~intracellular,GO:0005737~cytoplasm,GO:0005840~ribosome,GO:0022625~cytosolic large ribosomal subunit,GO:0030529~intracellular ribonucleoprotein complex,GO:0030687~preribosome, large subunit precursor,	GO:0003735~structural constituent of ribosome,	sce03010:Ribosome,
P0C2H8	ribosomal 60S subunit protein L31A(RPL31A)	Saccharomyces cerevisiae S288C	GO:0002181~cytoplasmic translation,GO:0006412~translation,GO:0006450~regulation of translational fidelity,	GO:0005622~intracellular,GO:0005737~cytoplasm,GO:0005840~ribosome,GO:0022625~cytosolic large ribosomal subunit,GO:0030529~intracellular ribonucleoprotein complex,	GO:0003735~structural constituent of ribosome,	sce03010:Ribosome,
P0C2H9	ribosomal 60S subunit protein L31B(RPL31B)	Saccharomyces cerevisiae S288C	GO:0002181~cytoplasmic translation,GO:0006412~translation,GO:0006450~regulation of translational fidelity,	GO:0005622~intracellular,GO:0005737~cytoplasm,GO:0005840~ribosome,GO:0022625~cytosolic large ribosomal subunit,GO:0030529~intracellular ribonucleoprotein complex,	GO:0003735~structural constituent of ribosome,	sce03010:Ribosome,
P38061	ribosomal 60S subunit protein L32(RPL32)	Saccharomyces cerevisiae S288C	GO:0002181~cytoplasmic translation,GO:0006412~translation,	GO:0005622~intracellular,GO:0005737~cytoplasm,GO:0005840~ribosome,GO:0022625~cytosolic large ribosomal subunit,GO:0030529~intracellular ribonucleoprotein complex,	GO:0003735~structural constituent of ribosome,	sce03010:Ribosome,
P87262	ribosomal 60S subunit protein L34A(RPL34A)	Saccharomyces cerevisiae S288C	GO:0002181~cytoplasmic translation,GO:0006412~translation,GO:0042254~ribosome biogenesis,	GO:0005622~intracellular,GO:0005737~cytoplasm,GO:0005840~ribosome,GO:0022625~cytosolic large ribosomal subunit,GO:0030529~intracellular ribonucleoprotein complex,GO:0030687~preribosome, large subunit precursor,	GO:0003723~RNA binding,GO:0003735~structural constituent of ribosome,	sce03010:Ribosome,
P40525	ribosomal 60S subunit protein L34B(RPL34B)	Saccharomyces cerevisiae S288C	GO:0002181~cytoplasmic translation,GO:0006412~translation,GO:0042254~ribosome biogenesis,	GO:0005622~intracellular,GO:0005737~cytoplasm,GO:0005840~ribosome,GO:0022625~cytosolic large ribosomal subunit,GO:0030529~intracellular ribonucleoprotein complex,	GO:0003723~RNA binding,GO:0003735~structural constituent of ribosome,	sce03010:Ribosome,
P49167	ribosomal 60S subunit protein L38(RPL38)	Saccharomyces cerevisiae S288C	GO:0002181~cytoplasmic translation,GO:0006412~translation,GO:0022618~ribonucleoprotein complex assembly,	GO:0005622~intracellular,GO:0005737~cytoplasm,GO:0005840~ribosome,GO:0022625~cytosolic large ribosomal subunit,GO:0030529~intracellular ribonucleoprotein complex,	GO:0003723~RNA binding,GO:0003735~structural constituent of ribosome,	sce03010:Ribosome,
Q02326	ribosomal 60S subunit protein L6A(RPL6A)	Saccharomyces cerevisiae S288C	GO:0000027~ribosomal large subunit assembly,GO:0002181~cytoplasmic translation,GO:0006412~translation,	GO:0005622~intracellular,GO:0005737~cytoplasm,GO:0005840~ribosome,GO:0022625~cytosolic large ribosomal subunit,GO:0030529~intracellular ribonucleoprotein complex,	GO:0003723~RNA binding,GO:0003735~structural constituent of ribosome,	sce03010:Ribosome,
P17076	ribosomal 60S subunit protein L8A(RPL8A)	Saccharomyces cerevisiae S288C	GO:0000470~maturation of LSU-rRNA,GO:0002181~cytoplasmic translation,GO:0006412~translation,GO:0042254~ribosome biogenesis,	GO:0005737~cytoplasm,GO:0005840~ribosome,GO:0022625~cytosolic large ribosomal subunit,GO:0030529~intracellular ribonucleoprotein complex,	GO:0003723~RNA binding,GO:0003735~structural constituent of ribosome,	sce03010:Ribosome,
P29453	ribosomal 60S subunit protein L8B(RPL8B)	Saccharomyces cerevisiae S288C	GO:0000470~maturation of LSU-rRNA,GO:0002181~cytoplasmic translation,GO:0006412~translation,GO:0042254~ribosome biogenesis,	GO:0005737~cytoplasm,GO:0005840~ribosome,GO:0022625~cytosolic large ribosomal subunit,GO:0030529~intracellular ribonucleoprotein complex,	GO:0003723~RNA binding,GO:0003735~structural constituent of ribosome,	sce03010:Ribosome,
P34760	thioredoxin peroxidase TSA1(TSA1)	Saccharomyces cerevisiae S288C	GO:0000077~DNA damage checkpoint,GO:0001302~replicative cell aging,GO:0006111~regulation of gluconeogenesis,GO:0006457~protein folding,GO:0033194~response to hydroperoxide,GO:0034599~cellular response to oxidative stress,GO:0042262~DNA protection,GO:0042325~regulation of phosphorylation,GO:0045454~cell redox homeostasis,GO:0055114~oxidation-reduction process,GO:0061077~chaperone-mediated protein …	GO:0005737~cytoplasm,GO:0005829~cytosol,GO:0005844~polysome,	GO:0004601~peroxidase activity,GO:0008379~thioredoxin peroxidase activity,GO:0016209~antioxidant activity,GO:0016491~oxidoreductase activity,GO:0019207~kinase regulator activity,GO:0043022~ribosome binding,GO:0051082~unfolded protein binding,GO:0051920~peroxiredoxin activity,	......
P32481	translation initiation factor eIF2 subunit gamma(GCD11)	Saccharomyces cerevisiae S288C	GO:0001731~formation of translation preinitiation complex,GO:0006412~translation,GO:0006413~translational initiation,GO:0045903~positive regulation of translational fidelity,	GO:0005829~cytosol,GO:0005850~eukaryotic translation initiation factor 2 complex,GO:0016282~eukaryotic 43S preinitiation complex,GO:0033290~eukaryotic 48S preinitiation complex,GO:0043614~multi-eIF complex,	GO:0000049~tRNA binding,GO:0000166~nucleotide binding,GO:0003743~translation initiation factor activity,GO:0003924~GTPase activity,GO:0005515~protein binding,GO:0005525~GTP binding,GO:0031369~translation initiation factor binding,	sce03013:RNA transport,
Q12328	translocation channel protein TIM22(TIM22)	Saccharomyces cerevisiae S288C	GO:0006626~protein targeting to mitochondrion,GO:0006810~transport,GO:0015031~protein transport,GO:0045039~protein import into mitochondrial inner membrane,	GO:0005739~mitochondrion,GO:0005743~mitochondrial inner membrane,GO:0005758~mitochondrial intermembrane space,GO:0005829~cytosol,GO:0016020~membrane,GO:0016021~integral component of membrane,GO:0042721~mitochondrial inner membrane protein insertion complex,	GO:0015266~protein channel activity,GO:0030943~mitochondrion targeting sequence binding,	......
P07143	ubiquinol--cytochrome-c reductase catalytic subunit CYT1(CYT1)	Saccharomyces cerevisiae S288C	GO:0006119~oxidative phosphorylation,GO:0006122~mitochondrial electron transport, ubiquinol to cytochrome c,GO:0006626~protein targeting to mitochondrion,GO:0042776~mitochondrial ATP synthesis coupled proton transport,GO:0055114~oxidation-reduction process,	GO:0005739~mitochondrion,GO:0005743~mitochondrial inner membrane,GO:0005746~mitochondrial respiratory chain,GO:0005750~mitochondrial respiratory chain complex III,GO:0005758~mitochondrial intermembrane space,GO:0005829~cytosol,GO:0016020~membrane,GO:0016021~integral component of membrane,GO:0070469~respiratory chain,	GO:0009055~electron carrier activity,GO:0020037~heme binding,GO:0045153~electron transporter, transferring electrons within CoQH2-cytochrome c reductase complex activity,GO:0045155~electron transporter, transferring electrons from CoQH2-cytochrome c reductase complex and cytochrome c oxidase complex activity,GO:0046872~metal ion binding,	sce00190:Oxidative phosphorylation,sce01100:Metabolic pathways,
P07257	ubiquinol--cytochrome-c reductase subunit 2(QCR2)	Saccharomyces cerevisiae S288C	GO:0006122~mitochondrial electron transport, ubiquinol to cytochrome c,GO:0006508~proteolysis,GO:0009060~aerobic respiration,GO:0055114~oxidation-reduction process,GO:1902600~hydrogen ion transmembrane transport,	GO:0005739~mitochondrion,GO:0005743~mitochondrial inner membrane,GO:0005750~mitochondrial respiratory chain complex III,GO:0016020~membrane,GO:0016021~integral component of membrane,GO:0030061~mitochondrial crista,GO:0070469~respiratory chain,	GO:0003824~catalytic activity,GO:0004222~metalloendopeptidase activity,GO:0008121~ubiquinol-cytochrome-c reductase activity,GO:0046872~metal ion binding,	sce00190:Oxidative phosphorylation,sce01100:Metabolic pathways,
P00128	ubiquinol--cytochrome-c reductase subunit 7(QCR7)	Saccharomyces cerevisiae S288C	GO:0006122~mitochondrial electron transport, ubiquinol to cytochrome c,GO:0009060~aerobic respiration,GO:0034551~mitochondrial respiratory chain complex III assembly,GO:0055114~oxidation-reduction process,GO:1902600~hydrogen ion transmembrane transport,	GO:0005739~mitochondrion,GO:0005743~mitochondrial inner membrane,GO:0005750~mitochondrial respiratory chain complex III,GO:0016020~membrane,GO:0016021~integral component of membrane,GO:0070469~respiratory chain,	GO:0008121~ubiquinol-cytochrome-c reductase activity,	sce00190:Oxidative phosphorylation,sce01100:Metabolic pathways,
P08525	ubiquinol--cytochrome-c reductase subunit 8(QCR8)	Saccharomyces cerevisiae S288C	GO:0006122~mitochondrial electron transport, ubiquinol to cytochrome c,GO:0009060~aerobic respiration,GO:0055114~oxidation-reduction process,GO:1902600~hydrogen ion transmembrane transport,	GO:0005739~mitochondrion,GO:0005743~mitochondrial inner membrane,GO:0005750~mitochondrial respiratory chain complex III,GO:0016020~membrane,GO:0016021~integral component of membrane,GO:0070469~respiratory chain,	GO:0008121~ubiquinol-cytochrome-c reductase activity,	sce00190:Oxidative phosphorylation,sce01100:Metabolic pathways,
P07256	ubiquinol--cytochrome-c reductase subunit COR1(COR1)	Saccharomyces cerevisiae S288C	GO:0006122~mitochondrial electron transport, ubiquinol to cytochrome c,GO:0009060~aerobic respiration,GO:0016485~protein processing,GO:0055114~oxidation-reduction process,GO:1902600~hydrogen ion transmembrane transport,	GO:0005739~mitochondrion,GO:0005743~mitochondrial inner membrane,GO:0005750~mitochondrial respiratory chain complex III,GO:0016020~membrane,GO:0016021~integral component of membrane,GO:0070469~respiratory chain,	GO:0003824~catalytic activity,GO:0004222~metalloendopeptidase activity,GO:0008121~ubiquinol-cytochrome-c reductase activity,GO:0008270~zinc ion binding,GO:0046872~metal ion binding,	sce00190:Oxidative phosphorylation,sce01100:Metabolic pathways,
P06174	uroporphyrinogen-III synthase HEM4(HEM4)	Saccharomyces cerevisiae S288C	GO:0006779~porphyrin-containing compound biosynthetic process,GO:0006780~uroporphyrinogen III biosynthetic process,GO:0006782~protoporphyrinogen IX biosynthetic process,GO:0006783~heme biosynthetic process,GO:0033014~tetrapyrrole biosynthetic process,		GO:0004852~uroporphyrinogen-III synthase activity,GO:0016829~lyase activity,	sce00860:Porphyrin and chlorophyll metabolism,sce01100:Metabolic pathways,sce01110:Biosynthesis of secondary metabolites,

## Sheet: cluster function
Annotation Cluster 1	Enrichment Score: 7.651542877918487
Category	Term	Count	%	PValue	Genes	List Total	Pop Hits	Pop Total	Fold Enrichment	Bonferroni	Benjamini	FDR
GOTERM_BP_DIRECT	GO:0006412~translation	27	28.7234	1.0525e-12	P0C2H9, P38988, P18239, Q03195, P87262, P0CX51, P0CX37, P38701, P38061, P07281, P0C0W9, P23641, P07280, Q3E757, P29453, P0CX42, P40525, P24784, P49167, P04456, P04710, Q02326, P32481, P0C2H8, P0C2H7, P0C2H6, P17076	89	318	5557	5.30136	2.48388e-10	2.48388e-10	1.35488e-09
GOTERM_MF_DIRECT	GO:0003735~structural constituent of ribosome	26	27.6596	2.63221e-12	P0C2H9, P38988, P18239, P87262, P0CX51, P0CX37, Q02204, P38701, P38061, P07281, P0C0W9, P23641, P07280, Q3E757, P29453, P19955, P0CX42, P40525, P49167, P04456, P04710, Q02326, P0C2H8, P0C2H7, P0C2H6, P17076	88	271	4885	5.32581	3.71144e-10	3.71144e-10	3.10965e-09
GOTERM_BP_DIRECT	GO:0002181~cytoplasmic translation	20	21.2766	9.83807e-12	Q3E757, P29453, P0C2H9, P0CX42, P87262, P0CX51, P40525, P0CX37, P38701, P04456, P49167, Q02326, P38061, P0C2H8, P07281, P0C2H7, P0C2H6, P17076, P0C0W9, P07280	89	171	5557	7.30271	2.32177e-09	1.16089e-09	1.26646e-08
GOTERM_CC_DIRECT	GO:0022625~cytosolic large ribosomal subunit	15	15.9574	7.28156e-10	Q3E757, P29453, P0C2H9, P0CX42, P87262, P40525, P49167, P04456, Q02326, P38061, P0C2H8, P0C2H7, P0C2H6, P0C0W9, P17076	92	108	5861	8.84813	6.91748e-08	3.45874e-08	8.00393e-07
GOTERM_CC_DIRECT	GO:0005840~ribosome	22	23.4043	3.51021e-09	Q3E757, P29453, P0C2H9, P19955, P0CX42, P87262, P0CX51, P40525, P0CX37, Q02204, P38701, P04456, P49167, Q02326, P38061, P0C2H8, P07281, P0C2H7, P0C2H6, P17076, P0C0W9, P07280	92	301	5861	4.65629	3.3347e-07	1.11157e-07	3.85844e-06
GOTERM_CC_DIRECT	GO:0030529~intracellular ribonucleoprotein complex	22	23.4043	5.63901e-09	Q3E757, P29453, P0C2H9, P19955, P0CX42, P87262, P0CX51, P40525, P0CX37, Q02204, P38701, P04456, P49167, Q02326, P38061, P0C2H8, P07281, P0C2H7, P0C2H6, P17076, P0C0W9, P07280	92	309	5861	4.53574	5.35706e-07	1.33927e-07	6.19843e-06
KEGG_PATHWAY	sce03010:Ribosome	20	21.2766	2.23633e-08	Q3E757, P29453, P0C2H9, P0CX42, P87262, P0CX51, P40525, P0CX37, P38701, P04456, P49167, Q02326, P38061, P0C2H8, P07281, P0C2H7, P0C2H6, P17076, P0C0W9, P07280	56	181	2184	4.30939	9.61621e-07	4.8081e-07	2.08112e-05
GOTERM_CC_DIRECT	GO:0005622~intracellular	17	18.0851	6.25226e-08	Q3E757, P0C2H9, P87262, P40525, P0CX37, P38701, Q03264, P04456, P49167, Q02326, P38061, P0C2H8, P07281, P0C2H7, P0C2H6, P0C0W9, P07280	92	203	5861	5.33503	5.93963e-06	9.89941e-07	6.87251e-05
GOTERM_MF_DIRECT	GO:0003723~RNA binding	13	13.8298	0.137792	Q03264, Q3E757, P04456, P49167, Q02326, P29453, P20447, P87262, P40525, P17076, P0C0W9, P24784, P38701	88	477	4885	1.51289	1	0.92669	82.6484
GOTERM_CC_DIRECT	GO:0005737~cytoplasm	39	41.4894	0.40324	P0C2H9, P38234, P39714, Q03195, P0CX51, P87262, P22943, P0CX37, P38701, P06169, Q03264, P38061, P36156, P53278, P06115, P41940, P07281, P34760, P0C0W9, P32793, P32895, P07280, P33307, Q3E757, P29453, P0CX42, P40525, P24784, P53885, P51601, P04456, P49167, Q02326, Q07505, P0C2H8, P0C2H7, P0C2H6, P17076, Q12443	92	2344	5861	1.05996	1	0.913891	99.6568
Annotation Cluster 2	Enrichment Score: 5.485206499595499
Category	Term	Count	%	PValue	Genes	List Total	Pop Hits	Pop Total	Fold Enrichment	Bonferroni	Benjamini	FDR
GOTERM_BP_DIRECT	GO:0009060~aerobic respiration	10	10.6383	6.09539e-08	P00128, P04037, P00410, P04710, P32799, P07256, P18239, P07257, P08525, P36139	89	50	5557	12.4876	1.4385e-05	4.79503e-06	7.84667e-05
GOTERM_CC_DIRECT	GO:0070469~respiratory chain	7	7.44681	8.3874e-08	P00128, P00044, P00410, P07256, P07257, P08525, P07143	92	16	5861	27.8716	7.968e-06	1.13829e-06	9.21947e-05
GOTERM_BP_DIRECT	GO:0006122~mitochondrial electron transport, ubiquinol to cytochrome c	6	6.38298	1.03475e-06	P00128, P00044, P07256, P07257, P08525, P07143	89	13	5557	28.8176	0.00024417	4.88388e-05	0.00133203
GOTERM_CC_DIRECT	GO:0005750~mitochondrial respiratory chain complex III	5	5.31915	1.65168e-05	P00128, P07256, P07257, P08525, P07143	92	11	5861	28.9575	0.00156788	0.00017433	0.0181538
GOTERM_BP_DIRECT	GO:1902600~hydrogen ion transmembrane transport	7	7.44681	3.30954e-05	P00128, P00410, P00425, P32799, P07256, P07257, P08525	89	40	5557	10.9267	0.00778022	0.00111518	0.0425957
GOTERM_MF_DIRECT	GO:0008121~ubiquinol-cytochrome-c reductase activity	4	4.25532	0.000424233	P00128, P07256, P07257, P08525	88	9	4885	24.6717	0.0580749	0.0197456	0.50003
Annotation Cluster 3	Enrichment Score: 4.355745541195104
Category	Term	Count	%	PValue	Genes	List Total	Pop Hits	Pop Total	Fold Enrichment	Bonferroni	Benjamini	FDR
GOTERM_CC_DIRECT	GO:0005743~mitochondrial inner membrane	21	22.3404	2.4733e-10	P21306, P09457, P00410, P38988, P00425, P18239, P32839, P08525, P00128, Q12328, P04710, P04037, P00830, P32799, P07256, P07275, P07257, P07143, Q96VH5, P23641, P07251	92	234	5861	5.71725	2.34964e-08	2.34964e-08	2.71867e-07
GOTERM_CC_DIRECT	GO:0016021~integral component of membrane	32	34.0426	0.00798434	Q06686, P21306, P00425, P53108, P38988, P52871, P18239, P08525, P25358, P12683, P04037, P53217, P00830, P32799, P41807, P07143, P23641, P33307, P09457, P20107, P00410, P32839, P00128, Q12328, P04710, P07256, P38767, P07257, Q96VH5, P36060, P07251, Q12443	92	1326	5861	1.53741	0.533061	0.0614912	8.43458
GOTERM_CC_DIRECT	GO:0016020~membrane	36	38.2979	0.0433758	Q12233, Q06686, P21306, P00425, P53108, P38988, P52871, P18239, P38234, P08525, P25358, P12683, P04037, P53217, P00830, P32799, P41807, P07143, P23641, P09457, P20107, P00410, P32839, P36139, P53885, P00128, Q12328, P04710, P07256, P38767, P07257, P07275, Q96VH5, P36060, P07251, Q12443	92	1738	5861	1.31958	0.985194	0.244858	38.5802
Annotation Cluster 4	Enrichment Score: 3.499689160567707
Category	Term	Count	%	PValue	Genes	List Total	Pop Hits	Pop Total	Fold Enrichment	Bonferroni	Benjamini	FDR
GOTERM_BP_DIRECT	GO:1902600~hydrogen ion transmembrane transport	7	7.44681	3.30954e-05	P00128, P00410, P00425, P32799, P07256, P07257, P08525	89	40	5557	10.9267	0.00778022	0.00111518	0.0425957
GOTERM_BP_DIRECT	GO:0006123~mitochondrial electron transport, cytochrome c to oxygen	5	5.31915	5.208e-05	P00044, P04037, P00410, P00425, P32799	89	14	5557	22.2994	0.012216	0.00153522	0.0670225
GOTERM_CC_DIRECT	GO:0005751~mitochondrial respiratory chain complex IV	4	4.25532	0.00116446	P04037, P00410, P00425, P32799	92	14	5861	18.2019	0.104782	0.0110078	1.27256
GOTERM_MF_DIRECT	GO:0004129~cytochrome-c oxidase activity	4	4.25532	0.00499665	P04037, P00410, P00425, P32799	88	20	4885	11.1023	0.506531	0.131735	5.74602
Annotation Cluster 5	Enrichment Score: 2.5797150673161067
Category	Term	Count	%	PValue	Genes	List Total	Pop Hits	Pop Total	Fold Enrichment	Bonferroni	Benjamini	FDR
GOTERM_BP_DIRECT	GO:0006754~ATP biosynthetic process	5	5.31915	0.000119403	Q12233, P09457, P21306, P00830, P07251	89	17	5557	18.3642	0.0277875	0.00312631	0.1536
GOTERM_MF_DIRECT	GO:0046933~proton-transporting ATP synthase activity, rotational mechanism	5	5.31915	0.000187167	Q12233, P09457, P21306, P00830, P07251	88	17	4885	16.3269	0.0260478	0.0131098	0.22089
GOTERM_BP_DIRECT	GO:0015986~ATP synthesis coupled proton transport	5	5.31915	0.000234397	Q12233, P09457, P21306, P00830, P07251	89	20	5557	15.6096	0.0538217	0.00551715	0.301323
GOTERM_CC_DIRECT	GO:0045261~proton-transporting ATP synthase complex, catalytic core F(1)	3	3.19149	0.00231296	P21306, P00830, P07251	92	5	5861	38.2239	0.19747	0.0198001	2.51324
GOTERM_BP_DIRECT	GO:0006811~ion transport	8	8.51064	0.00262069	Q12233, Q06686, P09457, P21306, P20107, P00830, P41807, P07251	89	119	5557	4.19753	0.461676	0.054744	3.32165
GOTERM_MF_DIRECT	GO:0046961~proton-transporting ATPase activity, rotational mechanism	4	4.25532	0.00575514	P21306, P00830, P41807, P07251	88	21	4885	10.5736	0.556838	0.12684	6.59134
GOTERM_BP_DIRECT	GO:0015992~proton transport	6	6.38298	0.00679195	Q12233, P09457, P21306, P00830, P41807, P07251	89	76	5557	4.92933	0.799786	0.116373	8.39936
GOTERM_BP_DIRECT	GO:0015991~ATP hydrolysis coupled proton transport	3	3.19149	0.0257626	P00830, P41807, P07251	89	16	5557	11.7072	0.997887	0.319535	28.5371
GOTERM_MF_DIRECT	GO:0016887~ATPase activity	5	5.31915	0.189558	P21306, P00830, P32839, Q03195, P07251	88	127	4885	2.18549	1	0.948361	91.6505
Annotation Cluster 6	Enrichment Score: 1.199904513816778
Category	Term	Count	%	PValue	Genes	List Total	Pop Hits	Pop Total	Fold Enrichment	Bonferroni	Benjamini	FDR
GOTERM_CC_DIRECT	GO:0000788~nuclear nucleosome	3	3.19149	0.00799617	P61830, P53551, P02309	92	9	5861	21.2355	0.533589	0.0569806	8.44658
GOTERM_CC_DIRECT	GO:0000786~nucleosome	3	3.19149	0.00799617	P61830, P53551, P02309	92	9	5861	21.2355	0.533589	0.0569806	8.44658
GOTERM_BP_DIRECT	GO:0006334~nucleosome assembly	3	3.19149	0.0257626	P61830, P53551, P02309	89	16	5557	11.7072	0.997887	0.319535	28.5371
GOTERM_CC_DIRECT	GO:0005694~chromosome	3	3.19149	0.608345	P61830, P53551, P02309	92	131	5861	1.45893	1	0.982538	99.9966
GOTERM_MF_DIRECT	GO:0003677~DNA binding	3	3.19149	0.999022	P61830, P53551, P02309	88	492	4885	0.338484	1	1	100

## Sheet: BPCCMF
Category	Term	Count	%	PValue	Genes	List Total	Pop Hits	Pop Total	Fold Enrichment	Bonferroni	Benjamini	FDR
GOTERM_BP_DIRECT	GO:0006412~translation	27	28.7234	1.0525e-12	P0C2H9, P38988, P18239, Q03195, P87262, P0CX51, P0CX37, P38701, P38061, P07281, P0C0W9, P23641, P07280, Q3E757, P29453, P0CX42, P40525, P24784, P49167, P04456, P04710, Q02326, P32481, P0C2H8, P0C2H7, P0C2H6, P17076	89	318	5557	5.30136	2.47335e-10	2.47335e-10	1.35397e-09
GOTERM_BP_DIRECT	GO:0002181~cytoplasmic translation	20	21.2766	9.83807e-12	Q3E757, P29453, P0C2H9, P0CX42, P87262, P0CX51, P40525, P0CX37, P38701, P04456, P49167, Q02326, P38061, P0C2H8, P07281, P0C2H7, P0C2H6, P17076, P0C0W9, P07280	89	171	5557	7.30271	2.31193e-09	1.15597e-09	1.26561e-08
GOTERM_BP_DIRECT	GO:0009060~aerobic respiration	10	10.6383	6.09539e-08	P00128, P04037, P00410, P04710, P32799, P07256, P18239, P07257, P08525, P36139	89	50	5557	12.4876	1.43241e-05	4.77471e-06	7.84137e-05
GOTERM_BP_DIRECT	GO:0055114~oxidation-reduction process	21	22.3404	2.87985e-07	P40215, P00410, P00425, P38234, P39714, P08525, P00128, P12683, P00044, P04037, P46367, P36156, P32799, P06115, P07256, P07275, P07257, P07246, P07143, P34760, P36060	89	347	5557	3.77868	6.76743e-05	1.6919e-05	0.000370476
GOTERM_BP_DIRECT	GO:0006122~mitochondrial electron transport, ubiquinol to cytochrome c	6	6.38298	1.03475e-06	P00128, P00044, P07256, P07257, P08525, P07143	89	13	5557	28.8176	0.000243136	4.86319e-05	0.00133113
GOTERM_BP_DIRECT	GO:0006626~protein targeting to mitochondrion	9	9.57447	6.93263e-06	Q12328, P04037, P04710, P00890, P00830, P32839, P07143, P23641, P07251	89	65	5557	8.64529	0.00162785	0.000271492	0.00891807
GOTERM_BP_DIRECT	GO:1902600~hydrogen ion transmembrane transport	7	7.44681	3.30954e-05	P00128, P00410, P00425, P32799, P07256, P07257, P08525	89	40	5557	10.9267	0.00774738	0.00111046	0.042567
GOTERM_BP_DIRECT	GO:0006123~mitochondrial electron transport, cytochrome c to oxygen	5	5.31915	5.208e-05	P00044, P04037, P00410, P00425, P32799	89	14	5557	22.2994	0.0121645	0.00152872	0.0669773
GOTERM_BP_DIRECT	GO:0006754~ATP biosynthetic process	5	5.31915	0.000119403	Q12233, P09457, P21306, P00830, P07251	89	17	5557	18.3642	0.0276714	0.00311308	0.153497
GOTERM_BP_DIRECT	GO:0015986~ATP synthesis coupled proton transport	5	5.31915	0.000234397	Q12233, P09457, P21306, P00830, P07251	89	20	5557	15.6096	0.0535999	0.00549384	0.30112
GOTERM_BP_DIRECT	GO:0006811~ion transport	8	8.51064	0.00262069	Q12233, Q06686, P09457, P21306, P20107, P00830, P41807, P07251	89	119	5557	4.19753	0.460261	0.0545185	3.31945
GOTERM_BP_DIRECT	GO:0006119~oxidative phosphorylation	3	3.19149	0.00494474	P04037, P32799, P07143	89	7	5557	26.7592	0.688045	0.0925118	6.17783
GOTERM_BP_DIRECT	GO:0015992~proton transport	6	6.38298	0.00679195	Q12233, P09457, P21306, P00830, P41807, P07251	89	76	5557	4.92933	0.798417	0.11591	8.39393
GOTERM_BP_DIRECT	GO:0042254~ribosome biogenesis	9	9.57447	0.0129964	P29453, P20447, P07281, Q03195, P87262, P40525, P17076, P0CX37, P07280	89	199	5557	2.82384	0.953772	0.197147	15.4889
GOTERM_BP_DIRECT	GO:0000027~ribosomal large subunit assembly	4	4.25532	0.0232654	Q3E757, P04456, Q02326, P0C0W9	89	39	5557	6.40392	0.996042	0.308435	26.1278
GOTERM_BP_DIRECT	GO:0006334~nucleosome assembly	3	3.19149	0.0257626	P61830, P53551, P02309	89	16	5557	11.7072	0.997831	0.318424	28.5209
GOTERM_BP_DIRECT	GO:0015991~ATP hydrolysis coupled proton transport	3	3.19149	0.0257626	P00830, P41807, P07251	89	16	5557	11.7072	0.997831	0.318424	28.5209
GOTERM_BP_DIRECT	GO:0042776~mitochondrial ATP synthesis coupled proton transport	2	2.12766	0.0314238	P04037, P07143	89	2	5557	62.4382	0.999449	0.356838	33.6839
GOTERM_BP_DIRECT	GO:0019655~glycolytic fermentation to ethanol	2	2.12766	0.061871	P40215, P06169	89	4	5557	31.2191	1	0.565618	56.0283
GOTERM_BP_DIRECT	GO:0015866~ADP transport	2	2.12766	0.061871	P04710, P18239	89	4	5557	31.2191	1	0.565618	56.0283
GOTERM_BP_DIRECT	GO:0098869~cellular oxidant detoxification	3	3.19149	0.0764147	P36156, P06115, P34760	89	29	5557	6.45912	1	0.625885	64.0349
GOTERM_BP_DIRECT	GO:0015886~heme transport	2	2.12766	0.0767378	P04710, P18239	89	5	5557	24.9753	1	0.608646	64.1964
GOTERM_BP_DIRECT	GO:0043935~sexual sporulation resulting in formation of a cellular spore	2	2.12766	0.0767378	P61830, P02309	89	5	5557	24.9753	1	0.608646	64.1964
GOTERM_BP_DIRECT	GO:0006099~tricarboxylic acid cycle	3	3.19149	0.0857817	P00890, P19955, P19262	89	31	5557	6.04241	1	0.633453	68.4551
GOTERM_BP_DIRECT	GO:0015867~ATP transport	2	2.12766	0.0913716	P04710, P18239	89	6	5557	20.8127	1	0.640673	70.8483
GOTERM_BP_DIRECT	GO:0006103~2-oxoglutarate metabolic process	2	2.12766	0.0913716	P19955, P19262	89	6	5557	20.8127	1	0.640673	70.8483
Category	Term	Count	%	PValue	Genes	List Total	Pop Hits	Pop Total	Fold Enrichment	Bonferroni	Benjamini	FDR
GOTERM_CC_DIRECT	GO:0005743~mitochondrial inner membrane	21	22.3404	2.4733e-10	P21306, P09457, P00410, P38988, P00425, P18239, P32839, P08525, P00128, Q12328, P04710, P04037, P00830, P32799, P07256, P07275, P07257, P07143, Q96VH5, P23641, P07251	92	234	5861	5.71725	2.34964e-08	2.34964e-08	2.71867e-07
GOTERM_CC_DIRECT	GO:0022625~cytosolic large ribosomal subunit	15	15.9574	7.28156e-10	Q3E757, P29453, P0C2H9, P0CX42, P87262, P40525, P49167, P04456, Q02326, P38061, P0C2H8, P0C2H7, P0C2H6, P0C0W9, P17076	92	108	5861	8.84813	6.91748e-08	3.45874e-08	8.00393e-07
GOTERM_CC_DIRECT	GO:0005840~ribosome	22	23.4043	3.51021e-09	Q3E757, P29453, P0C2H9, P19955, P0CX42, P87262, P0CX51, P40525, P0CX37, Q02204, P38701, P04456, P49167, Q02326, P38061, P0C2H8, P07281, P0C2H7, P0C2H6, P17076, P0C0W9, P07280	92	301	5861	4.65629	3.3347e-07	1.11157e-07	3.85844e-06
GOTERM_CC_DIRECT	GO:0030529~intracellular ribonucleoprotein complex	22	23.4043	5.63901e-09	Q3E757, P29453, P0C2H9, P19955, P0CX42, P87262, P0CX51, P40525, P0CX37, Q02204, P38701, P04456, P49167, Q02326, P38061, P0C2H8, P07281, P0C2H7, P0C2H6, P17076, P0C0W9, P07280	92	309	5861	4.53574	5.35706e-07	1.33927e-07	6.19843e-06
GOTERM_CC_DIRECT	GO:0005758~mitochondrial intermembrane space	12	12.766	5.69328e-08	P00044, P40215, Q12328, P04037, P04710, P00890, P00830, P32839, P07143, P23641, P36060, P07251	92	85	5861	8.99386	5.4086e-06	1.08172e-06	6.25808e-05
GOTERM_CC_DIRECT	GO:0005622~intracellular	17	18.0851	6.25226e-08	Q3E757, P0C2H9, P87262, P40525, P0CX37, P38701, Q03264, P04456, P49167, Q02326, P38061, P0C2H8, P07281, P0C2H7, P0C2H6, P0C0W9, P07280	92	203	5861	5.33503	5.93963e-06	9.89941e-07	6.87251e-05
GOTERM_CC_DIRECT	GO:0070469~respiratory chain	7	7.44681	8.3874e-08	P00128, P00044, P00410, P07256, P07257, P08525, P07143	92	16	5861	27.8716	7.968e-06	1.13829e-06	9.21947e-05
GOTERM_CC_DIRECT	GO:0005739~mitochondrion	39	41.4894	2.13041e-06	Q12233, P38884, P21306, P00425, P38988, P18239, P08525, Q02204, P38295, P00044, P04037, P00830, P32799, P06115, P07246, P19262, P07143, Q12032, Q03104, P23641, P09457, P40215, P20107, P00410, P00890, P19955, P30624, P32839, P00128, Q12328, Q07505, P04710, P46367, P07256, P07257, P07275, Q96VH5, P36060, P07251	92	1189	5861	2.08962	0.000202369	2.52984e-05	0.00234174
GOTERM_CC_DIRECT	GO:0005750~mitochondrial respiratory chain complex III	5	5.31915	1.65168e-05	P00128, P07256, P07257, P08525, P07143	92	11	5861	28.9575	0.00156788	0.00017433	0.0181538
GOTERM_CC_DIRECT	GO:0005751~mitochondrial respiratory chain complex IV	4	4.25532	0.00116446	P04037, P00410, P00425, P32799	92	14	5861	18.2019	0.104782	0.0110078	1.27256
GOTERM_CC_DIRECT	GO:0045261~proton-transporting ATP synthase complex, catalytic core F(1)	3	3.19149	0.00231296	P21306, P00830, P07251	92	5	5861	38.2239	0.19747	0.0198001	2.51324
GOTERM_CC_DIRECT	GO:0016021~integral component of membrane	32	34.0426	0.00798434	Q06686, P21306, P00425, P53108, P38988, P52871, P18239, P08525, P25358, P12683, P04037, P53217, P00830, P32799, P41807, P07143, P23641, P33307, P09457, P20107, P00410, P32839, P00128, Q12328, P04710, P07256, P38767, P07257, Q96VH5, P36060, P07251, Q12443	92	1326	5861	1.53741	0.533061	0.0614912	8.43458
GOTERM_CC_DIRECT	GO:0000786~nucleosome	3	3.19149	0.00799617	P61830, P53551, P02309	92	9	5861	21.2355	0.533589	0.0569806	8.44658
GOTERM_CC_DIRECT	GO:0000788~nuclear nucleosome	3	3.19149	0.00799617	P61830, P53551, P02309	92	9	5861	21.2355	0.533589	0.0569806	8.44658
GOTERM_CC_DIRECT	GO:0022627~cytosolic small ribosomal subunit	5	5.31915	0.0251024	P07281, P0CX51, P0CX37, P38701, P07280	92	72	5861	4.42406	0.910648	0.158452	24.38
GOTERM_CC_DIRECT	GO:0005754~mitochondrial proton-transporting ATP synthase, catalytic core	2	2.12766	0.0308143	P00830, P07251	92	2	5861	63.7065	0.948871	0.179816	29.11
GOTERM_CC_DIRECT	GO:0016020~membrane	36	38.2979	0.0433758	Q12233, Q06686, P21306, P00425, P53108, P38988, P52871, P18239, P38234, P08525, P25358, P12683, P04037, P53217, P00830, P32799, P41807, P07143, P23641, P09457, P20107, P00410, P32839, P36139, P53885, P00128, Q12328, P04710, P07256, P38767, P07257, P07275, Q96VH5, P36060, P07251, Q12443	92	1738	5861	1.31958	0.985194	0.231486	38.5802
GOTERM_CC_DIRECT	GO:0030687~preribosome, large subunit precursor	5	5.31915	0.0523519	P04456, P20447, Q03195, P0C2H7, P87262	92	91	5861	3.50036	0.993954	0.259545	44.6263
GOTERM_CC_DIRECT	GO:0045121~membrane raft	3	3.19149	0.0527567	P53278, P38234, P53885	92	24	5861	7.96332	0.994194	0.248776	44.8857
GOTERM_CC_DIRECT	GO:0042645~mitochondrial nucleoid	3	3.19149	0.0527567	P46367, P19262, P07251	92	24	5861	7.96332	0.994194	0.248776	44.8857
GOTERM_CC_DIRECT	GO:0009353~mitochondrial oxoglutarate dehydrogenase complex	2	2.12766	0.0606891	P19955, P19262	92	4	5861	31.8533	0.997389	0.268782	49.752
Category	Term	Count	%	PValue	Genes	List Total	Pop Hits	Pop Total	Fold Enrichment	Bonferroni	Benjamini	FDR
GOTERM_MF_DIRECT	GO:0003735~structural constituent of ribosome	26	27.6596	2.63221e-12	P0C2H9, P38988, P18239, P87262, P0CX51, P0CX37, Q02204, P38701, P38061, P07281, P0C0W9, P23641, P07280, Q3E757, P29453, P19955, P0CX42, P40525, P49167, P04456, P04710, Q02326, P0C2H8, P0C2H7, P0C2H6, P17076	88	271	4885	5.32581	3.71144e-10	3.71144e-10	3.10965e-09
GOTERM_MF_DIRECT	GO:0046933~proton-transporting ATP synthase activity, rotational mechanism	5	5.31915	0.000187167	Q12233, P09457, P21306, P00830, P07251	88	17	4885	16.3269	0.0260478	0.0131098	0.22089
GOTERM_MF_DIRECT	GO:0008121~ubiquinol-cytochrome-c reductase activity	4	4.25532	0.000424233	P00128, P07256, P07257, P08525	88	9	4885	24.6717	0.0580749	0.0197456	0.50003
GOTERM_MF_DIRECT	GO:0016491~oxidoreductase activity	14	14.8936	0.00177117	P40215, P00410, P00425, P39714, P12683, P04037, P46367, P36156, P32799, P06115, P07275, P07246, P34760, P36060	88	292	4885	2.6615	0.221166	0.0605769	2.0725
GOTERM_MF_DIRECT	GO:0004129~cytochrome-c oxidase activity	4	4.25532	0.00499665	P04037, P00410, P00425, P32799	88	20	4885	11.1023	0.506531	0.131735	5.74602
GOTERM_MF_DIRECT	GO:0046961~proton-transporting ATPase activity, rotational mechanism	4	4.25532	0.00575514	P21306, P00830, P41807, P07251	88	21	4885	10.5736	0.556838	0.12684	6.59134
GOTERM_MF_DIRECT	GO:0005471~ATP:ADP antiporter activity	2	2.12766	0.0693786	P04710, P18239	88	4	4885	27.7557	0.99996	0.765037	57.2346
GOTERM_MF_DIRECT	GO:0020037~heme binding	3	3.19149	0.0879632	P00044, P06115, P07143	88	28	4885	5.94765	0.999998	0.802659	66.3026
