# Supplementary material for: Multiple-Omics Techniques Reveal the Role of Glycerophospholipid Metabolic Pathway in the Response of Saccharomyces cerevisiae Against Hypoxic Stress
Source: Front Microbiol. 2019 Jun 27;10:1398. doi: 10.3389/fmicb.2019.01398 (PMC6610297; doi:10.3389/fmicb.2019.01398)
Supplement: Supplementary file 5 [file Data_Sheet_3.zip]

Archive with 4 entries (4 files):
- Data Sheet 3_Figure legends.docx
- 1. The  numbers of phosphoproteins.xls
- 2. 100 communal proteins.xls
- 3. The venn diagram of 100 communal proteins.tif
