# Supplementary material for: Multiple-Omics Techniques Reveal the Role of Glycerophospholipid Metabolic Pathway in the Response of Saccharomyces cerevisiae Against Hypoxic Stress
Source: Front Microbiol. 2019 Jun 27;10:1398. doi: 10.3389/fmicb.2019.01398 (PMC6610297; doi:10.3389/fmicb.2019.01398)
Supplement: Supplementary file 5 [file Data_Sheet_3.zip › 1. The numbers of phosphoproteins.xls]

## Sheet: Sheet1
Con21-Accession		Hpx10-Accession		Hpx5-Accession		Hpx1-Accession
O13297		O13297		O13297		O13297
O13516		O13516		O13516		O13516
O13535		O13535		O13535		O13535
O13563		O13563		O13563		O13563
O13585		O13585		O13585		O13585
O14467		O14455		O14455		O14455
P00045		O14467		O14467		O14467
P00128		P00045		O74700		P00330
P00330		P00128		P00045		P00358
P00358		P00175		P00128		P00359
P00359		P00330		P00175		P00360
P00360		P00358		P00330		P00431
P00424		P00359		P00358		P00445
P00427		P00360		P00359		P00546
P00431		P00424		P00360		P00549
P00445		P00427		P00424		P00560
P00447		P00431		P00427		P00635
P00546		P00445		P00431		P00724
P00549		P00447		P00445		P00729
P00560		P00546		P00447		P00812
P00724		P00549		P00549		P00815
P00812		P00560		P00560		P00817
P00815		P00724		P00724		P00830
P00817		P00812		P00812		P00890
P00830		P00815		P00815		P00924
P00890		P00817		P00817		P00925
P00924		P00830		P00830		P00927
P00925		P00890		P00890		P00931
P00927		P00924		P00924		P00937
P00931		P00925		P00925		P00942
P00937		P00927		P00927		P00950
P00942		P00937		P00937		P00958
P00950		P00942		P00942		P01094
P00958		P00950		P00950		P01098
P01094		P00958		P00958		P01119
P01097		P01094		P01094		P01120
P01098		P01097		P01098		P01123
P01119		P01098		P01119		P02294
P01120		P01119		P01120		P02309
P01123		P01120		P01123		P02381
P02294		P01123		P02294		P02407
P02309		P02294		P02309		P02557
P02381		P02309		P02381		P02829
P02400		P02381		P02407		P02994
P02406		P02400		P02994		P03965
P02407		P02406		P03965		P04046
P02829		P02407		P04046		P04050
P02992		P02557		P04050		P04051
P02994		P02992		P04076		P04076
P03965		P02994		P04147		P04147
P04037		P03965		P04161		P04386
P04039		P04037		P04386		P04449
P04046		P04046		P04449		P04456
P04050		P04050		P04456		P04786
P04051		P04051		P04786		P04801
P04076		P04076		P04801		P04802
P04147		P04147		P04802		P04806
P04386		P04386		P04806		P04807
P04449		P04449		P04817		P04817
P04456		P04456		P04819		P04819
P04786		P04786		P04840		P04840
P04801		P04801		P04911		P04911
P04802		P04802		P05030		P05030
P04806		P04806		P05317		P05317
P04807		P04807		P05318		P05318
P04817		P04817		P05319		P05319
P04819		P04819		P05373		P05373
P04840		P04840		P05374		P05374
P04911		P04911		P05453		P05375
P05030		P05030		P05694		P05453
P05317		P05317		P05737		P05694
P05318		P05319		P05738		P05737
P05319		P05373		P05739		P05738
P05373		P05374		P05744		P05739
P05374		P05453		P05748		P05740
P05375		P05626		P05750		P05744
P05453		P05694		P05755		P05748
P05626		P05737		P05756		P05750
P05694		P05738		P05759		P05755
P05737		P05739		P05986		P05756
P05738		P05740		P06102		P05759
P05739		P05744		P06103		P05986
P05740		P05748		P06105		P06102
P05744		P05750		P06106		P06103
P05745		P05755		P06115		P06105
P05748		P05756		P06168		P06106
P05749		P05759		P06169		P06168
P05750		P05986		P06197		P06169
P05755		P06102		P06208		P06197
P05756		P06103		P06244		P06208
P05759		P06105		P06634		P06244
P06102		P06106		P06700		P06634
P06103		P06115		P06701		P06700
P06105		P06168		P06738		P06738
P06106		P06169		P06782		P06778
P06115		P06197		P06786		P06782
P06168		P06208		P06843		P06786
P06169		P06244		P07149		P06843
P06182		P06634		P07170		P07149
P06197		P06700		P07213		P07170
P06208		P06738		P07244		P07213
P06244		P06774		P07245		P07244
P06634		P06775		P07246		P07245
P06700		P06782		P07248		P07246
P06701		P06786		P07251		P07250
P06738		P06787		P07253		P07251
P06775		P06843		P07256		P07253
P06778		P07149		P07257		P07256
P06779		P07170		P07259		P07257
P06780		P07213		P07260		P07259
P06782		P07244		P07261		P07260
P06786		P07245		P07262		P07262
P06787		P07246		P07263		P07263
P06843		P07248		P07264		P07264
P06844		P07249		P07267		P07267
P07143		P07250		P07269		P07269
P07149		P07251		P07270		P07270
P07170		P07253		P07272		P07273
P07213		P07256		P07273		P07274
P07244		P07257		P07277		P07278
P07245		P07259		P07278		P07280
P07246		P07260		P07280		P07283
P07248		P07261		P07283		P07284
P07249		P07262		P07284		P07342
P07250		P07263		P07560		P07560
P07251		P07264		P07806		P07806
P07253		P07267		P07834		P07866
P07256		P07270		P07866		P07991
P07257		P07272		P07991		P08018
P07259		P07273		P08018		P08417
P07260		P07277		P08067		P08456
P07261		P07278		P08153		P08524
P07262		P07280		P08518		P08536
P07264		P07283		P08524		P08566
P07267		P07284		P08536		P08678
P07269		P07342		P08566		P09032
P07270		P07560		P08678		P09064
P07273		P07703		P09032		P09232
P07275		P07806		P09064		P09435
P07277		P07866		P09232		P09436
P07278		P07991		P09368		P09440
P07280		P08067		P09435		P09457
P07283		P08153		P09436		P09547
P07284		P08417		P09440		P09624
P07342		P08456		P09457		P09733
P07560		P08524		P09547		P09880
P07703		P08536		P09624		P09938
P07806		P08566		P09880		P09950
P07866		P08678		P09938		P09959
P07991		P09032		P09950		P0C0T4
P08018		P09064		P09959		P0C0V8
P08067		P09232		P0C0T4		P0C0W1
P08153		P09368		P0C0V8		P0C0W9
P08417		P09435		P0C0W1		P0C0X0
P08456		P09436		P0C0W9		P0C2H6
P08524		P09440		P0C0X0		P0C2H8
P08525		P09457		P0C2H6		P0C2J3
P08536		P09547		P0C2H8		P0C5P1
P08566		P09620		P0C2J3		P0CE41
P08678		P09624		P0CE41		P0CS90
P09032		P09880		P0CS90		P0CT04
P09064		P09938		P0CT04		P0CX24
P09232		P09950		P0CX08		P0CX25
P09368		P09959		P0CX25		P0CX28
P09435		P0C0T4		P0CX28		P0CX30
P09436		P0C0V8		P0CX30		P0CX32
P09440		P0C0W1		P0CX32		P0CX36
P09457		P0C0W9		P0CX36		P0CX37
P09547		P0C0X0		P0CX37		P0CX39
P09624		P0C2H6		P0CX39		P0CX42
P09733		P0C2H8		P0CX42		P0CX43
P09880		P0C2J3		P0CX43		P0CX46
P09938		P0CE41		P0CX46		P0CX48
P09959		P0CS90		P0CX48		P0CX49
P0C0T4		P0CT04		P0CX49		P0CX51
P0C0V8		P0CX08		P0CX51		P0CX53
P0C0W1		P0CX24		P0CX53		P0CX56
P0C0W9		P0CX25		P0CX56		P0CX82
P0C0X0		P0CX28		P0CX82		P0CX84
P0C2H6		P0CX30		P0CX84		P10080
P0C2H8		P0CX32		P10080		P10081
P0C2J3		P0CX36		P10081		P10507
P0CE41		P0CX37		P10507		P10591
P0CH09		P0CX39		P10591		P10592
P0CS90		P0CX42		P10592		P10614
P0CT04		P0CX43		P10614		P10664
P0CX08		P0CX46		P10662		P10823
P0CX24		P0CX48		P10664		P10862
P0CX25		P0CX49		P10823		P10869
P0CX28		P0CX51		P10862		P10870
P0CX30		P0CX53		P10869		P10961
P0CX32		P0CX56		P10870		P10962
P0CX36		P0CX82		P10961		P10964
P0CX37		P0CX84		P10962		P11075
P0CX39		P10080		P10964		P11076
P0CX42		P10081		P11075		P11154
P0CX43		P10507		P11154		P11353
P0CX46		P10591		P11353		P11412
P0CX48		P10592		P11412		P11433
P0CX49		P10614		P11433		P11484
P0CX51		P10664		P11484		P11632
P0CX53		P10823		P11709		P11633
P0CX56		P10862		P11914		P11655
P0CX82		P10869		P11938		P11709
P0CX84		P10870		P12383		P11792
P10080		P10961		P12385		P11938
P10081		P10962		P12612		P12383
P10127		P10964		P12683		P12385
P10591		P11075		P12684		P12683
P10592		P11076		P12685		P12684
P10614		P11154		P12686		P12685
P10664		P11353		P12688		P12686
P10823		P11412		P12695		P12688
P10862		P11433		P12709		P12695
P10869		P11484		P12754		P12709
P10870		P11491		P12868		P12754
P10961		P11632		P12945		P12868
P11075		P11709		P13185		P12945
P11076		P11792		P13186		P13185
P11154		P11938		P13188		P13186
P11353		P12383		P13259		P13188
P11412		P12385		P13298		P13259
P11433		P12612		P13382		P13298
P11484		P12683		P13393		P13382
P11632		P12684		P13517		P13517
P11633		P12685		P13663		P13574
P11655		P12686		P14020		P13663
P11709		P12688		P14065		P14020
P11792		P12695		P14120		P14065
P11914		P12709		P14126		P14120
P11938		P12868		P14164		P14126
P12383		P12945		P14180		P14164
P12385		P13185		P14540		P14180
P12612		P13186		P14680		P14540
P12683		P13259		P14737		P14680
P12684		P13298		P14742		P14742
P12685		P13382		P14747		P14743
P12686		P13517		P14772		P14747
P12688		P13574		P14832		P14772
P12695		P13663		P14843		P14832
P12709		P13856		P14904		P14843
P12754		P14020		P14906		P14904
P12868		P14065		P14907		P14906
P12945		P14120		P14922		P14907
P12962		P14126		P15019		P14922
P13185		P14164		P15108		P15019
P13186		P14180		P15180		P15108
P13188		P14540		P15274		P15180
P13259		P14680		P15303		P15274
P13298		P14737		P15367		P15303
P13382		P14742		P15424		P15367
P13517		P14747		P15442		P15424
P13574		P14772		P15454		P15442
P13663		P14832		P15624		P15454
P13856		P14843		P15625		P15624
P14020		P14904		P15646		P15625
P14065		P14906		P15703		P15646
P14120		P14907		P15705		P15703
P14126		P14922		P15790		P15705
P14164		P15019		P15873		P15731
P14180		P15108		P15891		P15790
P14306		P15180		P15992		P15873
P14540		P15274		P16120		P15891
P14680		P15303		P16140		P15992
P14737		P15367		P16370		P16120
P14742		P15424		P16387		P16140
P14747		P15442		P16467		P16370
P14772		P15454		P16474		P16387
P14832		P15624		P16521		P16467
P14843		P15625		P16522		P16474
P14904		P15646		P16547		P16521
P14906		P15703		P16550		P16522
P14907		P15705		P16603		P16547
P14922		P15731		P16649		P16603
P15019		P15790		P16661		P16649
P15108		P15873		P16664		P16661
P15179		P15891		P16861		P16664
P15180		P15992		P16862		P16861
P15274		P16120		P16965		P16862
P15303		P16140		P17106		P16965
P15367		P16370		P17119		P17064
P15424		P16387		P17121		P17119
P15442		P16467		P17255		P17121
P15454		P16474		P17423		P17255
P15624		P16521		P17536		P17423
P15625		P16522		P17555		P17536
P15646		P16547		P17629		P17555
P15703		P16603		P17649		P17649
P15705		P16649		P17709		P17709
P15731		P16664		P17883		P17883
P15790		P16861		P17890		P17890
P15873		P16862		P17891		P17891
P15891		P16965		P17967		P17967
P15992		P17064		P18239		P18239
P16120		P17106		P18480		P18494
P16140		P17119		P18494		P18899
P16370		P17121		P18899		P18961
P16387		P17255		P18900		P19097
P16467		P17423		P18961		P19158
P16474		P17536		P19097		P19211
P16521		P17555		P19158		P19358
P16522		P17629		P19211		P19414
P16547		P17709		P19358		P19524
P16550		P17883		P19414		P19659
P16603		P17891		P19524		P19812
P16622		P17967		P19541		P19880
P16649		P18239		P19659		P19882
P16661		P18408		P19812		P20133
P16664		P18494		P19880		P20134
P16861		P18899		P19882		P20424
P16862		P18961		P20133		P20436
P16965		P19097		P20134		P20449
P17064		P19158		P20424		P20606
P17065		P19211		P20434		P20967
P17076		P19358		P20447		P21147
P17119		P19414		P20449		P21243
P17121		P19524		P20459		P21264
P17255		P19541		P20485		P21304
P17423		P19659		P20795		P21339
P17505		P19812		P20967		P21373
P17536		P19880		P21147		P21524
P17555		P19882		P21192		P21538
P17629		P20133		P21243		P21576
P17709		P20134		P21264		P21657
P17883		P20424		P21339		P21734
P17890		P20434		P21373		P21801
P17891		P20436		P21524		P21827
P17967		P20449		P21538		P21954
P18239		P20459		P21576		P21957
P18412		P20485		P21657		P21965
P18480		P20606		P21734		P22035
P18494		P21147		P21827		P22082
P18899		P21192		P21954		P22137
P18961		P21243		P21965		P22138
P19097		P21264		P22035		P22146
P19158		P21304		P22082		P22147
P19211		P21306		P22137		P22203
P19358		P21339		P22146		P22211
P19414		P21372		P22147		P22215
P19524		P21373		P22148		P22217
P19659		P21524		P22202		P22336
P19807		P21538		P22203		P22515
P19812		P21576		P22211		P22579
P19880		P21657		P22215		P22768
P19882		P21734		P22217		P22803
P20107		P21801		P22289		P22855
P20133		P21827		P22336		P22943
P20134		P21954		P22515		P23180
P20424		P21957		P22579		P23201
P20434		P21965		P22696		P23202
P20436		P22035		P22768		P23248
P20447		P22082		P22803		P23254
P20449		P22137		P22855		P23291
P20459		P22138		P22943		P23292
P20484		P22146		P23201		P23293
P20485		P22147		P23202		P23337
P20606		P22148		P23248		P23394
P20967		P22203		P23254		P23493
P21147		P22211		P23291		P23542
P21192		P22215		P23292		P23561
P21243		P22217		P23293		P23585
P21264		P22336		P23337		P23615
P21304		P22515		P23493		P23638
P21306		P22579		P23561		P23639
P21339		P22768		P23585		P23644
P21373		P22803		P23615		P23724
P21524		P22855		P23638		P23900
P21538		P22943		P23639		P23968
P21576		P23201		P23724		P24000
P21657		P23202		P23900		P24276
P21734		P23248		P23968		P24279
P21801		P23254		P24000		P24280
P21827		P23291		P24276		P24583
P21954		P23292		P24279		P24783
P21957		P23293		P24280		P24814
P21965		P23337		P24583		P25037
P22035		P23394		P24783		P25039
P22082		P23493		P24814		P25045
P22137		P23561		P25040		P25087
P22138		P23585		P25045		P25293
P22146		P23615		P25087		P25294
P22147		P23639		P25293		P25296
P22148		P23642		P25294		P25302
P22202		P23644		P25296		P25339
P22203		P23724		P25302		P25340
P22211		P23900		P25339		P25341
P22215		P23968		P25340		P25342
P22216		P24000		P25341		P25348
P22217		P24276		P25342		P25349
P22336		P24279		P25346		P25351
P22515		P24280		P25348		P25355
P22579		P24783		P25351		P25357
P22768		P24814		P25355		P25358
P22803		P24870		P25357		P25359
P22855		P25039		P25358		P25366
P22943		P25040		P25359		P25376
P23180		P25042		P25366		P25385
P23201		P25043		P25367		P25386
P23202		P25045		P25376		P25441
P23248		P25087		P25386		P25443
P23254		P25293		P25441		P25491
P23291		P25294		P25443		P25502
P23292		P25296		P25451		P25555
P23293		P25297		P25491		P25558
P23337		P25301		P25502		P25567
P23493		P25302		P25555		P25574
P23542		P25334		P25558		P25587
P23561		P25339		P25567		P25617
P23585		P25340		P25579		P25618
P23595		P25341		P25587		P25619
P23615		P25342		P25617		P25623
P23638		P25348		P25618		P25632
P23639		P25351		P25619		P25635
P23641		P25355		P25623		P25637
P23642		P25357		P25632		P25641
P23644		P25358		P25635		P25644
P23724		P25359		P25641		P25648
P23900		P25366		P25644		P25655
P23968		P25376		P25648		P25694
P24000		P25385		P25655		P26321
P24276		P25386		P25694		P26570
P24279		P25441		P26321		P26637
P24280		P25443		P26570		P26754
P24583		P25451		P26637		P26783
P24783		P25491		P26754		P26784
P24814		P25502		P26783		P26785
P25037		P25555		P26784		P26786
P25039		P25558		P26785		P27351
P25040		P25567		P26786		P27466
P25042		P25574		P27351		P27472
P25043		P25579		P27466		P27476
P25045		P25582		P27472		P27514
P25087		P25586		P27476		P27515
P25293		P25587		P27514		P27614
P25294		P25617		P27515		P27616
P25296		P25619		P27616		P27636
P25297		P25623		P27636		P27637
P25302		P25632		P27637		P27692
P25334		P25635		P27692		P27705
P25339		P25641		P27705		P27801
P25341		P25644		P27801		P28000
P25342		P25648		P28000		P28003
P25343		P25655		P28003		P28006
P25348		P25659		P28006		P28273
P25351		P25694		P28273		P28321
P25355		P26321		P28274		P28625
P25357		P26570		P28742		P28743
P25358		P26637		P28743		P28777
P25359		P26754		P28777		P28791
P25366		P26783		P28791		P28795
P25376		P26784		P28817		P28817
P25386		P26785		P28834		P28834
P25441		P26786		P29056		P29056
P25443		P27351		P29295		P29295
P25451		P27466		P29366		P29311
P25491		P27472		P29453		P29366
P25502		P27476		P29547		P29453
P25555		P27514		P29704		P29461
P25558		P27515		P30605		P29465
P25567		P27616		P30657		P29547
P25579		P27636		P31115		P29704
P25586		P27637		P31116		P29952
P25587		P27692		P31244		P30605
P25588		P27705		P31334		P30620
P25605		P27801		P31373		P30657
P25617		P28000		P31374		P30777
P25618		P28003		P31376		P30822
P25619		P28006		P31380		P31115
P25623		P28742		P31381		P31116
P25627		P28743		P31383		P31244
P25632		P28777		P31412		P31334
P25635		P28791		P31539		P31373
P25644		P28817		P31688		P31374
P25648		P28834		P31787		P31376
P25655		P29056		P32074		P31380
P25694		P29295		P32178		P31381
P25719		P29366		P32190		P31382
P26321		P29453		P32191		P31383
P26570		P29461		P32259		P31384
P26637		P29465		P32266		P31412
P26754		P29478		P32288		P31539
P26783		P29547		P32316		P31688
P26784		P29704		P32319		P32047
P26785		P29952		P32324		P32074
P26786		P30605		P32327		P32178
P27344		P30657		P32328		P32190
P27351		P30665		P32349		P32191
P27466		P30777		P32351		P32259
P27472		P31115		P32352		P32266
P27476		P31116		P32353		P32288
P27514		P31244		P32356		P32316
P27515		P31373		P32361		P32319
P27614		P31374		P32364		P32324
P27616		P31376		P32366		P32327
P27636		P31380		P32368		P32333
P27637		P31382		P32379		P32335
P27692		P31383		P32380		P32336
P27705		P31384		P32386		P32349
P27801		P31412		P32389		P32351
P27999		P31539		P32445		P32352
P28000		P31688		P32447		P32353
P28003		P32074		P32453		P32356
P28006		P32178		P32454		P32361
P28273		P32190		P32457		P32364
P28274		P32191		P32458		P32366
P28321		P32259		P32463		P32368
P28742		P32288		P32471		P32379
P28743		P32319		P32476		P32380
P28777		P32324		P32477		P32386
P28791		P32327		P32479		P32389
P28795		P32330		P32486		P32445
P28834		P32333		P32488		P32447
P29056		P32335		P32494		P32453
P29295		P32336		P32497		P32454
P29311		P32342		P32499		P32457
P29366		P32349		P32500		P32458
P29453		P32351		P32501		P32463
P29461		P32352		P32502		P32465
P29465		P32353		P32521		P32468
P29547		P32356		P32523		P32471
P29704		P32361		P32525		P32476
P29952		P32364		P32527		P32477
P30605		P32368		P32528		P32479
P30620		P32379		P32558		P32485
P30657		P32380		P32561		P32486
P30665		P32381		P32563		P32488
P30771		P32386		P32564		P32494
P30777		P32389		P32566		P32497
P30822		P32445		P32567		P32499
P30902		P32447		P32568		P32500
P31115		P32453		P32569		P32501
P31116		P32454		P32578		P32505
P31244		P32457		P32582		P32521
P31334		P32458		P32583		P32523
P31373		P32463		P32588		P32527
P31374		P32468		P32589		P32558
P31376		P32469		P32590		P32561
P31380		P32471		P32597		P32563
P31381		P32473		P32598		P32564
P31382		P32476		P32599		P32565
P31383		P32479		P32604		P32566
P31384		P32485		P32614		P32567
P31412		P32486		P32617		P32568
P31539		P32488		P32618		P32578
P31688		P32490		P32628		P32582
P32074		P32494		P32629		P32583
P32178		P32497		P32634		P32588
P32190		P32499		P32639		P32589
P32191		P32500		P32644		P32597
P32259		P32501		P32657		P32598
P32263		P32502		P32660		P32599
P32266		P32521		P32771		P32602
P32288		P32523		P32773		P32604
P32316		P32525		P32774		P32608
P32319		P32527		P32775		P32614
P32324		P32558		P32784		P32617
P32327		P32561		P32786		P32618
P32330		P32563		P32790		P32622
P32333		P32564		P32792		P32628
P32335		P32566		P32793		P32629
P32336		P32567		P32795		P32634
P32342		P32568		P32800		P32639
P32343		P32578		P32829		P32642
P32347		P32582		P32831		P32643
P32349		P32583		P32833		P32644
P32351		P32588		P32836		P32657
P32352		P32589		P32843		P32660
P32353		P32590		P32855		P32771
P32356		P32591		P32860		P32774
P32361		P32597		P32861		P32775
P32364		P32598		P32862		P32776
P32366		P32599		P32873		P32784
P32368		P32602		P32874		P32790
P32379		P32604		P32891		P32793
P32380		P32614		P32892		P32795
P32383		P32617		P32895		P32801
P32386		P32618		P32898		P32833
P32389		P32622		P32901		P32836
P32445		P32628		P32902		P32843
P32447		P32629		P32905		P32860
P32453		P32634		P32909		P32861
P32454		P32639		P32913		P32862
P32457		P32644		P32916		P32892
P32458		P32657		P32939		P32895
P32463		P32660		P33298		P32897
P32468		P32771		P33299		P32901
P32471		P32772		P33300		P32902
P32476		P32773		P33302		P32905
P32479		P32774		P33306		P32909
P32481		P32775		P33307		P32913
P32485		P32776		P33311		P32939
P32486		P32784		P33322		P33299
P32488		P32790		P33327		P33300
P32490		P32793		P33329		P33302
P32492		P32795		P33330		P33306
P32495		P32798		P33332		P33307
P32497		P32800		P33333		P33311
P32499		P32801		P33338		P33322
P32500		P32831		P33400		P33327
P32501		P32832		P33416		P33329
P32505		P32833		P33417		P33330
P32521		P32836		P33419		P33332
P32523		P32843		P33442		P33333
P32527		P32855		P33734		P33338
P32528		P32860		P33748		P33416
P32558		P32861		P33749		P33417
P32561		P32862		P33753		P33419
P32563		P32864		P33767		P33442
P32564		P32873		P33775		P33734
P32565		P32891		P33892		P33748
P32566		P32892		P33894		P33749
P32567		P32895		P34072		P33750
P32568		P32901		P34077		P33753
P32569		P32902		P34078		P33755
P32578		P32905		P34110		P33759
P32582		P32909		P34161		P33767
P32583		P32913		P34163		P33775
P32588		P32939		P34164		P33892
P32589		P33298		P34167		P33894
P32590		P33300		P34216		P34072
P32591		P33302		P34217		P34077
P32597		P33306		P34223		P34078
P32598		P33307		P34226		P34110
P32599		P33311		P34233		P34163
P32600		P33322		P34240		P34164
P32602		P33327		P34244		P34167
P32604		P33329		P34247		P34216
P32610		P33330		P34248		P34217
P32614		P33332		P34250		P34223
P32617		P33333		P34730		P34226
P32618		P33338		P34756		P34232
P32622		P33399		P34758		P34233
P32628		P33400		P34760		P34237
P32629		P33416		P34761		P34240
P32634		P33417		P35169		P34247
P32639		P33419		P35172		P34248
P32642		P33442		P35177		P34250
P32643		P33734		P35178		P34730
P32644		P33748		P35180		P34756
P32657		P33749		P35192		P34758
P32769		P33750		P35193		P34760
P32770		P33753		P35197		P34761
P32771		P33767		P35201		P34909
P32773		P33775		P35691		P35169
P32774		P33892		P35719		P35172
P32775		P33894		P35723		P35177
P32776		P34072		P35724		P35178
P32784		P34077		P35729		P35180
P32786		P34078		P35732		P35182
P32787		P34161		P35734		P35192
P32790		P34163		P35817		P35193
P32792		P34164		P35843		P35197
P32793		P34167		P35844		P35201
P32795		P34216		P35845		P35691
P32801		P34217		P36002		P35718
P32831		P34223		P36003		P35719
P32832		P34225		P36004		P35723
P32833		P34226		P36008		P35724
P32836		P34228		P36010		P35729
P32843		P34232		P36013		P35732
P32854		P34233		P36015		P35734
P32855		P34237		P36017		P35817
P32860		P34239		P36023		P35843
P32861		P34240		P36024		P35844
P32862		P34244		P36029		P35845
P32873		P34247		P36035		P36003
P32891		P34248		P36037		P36004
P32892		P34250		P36041		P36008
P32895		P34730		P36046		P36010
P32900		P34756		P36047		P36013
P32901		P34758		P36049		P36017
P32905		P34760		P36053		P36018
P32908		P34761		P36057		P36023
P32909		P35169		P36059		P36024
P32913		P35172		P36062		P36027
P32939		P35177		P36076		P36029
P33200		P35178		P36084		P36037
P33298		P35180		P36103		P36041
P33299		P35191		P36107		P36046
P33300		P35192		P36112		P36047
P33302		P35197		P36115		P36048
P33306		P35201		P36116		P36049
P33307		P35691		P36117		P36053
P33311		P35718		P36119		P36056
P33322		P35719		P36121		P36059
P33327		P35723		P36123		P36062
P33329		P35724		P36124		P36076
P33330		P35729		P36126		P36084
P33331		P35732		P36136		P36090
P33332		P35734		P36139		P36103
P33338		P35817		P36143		P36107
P33400		P35844		P36146		P36112
P33416		P35845		P36147		P36114
P33417		P36000		P36148		P36115
P33419		P36002		P36150		P36116
P33421		P36003		P36158		P36117
P33442		P36004		P36161		P36119
P33734		P36006		P36165		P36121
P33748		P36008		P36166		P36123
P33749		P36010		P36167		P36124
P33750		P36013		P36169		P36126
P33753		P36015		P36224		P36136
P33754		P36017		P36421		P36139
P33767		P36023		P36519		P36143
P33775		P36024		P36528		P36146
P33892		P36029		P36775		P36147
P33894		P36035		P37012		P36148
P34072		P36037		P37262		P36150
P34077		P36041		P37263		P36161
P34078		P36046		P37291		P36165
P34161		P36048		P37297		P36166
P34163		P36049		P37302		P36167
P34164		P36053		P37303		P36168
P34167		P36056		P37304		P36169
P34216		P36059		P37370		P36421
P34217		P36062		P37838		P36516
P34223		P36076		P37898		P36519
P34226		P36084		P38009		P36528
P34227		P36094		P38011		P36775
P34228		P36103		P38013		P37012
P34232		P36107		P38041		P37261
P34233		P36112		P38061		P37262
P34239		P36114		P38065		P37291
P34240		P36115		P38066		P37297
P34241		P36116		P38070		P37302
P34244		P36117		P38071		P37303
P34247		P36119		P38072		P37304
P34248		P36121		P38074		P37370
P34250		P36123		P38079		P37838
P34730		P36124		P38080		P37898
P34756		P36126		P38084		P38009
P34758		P36136		P38088		P38011
P34760		P36139		P38112		P38013
P34761		P36143		P38116		P38041
P34909		P36146		P38120		P38061
P35169		P36147		P38129		P38065
P35172		P36148		P38138		P38066
P35176		P36150		P38144		P38070
P35177		P36158		P38146		P38071
P35178		P36165		P38149		P38072
P35180		P36166		P38152		P38079
P35192		P36167		P38156		P38080
P35193		P36169		P38158		P38084
P35197		P36224		P38165		P38088
P35201		P36421		P38166		P38112
P35691		P36516		P38167		P38113
P35718		P36528		P38170		P38115
P35719		P36775		P38174		P38116
P35723		P37012		P38179		P38120
P35724		P37262		P38181		P38128
P35732		P37263		P38187		P38129
P35734		P37291		P38193		P38144
P35817		P37297		P38198		P38146
P35844		P37302		P38199		P38152
P35845		P37303		P38200		P38153
P35997		P37304		P38203		P38156
P36003		P37370		P38205		P38158
P36004		P37838		P38213		P38165
P36006		P38009		P38219		P38166
P36008		P38011		P38221		P38167
P36010		P38013		P38235		P38170
P36013		P38041		P38237		P38174
P36015		P38061		P38239		P38179
P36017		P38065		P38244		P38181
P36018		P38066		P38248		P38187
P36023		P38070		P38249		P38198
P36024		P38071		P38250		P38199
P36029		P38072		P38255		P38200
P36035		P38077		P38256		P38203
P36037		P38079		P38261		P38205
P36041		P38080		P38262		P38213
P36046		P38084		P38264		P38219
P36048		P38088		P38266		P38221
P36049		P38113		P38272		P38235
P36053		P38115		P38274		P38237
P36059		P38116		P38283		P38239
P36060		P38120		P38295		P38241
P36062		P38129		P38301		P38244
P36076		P38144		P38306		P38248
P36080		P38146		P38308		P38249
P36084		P38152		P38310		P38250
P36090		P38153		P38321		P38261
P36094		P38156		P38326		P38264
P36103		P38158		P38330		P38266
P36106		P38165		P38333		P38272
P36107		P38166		P38349		P38274
P36108		P38167		P38351		P38283
P36112		P38170		P38353		P38295
P36114		P38174		P38426		P38306
P36115		P38187		P38427		P38308
P36116		P38193		P38431		P38310
P36117		P38198		P38439		P38321
P36118		P38199		P38523		P38328
P36119		P38200		P38555		P38330
P36120		P38203		P38616		P38333
P36121		P38205		P38623		P38340
P36123		P38213		P38624		P38349
P36124		P38219		P38625		P38351
P36126		P38221		P38626		P38353
P36136		P38237		P38630		P38355
P36139		P38239		P38631		P38426
P36143		P38244		P38682		P38427
P36146		P38248		P38688		P38431
P36147		P38249		P38689		P38439
P36148		P38250		P38691		P38523
P36150		P38255		P38692		P38555
P36152		P38256		P38694		P38615
P36165		P38261		P38699		P38616
P36166		P38264		P38701		P38623
P36169		P38266		P38707		P38624
P36421		P38272		P38713		P38625
P36516		P38274		P38720		P38626
P36519		P38283		P38738		P38630
P36775		P38295		P38741		P38682
P37012		P38301		P38742		P38688
P37262		P38306		P38747		P38689
P37291		P38310		P38753		P38691
P37297		P38321		P38754		P38692
P37302		P38330		P38759		P38694
P37303		P38333		P38764		P38701
P37304		P38336		P38767		P38707
P37370		P38344		P38775		P38708
P37838		P38349		P38777		P38713
P38009		P38351		P38779		P38715
P38011		P38353		P38781		P38720
P38013		P38355		P38788		P38736
P38041		P38426		P38792		P38738
P38061		P38427		P38800		P38742
P38065		P38428		P38801		P38747
P38066		P38431		P38804		P38753
P38069		P38439		P38809		P38754
P38070		P38523		P38810		P38764
P38071		P38555		P38813		P38767
P38072		P38615		P38814		P38775
P38074		P38616		P38817		P38777
P38075		P38623		P38821		P38779
P38077		P38624		P38822		P38781
P38079		P38625		P38825		P38788
P38080		P38626		P38826		P38791
P38084		P38630		P38827		P38792
P38088		P38631		P38835		P38804
P38112		P38682		P38837		P38809
P38113		P38688		P38845		P38810
P38115		P38689		P38851		P38813
P38116		P38691		P38853		P38814
P38120		P38692		P38854		P38817
P38129		P38694		P38858		P38821
P38131		P38701		P38859		P38822
P38138		P38707		P38869		P38824
P38144		P38708		P38873		P38826
P38146		P38713		P38881		P38827
P38152		P38715		P38882		P38845
P38153		P38717		P38886		P38851
P38156		P38720		P38891		P38853
P38158		P38736		P38903		P38854
P38164		P38738		P38904		P38858
P38165		P38742		P38911		P38869
P38166		P38747		P38912		P38873
P38167		P38753		P38915		P38879
P38170		P38754		P38922		P38881
P38174		P38759		P38929		P38882
P38187		P38764		P38931		P38886
P38193		P38767		P38934		P38891
P38199		P38775		P38959		P38903
P38200		P38777		P38966		P38904
P38203		P38779		P38967		P38910
P38205		P38781		P38968		P38911
P38213		P38788		P38970		P38912
P38219		P38789		P38972		P38915
P38221		P38792		P38985		P38920
P38237		P38797		P38988		P38922
P38241		P38800		P38990		P38929
P38244		P38801		P39001		P38931
P38248		P38804		P39002		P38934
P38249		P38809		P39003		P38959
P38250		P38810		P39006		P38962
P38255		P38813		P39013		P38966
P38256		P38814		P39015		P38967
P38261		P38817		P39016		P38968
P38264		P38821		P39076		P38970
P38266		P38822		P39078		P38972
P38272		P38824		P39079		P38985
P38274		P38826		P39104		P38988
P38279		P38827		P39105		P38990
P38283		P38845		P39107		P38996
P38293		P38851		P39109		P39001
P38295		P38853		P39111		P39002
P38301		P38854		P39113		P39003
P38302		P38858		P39516		P39006
P38306		P38859		P39517		P39008
P38321		P38869		P39520		P39011
P38328		P38873		P39521		P39013
P38330		P38879		P39522		P39014
P38333		P38881		P39523		P39015
P38340		P38886		P39524		P39016
P38344		P38891		P39533		P39076
P38349		P38903		P39538		P39078
P38351		P38904		P39542		P39079
P38353		P38910		P39548		P39083
P38355		P38911		P39677		P39103
P38426		P38912		P39678		P39104
P38427		P38915		P39683		P39105
P38428		P38920		P39685		P39109
P38431		P38922		P39692		P39111
P38439		P38929		P39705		P39516
P38523		P38931		P39714		P39517
P38555		P38934		P39720		P39520
P38615		P38959		P39727		P39521
P38616		P38966		P39730		P39522
P38623		P38967		P39732		P39524
P38624		P38968		P39734		P39533
P38625		P38970		P39743		P39538
P38626		P38972		P39744		P39542
P38630		P38985		P39923		P39548
P38634		P38988		P39929		P39676
P38682		P38990		P39931		P39677
P38688		P38994		P39935		P39683
P38689		P38996		P39936		P39685
P38691		P39001		P39940		P39705
P38692		P39002		P39954		P39714
P38694		P39003		P39956		P39720
P38701		P39006		P39958		P39726
P38707		P39008		P39960		P39727
P38713		P39009		P39962		P39729
P38715		P39013		P39965		P39730
P38717		P39014		P39966		P39732
P38720		P39015		P39967		P39734
P38736		P39016		P39968		P39744
P38738		P39076		P39969		P39923
P38742		P39077		P39976		P39929
P38747		P39078		P39986		P39931
P38753		P39079		P39996		P39935
P38754		P39083		P39998		P39936
P38764		P39103		P40007		P39940
P38775		P39104		P40009		P39954
P38777		P39105		P40013		P39956
P38778		P39107		P40017		P39958
P38779		P39109		P40019		P39960
P38781		P39111		P40021		P39962
P38788		P39113		P40024		P39965
P38789		P39515		P40026		P39966
P38791		P39516		P40029		P39967
P38792		P39517		P40036		P39968
P38800		P39520		P40037		P39969
P38801		P39521		P40038		P39976
P38804		P39522		P40040		P39985
P38809		P39523		P40043		P39986
P38810		P39524		P40052		P39996
P38813		P39533		P40053		P39998
P38814		P39538		P40054		P40007
P38817		P39542		P40055		P40009
P38821		P39548		P40056		P40012
P38822		P39676		P40061		P40013
P38824		P39677		P40064		P40016
P38826		P39678		P40068		P40019
P38827		P39683		P40070		P40024
P38845		P39685		P40072		P40026
P38851		P39705		P40075		P40029
P38853		P39714		P40086		P40030
P38854		P39720		P40091		P40036
P38858		P39723		P40093		P40037
P38859		P39727		P40094		P40038
P38869		P39730		P40098		P40040
P38873		P39732		P40106		P40043
P38879		P39734		P40157		P40052
P38881		P39744		P40159		P40053
P38882		P39923		P40161		P40054
P38886		P39926		P40165		P40055
P38890		P39929		P40185		P40056
P38891		P39935		P40186		P40060
P38903		P39936		P40187		P40061
P38904		P39940		P40202		P40064
P38910		P39954		P40210		P40070
P38911		P39956		P40212		P40075
P38912		P39958		P40215		P40086
P38915		P39960		P40217		P40087
P38920		P39962		P40302		P40091
P38922		P39965		P40312		P40093
P38929		P39966		P40317		P40094
P38931		P39967		P40318		P40098
P38934		P39968		P40328		P40106
P38959		P39969		P40340		P40157
P38966		P39986		P40341		P40159
P38967		P39996		P40343		P40161
P38968		P39998		P40357		P40165
P38970		P40007		P40361		P40185
P38972		P40009		P40364		P40186
P38985		P40012		P40366		P40187
P38988		P40013		P40414		P40202
P38990		P40017		P40433		P40210
P38996		P40019		P40442		P40212
P39001		P40021		P40450		P40217
P39002		P40024		P40454		P40302
P39003		P40026		P40456		P40317
P39006		P40029		P40457		P40318
P39008		P40030		P40463		P40319
P39009		P40036		P40467		P40328
P39011		P40037		P40468		P40335
P39013		P40038		P40470		P40340
P39014		P40040		P40471		P40341
P39015		P40043		P40477		P40343
P39016		P40052		P40480		P40353
P39076		P40053		P40483		P40357
P39077		P40054		P40484		P40361
P39078		P40056		P40485		P40364
P39079		P40060		P40494		P40366
P39103		P40061		P40495		P40414
P39104		P40066		P40505		P40433
P39105		P40068		P40507		P40450
P39107		P40070		P40510		P40453
P39109		P40072		P40517		P40454
P39111		P40075		P40518		P40456
P39113		P40086		P40525		P40457
P39515		P40091		P40527		P40463
P39516		P40093		P40528		P40467
P39517		P40094		P40531		P40468
P39520		P40098		P40533		P40470
P39521		P40106		P40535		P40471
P39522		P40157		P40537		P40473
P39523		P40159		P40547		P40474
P39524		P40161		P40550		P40477
P39533		P40185		P40553		P40480
P39538		P40186		P40558		P40483
P39542		P40187		P40563		P40484
P39548		P40202		P40564		P40485
P39676		P40210		P40568		P40494
P39677		P40212		P40570		P40504
P39678		P40215		P40578		P40505
P39683		P40217		P40582		P40506
P39685		P40302		P40693		P40507
P39705		P40312		P40825		P40510
P39714		P40317		P40850		P40517
P39720		P40318		P40858		P40518
P39723		P40319		P40917		P40525
P39726		P40328		P40956		P40527
P39727		P40340		P40991		P40528
P39729		P40341		P41057		P40531
P39730		P40343		P41058		P40537
P39732		P40357		P41338		P40558
P39734		P40361		P41697		P40563
P39743		P40366		P41805		P40564
P39744		P40414		P41807		P40566
P39923		P40433		P41810		P40568
P39926		P40438		P41811		P40578
P39929		P40442		P41812		P40582
P39931		P40450		P41816		P40825
P39935		P40453		P41832		P40850
P39936		P40454		P41895		P40856
P39938		P40456		P41910		P40858
P39940		P40457		P41911		P40956
P39954		P40463		P41913		P40989
P39956		P40467		P41920		P40991
P39958		P40468		P41940		P41057
P39960		P40470		P42073		P41058
P39962		P40471		P42839		P41338
P39965		P40473		P42843		P41697
P39966		P40477		P42844		P41805
P39967		P40480		P42845		P41807
P39968		P40483		P42846		P41810
P39969		P40484		P42945		P41811
P39976		P40485		P42949		P41812
P39985		P40492		P43123		P41814
P39986		P40494		P43124		P41816
P39996		P40505		P43555		P41832
P39998		P40507		P43560		P41895
P40007		P40510		P43563		P41910
P40009		P40517		P43565		P41911
P40013		P40525		P43572		P41913
P40016		P40527		P43573		P41920
P40017		P40528		P43574		P41940
P40018		P40531		P43579		P42073
P40019		P40533		P43583		P42839
P40021		P40535		P43585		P42843
P40024		P40537		P43589		P42844
P40026		P40550		P43593		P42845
P40029		P40553		P43597		P42846
P40030		P40558		P43598		P42948
P40031		P40563		P43603		P42949
P40036		P40568		P43606		P43555
P40037		P40570		P43609		P43560
P40038		P40578		P43612		P43563
P40040		P40582		P43616		P43565
P40043		P40825		P43621		P43573
P40045		P40850		P43623		P43579
P40052		P40858		P43634		P43583
P40053		P40917		P43638		P43585
P40054		P40956		P43639		P43588
P40056		P40991		P43682		P43589
P40060		P41057		P45818		P43593
P40061		P41338		P45976		P43597
P40064		P41697		P45978		P43598
P40068		P41805		P46151		P43603
P40070		P41807		P46367		P43609
P40072		P41810		P46655		P43612
P40073		P41811		P46669		P43615
P40075		P41812		P46674		P43616
P40086		P41816		P46675		P43620
P40087		P41818		P46676		P43621
P40091		P41832		P46678		P43623
P40093		P41895		P46679		P43634
P40094		P41902		P46680		P43637
P40098		P41910		P46682		P43638
P40157		P41911		P46784		P43639
P40159		P41913		P46944		P43682
P40161		P41940		P46949		P45976
P40168		P42073		P46956		P45978
P40185		P42839		P46963		P46151
P40186		P42843		P46971		P46367
P40187		P42844		P46974		P46655
P40202		P42845		P46983		P46669
P40210		P42846		P46992		P46672
P40212		P42949		P46995		P46674
P40215		P43124		P47005		P46675
P40217		P43555		P47006		P46676
P40302		P43560		P47018		P46678
P40312		P43563		P47019		P46679
P40317		P43565		P47029		P46680
P40318		P43573		P47031		P46682
P40328		P43574		P47035		P46784
P40335		P43579		P47041		P46944
P40340		P43583		P47042		P46949
P40341		P43585		P47043		P46950
P40343		P43589		P47047		P46956
P40357		P43593		P47048		P46970
P40361		P43597		P47068		P46971
P40364		P43598		P47072		P46973
P40366		P43603		P47075		P46974
P40414		P43606		P47077		P46983
P40433		P43609		P47079		P46985
P40442		P43612		P47082		P46989
P40450		P43615		P47083		P46992
P40453		P43616		P47089		P46995
P40454		P43621		P47104		P47005
P40456		P43623		P47113		P47006
P40457		P43634		P47116		P47008
P40462		P43638		P47117		P47018
P40463		P43639		P47120		P47019
P40467		P43682		P47122		P47029
P40468		P45818		P47129		P47031
P40470		P45976		P47134		P47035
P40471		P45978		P47136		P47041
P40473		P46151		P47139		P47042
P40477		P46367		P47143		P47043
P40480		P46655		P47147		P47047
P40483		P46669		P47166		P47048
P40484		P46672		P47169		P47054
P40485		P46674		P47170		P47068
P40494		P46675		P47176		P47072
P40504		P46676		P47187		P47075
P40505		P46678		P47818		P47077
P40507		P46679		P47988		P47079
P40510		P46680		P48015		P47082
P40517		P46682		P48234		P47083
P40518		P46784		P48240		P47089
P40525		P46944		P48361		P47096
P40527		P46949		P48362		P47104
P40528		P46950		P48365		P47110
P40531		P46956		P48412		P47113
P40537		P46958		P48415		P47116
P40553		P46963		P48524		P47120
P40558		P46970		P48562		P47122
P40563		P46971		P48563		P47129
P40564		P46974		P48582		P47134
P40568		P46983		P48589		P47135
P40570		P46985		P48813		P47136
P40578		P46989		P48836		P47143
P40582		P46992		P48837		P47169
P40693		P46995		P49089		P47170
P40825		P47005		P49090		P47176
P40850		P47006		P49166		P47187
P40858		P47018		P49573		P47818
P40886		P47019		P49687		P47912
P40893		P47025		P49723		P48015
P40917		P47029		P49957		P48164
P40956		P47031		P50077		P48234
P40957		P47035		P50085		P48240
P40961		P47041		P50086		P48361
P40991		P47042		P50089		P48362
P41057		P47043		P50094		P48365
P41058		P47047		P50105		P48412
P41277		P47048		P50106		P48415
P41338		P47049		P50107		P48524
P41697		P47054		P50108		P48559
P41805		P47068		P50109		P48561
P41807		P47072		P50278		P48562
P41810		P47075		P50875		P48563
P41811		P47077		P50896		P48566
P41812		P47079		P50942		P48582
P41813		P47082		P50944		P48589
P41814		P47083		P50947		P48813
P41815		P47084		P51862		P48836
P41818		P47089		P51998		P48837
P41819		P47104		P52286		P49089
P41832		P47110		P52553		P49090
P41895		P47113		P52593		P49166
P41910		P47116		P52870		P49167
P41911		P47119		P52891		P49573
P41913		P47120		P52919		P49687
P41940		P47122		P53009		P49723
P42836		P47129		P53010		P50077
P42839		P47130		P53044		P50085
P42841		P47134		P53045		P50089
P42843		P47135		P53048		P50101
P42844		P47136		P53049		P50105
P42845		P47139		P53051		P50106
P42846		P47143		P53064		P50107
P42949		P47166		P53073		P50108
P43123		P47169		P53076		P50109
P43124		P47170		P53090		P50875
P43555		P47176		P53091		P50896
P43560		P47187		P53093		P50942
P43563		P47818		P53094		P50944
P43565		P47912		P53107		P50947
P43572		P48015		P53112		P51862
P43573		P48164		P53121		P51998
P43574		P48234		P53127		P52286
P43579		P48240		P53129		P52553
P43583		P48361		P53136		P52593
P43585		P48362		P53137		P52891
P43586		P48365		P53140		P52919
P43587		P48412		P53141		P53044
P43590		P48415		P53148		P53045
P43593		P48524		P53165		P53048
P43597		P48559		P53172		P53049
P43598		P48561		P53179		P53051
P43603		P48562		P53184		P53063
P43609		P48563		P53185		P53073
P43611		P48566		P53191		P53076
P43612		P48589		P53192		P53090
P43615		P48743		P53200		P53091
P43616		P48813		P53201		P53094
P43621		P48836		P53207		P53101
P43623		P48837		P53214		P53107
P43634		P49089		P53217		P53112
P43638		P49090		P53221		P53115
P43639		P49166		P53235		P53119
P43682		P49167		P53236		P53121
P45976		P49334		P53244		P53127
P45978		P49573		P53250		P53128
P46151		P49687		P53251		P53129
P46367		P49723		P53252		P53136
P46655		P50077		P53253		P53137
P46669		P50085		P53254		P53140
P46672		P50086		P53261		P53141
P46674		P50089		P53266		P53148
P46675		P50105		P53267		P53165
P46676		P50106		P53273		P53172
P46678		P50107		P53277		P53179
P46679		P50108		P53278		P53184
P46680		P50109		P53292		P53185
P46682		P50873		P53297		P53191
P46683		P50875		P53299		P53192
P46784		P50896		P53303		P53199
P46949		P50942		P53309		P53200
P46950		P50944		P53312		P53207
P46958		P50947		P53316		P53214
P46963		P51862		P53318		P53221
P46970		P51998		P53332		P53235
P46971		P52286		P53333		P53236
P46973		P52553		P53335		P53244
P46974		P52593		P53378		P53250
P46983		P52891		P53388		P53251
P46984		P52919		P53538		P53252
P46985		P53009		P53540		P53254
P46992		P53044		P53549		P53261
P46995		P53045		P53550		P53266
P47005		P53048		P53551		P53272
P47006		P53049		P53617		P53273
P47008		P53051		P53685		P53275
P47018		P53063		P53691		P53277
P47025		P53064		P53721		P53278
P47029		P53073		P53723		P53289
P47031		P53076		P53731		P53297
P47035		P53080		P53735		P53299
P47041		P53090		P53739		P53303
P47042		P53091		P53741		P53309
P47043		P53093		P53742		P53312
P47047		P53094		P53743		P53318
P47048		P53107		P53769		P53332
P47049		P53112		P53834		P53333
P47057		P53115		P53836		P53335
P47068		P53121		P53840		P53378
P47072		P53127		P53843		P53388
P47074		P53136		P53847		P53538
P47075		P53137		P53849		P53540
P47077		P53140		P53852		P53549
P47079		P53148		P53853		P53550
P47082		P53165		P53858		P53551
P47083		P53172		P53859		P53598
P47084		P53179		P53863		P53604
P47089		P53184		P53866		P53617
P47104		P53185		P53867		P53633
P47110		P53191		P53879		P53685
P47113		P53192		P53881		P53691
P47116		P53197		P53882		P53719
P47119		P53199		P53883		P53721
P47120		P53200		P53885		P53723
P47122		P53207		P53890		P53731
P47129		P53210		P53893		P53735
P47134		P53214		P53894		P53738
P47135		P53221		P53898		P53739
P47136		P53235		P53900		P53741
P47139		P53236		P53901		P53742
P47143		P53244		P53907		P53743
P47160		P53250		P53911		P53840
P47166		P53251		P53912		P53843
P47169		P53252		P53914		P53844
P47170		P53253		P53917		P53847
P47176		P53254		P53918		P53849
P47187		P53261		P53925		P53852
P47818		P53266		P53935		P53853
P47988		P53267		P53941		P53858
P48015		P53273		P53950		P53859
P48164		P53277		P53953		P53863
P48234		P53278		P53959		P53865
P48353		P53292		P53968		P53866
P48361		P53297		P53974		P53867
P48362		P53299		P53978		P53877
P48365		P53303		P53980		P53879
P48412		P53309		P53981		P53881
P48415		P53312		P54000		P53882
P48524		P53316		P54003		P53883
P48559		P53318		P54113		P53885
P48561		P53332		P54115		P53890
P48562		P53333		P54783		P53893
P48563		P53335		P54784		P53894
P48570		P53378		P54786		P53897
P48582		P53388		P54837		P53898
P48589		P53538		P54839		P53900
P48606		P53549		P54858		P53901
P48743		P53550		P54885		P53907
P48813		P53551		P60010		P53911
P48836		P53552		P61830		P53912
P48837		P53598		P80210		P53917
P49089		P53604		P80428		P53918
P49090		P53617		P87108		P53925
P49095		P53685		P89105		P53941
P49166		P53691		Q00055		P53950
P49167		P53719		Q00245		P53953
P49334		P53721		Q00362		P53959
P49573		P53723		Q00402		P53968
P49687		P53735		Q00416		P53974
P49723		P53738		Q00539		P53978
P50077		P53739		Q00684		P53981
P50085		P53741		Q00816		P54000
P50086		P53742		Q00955		P54003
P50089		P53743		Q01163		P54072
P50094		P53769		Q01329		P54113
P50105		P53829		Q01389		P54115
P50106		P53836		Q01448		P54783
P50107		P53840		Q01477		P54784
P50108		P53843		Q01532		P54786
P50109		P53847		Q01560		P54837
P50873		P53849		Q01722		P54839
P50875		P53852		Q01802		P54858
P50896		P53853		Q01852		P54885
P50942		P53858		Q01919		P60010
P50944		P53859		Q01939		P61830
P50947		P53861		Q01976		P80210
P51862		P53863		Q02100		P80428
P51998		P53865		Q02196		P87108
P52286		P53867		Q02201		P87275
P52553		P53874		Q02204		P89102
P52593		P53877		Q02205		P89105
P52891		P53879		Q02206		Q00055
P52910		P53881		Q02208		Q00245
P52917		P53882		Q02256		Q00362
P52919		P53883		Q02326		Q00402
P53008		P53885		Q02354		Q00416
P53009		P53890		Q02455		Q00539
P53044		P53893		Q02457		Q00764
P53045		P53894		Q02486		Q00816
P53046		P53897		Q02629		Q00955
P53048		P53898		Q02630		Q01163
P53049		P53900		Q02724		Q01217
P53051		P53901		Q02725		Q01329
P53063		P53907		Q02753		Q01389
P53064		P53911		Q02767		Q01448
P53073		P53912		Q02776		Q01477
P53075		P53914		Q02792		Q01532
P53076		P53917		Q02794		Q01560
P53090		P53918		Q02805		Q01649
P53091		P53925		Q02821		Q01802
P53094		P53935		Q02864		Q01852
P53101		P53941		Q02866		Q01855
P53107		P53950		Q02875		Q01919
P53112		P53959		Q02890		Q01939
P53115		P53968		Q02892		Q01976
P53121		P53974		Q02931		Q02046
P53127		P53978		Q02932		Q02100
P53129		P53981		Q02933		Q02159
P53133		P54000		Q02948		Q02196
P53136		P54003		Q02959		Q02201
P53137		P54113		Q02969		Q02204
P53140		P54115		Q02979		Q02205
P53148		P54783		Q03016		Q02206
P53165		P54784		Q03063		Q02208
P53172		P54786		Q03080		Q02256
P53179		P54837		Q03104		Q02326
P53184		P54839		Q03124		Q02354
P53185		P54858		Q03161		Q02455
P53191		P54861		Q03177		Q02457
P53192		P54885		Q03195		Q02486
P53197		P60010		Q03210		Q02629
P53200		P61830		Q03264		Q02630
P53210		P80210		Q03280		Q02642
P53214		P80428		Q03281		Q02724
P53221		P81449		Q03306		Q02725
P53224		P87108		Q03361		Q02753
P53235		P87275		Q03373		Q02767
P53236		P89102		Q03388		Q02770
P53244		P89105		Q03407		Q02776
P53250		Q00055		Q03419		Q02792
P53251		Q00245		Q03435		Q02805
P53252		Q00246		Q03497		Q02821
P53253		Q00362		Q03525		Q02864
P53254		Q00402		Q03529		Q02866
P53261		Q00416		Q03532		Q02875
P53266		Q00539		Q03533		Q02884
P53267		Q00684		Q03558		Q02890
P53273		Q00711		Q03559		Q02892
P53277		Q00816		Q03640		Q02931
P53278		Q00955		Q03649		Q02932
P53292		Q01080		Q03653		Q02933
P53297		Q01163		Q03654		Q02959
P53299		Q01329		Q03656		Q02969
P53303		Q01389		Q03661		Q02979
P53309		Q01448		Q03674		Q03016
P53312		Q01477		Q03687		Q03048
P53318		Q01532		Q03690		Q03063
P53332		Q01560		Q03695		Q03080
P53333		Q01722		Q03707		Q03088
P53334		Q01802		Q03713		Q03104
P53335		Q01852		Q03714		Q03124
P53337		Q01855		Q03722		Q03125
P53378		Q01919		Q03735		Q03161
P53388		Q01939		Q03758		Q03177
P53438		Q01976		Q03761		Q03195
P53538		Q02046		Q03778		Q03210
P53540		Q02100		Q03780		Q03264
P53550		Q02196		Q03790		Q03280
P53551		Q02204		Q03799		Q03281
P53598		Q02206		Q03833		Q03306
P53617		Q02208		Q03880		Q03361
P53629		Q02256		Q03897		Q03388
P53633		Q02326		Q03898		Q03407
P53685		Q02354		Q03973		Q03435
P53691		Q02455		Q04003		Q03497
P53719		Q02457		Q04007		Q03525
P53721		Q02486		Q04052		Q03532
P53723		Q02629		Q04062		Q03533
P53731		Q02630		Q04067		Q03558
P53735		Q02724		Q04087		Q03559
P53738		Q02725		Q04120		Q03640
P53739		Q02753		Q04149		Q03649
P53741		Q02767		Q04170		Q03653
P53742		Q02772		Q04177		Q03654
P53743		Q02773		Q04178		Q03656
P53753		Q02776		Q04195		Q03661
P53836		Q02792		Q04216		Q03674
P53838		Q02805		Q04217		Q03687
P53839		Q02821		Q04225		Q03690
P53840		Q02831		Q04228		Q03703
P53843		Q02866		Q04279		Q03705
P53849		Q02875		Q04305		Q03707
P53852		Q02890		Q04322		Q03713
P53853		Q02931		Q04336		Q03714
P53858		Q02932		Q04347		Q03730
P53859		Q02933		Q04377		Q03735
P53861		Q02959		Q04409		Q03758
P53863		Q02969		Q04410		Q03761
P53865		Q02979		Q04438		Q03771
P53867		Q03016		Q04439		Q03778
P53874		Q03048		Q04461		Q03780
P53879		Q03063		Q04471		Q03790
P53881		Q03080		Q04500		Q03799
P53882		Q03088		Q04602		Q03823
P53883		Q03104		Q04636		Q03829
P53885		Q03124		Q04660		Q03833
P53890		Q03161		Q04697		Q03834
P53893		Q03177		Q04773		Q03880
P53894		Q03195		Q04779		Q03897
P53897		Q03201		Q04781		Q03898
P53898		Q03231		Q04792		Q03957
P53900		Q03264		Q04814		Q03973
P53901		Q03280		Q04839		Q04003
P53907		Q03281		Q04869		Q04007
P53911		Q03305		Q04894		Q04033
P53912		Q03306		Q04922		Q04052
P53914		Q03361		Q04934		Q04062
P53917		Q03373		Q04935		Q04066
P53918		Q03388		Q04947		Q04067
P53924		Q03497		Q04958		Q04087
P53925		Q03525		Q04964		Q04120
P53935		Q03529		Q04969		Q04149
P53941		Q03532		Q05016		Q04170
P53950		Q03533		Q05021		Q04178
P53953		Q03558		Q05022		Q04195
P53959		Q03559		Q05024		Q04216
P53968		Q03640		Q05029		Q04217
P53974		Q03649		Q05040		Q04225
P53978		Q03653		Q05050		Q04228
P53981		Q03654		Q05468		Q04233
P54000		Q03656		Q05506		Q04279
P54003		Q03661		Q05518		Q04305
P54072		Q03674		Q05549		Q04322
P54113		Q03690		Q05580		Q04336
P54115		Q03695		Q05584		Q04344
P54783		Q03707		Q05672		Q04347
P54784		Q03713		Q05775		Q04373
P54786		Q03714		Q05785		Q04409
P54791		Q03722		Q05812		Q04410
P54837		Q03730		Q05827		Q04432
P54839		Q03735		Q05911		Q04438
P54858		Q03758		Q05934		Q04439
P54861		Q03761		Q05937		Q04461
P54885		Q03769		Q05946		Q04471
P56508		Q03778		Q05958		Q04472
P60010		Q03780		Q06005		Q04491
P61830		Q03790		Q06010		Q04500
P80210		Q03799		Q06078		Q04602
P80428		Q03823		Q06089		Q04603
P81449		Q03833		Q06090		Q04632
P81450		Q03834		Q06103		Q04660
P87108		Q03880		Q06106		Q04697
P87275		Q03897		Q06108		Q04751
P89102		Q03898		Q06146		Q04767
P89105		Q03957		Q06147		Q04773
Q00055		Q03973		Q06150		Q04779
Q00245		Q04003		Q06151		Q04781
Q00246		Q04007		Q06168		Q04792
Q00362		Q04033		Q06169		Q04814
Q00402		Q04052		Q06214		Q04839
Q00416		Q04062		Q06251		Q04869
Q00539		Q04066		Q06252		Q04894
Q00684		Q04067		Q06263		Q04922
Q00764		Q04087		Q06287		Q04935
Q00816		Q04110		Q06315		Q04947
Q00955		Q04170		Q06321		Q04958
Q01080		Q04178		Q06328		Q04964
Q01163		Q04183		Q06337		Q05016
Q01329		Q04195		Q06340		Q05022
Q01389		Q04216		Q06344		Q05024
Q01448		Q04225		Q06385		Q05040
Q01454		Q04228		Q06407		Q05050
Q01476		Q04279		Q06412		Q05359
Q01477		Q04304		Q06440		Q05468
Q01532		Q04305		Q06451		Q05506
Q01560		Q04322		Q06479		Q05518
Q01802		Q04336		Q06488		Q05549
Q01852		Q04347		Q06505		Q05580
Q01855		Q04371		Q06506		Q05672
Q01919		Q04372		Q06523		Q05777
Q01939		Q04409		Q06604		Q05785
Q01976		Q04410		Q06625		Q05812
Q02046		Q04432		Q06628		Q05854
Q02100		Q04438		Q06630		Q05911
Q02159		Q04439		Q06631		Q05930
Q02196		Q04461		Q06673		Q05937
Q02201		Q04471		Q06674		Q05946
Q02204		Q04500		Q06679		Q05958
Q02205		Q04602		Q06680		Q06010
Q02206		Q04603		Q06681		Q06089
Q02208		Q04632		Q06689		Q06090
Q02256		Q04636		Q06697		Q06103
Q02326		Q04660		Q06698		Q06106
Q02354		Q04697		Q06704		Q06108
Q02455		Q04749		Q06708		Q06144
Q02457		Q04767		Q06709		Q06146
Q02486		Q04773		Q06815		Q06147
Q02629		Q04779		Q06833		Q06151
Q02630		Q04781		Q06836		Q06169
Q02642		Q04792		Q07084		Q06177
Q02724		Q04814		Q07362		Q06178
Q02725		Q04839		Q07379		Q06213
Q02753		Q04869		Q07381		Q06214
Q02767		Q04894		Q07418		Q06251
Q02770		Q04922		Q07442		Q06252
Q02772		Q04934		Q07451		Q06263
Q02773		Q04935		Q07454		Q06287
Q02776		Q04947		Q07457		Q06315
Q02792		Q04958		Q07478		Q06328
Q02805		Q04964		Q07528		Q06340
Q02821		Q04991		Q07533		Q06344
Q02864		Q05016		Q07541		Q06385
Q02866		Q05022		Q07623		Q06407
Q02875		Q05024		Q07653		Q06440
Q02892		Q05040		Q07655		Q06451
Q02931		Q05050		Q07657		Q06479
Q02932		Q05359		Q07660		Q06488
Q02933		Q05468		Q07684		Q06494
Q02948		Q05506		Q07716		Q06505
Q02959		Q05518		Q07799		Q06506
Q02969		Q05580		Q07800		Q06523
Q02979		Q05584		Q07807		Q06604
Q03016		Q05672		Q07825		Q06608
Q03048		Q05785		Q07834		Q06625
Q03063		Q05812		Q07844		Q06628
Q03080		Q05827		Q07878		Q06630
Q03088		Q05854		Q07896		Q06631
Q03104		Q05911		Q07897		Q06639
Q03124		Q05937		Q07950		Q06673
Q03125		Q05946		Q07951		Q06674
Q03161		Q05958		Q07963		Q06679
Q03177		Q06010		Q08001		Q06680
Q03195		Q06053		Q08109		Q06681
Q03201		Q06089		Q08162		Q06689
Q03264		Q06090		Q08199		Q06697
Q03280		Q06103		Q08206		Q06698
Q03281		Q06106		Q08208		Q06704
Q03290		Q06108		Q08217		Q06705
Q03305		Q06146		Q08230		Q06708
Q03306		Q06147		Q08236		Q06815
Q03322		Q06151		Q08245		Q06819
Q03337		Q06156		Q08269		Q06833
Q03361		Q06169		Q08281		Q06836
Q03388		Q06177		Q08287		Q07084
Q03429		Q06214		Q08412		Q07418
Q03435		Q06224		Q08421		Q07442
Q03496		Q06251		Q08422		Q07451
Q03497		Q06252		Q08446		Q07457
Q03525		Q06315		Q08484		Q07478
Q03529		Q06321		Q08492		Q07528
Q03532		Q06337		Q08561		Q07533
Q03533		Q06339		Q08562		Q07541
Q03558		Q06344		Q08641		Q07549
Q03559		Q06385		Q08650		Q07623
Q03640		Q06407		Q08723		Q07653
Q03649		Q06412		Q08732		Q07655
Q03653		Q06436		Q08747		Q07657
Q03654		Q06440		Q08760		Q07660
Q03655		Q06451		Q08773		Q07684
Q03656		Q06479		Q08816		Q07799
Q03661		Q06488		Q08817		Q07800
Q03674		Q06505		Q08818		Q07825
Q03690		Q06506		Q08886		Q07834
Q03705		Q06523		Q08912		Q07844
Q03707		Q06604		Q08913		Q07872
Q03713		Q06608		Q08921		Q07878
Q03714		Q06625		Q08926		Q07896
Q03735		Q06628		Q08951		Q07897
Q03758		Q06630		Q08954		Q07950
Q03761		Q06631		Q08961		Q07951
Q03768		Q06639		Q08972		Q07963
Q03778		Q06673		Q08977		Q08001
Q03780		Q06674		Q08981		Q08023
Q03790		Q06679		Q12006		Q08045
Q03799		Q06680		Q12008		Q08162
Q03823		Q06681		Q12017		Q08179
Q03833		Q06685		Q12019		Q08206
Q03834		Q06689		Q12024		Q08208
Q03880		Q06697		Q12030		Q08217
Q03897		Q06698		Q12040		Q08225
Q03898		Q06704		Q12044		Q08229
Q03900		Q06708		Q12052		Q08236
Q03957		Q06709		Q12055		Q08245
Q03973		Q06815		Q12066		Q08269
Q04003		Q06833		Q12069		Q08278
Q04007		Q06836		Q12071		Q08280
Q04033		Q07084		Q12072		Q08281
Q04052		Q07362		Q12091		Q08287
Q04062		Q07381		Q12100		Q08409
Q04066		Q07395		Q12108		Q08412
Q04067		Q07418		Q12109		Q08421
Q04087		Q07442		Q12114		Q08444
Q04089		Q07451		Q12117		Q08446
Q04120		Q07457		Q12118		Q08484
Q04177		Q07478		Q12122		Q08492
Q04178		Q07505		Q12123		Q08548
Q04182		Q07528		Q12128		Q08561
Q04183		Q07533		Q12136		Q08562
Q04195		Q07541		Q12139		Q08641
Q04225		Q07549		Q12149		Q08687
Q04228		Q07622		Q12151		Q08723
Q04233		Q07623		Q12152		Q08732
Q04279		Q07653		Q12154		Q08747
Q04304		Q07655		Q12159		Q08760
Q04305		Q07657		Q12161		Q08773
Q04322		Q07660		Q12164		Q08777
Q04336		Q07684		Q12176		Q08816
Q04347		Q07799		Q12186		Q08818
Q04372		Q07800		Q12191		Q08873
Q04373		Q07807		Q12192		Q08886
Q04409		Q07825		Q12196		Q08912
Q04410		Q07834		Q12206		Q08913
Q04432		Q07844		Q12207		Q08921
Q04438		Q07872		Q12211		Q08924
Q04439		Q07878		Q12213		Q08926
Q04458		Q07896		Q12222		Q08930
Q04461		Q07897		Q12229		Q08951
Q04471		Q07950		Q12230		Q08954
Q04472		Q07951		Q12236		Q08961
Q04491		Q07963		Q12241		Q08972
Q04500		Q08001		Q12250		Q08977
Q04602		Q08045		Q12263		Q08984
Q04603		Q08109		Q12265		Q08985
Q04636		Q08162		Q12267		Q10740
Q04660		Q08179		Q12271		Q12008
Q04697		Q08199		Q12276		Q12017
Q04767		Q08208		Q12285		Q12019
Q04773		Q08217		Q12296		Q12024
Q04779		Q08220		Q12297		Q12025
Q04781		Q08225		Q12321		Q12034
Q04792		Q08229		Q12329		Q12040
Q04839		Q08230		Q12339		Q12044
Q04894		Q08234		Q12340		Q12046
Q04922		Q08236		Q12344		Q12055
Q04934		Q08245		Q12355		Q12066
Q04935		Q08268		Q12361		Q12069
Q04947		Q08269		Q12363		Q12071
Q04958		Q08278		Q12369		Q12091
Q04964		Q08280		Q12377		Q12100
Q04991		Q08281		Q12386		Q12114
Q05016		Q08287		Q12389		Q12117
Q05021		Q08412		Q12398		Q12118
Q05022		Q08421		Q12402		Q12122
Q05024		Q08422		Q12407		Q12123
Q05031		Q08446		Q12416		Q12124
Q05040		Q08484		Q12427		Q12128
Q05043		Q08492		Q12429		Q12136
Q05050		Q08548		Q12432		Q12139
Q05080		Q08561		Q12442		Q12151
Q05166		Q08562		Q12443		Q12152
Q05359		Q08581		Q12445		Q12154
Q05468		Q08641		Q12447		Q12159
Q05506		Q08650		Q12449		Q12161
Q05518		Q08723		Q12451		Q12164
Q05521		Q08732		Q12454		Q12166
Q05549		Q08746		Q12458		Q12186
Q05580		Q08747		Q12460		Q12192
Q05584		Q08760		Q12464		Q12194
Q05635		Q08773		Q12466		Q12204
Q05672		Q08816		Q12468		Q12206
Q05775		Q08817		Q12469		Q12207
Q05785		Q08818		Q12481		Q12211
Q05812		Q08873		Q12494		Q12213
Q05827		Q08886		Q12495		Q12222
Q05854		Q08912		Q12499		Q12229
Q05911		Q08913		Q12500		Q12230
Q05930		Q08921		Q12502		Q12236
Q05937		Q08924		Q12510		Q12241
Q05946		Q08926		Q12514		Q12250
Q05958		Q08951		Q12515		Q12256
Q06010		Q08954		Q12516		Q12263
Q06053		Q08961		Q12518		Q12265
Q06078		Q08972		Q12523		Q12271
Q06089		Q08977		Q12532		Q12276
Q06090		Q08981		Q12674		Q12285
Q06103		Q12006		Q12675		Q12292
Q06106		Q12008		Q12680		Q12296
Q06108		Q12017		Q12697		Q12297
Q06146		Q12019		Q12734		Q12321
Q06147		Q12024		Q12745		Q12329
Q06151		Q12032		Q12746		Q12339
Q06156		Q12034		Q12753		Q12344
Q06169		Q12040		Q12754		Q12355
Q06177		Q12044		Q3E6R5		Q12363
Q06205		Q12046		Q3E747		Q12365
Q06214		Q12055		Q3E7B6		Q12377
Q06224		Q12066		Q3E7X9		Q12386
Q06245		Q12069		Q3E824		Q12389
Q06251		Q12071		Q3E834		Q12398
Q06252		Q12084		Q3E841		Q12402
Q06287		Q12091		Q6Q547		Q12407
Q06315		Q12100		Q86ZR7		Q12415
Q06321		Q12114		Q92317		Q12427
Q06336		Q12117		Q96VH4		Q12429
Q06340		Q12118		Q99181		Q12442
Q06344		Q12122		Q99216		Q12443
Q06385		Q12123		Q99247		Q12445
Q06407		Q12124		Q99252		Q12447
Q06412		Q12128		Q99257		Q12449
Q06440		Q12136		Q99258		Q12451
Q06451		Q12139		Q99260		Q12458
Q06479		Q12149		Q99271		Q12460
Q06488		Q12151		Q99287		Q12464
Q06494		Q12152		Q99296		Q12466
Q06505		Q12154		Q99297		Q12468
Q06506		Q12159		Q99382		Q12469
Q06510		Q12161		Q99383		Q12476
Q06523		Q12164		Q9P305		Q12481
Q06604		Q12166		O43137		Q12494
Q06608		Q12176		P00044		Q12495
Q06616		Q12178		P00498		Q12499
Q06625		Q12186		P00546		Q12500
Q06628		Q12196		P00729		Q12502
Q06630		Q12206		P00931		Q12510
Q06631		Q12207		P02293		Q12511
Q06639		Q12222		P02400		Q12513
Q06673		Q12229		P02406		Q12514
Q06674		Q12230		P02829		Q12515
Q06679		Q12236		P02992		Q12516
Q06680		Q12241		P03871		Q12518
Q06681		Q12250		P03872		Q12522
Q06685		Q12263		P03962		Q12532
Q06689		Q12265		P04037		Q12675
Q06697		Q12267		P04039		Q12697
Q06698		Q12270		P04051		Q12734
Q06704		Q12271		P04173		Q12745
Q06705		Q12276		P04807		Q12746
Q06708		Q12285		P05316		Q12753
Q06709		Q12292		P05626		Q12754
Q06815		Q12296		P05740		Q3E6R5
Q06833		Q12297		P05745		Q3E747
Q06836		Q12321		P06101		Q3E772
Q07084		Q12329		P06242		Q3E7C1
Q07362		Q12339		P06777		Q3E7X9
Q07381		Q12344		P06778		Q3E824
Q07418		Q12355		P06779		Q3E834
Q07442		Q12361		P06780		Q3E841
Q07451		Q12377		P06787		Q3E846
Q07454		Q12386		P07249		Q6Q547
Q07457		Q12389		P07250		Q6Q560
Q07478		Q12398		P07271		Q86ZR7
Q07505		Q12402		P07274		Q92317
Q07508		Q12415		P07275		Q96VH4
Q07528		Q12416		P07276		Q99220
Q07533		Q12427		P07342		Q99247
Q07541		Q12429		P07347		Q99252
Q07549		Q12434		P07702		Q99258
Q07555		Q12442		P07703		Q99271
Q07622		Q12443		P08417		Q99287
Q07623		Q12445		P08456		Q99296
Q07653		Q12447		P08525		Q99297
Q07655		Q12449		P09201		Q99382
Q07657		Q12451		P09733		Q99383
Q07660		Q12454		P09734		Q9P305
Q07684		Q12458		P0C2H9		O13329
Q07799		Q12460		P0C2J0		O43137
Q07800		Q12464		P0C2J2		P00331
Q07807		Q12466		P0C2J4		P00427
Q07825		Q12469		P0CX24		P02293
Q07834		Q12476		P10127		P02400
Q07844		Q12481		P10622		P02406
Q07878		Q12494		P10659		P03069
Q07896		Q12495		P10963		P03871
Q07897		Q12499		P11076		P03962
Q07950		Q12500		P11632		P04039
Q07951		Q12502		P11745		P04173
Q07963		Q12510		P11747		P05316
Q08001		Q12511		P11792		P05626
Q08045		Q12513		P12687		P06101
Q08109		Q12514		P12962		P06115
Q08157		Q12515		P13574		P06242
Q08162		Q12516		P13856		P06245
Q08179		Q12518		P14242		P06701
Q08206		Q12522		P14306		P06704
Q08208		Q12523		P14682		P06777
Q08217		Q12532		P15436		P06779
Q08220		Q12675		P15496		P06780
Q08225		Q12680		P15731		P06787
Q08230		Q12697		P16622		P07249
Q08234		Q12734		P17065		P07261
Q08236		Q12745		P17076		P07271
Q08245		Q12746		P17505		P07276
Q08269		Q12753		P18238		P07277
Q08278		Q12754		P18963		P07347
Q08280		Q3E6R5		P19073		P07703
Q08281		Q3E7B6		P19146		P08153
Q08287		Q3E7C1		P19262		P09734
Q08412		Q3E7X9		P19807		P0C2J0
Q08421		Q3E7Z5		P20081		P0C2J2
Q08422		Q3E824		P20107		P0C2J4
Q08444		Q3E834		P20433		P0CX08
Q08446		Q3E841		P20448		P0CZ17
Q08484		Q3E846		P20484		P10127
Q08492		Q6Q547		P20606		P10363
Q08548		Q8J0M4		P20676		P10622
Q08561		Q92317		P21304		P10659
Q08562		Q96VH4		P21372		P11745
Q08581		Q99220		P21801		P11747
Q08641		Q99247		P22138		P12611
Q08650		Q99252		P22141		P12612
Q08687		Q99258		P22516		P12962
Q08723		Q99271		P23180		P14306
Q08732		Q99287		P23255		P14682
Q08747		Q99296		P23301		P15436
Q08760		Q99297		P23394		P15496
Q08773		Q99382		P23542		P16550
Q08816		Q99383		P23595		P16622
Q08818		Q9P305		P23641		P17065
Q08886		O13329		P23642		P17076
Q08912		O43137		P23644		P17106
Q08913		O74700		P24309		P17505
Q08921		P00044		P25037		P17629
Q08923		P00498		P25042		P18408
Q08924		P00729		P25297		P18562
Q08926		P00931		P25300		P18759
Q08951		P02293		P25343		P18963
Q08954		P02829		P25360		P19146
Q08960		P03871		P25369		P19262
Q08961		P03872		P25371		P19735
Q08971		P04039		P25372		P19807
Q08972		P04173		P25373		P20081
Q08977		P05316		P25374		P20107
Q08981		P05318		P25375		P20433
Q08985		P05749		P25389		P20447
Q10740		P06101		P25569		P20448
Q12000		P06242		P25574		P20459
Q12008		P06245		P25582		P20484
Q12016		P06777		P25588		P20485
Q12017		P06778		P25605		P20676
Q12019		P06779		P25628		P20795
Q12025		P06780		P25631		P21192
Q12030		P07143		P25639		P21306
Q12032		P07271		P25719		P21372
Q12034		P07276		P27344		P21825
Q12040		P07347		P28007		P22141
Q12044		P09201		P28239		P22202
Q12046		P09733		P28707		P22214
Q12055		P09734		P28708		P22516
Q12060		P0C2J0		P29311		P23255
Q12066		P0C2J2		P29461		P23301
Q12071		P0C2J4		P29465		P23641
Q12084		P0CZ17		P29469		P23642
Q12091		P10127		P29539		P23643
Q12099		P10622		P29952		P24309
Q12100		P10659		P30620		P25040
Q12109		P10963		P30624		P25046
Q12114		P11745		P30656		P25297
Q12117		P11747		P31382		P25299
Q12118		P12611		P31384		P25343
Q12122		P12687		P32179		P25369
Q12123		P12962		P32330		P25371
Q12124		P13188		P32332		P25373
Q12128		P13586		P32333		P25375
Q12136		P14242		P32335		P25389
Q12139		P14306		P32336		P25451
Q12149		P14682		P32341		P25582
Q12152		P14736		P32343		P25588
Q12154		P15436		P32354		P25605
Q12161		P15496		P32377		P25628
Q12164		P16550		P32419		P25631
Q12166		P16622		P32468		P25719
Q12176		P17065		P32469		P27344
Q12178		P17076		P32473		P27809
Q12179		P17505		P32474		P28007
Q12186		P17649		P32480		P28241
Q12191		P17890		P32481		P28274
Q12192		P18562		P32485		P28495
Q12206		P18759		P32495		P28707
Q12207		P18963		P32504		P29469
Q12211		P19146		P32505		P29478
Q12213		P19262		P32562		P29509
Q12220		P19454		P32565		P29539
Q12222		P19807		P32591		P30619
Q12224		P20081		P32600		P30624
Q12229		P20107		P32607		P30656
Q12230		P20433		P32641		P31385
Q12236		P20447		P32769		P32179
Q12241		P20448		P32799		P32328
Q12250		P20484		P32803		P32343
Q12252		P20676		P32828		P32354
Q12263		P21242		P32832		P32377
Q12265		P22141		P32854		P32419
Q12267		P22202		P32857		P32449
Q12270		P22516		P32911		P32462
Q12271		P23180		P32915		P32466
Q12276		P23255		P33201		P32469
Q12280		P23301		P33296		P32473
Q12285		P23542		P33297		P32474
Q12287		P23595		P33301		P32480
Q12292		P23641		P33308		P32481
Q12296		P23776		P33314		P32487
Q12297		P24309		P33317		P32504
Q12306		P24583		P33331		P32562
Q12314		P25037		P33399		P32590
Q12329		P25299		P33401		P32591
Q12339		P25300		P33411		P32600
Q12343		P25343		P33421		P32607
Q12344		P25360		P33441		P32641
Q12355		P25369		P33448		P32769
Q12361		P25371		P34111		P32773
Q12363		P25372		P34160		P32803
Q12365		P25373		P34221		P32828
Q12369		P25389		P34222		P32832
Q12377		P25588		P34227		P32857
Q12386		P25618		P34228		P32891
Q12389		P25628		P34237		P32893
Q12398		P25639		P35176		P32898
Q12402		P25719		P35179		P32908
Q12415		P27344		P35182		P32911
Q12416		P28274		P35191		P32916
Q12421		P28321		P35194		P32944
Q12427		P28707		P35207		P33204
Q12429		P28708		P35718		P33296
Q12434		P29311		P35736		P33298
Q12442		P29469		P35997		P33308
Q12443		P29509		P36006		P33314
Q12445		P29539		P36018		P33317
Q12447		P30620		P36027		P33324
Q12449		P30624		P36036		P33331
Q12451		P30902		P36048		P33339
Q12454		P31381		P36060		P33399
Q12458		P32316		P36080		P33400
Q12460		P32328		P36081		P33401
Q12464		P32341		P36085		P33411
Q12466		P32343		P36094		P33441
Q12469		P32354		P36100		P33448
[truncated: 497 more rows]
