# Supplementary material for: Multiple-Omics Techniques Reveal the Role of Glycerophospholipid Metabolic Pathway in the Response of Saccharomyces cerevisiae Against Hypoxic Stress
Source: Front Microbiol. 2019 Jun 27;10:1398. doi: 10.3389/fmicb.2019.01398 (PMC6610297; doi:10.3389/fmicb.2019.01398)
Supplement: Supplementary file 5 [file Data_Sheet_3.zip › 2. 100 communal proteins.xls]

## Sheet: Sheet1
Accession	Gene Name
O13535	gag-pol fusion protein(YHR214C-B)
P00830	F1F0 ATP synthase subunit beta(ATP2)
P00890	citrate (Si)-synthase CIT1(CIT1)
P02309	histone H4(HHF1)
P04456	ribosomal 60S subunit protein L25(RPL25)
P04786	DNA topoisomerase 1(TOP1)
P06115	catalase T(CTT1)
P06169	indolepyruvate decarboxylase 1(PDC1)
P06242	TFIIH complex serine/threonine-protein kinase subunit KIN28(KIN28)
P07246	alcohol dehydrogenase ADH3(ADH3)
P07251	F1F0 ATP synthase subunit alpha(ATP1)
P07256	ubiquinol--cytochrome-c reductase subunit COR1(COR1)
P07257	ubiquinol--cytochrome-c reductase subunit 2(QCR2)
P07280	ribosomal 40S subunit protein S19A(RPS19A)
P09232	proteinase B(PRB1)
P09457	F1F0 ATP synthase subunit 5(ATP5)
P0C0W9	ribosomal 60S subunit protein L11A(RPL11A)
P0C2H6	ribosomal 60S subunit protein L27A(RPL27A)
P0C2H8	ribosomal 60S subunit protein L31A(RPL31A)
P0C2J0	gag-pol fusion protein(YPR158W-B)
P0CX08	putative mannitol dehydrogenase(YNR073C)
P0CX37	ribosomal 40S subunit protein S6B(RPS6B)
P0CX42	ribosomal 60S subunit protein L23A(RPL23A)
P0CX51	ribosomal 40S subunit protein S16B(RPS16B)
P11353	coproporphyrinogen oxidase(HEM13)
P12683	hydroxymethylglutaryl-CoA reductase (NADPH) HMG1(HMG1)
P13517	F-actin-capping protein subunit beta(CAP2)
P14742	glutamine--fructose-6-phosphate transaminase (isomerizing) GFA1(GFA1)
P17076	ribosomal 60S subunit protein L8A(RPL8A)
P18239	ADP/ATP carrier protein PET9(PET9)
P18899	DNA damage-responsive protein 48(DDR48)
P19097	trifunctional fatty acid synthase subunit FAS2(FAS2)
P19262	alpha-ketoglutarate dehydrogenase KGD2(KGD2)
P20081	peptidylprolyl isomerase FPR1(FPR1)
P20107	Zn(2+) transporter ZRC1(ZRC1)
P20447	RNA-dependent ATPase DBP3(DBP3)
P21306	F1F0 ATP synthase subunit epsilon(ATP15)
P22943	lipid-binding protein HSP12(HSP12)
P23201	Spa2p(SPA2)
P23641	Mir1p(MIR1)
P25358	fatty acid elongase ELO2(ELO2)
P29453	ribosomal 60S subunit protein L8B(RPL8B)
P30624	long-chain fatty acid-CoA ligase FAA1(FAA1)
P32474	protein disulfide isomerase EUG1(EUG1)
P32481	translation initiation factor eIF2 subunit gamma(GCD11)
P32644	Ecm32p(ECM32)
P32793	Ysc84p(YSC84)
P32895	ribose phosphate diphosphokinase subunit PRS1(PRS1)
P33307	importin-alpha export receptor(CSE1)
P34760	thioredoxin peroxidase TSA1(TSA1)
P35197	Gcs1p(GCS1)
P35843	oxysterol-binding protein related protein HES1(HES1)
P36015	palmitoyltransferase YKT6(YKT6)
P36018	Rab family GTPase YPT52(YPT52)
P36060	cytochrome-b5 reductase(MCR1)
P36136	sedoheptulose-bisphosphatase(SHB17)
P36139	Pet10p(PET10)
P38013	thioredoxin peroxidase AHP1(AHP1)
P38061	ribosomal 60S subunit protein L32(RPL32)
P38295	medium-chain fatty acid ethyl ester synthase/esterase(EHT1)
P38626	Cbr1p(CBR1)
P38701	ribosomal 40S subunit protein S20(RPS20)
P38767	Erc1p(ERC1)
P38988	Ggc1p(GGC1)
P39016	Mpt5p(MPT5)
P39683	nicotinate phosphoribosyltransferase(NPT1)
P39714	(R,R)-butanediol dehydrogenase(BDH1)
P39931	Ssp120p(SSP120)
P40007	Nop16p(NOP16)
P40087	Ddi1p(DDI1)
P40477	FG-nucleoporin NUP159(NUP159)
P40525	ribosomal 60S subunit protein L34B(RPL34B)
P41807	H(+)-transporting V1 sector ATPase subunit H(VMA13)
P41940	mannose-1-phosphate guanylyltransferase(PSA1)
P46367	aldehyde dehydrogenase (NADP(+)) ALD4(ALD4)
P47135	Jsn1p(JSN1)
P49167	ribosomal 60S subunit protein L38(RPL38)
P51601	GTP cyclohydrolase I(FOL2)
P53141	Mlc1p(MLC1)
P53183	carbonyl reductase (NADPH-dependent)(YGL039W)
P53199	sterol-4-alpha-carboxylate 3-dehydrogenase (decarboxylating)(ERG26)
P53210	hypothetical protein(YGR017W)
P53278	hypothetical protein(YGR130C)
P53551	histone H1(HHO1)
P53885	Mdg1p(MDG1)
P53983	putative ubiquitin-protein ligase ASI3(ASI3)
P61830	histone H3(HHT1)
Q02201	oxysterol-binding protein OSH6(OSH6)
Q02204	mitochondrial 54S ribosomal protein YmL13(MRPL13)
Q02326	ribosomal 60S subunit protein L6A(RPL6A)
Q03104	Msc1p(MSC1)
Q03195	Fe-S cluster-binding ribosome biosynthesis protein(RLI1)
Q03264	RNA exonuclease(NGL2)
Q04120	thioredoxin peroxidase TSA2(TSA2)
Q05874	S-adenosylmethionine-dependent methyltransferase(NNT1)
Q08548	lysophospholipid acyltransferase(ALE1)
Q12008	phosphoglycerate mutase family protein GPM2(GPM2)
Q12091	Dap1p(DAP1)
Q12442	PAQR-type receptor(IZH2)
Q12443	Rtn2p(RTN2)
