# Supplementary material for: Multiple-Omics Techniques Reveal the Role of Glycerophospholipid Metabolic Pathway in the Response of Saccharomyces cerevisiae Against Hypoxic Stress
Source: Front Microbiol. 2019 Jun 27;10:1398. doi: 10.3389/fmicb.2019.01398 (PMC6610297; doi:10.3389/fmicb.2019.01398)
Supplement: Supplementary file 6 [file Data_Sheet_4.zip]

Archive with 4 entries (4 files):
- 1. 1017 proteins-DEGs.xlsx
- 2. 696 proteins-DMs.xls
- 3. 607 proteins-proteomics.xlsx
- Data Sheet 4_Captions.doc
