# Supplementary material for: Multiple-Omics Techniques Reveal the Role of Glycerophospholipid Metabolic Pathway in the Response of Saccharomyces cerevisiae Against Hypoxic Stress
Source: Front Microbiol. 2019 Jun 27;10:1398. doi: 10.3389/fmicb.2019.01398 (PMC6610297; doi:10.3389/fmicb.2019.01398)
Supplement: Supplementary file 6 [file Data_Sheet_4.zip › 1. 1017 proteins-DEGs.xlsx]

## Sheet: uniprot
Gene ID	Accession ID	Species	Gene Name
855229	P42933	Saccharomyces cerevisiae S288C	Spg5p(SPG5)
855175	P40214	Saccharomyces cerevisiae S288C	hypothetical protein(YMR144W)
855754	P53722	Saccharomyces cerevisiae S288C	putative metalloprotease(ATP23)
852925	P31787	Saccharomyces cerevisiae S288C	long-chain fatty acid transporter ACB1(ACB1)
854397	Q99297	Saccharomyces cerevisiae S288C	mitochondrial 2-oxodicarboxylate carrier(ODC2)
855171	P40210	Saccharomyces cerevisiae S288C	Sip5p(SIP5)
856013	P41930	Saccharomyces cerevisiae S288C	Ssu1p(SSU1)
854494	P32798	Saccharomyces cerevisiae S288C	metal cation transporter COT1(COT1)
856010	Q02891	Saccharomyces cerevisiae S288C	medium-chain fatty acid ethyl ester synthase/esterase(EEB1)
855448	P53840	Saccharomyces cerevisiae S288C	Tof1p(TOF1)
855942	P39011	Saccharomyces cerevisiae S288C	Bem4p(BEM4)
854498	Q12096	Saccharomyces cerevisiae S288C	glucose N-acetyltransferase(GNT1)
855176	P40215	Saccharomyces cerevisiae S288C	NADH-ubiquinone reductase (H(+)-translocating) NDE1(NDE1)
855032	Q04364	Saccharomyces cerevisiae S288C	hypothetical protein(YMR018W)
855451	P38971	Saccharomyces cerevisiae S288C	arginine permease ALP1(ALP1)
854297	Q12375	Saccharomyces cerevisiae S288C	Ort1p(ORT1)
850939	Q06001	Saccharomyces cerevisiae S288C	Far10p(FAR10)
855452	P53841	Saccharomyces cerevisiae S288C	Bsc4p(BSC4)
855647	P53940	Saccharomyces cerevisiae S288C	Apj1p(APJ1)
855937	Q12092	Saccharomyces cerevisiae S288C	Atg29p(ATG29)
855938	Q12529	Saccharomyces cerevisiae S288C	Set6p(SET6)
855933	Q12091	Saccharomyces cerevisiae S288C	Dap1p(DAP1)
852237	P38195	Saccharomyces cerevisiae S288C	Ecm13p(ECM13)
852236	P38194	Saccharomyces cerevisiae S288C	hypothetical protein(YBL044W)
852139	Q04418	Saccharomyces cerevisiae S288C	Rba50p(RBA50)
855835	P46670	Saccharomyces cerevisiae S288C	GTPase-activating protein CIN2(CIN2)
855235	Q04329	Saccharomyces cerevisiae S288C	Icy1p(ICY1)
854197	Q12398	Saccharomyces cerevisiae S288C	Hms1p(HMS1)
855164	P40207	Saccharomyces cerevisiae S288C	Erg29p(ERG29)
855217	P35209	Saccharomyces cerevisiae S288C	Spt21p(SPT21)
855539	P53877	Saccharomyces cerevisiae S288C	chromatin-binding/pre-rRNA-processing protein IPI3(IPI3)
851802	P07248	Saccharomyces cerevisiae S288C	DNA-binding transcription factor ADR1(ADR1)
855028	Q04347	Saccharomyces cerevisiae S288C	Bud22p(BUD22)
851807	Q04924	Saccharomyces cerevisiae S288C	Gtb1p(GTB1)
852937	P53230	Saccharomyces cerevisiae S288C	putative phosphatidate cytidylyltransferase(TAM41)
851804	Q04921	Saccharomyces cerevisiae S288C	septin SPR28(SPR28)
855951	Q12461	Saccharomyces cerevisiae S288C	peptidylprolyl isomerase RRD2(RRD2)
855167	P40209	Saccharomyces cerevisiae S288C	Gat2p(GAT2)
852231	P38191	Saccharomyces cerevisiae S288C	Moh1p(MOH1)
854924	P13090	Saccharomyces cerevisiae S288C	borate transporter(ATR1)
855442	P53835	Saccharomyces cerevisiae S288C	pheromone-regulated protein PRM1(PRM1)
855637	P48231	Saccharomyces cerevisiae S288C	tricalbin(TCB2)
850823	Q12208	Saccharomyces cerevisiae S288C	phosphoric diester hydrolase(USB1)
855945	Q99299	Saccharomyces cerevisiae S288C	Aim44p(AIM44)
852031	Q04052	Saccharomyces cerevisiae S288C	Aro80p(ARO80)
855364	P54005	Saccharomyces cerevisiae S288C	Dia1p(DIA1)
850827	P47977	Saccharomyces cerevisiae S288C	Tis11p(TIS11)
852127	Q12034	Saccharomyces cerevisiae S288C	Slf1p(SLF1)
852129	Q04410	Saccharomyces cerevisiae S288C	Grh1p(GRH1)
855736	P32907	Saccharomyces cerevisiae S288C	putative ammonium permease ATO2(ATO2)
852124	P17695	Saccharomyces cerevisiae S288C	dithiol glutaredoxin GRX2(GRX2)
855770	Q3E841	Saccharomyces cerevisiae S288C	Ego4p(EGO4)
852125	Q04406	Saccharomyces cerevisiae S288C	Emi1p(EMI1)
852805	P53159	Saccharomyces cerevisiae S288C	Mps2p(MPS2)
852809	P22149	Saccharomyces cerevisiae S288C	DNA-binding transcription factor AFT1(AFT1)
854957	Q04697	Saccharomyces cerevisiae S288C	Gsf2p(GSF2)
855962	Q03002	Saccharomyces cerevisiae S288C	protein kinase FRK1(FRK1)
854954	P04387	Saccharomyces cerevisiae S288C	transcription regulator GAL80(GAL80)
852803	P19807	Saccharomyces cerevisiae S288C	Hnm1p(HNM1)
854953	P54003	Saccharomyces cerevisiae S288C	Sur7p(SUR7)
855250	Q03649	Saccharomyces cerevisiae S288C	putative carboxylic ester hydrolase(YMR210W)
850958	P0CE41	Saccharomyces cerevisiae S288C	Hap1p(HAP1)
855957	Q12080	Saccharomyces cerevisiae S288C	Nop53p(NOP53)
854174	P33890	Saccharomyces cerevisiae S288C	putative GPI-anchored mannoprotein(TIR2)
854173	Q12218	Saccharomyces cerevisiae S288C	Tir4p(TIR4)
854175	Q08409	Saccharomyces cerevisiae S288C	ATP-binding cassette sterol transporter AUS1(AUS1)
855574	P53904	Saccharomyces cerevisiae S288C	Alf1p(ALF1)
855811	P52923	Saccharomyces cerevisiae S288C	Aif1p(AIF1)
855812	P52924	Saccharomyces cerevisiae S288C	Cos10p(COS10)
852117	Q04399	Saccharomyces cerevisiae S288C	putative oxidoreductase(GMC1)
852116	P50896	Saccharomyces cerevisiae S288C	Psp1p(PSP1)
852115	Q04398	Saccharomyces cerevisiae S288C	Spg3p(SPG3)
855762	P53728	Saccharomyces cerevisiae S288C	peptidylprolyl isomerase family protein CPR8(CPR8)
852816	P53166	Saccharomyces cerevisiae S288C	ATP-dependent RNA helicase(MRH4)
852112	Q04383	Saccharomyces cerevisiae S288C	Plm2p(PLM2)
855049	Q05123	Saccharomyces cerevisiae S288C	Arp9p(ARP9)
856810	P40050	Saccharomyces cerevisiae S288C	Mrx1p(MRX1)
852252	P38201	Saccharomyces cerevisiae S288C	hypothetical protein(YBL029W)
852916	P27882	Saccharomyces cerevisiae S288C	flavin-linked sulfhydryl oxidase(ERV1)
854944	Q6Q5K6	Saccharomyces cerevisiae S288C	Hug1p(HUG1)
855416	P48560	Saccharomyces cerevisiae S288C	Tos6p(TOS6)
855973	Q03029	Saccharomyces cerevisiae S288C	Spo19p(SPO19)
852249	P38200	Saccharomyces cerevisiae S288C	She1p(SHE1)
852057	Q04110	Saccharomyces cerevisiae S288C	Ecm11p(ECM11)
855969	Q03028	Saccharomyces cerevisiae S288C	mitochondrial 2-oxodicarboxylate carrier(ODC1)
854183	Q02805	Saccharomyces cerevisiae S288C	Rod1p(ROD1)
852108	P30605	Saccharomyces cerevisiae S288C	myo-inositol transporter ITR1(ITR1)
855824	Q12184	Saccharomyces cerevisiae S288C	adrenodoxin(YAH1)
855825	Q12048	Saccharomyces cerevisiae S288C	Atg41p(ATG41)
852104	Q03429	Saccharomyces cerevisiae S288C	Mzm1p(MZM1)
852107	Q04373	Saccharomyces cerevisiae S288C	Puf6p(PUF6)
855405	P42843	Saccharomyces cerevisiae S288C	putative SCF ubiquitin ligase complex subunit SKP2(SKP2)
856934	P40100	Saccharomyces cerevisiae S288C	Pug1p(PUG1)
852821	P53170	Saccharomyces cerevisiae S288C	protein kinase PKP2(PKP2)
852181	P38172	Saccharomyces cerevisiae S288C	Mrx3p(MRX3)
855134	Q04438	Saccharomyces cerevisiae S288C	Spg4p(SPG4)
852820	P53169	Saccharomyces cerevisiae S288C	Ybp2p(YBP2)
855797	P53746	Saccharomyces cerevisiae S288C	ferric-chelate reductase(FRE4)
852280	Q12490	Saccharomyces cerevisiae S288C	gag-pol fusion protein(YBL005W-B)
855509	P40157	Saccharomyces cerevisiae S288C	Vid27p(VID27)
855503	P40151	Saccharomyces cerevisiae S288C	ssDNA-dependent ATPase MGS1(MGS1)
854155	Q08054	Saccharomyces cerevisiae S288C	Csi2p(CSI2)
856255	Q06506	Saccharomyces cerevisiae S288C	Rrp9p(RRP9)
856251	Q06505	Saccharomyces cerevisiae S288C	Spn1p(SPN1)
855272	Q05670	Saccharomyces cerevisiae S288C	Fus2p(FUS2)
856922	P32643	Saccharomyces cerevisiae S288C	Tmt1p(TMT1)
854964	Q04712	Saccharomyces cerevisiae S288C	Rrn11p(RRN11)
854006	Q08300	Saccharomyces cerevisiae S288C	hypothetical protein(YOL159C)
854167	Q12094	Saccharomyces cerevisiae S288C	Tsr3p(TSR3)
856393	P38757	Saccharomyces cerevisiae S288C	Nem1-Spo7 phosphatase catalytic subunit NEM1(NEM1)
855901	Q08955	Saccharomyces cerevisiae S288C	Csm4p(CSM4)
854972	Q03705	Saccharomyces cerevisiae S288C	Cgi121p(CGI121)
854267	Q12289	Saccharomyces cerevisiae S288C	carnitine:acyl carnitine antiporter(CRC1)
856260	P53390	Saccharomyces cerevisiae S288C	ammonium permease MEP3(MEP3)
852161	Q3E7Y5	Saccharomyces cerevisiae S288C	hypothetical protein(YBL111C)
855110	Q04279	Saccharomyces cerevisiae S288C	Seg1p(SEG1)
856916	P39956	Saccharomyces cerevisiae S288C	Rph1p(RPH1)
852946	P50276	Saccharomyces cerevisiae S288C	Mup1p(MUP1)
854129	Q08182	Saccharomyces cerevisiae S288C	Yap7p(YAP7)
852168	P38163	Saccharomyces cerevisiae S288C	putative Rab GTPase-binding protein SRO77(SRO77)
854916	P25297	Saccharomyces cerevisiae S288C	phosphate transporter PHO84(PHO84)
852943	P53233	Saccharomyces cerevisiae S288C	protein kinase FMP48(FMP48)
852940	P32564	Saccharomyces cerevisiae S288C	Scm4p(SCM4)
854911	Q03104	Saccharomyces cerevisiae S288C	Msc1p(MSC1)
855530	P53871	Saccharomyces cerevisiae S288C	glutamine amidotransferase subunit DUG3(DUG3)
856239	Q06490	Saccharomyces cerevisiae S288C	putative phosphomethylpyrimidine kinase(THI22)
850911	P32791	Saccharomyces cerevisiae S288C	ferric/cupric-chelate reductase(FRE1)
852021	Q04031	Saccharomyces cerevisiae S288C	Rrp17p(RRP17)
850916	Q05812	Saccharomyces cerevisiae S288C	Msc3p(MSC3)
855912	Q08929	Saccharomyces cerevisiae S288C	putative O-acyltransferase(GUP2)
854274	Q99188	Saccharomyces cerevisiae S288C	GTPase-activating protein RGS2(RGS2)
852023	P16151	Saccharomyces cerevisiae S288C	Erd1p(ERD1)
850706	Q07949	Saccharomyces cerevisiae S288C	putative phosphatase(PSR2)
856904	P40096	Saccharomyces cerevisiae S288C	negative cofactor 2 transcription regulator complex subunit BUR6(BUR6)
855102	P49956	Saccharomyces cerevisiae S288C	Ctf18p(CTF18)
852854	P53188	Saccharomyces cerevisiae S288C	Cgr1p(CGR1)
852299	Q12193	Saccharomyces cerevisiae S288C	gag-pol fusion protein(YBR012W-B)
855660	P53943	Saccharomyces cerevisiae S288C	Aqr1p(AQR1)
855517	P32572	Saccharomyces cerevisiae S288C	Sps18p(SPS18)
852155	Q03050	Saccharomyces cerevisiae S288C	seripauperin PAU10(PAU10)
855005	P19880	Saccharomyces cerevisiae S288C	DNA-binding transcription factor YAP1(YAP1)
855002	P36533	Saccharomyces cerevisiae S288C	mitochondrial 54S ribosomal protein YmL39(MRPL39)
852290	P38212	Saccharomyces cerevisiae S288C	Rcr1p(RCR1)
854145	Q08118	Saccharomyces cerevisiae S288C	Irc10p(IRC10)
856142	Q12734	Saccharomyces cerevisiae S288C	Csr2p(CSR2)
856143	Q12311	Saccharomyces cerevisiae S288C	Nto1p(NTO1)
856246	Q06497	Saccharomyces cerevisiae S288C	Ant1p(ANT1)
854143	Q08119	Saccharomyces cerevisiae S288C	Esc8p(ESC8)
856149	Q3E752	Saccharomyces cerevisiae S288C	Spo24p(SPO24)
850909	P53378	Saccharomyces cerevisiae S288C	gamma-tubulin(TUB4)
852012	P21623	Saccharomyces cerevisiae S288C	Dit1p(DIT1)
855927	Q08919	Saccharomyces cerevisiae S288C	Tre1p(TRE1)
855659	P53616	Saccharomyces cerevisiae S288C	putative glucosidase SUN4(SUN4)
856241	P49573	Saccharomyces cerevisiae S288C	high-affinity Cu transporter CTR1(CTR1)
853164	P53050	Saccharomyces cerevisiae S288C	Mga1p(MGA1)
853894	P36120	Saccharomyces cerevisiae S288C	putative ATP-dependent RNA helicase(DBP7)
856361	P38741	Saccharomyces cerevisiae S288C	Rim4p(RIM4)
856559	P38850	Saccharomyces cerevisiae S288C	Rtt107p(RTT107)
856366	P21957	Saccharomyces cerevisiae S288C	transcriptional regulator OPI1(OPI1)
853064	P27476	Saccharomyces cerevisiae S288C	Nsr1p(NSR1)
853065	P53289	Saccharomyces cerevisiae S288C	Rts3p(RTS3)
850385	P25619	Saccharomyces cerevisiae S288C	Hsp30p(HSP30)
853162	P53314	Saccharomyces cerevisiae S288C	2',3'-cyclic-nucleotide 3'-phosphodiesterase(CPD1)
856562	P33323	Saccharomyces cerevisiae S288C	Rec104p(REC104)
850638	Q12373	Saccharomyces cerevisiae S288C	Hif1p(HIF1)
856888	P40088	Saccharomyces cerevisiae S288C	high-affinity iron permease FTR1(FTR1)
850732	P22217	Saccharomyces cerevisiae S288C	thioredoxin TRX1(TRX1)
856566	P38856	Saccharomyces cerevisiae S288C	Yap1801p(YAP1801)
852731	P53117	Saccharomyces cerevisiae S288C	Rrt6p(RRT6)
850632	Q07821	Saccharomyces cerevisiae S288C	Fe-binding Fe/S cluster assembly protein ISA1(ISA1)
850631	Q07824	Saccharomyces cerevisiae S288C	Tpo1p(TPO1)
853889	P36115	Saccharomyces cerevisiae S288C	Irs4p(IRS4)
856785	P40037	Saccharomyces cerevisiae S288C	putative isoleucine biosynthesis protein HMF1(HMF1)
852733	P53118	Saccharomyces cerevisiae S288C	putative lipase ROG1(ROG1)
851733	P14832	Saccharomyces cerevisiae S288C	peptidylprolyl isomerase CPR1(CPR1)
856788	P40039	Saccharomyces cerevisiae S288C	purine-cytosine permease(FCY21)
850635	Q12370	Saccharomyces cerevisiae S288C	seripauperin PAU17(PAU17)
850369	P25371	Saccharomyces cerevisiae S288C	putative ATP-dependent permease ADP1(ADP1)
856558	P17122	Saccharomyces cerevisiae S288C	Spo16p(SPO16)
850721	Q12078	Saccharomyces cerevisiae S288C	putative divalent metal ion transporter SMF3(SMF3)
852720	P53111	Saccharomyces cerevisiae S288C	carbonyl reductase (NADPH-dependent) ARI1(ARI1)
850726	Q07987	Saccharomyces cerevisiae S288C	seripauperin PAU23(PAU23)
856775	P40032	Saccharomyces cerevisiae S288C	oxidative DNA demethylase(TPA1)
856485	P38803	Saccharomyces cerevisiae S288C	Ipi1p(IPI1)
856487	P38804	Saccharomyces cerevisiae S288C	Rtc3p(RTC3)
856272	Q12207	Saccharomyces cerevisiae S288C	Nce102p(NCE102)
853188	Q3E705	Saccharomyces cerevisiae S288C	Efg1p(EFG1)
856278	Q12374	Saccharomyces cerevisiae S288C	Nca2p(NCA2)
853048	P48234	Saccharomyces cerevisiae S288C	ribosome biosynthesis protein ENP2(ENP2)
853049	P48235	Saccharomyces cerevisiae S288C	Ecl1p(ECL1)
856584	Q03558	Saccharomyces cerevisiae S288C	NADPH dehydrogenase(OYE2)
856765	P40029	Saccharomyces cerevisiae S288C	peptide-methionine-S-sulfoxide reductase(MXR1)
852716	P53109	Saccharomyces cerevisiae S288C	putative metalloreductase(AIM14)
856767	P40030	Saccharomyces cerevisiae S288C	Erg28p(ERG28)
856583	P38699	Saccharomyces cerevisiae S288C	Stb5p(STB5)
856074	Q03085	Saccharomyces cerevisiae S288C	Srl4p(SRL4)
856075	Q03088	Saccharomyces cerevisiae S288C	Svl3p(SVL3)
856763	P18494	Saccharomyces cerevisiae S288C	nitrogen-responsive transcriptional regulator GLN3(GLN3)
856280	Q06466	Saccharomyces cerevisiae S288C	Tda6p(TDA6)
853616	P47179	Saccharomyces cerevisiae S288C	Dan4p(DAN4)
853615	P47178	Saccharomyces cerevisiae S288C	Dan1p(DAN1)
856080	Q02651	Saccharomyces cerevisiae S288C	Sma1p(SMA1)
856370	P33413	Saccharomyces cerevisiae S288C	Dur3p(DUR3)
853052	P48236	Saccharomyces cerevisiae S288C	hypothetical protein(YGR149W)
850885	P33310	Saccharomyces cerevisiae S288C	ATP-binding cassette permease MDL1(MDL1)
853612	P47175	Saccharomyces cerevisiae S288C	Hms2p(HMS2)
1466439	P0C269	Saccharomyces cerevisiae S288C	hypothetical protein(YBL100W-C)
853999	Q08361	Saccharomyces cerevisiae S288C	putative aryl-alcohol dehydrogenase(AAD15)
853996	Q12463	Saccharomyces cerevisiae S288C	tRNA (guanine-N2-)-methyltransferase(TRM11)
850743	Q12202	Saccharomyces cerevisiae S288C	Osw2p(OSW2)
856893	P40092	Saccharomyces cerevisiae S288C	Spi1p(SPI1)
851862	P38995	Saccharomyces cerevisiae S288C	Cu(2+)-transporting P-type ATPase CCC2(CCC2)
1466431	Q3E829	Saccharomyces cerevisiae S288C	Mhf2p(MHF2)
856671	P32623	Saccharomyces cerevisiae S288C	Utr2p(UTR2)
852603	P38155	Saccharomyces cerevisiae S288C	seripauperin PAU24(PAU24)
852705	P45819	Saccharomyces cerevisiae S288C	Spo74p(SPO74)
850890	Q05776	Saccharomyces cerevisiae S288C	Ups1p(UPS1)
851766	Q04006	Saccharomyces cerevisiae S288C	Ups3p(UPS3)
856676	P32630	Saccharomyces cerevisiae S288C	Utr5p(UTR5)
856086	Q02710	Saccharomyces cerevisiae S288C	Ecm23p(ECM23)
856750	P39943	Saccharomyces cerevisiae S288C	Mig3p(MIG3)
856838	P39945	Saccharomyces cerevisiae S288C	Ast2p(AST2)
855878	Q08969	Saccharomyces cerevisiae S288C	Gre1p(GRE1)
856322	P0CD91	Saccharomyces cerevisiae S288C	Aqy1p(AQY1)
856324	Q06593	Saccharomyces cerevisiae S288C	Opt2p(OPT2)
856327	P33335	Saccharomyces cerevisiae S288C	Sge1p(SGE1)
850680	P32385	Saccharomyces cerevisiae S288C	Rnp1p(RNP1)
856468	P38794	Saccharomyces cerevisiae S288C	Pcl5p(PCL5)
856738	P40014	Saccharomyces cerevisiae S288C	kinetochore-associated Ndc80 complex subunit SPC25(SPC25)
853648	P34231	Saccharomyces cerevisiae S288C	Fat3p(FAT3)
856463	P38789	Saccharomyces cerevisiae S288C	rRNA-binding ribosome biosynthesis protein(SSF1)
855985	Q02950	Saccharomyces cerevisiae S288C	mitochondrial 37S ribosomal protein MRP51(MRP51)
856053	Q02799	Saccharomyces cerevisiae S288C	Lee1p(LEE1)
850674	P0CD90	Saccharomyces cerevisiae S288C	Aqy2p(AQY2)
856055	Q02803	Saccharomyces cerevisiae S288C	Oaz1p(OAZ1)
855980	Q02933	Saccharomyces cerevisiae S288C	ribonuclease T2(RNY1)
850880	Q06266	Saccharomyces cerevisiae S288C	Tos4p(TOS4)
856827	P40060	Saccharomyces cerevisiae S288C	Ies5p(IES5)
856828	P40061	Saccharomyces cerevisiae S288C	TORC2 complex subunit TSC11(TSC11)
853778	P36078	Saccharomyces cerevisiae S288C	Hot13p(HOT13)
856316	P39933	Saccharomyces cerevisiae S288C	Pzf1p(PZF1)
851647	P32345	Saccharomyces cerevisiae S288C	phosphoprotein phosphatase PP4 catalytic subunit PPH3(PPH3)
850332	P37261	Saccharomyces cerevisiae S288C	type II nitroreductase(FRM2)
853635	P36002	Saccharomyces cerevisiae S288C	putative serine/threonine protein kinase PTK1(PTK1)
851506	Q07376	Saccharomyces cerevisiae S288C	Mch1p(MCH1)
853841	P36101	Saccharomyces cerevisiae S288C	tRNA threonylcarbamoyladenosine dehydratase(TCD2)
850471	P25612	Saccharomyces cerevisiae S288C	putative aryl-alcohol dehydrogenase(AAD3)
856729	P10863	Saccharomyces cerevisiae S288C	GPI-anchored mannoprotein(TIR1)
856066	Q03079	Saccharomyces cerevisiae S288C	Mrx11p(MRX11)
851701	P26798	Saccharomyces cerevisiae S288C	Ino2p(INO2)
851841	P38907	Saccharomyces cerevisiae S288C	Chl4p(CHL4)
855892	P38991	Saccharomyces cerevisiae S288C	aurora kinase(IPL1)
851840	Q12041	Saccharomyces cerevisiae S288C	Met32p(MET32)
856832	P39000	Saccharomyces cerevisiae S288C	Shc1p(SHC1)
855067	Q04659	Saccharomyces cerevisiae S288C	Csm3p(CSM3)
853784	P36009	Saccharomyces cerevisiae S288C	RNA helicase(DHR2)
856069	Q03081	Saccharomyces cerevisiae S288C	Met31p(MET31)
853976	P21691	Saccharomyces cerevisiae S288C	Sir1p(SIR1)
853974	P22035	Saccharomyces cerevisiae S288C	Bas1p(BAS1)
851846	Q03935	Saccharomyces cerevisiae S288C	Yap6p(YAP6)
4036073	Q03937	Saccharomyces cerevisiae S288C	Hed1p(HED1)
853765	P43497	Saccharomyces cerevisiae S288C	Cwp2p(CWP2)
856346	P38732	Saccharomyces cerevisiae S288C	protein-lysine N-methyltransferase(EFM1)
853766	P28319	Saccharomyces cerevisiae S288C	Cwp1p(CWP1)
853088	P53296	Saccharomyces cerevisiae S288C	alcohol O-acetyltransferase(ATF2)
856349	P38734	Saccharomyces cerevisiae S288C	Mup3p(MUP3)
853769	P23493	Saccharomyces cerevisiae S288C	Mbr1p(MBR1)
856342	P38728	Saccharomyces cerevisiae S288C	Ecm34p(ECM34)
855729	P38921	Saccharomyces cerevisiae S288C	Pet8p(PET8)
855856	Q08984	Saccharomyces cerevisiae S288C	Pbi1p(PBI1)
856440	P38774	Saccharomyces cerevisiae S288C	2-deoxyglucose-6-phosphatase(DOG1)
850662	P0CE90	Saccharomyces cerevisiae S288C	seripauperin PAU18(PAU18)
850662	P0CE91	Saccharomyces cerevisiae S288C	seripauperin PAU18(PAU18)
851512	Q07351	Saccharomyces cerevisiae S288C	Stp4p(STP4)
855090	Q04749	Saccharomyces cerevisiae S288C	Avo2p(AVO2)
853872	Q02201	Saccharomyces cerevisiae S288C	oxysterol-binding protein OSH6(OSH6)
852216	P28742	Saccharomyces cerevisiae S288C	Kip1p(KIP1)
850462	P25346	Saccharomyces cerevisiae S288C	Git1p(GIT1)
853085	P37267	Saccharomyces cerevisiae S288C	Cbp4p(CBP4)
856438	P16603	Saccharomyces cerevisiae S288C	Ncp1p(NCP1)
855091	Q04751	Saccharomyces cerevisiae S288C	Nat4p(NAT4)
851815	Q04934	Saccharomyces cerevisiae S288C	Ivy1p(IVY1)
855092	P54785	Saccharomyces cerevisiae S288C	Mot3p(MOT3)
850797	Q12090	Saccharomyces cerevisiae S288C	RNA exonuclease(REX3)
853966	P36167	Saccharomyces cerevisiae S288C	DNA-binding protein SRL3(SRL3)
855863	P53388	Saccharomyces cerevisiae S288C	Dip5p(DIP5)
851811	P04911	Saccharomyces cerevisiae S288C	histone H2A(HTA1)
853968	P32901	Saccharomyces cerevisiae S288C	Ptr2p(PTR2)
851810	P02293	Saccharomyces cerevisiae S288C	histone H2B(HTB1)
853772	P36075	Saccharomyces cerevisiae S288C	Cue2p(CUE2)
856339	P38725	Saccharomyces cerevisiae S288C	seripauperin PAU13(PAU13)
855099	Q04264	Saccharomyces cerevisiae S288C	Pds5p(PDS5)
856337	P38723	Saccharomyces cerevisiae S288C	Cos8p(COS8)
853962	P36163	Saccharomyces cerevisiae S288C	metalloendopeptidase(OMA1)
853758	P14904	Saccharomyces cerevisiae S288C	metalloaminopeptidase APE1(APE1)
851522	Q12459	Saccharomyces cerevisiae S288C	pheromone-regulated protein PRM7(PRM7)
853860	P33201	Saccharomyces cerevisiae S288C	Mrt4p(MRT4)
851524	Q12140	Saccharomyces cerevisiae S288C	Bsc1p(BSC1)
850453	P25341	Saccharomyces cerevisiae S288C	putative serine/threonine protein kinase KIN82(KIN82)
856434	P38694	Saccharomyces cerevisiae S288C	meiotic recombination directing protein(MSC7)
856711	P40002	Saccharomyces cerevisiae S288C	Mit1p(MIT1)
855188	Q03796	Saccharomyces cerevisiae S288C	polynucleotide 3'-phosphatase(TPP1)
855080	P38993	Saccharomyces cerevisiae S288C	ferroxidase FET3(FET3)
850649	P33750	Saccharomyces cerevisiae S288C	rRNA-processing protein SOF1(SOF1)
850788	Q12385	Saccharomyces cerevisiae S288C	lysophosphatidic acid acyltransferase ICT1(ICT1)
853956	P36160	Saccharomyces cerevisiae S288C	rRNA-binding ribosome biosynthesis protein RPF2(RPF2)
850688	Q07896	Saccharomyces cerevisiae S288C	Noc3p(NOC3)
853912	P19145	Saccharomyces cerevisiae S288C	amino acid permease GAP1(GAP1)
856405	P23624	Saccharomyces cerevisiae S288C	Spo13p(SPO13)
856611	P38888	Saccharomyces cerevisiae S288C	alpha-1,2-mannosidase MNL1(MNL1)
854895	P53759	Saccharomyces cerevisiae S288C	tRNA dihydrouridine synthase(DUS1)
851025	Q06162	Saccharomyces cerevisiae S288C	Nkp2p(NKP2)
852552	P33757	Saccharomyces cerevisiae S288C	Spo23p(SPO23)
854689	P40476	Saccharomyces cerevisiae S288C	pheromone-regulated protein PRM5(PRM5)
850698	Q07923	Saccharomyces cerevisiae S288C	flavin-dependent quinone reductase(LOT6)
851953	P42223	Saccharomyces cerevisiae S288C	Sbe2p(SBE2)
851420	Q12434	Saccharomyces cerevisiae S288C	Rdi1p(RDI1)
856618	P38894	Saccharomyces cerevisiae S288C	flocculin FLO5(FLO5)
851960	Q06336	Saccharomyces cerevisiae S288C	ubiquitin-binding protein(GGA1)
850424	P25638	Saccharomyces cerevisiae S288C	Tah1p(TAH1)
853930	P33753	Saccharomyces cerevisiae S288C	Trm2p(TRM2)
853932	P36143	Saccharomyces cerevisiae S288C	glycogenin glucosyltransferase GLG1(GLG1)
850524	P43575	Saccharomyces cerevisiae S288C	seripauperin PAU5(PAU5)
854769	P40530	Saccharomyces cerevisiae S288C	protein kinase PKP1(PKP1)
854766	P40187	Saccharomyces cerevisiae S288C	putative protein phosphatase regulator PIG2(PIG2)
851448	Q12513	Saccharomyces cerevisiae S288C	Tma17p(TMA17)
850572	P43598	Saccharomyces cerevisiae S288C	Igd1p(IGD1)
851544	Q12403	Saccharomyces cerevisiae S288C	Erp3p(ERP3)
853300	P14680	Saccharomyces cerevisiae S288C	serine/threonine protein kinase YAK1(YAK1)
850433	P25334	Saccharomyces cerevisiae S288C	peptidylprolyl isomerase family protein CPR4(CPR4)
853304	P47011	Saccharomyces cerevisiae S288C	glycogenin glucosyltransferase GLG2(GLG2)
852578	P29539	Saccharomyces cerevisiae S288C	DNA-binding protein RIF1(RIF1)
851542	Q03465	Saccharomyces cerevisiae S288C	stress-regulated transcription factor RPN4(RPN4)
850537	P32450	Saccharomyces cerevisiae S288C	Aua1p(AUA1)
850532	P22943	Saccharomyces cerevisiae S288C	lipid-binding protein HSP12(HSP12)
853951	P36156	Saccharomyces cerevisiae S288C	omega-class glutathione transferase(ECM4)
850583	P43604	Saccharomyces cerevisiae S288C	Uli1p(ULI1)
3799971	Q2V2P8	Saccharomyces cerevisiae S288C	Wip1p(WIP1)
851154	Q06672	Saccharomyces cerevisiae S288C	Tsr2p(TSR2)
851157	O13577	Saccharomyces cerevisiae S288C	Dif1p(DIF1)
851156	Q06673	Saccharomyces cerevisiae S288C	Ecm30p(ECM30)
852584	P38149	Saccharomyces cerevisiae S288C	glutamine amidotransferase subunit DUG2(DUG2)
853506	P19211	Saccharomyces cerevisiae S288C	translation elongation factor eIF-5A(ANB1)
852452	P33313	Saccharomyces cerevisiae S288C	HSP70/90 family co-chaperone CNS1(CNS1)
851471	Q07508	Saccharomyces cerevisiae S288C	Luc7p(LUC7)
856653	P39983	Saccharomyces cerevisiae S288C	Sdd1p(SDD1)
852455	P38285	Saccharomyces cerevisiae S288C	Amn1p(AMN1)
853127	P53047	Saccharomyces cerevisiae S288C	Rta1p(RTA1)
854554	Q08887	Saccharomyces cerevisiae S288C	Ndd1p(NDD1)
853522	P47116	Saccharomyces cerevisiae S288C	protein kinase PTK2(PTK2)
853032	P53279	Saccharomyces cerevisiae S288C	Fhn1p(FHN1)
852304	P38216	Saccharomyces cerevisiae S288C	hypothetical protein(YBR016W)
851063	Q06143	Saccharomyces cerevisiae S288C	Dic1p(DIC1)
853815	P35735	Saccharomyces cerevisiae S288C	Sfk1p(SFK1)
853514	P47114	Saccharomyces cerevisiae S288C	Kch1p(KCH1)
853414	P47056	Saccharomyces cerevisiae S288C	Irc18p(IRC18)
850301	P25375	Saccharomyces cerevisiae S288C	metalloendopeptidase(PRD1)
853136	P50078	Saccharomyces cerevisiae S288C	Tos2p(TOS2)
850304	P25582	Saccharomyces cerevisiae S288C	27S pre-rRNA (guanosine2922-2'-O)-methyltransferase(SPB1)
856664	P32614	Saccharomyces cerevisiae S288C	fumarate reductase(FRD1)
856662	P32612	Saccharomyces cerevisiae S288C	seripauperin PAU2(PAU2)
851656	P38961	Saccharomyces cerevisiae S288C	25S rRNA (adenine645-N1)-methyltransferase(RRP8)
853434	P47069	Saccharomyces cerevisiae S288C	Mps3p(MPS3)
853019	P40260	Saccharomyces cerevisiae S288C	ammonium permease MEP1(MEP1)
852511	P38312	Saccharomyces cerevisiae S288C	Erv15p(ERV15)
851275	P39545	Saccharomyces cerevisiae S288C	seripauperin PAU7(PAU7)
852515	P38314	Saccharomyces cerevisiae S288C	Sds24p(SDS24)
852663	P53035	Saccharomyces cerevisiae S288C	Mig2p(MIG2)
854559	P40353	Saccharomyces cerevisiae S288C	alcohol O-acetyltransferase(ATF1)
852458	P38287	Saccharomyces cerevisiae S288C	mannosylinositol phosphorylceramide synthase catalytic subunit CSH1(CSH1)
853428	P40992	Saccharomyces cerevisiae S288C	Rrn7p(RRN7)
851281	P39549	Saccharomyces cerevisiae S288C	DUP240 family protein(YAR029W)
851280	P39548	Saccharomyces cerevisiae S288C	DUP240 family protein(YAR028W)
856796	P40042	Saccharomyces cerevisiae S288C	Rrt13p(RRT13)
854531	P40987	Saccharomyces cerevisiae S288C	Cin1p(CIN1)
854530	P15380	Saccharomyces cerevisiae S288C	proline permease PUT4(PUT4)
856797	P40043	Saccharomyces cerevisiae S288C	Rgi1p(RGI1)
851385	P32772	Saccharomyces cerevisiae S288C	Ugx2p(UGX2)
851289	P32768	Saccharomyces cerevisiae S288C	flocculin FLO1(FLO1)
851597	Q12117	Saccharomyces cerevisiae S288C	Mrh1p(MRH1)
853543	P47127	Saccharomyces cerevisiae S288C	Aim24p(AIM24)
854674	P40465	Saccharomyces cerevisiae S288C	Csm2p(CSM2)
851992	Q12359	Saccharomyces cerevisiae S288C	putative ammonium permease ATO3(ATO3)
853153	P50090	Saccharomyces cerevisiae S288C	Kel2p(KEL2)
851183	P53427	Saccharomyces cerevisiae S288C	seripauperin PAU4(PAU4)
853154	P50091	Saccharomyces cerevisiae S288C	Pex21p(PEX21)
854525	P33122	Saccharomyces cerevisiae S288C	Tye7p(TYE7)
853904	P26343	Saccharomyces cerevisiae S288C	Dal80p(DAL80)
852444	P38279	Saccharomyces cerevisiae S288C	cationic amino acid transporter(RTC2)
851399	Q12510	Saccharomyces cerevisiae S288C	Cmr1p(CMR1)
851678	Q03862	Saccharomyces cerevisiae S288C	putative hydrolase(ARX1)
851482	Q07468	Saccharomyces cerevisiae S288C	Vam6p(VAM6)
851775	P15424	Saccharomyces cerevisiae S288C	ATP-dependent RNA helicase(MSS116)
856541	P13130	Saccharomyces cerevisiae S288C	Sps100p(SPS100)
852340	P38232	Saccharomyces cerevisiae S288C	protein phosphatase regulator REG2(REG2)
851294	P39563	Saccharomyces cerevisiae S288C	hypothetical protein(YAR064W)
852533	P38151	Saccharomyces cerevisiae S288C	Pbp2p(PBP2)
856545	P38843	Saccharomyces cerevisiae S288C	Chs7p(CHS7)
853553	P47135	Saccharomyces cerevisiae S288C	Jsn1p(JSN1)
852542	P38141	Saccharomyces cerevisiae S288C	Thi2p(THI2)
851980	Q06390	Saccharomyces cerevisiae S288C	mRNA-binding phosphate metabolism regulator(PHO92)
856538	P38839	Saccharomyces cerevisiae S288C	Spl2p(SPL2)
852336	P38231	Saccharomyces cerevisiae S288C	Fmp23p(FMP23)
853701	P36056	Saccharomyces cerevisiae S288C	mitochondrial 37S ribosomal protein RSM22(RSM22)
851194	P39728	Saccharomyces cerevisiae S288C	hypothetical protein(YAL037W)
852641	P51979	Saccharomyces cerevisiae S288C	Hfm1p(HFM1)
852439	P38112	Saccharomyces cerevisiae S288C	putative ATP-dependent RNA helicase(MAK5)
856637	P39975	Saccharomyces cerevisiae S288C	Rmd6p(RMD6)
853457	P47082	Saccharomyces cerevisiae S288C	Avt1p(AVT1)
853266	P26755	Saccharomyces cerevisiae S288C	Rfa3p(RFA3)
854315	Q12050	Saccharomyces cerevisiae S288C	Elg1p(ELG1)
853366	P47032	Saccharomyces cerevisiae S288C	sterol-binding protein(PRY1)
853558	P33303	Saccharomyces cerevisiae S288C	Sfc1p(SFC1)
854125	Q08202	Saccharomyces cerevisiae S288C	Opi10p(OPI10)
2746858	Q3E7Y6	Saccharomyces cerevisiae S288C	Nbl1p(NBL1)
853362	P47030	Saccharomyces cerevisiae S288C	Tax4p(TAX4)
854804	P40552	Saccharomyces cerevisiae S288C	Tir3p(TIR3)
854802	P40550	Saccharomyces cerevisiae S288C	ATP-binding cassette multidrug transporter PDR11(PDR11)
854703	P40487	Saccharomyces cerevisiae S288C	Dph1p(DPH1)
854217	Q08422	Saccharomyces cerevisiae S288C	Tmc1p(TMC1)
854706	P40489	Saccharomyces cerevisiae S288C	Xbp1p(XBP1)
854515	P47988	Saccharomyces cerevisiae S288C	Tea1p(TEA1)
854212	Q02794	Saccharomyces cerevisiae S288C	Std1p(STD1)
854403	Q12106	Saccharomyces cerevisiae S288C	Mcp1p(MCP1)
852358	P38082	Saccharomyces cerevisiae S288C	Nrg2p(NRG2)
851229	P0CE93	Saccharomyces cerevisiae S288C	seripauperin PAU8(PAU8)
851229	Q3E770	Saccharomyces cerevisiae S288C	seripauperin PAU8(PAU8)
851229	P0CE92	Saccharomyces cerevisiae S288C	seripauperin PAU8(PAU8)
852361	P38085	Saccharomyces cerevisiae S288C	amino acid transporter TAT1(TAT1)
853575	P47148	Saccharomyces cerevisiae S288C	hypothetical protein(YJR111C)
852360	P38084	Saccharomyces cerevisiae S288C	branched-chain amino acid permease BAP2(BAP2)
854109	Q08219	Saccharomyces cerevisiae S288C	Rrt8p(RRT8)
851232	O13511	Saccharomyces cerevisiae S288C	hypothetical protein(YAL065C)
854412	P35843	Saccharomyces cerevisiae S288C	oxysterol-binding protein related protein HES1(HES1)
851371	P09932	Saccharomyces cerevisiae S288C	Hop(HO)
854104	P89113	Saccharomyces cerevisiae S288C	Ddr2p(DDR2)
851236	P39712	Saccharomyces cerevisiae S288C	flocculin FLO9(FLO9)
854824	P40566	Saccharomyces cerevisiae S288C	hydrolase(EGH1)
853580	P47153	Saccharomyces cerevisiae S288C	Tda4p(TDA4)
852192	P38177	Saccharomyces cerevisiae S288C	hypothetical protein(YBL086C)
851347	P01097	Saccharomyces cerevisiae S288C	ATPase inhibitor(INH1)
852774	P53142	Saccharomyces cerevisiae S288C	putative sugar transporter(VPS73)
854237	Q08485	Saccharomyces cerevisiae S288C	nicotinamide riboside transporter(NRT1)
854236	Q08484	Saccharomyces cerevisiae S288C	Gyp1p(GYP1)
854013	Q12333	Saccharomyces cerevisiae S288C	putative ferric-chelate reductase(FRE7)
854637	P40442	Saccharomyces cerevisiae S288C	hypothetical protein(YIL169C)
853396	P47046	Saccharomyces cerevisiae S288C	Irc8p(IRC8)
854010	Q05164	Saccharomyces cerevisiae S288C	mannoprotein(HPF1)
854834	P40573	Saccharomyces cerevisiae S288C	Met28p(MET28)
854007	Q08299	Saccharomyces cerevisiae S288C	Enb1p(ENB1)
853597	P47165	Saccharomyces cerevisiae S288C	xanthine phosphoribosyltransferase(XPT1)
852484	P38126	Saccharomyces cerevisiae S288C	Pch2p(PCH2)
851354	Q07747	Saccharomyces cerevisiae S288C	putative aryl-alcohol dehydrogenase(AAD4)
852765	P53135	Saccharomyces cerevisiae S288C	Sld3p(SLD3)
853320	P47019	Saccharomyces cerevisiae S288C	Alb1p(ALB1)
852597	P38359	Saccharomyces cerevisiae S288C	sulfate permease(SUL1)
852596	P38358	Saccharomyces cerevisiae S288C	Vba2p(VBA2)
852076	Q03305	Saccharomyces cerevisiae S288C	protein-arginine N5-methyltransferase(RMT2)
855488	P53858	Saccharomyces cerevisiae S288C	Bni4p(BNI4)
851318	Q12046	Saccharomyces cerevisiae S288C	Cwc2p(CWC2)
854458	Q12134	Saccharomyces cerevisiae S288C	Hua2p(HUA2)
851312	Q12310	Saccharomyces cerevisiae S288C	serine/threonine protein kinase PRR2(PRR2)
855580	P41948	Saccharomyces cerevisiae S288C	ammonium permease MEP2(MEP2)
855323	P39113	Saccharomyces cerevisiae S288C	DNA-binding transcription factor CAT8(CAT8)
853218	P40897	Saccharomyces cerevisiae S288C	oligopeptide transporter OPT1(OPT1)
854846	Q04895	Saccharomyces cerevisiae S288C	allantoin permease(DAL4)
855490	P53860	Saccharomyces cerevisiae S288C	phosphatidylinositol transporter(PDR16)
854075	Q08237	Saccharomyces cerevisiae S288C	putative 3'-5' exonuclease(REX4)
853232	P0CE89	Saccharomyces cerevisiae S288C	seripauperin PAU1(PAU1)
853232	P0CE88	Saccharomyces cerevisiae S288C	seripauperin PAU1(PAU1)
854070	Q12252	Saccharomyces cerevisiae S288C	Phm7p(PHM7)
851131	Q06689	Saccharomyces cerevisiae S288C	Ina1p(INA1)
854447	Q12256	Saccharomyces cerevisiae S288C	Tpo4p(TPO4)
852795	P53153	Saccharomyces cerevisiae S288C	Lcl3p(LCL3)
854454	Q99369	Saccharomyces cerevisiae S288C	putative serine hydrolase(FSH3)
851330	P32448	Saccharomyces cerevisiae S288C	Asf2p(ASF2)
854350	P28006	Saccharomyces cerevisiae S288C	protein phosphatase regulator GAC1(GAC1)
852599	P38361	Saccharomyces cerevisiae S288C	Pho89p(PHO89)
854352	Q08558	Saccharomyces cerevisiae S288C	putative dodecenoyl-CoA isomerase DCI1(DCI1)
854066	Q99247	Saccharomyces cerevisiae S288C	Duf1p(DUF1)
855202	Q03829	Saccharomyces cerevisiae S288C	Mme1p(MME1)
855300	Q04847	Saccharomyces cerevisiae S288C	Roy1p(ROY1)
854064	Q12180	Saccharomyces cerevisiae S288C	Hal9p(HAL9)
854484	P22215	Saccharomyces cerevisiae S288C	Sly41p(SLY41)
851907	Q12153	Saccharomyces cerevisiae S288C	rRNA-binding ribosome biosynthesis protein(SSF2)
853339	P42948	Saccharomyces cerevisiae S288C	Set4p(SET4)
853336	P42946	Saccharomyces cerevisiae S288C	pheromone-regulated protein PRM10(PRM10)
854869	Q04199	Saccharomyces cerevisiae S288C	Cac2p(CAC2)
851205	P39734	Saccharomyces cerevisiae S288C	Frt2p(FRT2)
854886	Q04511	Saccharomyces cerevisiae S288C	SCF ubiquitin ligase complex subunit UFO1(UFO1)
855213	P50263	Saccharomyces cerevisiae S288C	Sip18p(SIP18)
851303	Q07653	Saccharomyces cerevisiae S288C	Hbt1p(HBT1)
851304	Q07651	Saccharomyces cerevisiae S288C	Fmp45p(FMP45)
853210	P53343	Saccharomyces cerevisiae S288C	seripauperin PAU12(PAU12)
854474	O14467	Saccharomyces cerevisiae S288C	Mbf1p(MBF1)
855308	Q03516	Saccharomyces cerevisiae S288C	Rsn1p(RSN1)
853205	P53338	Saccharomyces cerevisiae S288C	transcription factor MAL13(MAL13)
855305	P38429	Saccharomyces cerevisiae S288C	Sap30p(SAP30)
851108	P18634	Saccharomyces cerevisiae S288C	Art10p(ART10)
852163	Q3E770	Saccharomyces cerevisiae S288C	Seripauperin-9
852232	P38192	Saccharomyces cerevisiae S288C	Regulator of rDNA transcription protein 1
852630	P0CE93	Saccharomyces cerevisiae S288C	Seripauperin-11
853240	P39534	Saccharomyces cerevisiae S288C	Uncharacterized protein MBB1
855813	P0CE90	Saccharomyces cerevisiae S288C	Seripauperin-6
850386	P25620	Saccharomyces cerevisiae S288C	Uncharacterized protein YCR022C
850855	P0CX78	Saccharomyces cerevisiae S288C	L-asparaginase 2-3
850857	P0CX79	Saccharomyces cerevisiae S288C	L-asparaginase 2-4
850858	P0CE98	Saccharomyces cerevisiae S288C	Putative uncharacterized protein YLR161W
851011	O13544	Saccharomyces cerevisiae S288C	Uncharacterized protein YLR302C
851080	Q7LIF2	Saccharomyces cerevisiae S288C	Uncharacterized protein YLR365W
851593	Q12111	Saccharomyces cerevisiae S288C	Uncharacterized protein YDR029W
851712	Q7LHD1	Saccharomyces cerevisiae S288C	Putative covalently bound cell wall protein 22
852320	P38223	Saccharomyces cerevisiae S288C	Uncharacterized protein YBR032W
852508	P38311	Saccharomyces cerevisiae S288C	Uncharacterized protein YBR209W
852595	P38357	Saccharomyces cerevisiae S288C	Uncharacterized protein YBR292C
852792	P53151	Saccharomyces cerevisiae S288C	Uncharacterized protein YGL088W
854238	Q08486	Saccharomyces cerevisiae S288C	Uncharacterized protein YOR072W
854803	P40551	Saccharomyces cerevisiae S288C	Uncharacterized protein YIL012W
855172	P40211	Saccharomyces cerevisiae S288C	Uncharacterized protein YMR141C
855381	P0CH64	Saccharomyces cerevisiae S288C	Cyanamide hydratase DDI3
855868	Q08976	Saccharomyces cerevisiae S288C	Uncharacterized protein YPL261C
856166	Q6Q5F3	Saccharomyces cerevisiae S288C	Uncharacterized protein YPR053C
856585	P38868	Saccharomyces cerevisiae S288C	Uncharacterized protein YHR180W
856639	P0CX08	Saccharomyces cerevisiae S288C	Mannitol dehydrogenase DSF1
855753	P53629	Saccharomyces cerevisiae S288C	sterol acyltransferase(ARE2)
856800	Q01217	Saccharomyces cerevisiae S288C	bifunctional acetylglutamate kinase/N-acetyl-gamma-glutamyl-phosphate reductase(ARG5,6)
852143	P22108	Saccharomyces cerevisiae S288C	bifunctional AP-4-A phosphorylase/ADP sulfurylase(APA2)
854490	P09937	Saccharomyces cerevisiae S288C	Sps4p(SPS4)
853690	P36051	Saccharomyces cerevisiae S288C	mannose-ethanolamine phosphotransferase MCD4(MCD4)
852923	P53222	Saccharomyces cerevisiae S288C	hypothetical protein(YGR035C)
852144	Q04430	Saccharomyces cerevisiae S288C	pantothenate kinase(CAB1)
855750	Q00955	Saccharomyces cerevisiae S288C	acetyl-CoA carboxylase ACC1(ACC1)
852245	P38121	Saccharomyces cerevisiae S288C	DNA-directed DNA polymerase alpha subunit POL12(POL12)
852928	Q12269	Saccharomyces cerevisiae S288C	gag-pol fusion protein(YGR038C-B)
855030	P53438	Saccharomyces cerevisiae S288C	Sok2p(SOK2)
854499	P47190	Saccharomyces cerevisiae S288C	dolichyl-phosphate-mannose-protein mannosyltransferase PMT3(PMT3)
855649	P53941	Saccharomyces cerevisiae S288C	snoRNA-binding rRNA-processing protein IMP4(IMP4)
853688	P05986	Saccharomyces cerevisiae S288C	cAMP-dependent protein kinase catalytic subunit TPK3(TPK3)
850833	P09368	Saccharomyces cerevisiae S288C	proline dehydrogenase(PUT1)
855371	Q04898	Saccharomyces cerevisiae S288C	hypothetical protein(YMR321C)
850933	Q05979	Saccharomyces cerevisiae S288C	kynureninase(BNA5)
855373	P42222	Saccharomyces cerevisiae S288C	phosphopyruvate hydratase ERR3(ERR3)
856027	P05626	Saccharomyces cerevisiae S288C	F1F0 ATP synthase subunit 4(ATP4)
852130	P32474	Saccharomyces cerevisiae S288C	protein disulfide isomerase EUG1(EUG1)
855742	P40345	Saccharomyces cerevisiae S288C	phospholipid:diacylglycerol acyltransferase(LRO1)
855029	P54781	Saccharomyces cerevisiae S288C	C-22 sterol desaturase(ERG5)
852934	P53228	Saccharomyces cerevisiae S288C	sedoheptulose-7-phosphate:D-glyceraldehyde-3-phosphate transaldolase NQM1(NQM1)
852935	P32338	Saccharomyces cerevisiae S288C	Rme1p(RME1)
855026	P20048	Saccharomyces cerevisiae S288C	dolichol kinase(SEC59)
855950	P22216	Saccharomyces cerevisiae S288C	serine/threonine/tyrosine protein kinase RAD53(RAD53)
851808	Q04925	Saccharomyces cerevisiae S288C	hypothetical protein(YDR222W)
855642	P14242	Saccharomyces cerevisiae S288C	ATP-binding mismatch repair protein(PMS1)
853677	P06783	Saccharomyces cerevisiae S288C	Ste3p(STE3)
855441	P32462	Saccharomyces cerevisiae S288C	delta(14)-sterol reductase(ERG24)
855368	Q04894	Saccharomyces cerevisiae S288C	NADP-dependent alcohol dehydrogenase(ADH6)
855366	Q04893	Saccharomyces cerevisiae S288C	hypothetical protein(YMR317W)
850927	P0C2I6	Saccharomyces cerevisiae S288C	gag-pol fusion protein(YLR227W-B)
850824	P20485	Saccharomyces cerevisiae S288C	bifunctional choline kinase/ethanolamine kinase CKI1(CKI1)
855444	P08465	Saccharomyces cerevisiae S288C	homoserine O-acetyltransferase(MET2)
850922	Q05948	Saccharomyces cerevisiae S288C	hypothetical protein(YLR225C)
855845	P19097	Saccharomyces cerevisiae S288C	trifunctional fatty acid synthase subunit FAS2(FAS2)
852128	Q04409	Saccharomyces cerevisiae S288C	putative glucokinase(EMI2)
855152	Q3E842	Saccharomyces cerevisiae S288C	hypothetical protein(YMR122W-A)
855632	P53934	Saccharomyces cerevisiae S288C	S-adenosylmethionine-dependent methyltransferase(YNL092W)
855053	P33748	Saccharomyces cerevisiae S288C	stress-responsive transcriptional activator MSN2(MSN2)
855427	P24867	Saccharomyces cerevisiae S288C	Pcl1p(PCL1)
855433	Q12112	Saccharomyces cerevisiae S288C	gag-pol fusion protein(YNL284C-B)
850811	P32329	Saccharomyces cerevisiae S288C	aspartyl protease(YPS1)
852065	P15454	Saccharomyces cerevisiae S288C	guanylate kinase(GUK1)
850812	Q12303	Saccharomyces cerevisiae S288C	aspartyl protease(YPS3)
852064	Q04120	Saccharomyces cerevisiae S288C	thioredoxin peroxidase TSA2(TSA2)
854963	Q04711	Saccharomyces cerevisiae S288C	gag-pol fusion protein(YML045W)
855819	P20438	Saccharomyces cerevisiae S288C	cyclin CLN2(CLN2)
855625	P01120	Saccharomyces cerevisiae S288C	Ras family GTPase RAS2(RAS2)
856814	P40054	Saccharomyces cerevisiae S288C	phosphoglycerate dehydrogenase SER3(SER3)
855817	Q12414	Saccharomyces cerevisiae S288C	gag-pol fusion protein(YPL257W-B)
852062	Q04116	Saccharomyces cerevisiae S288C	Yhp1p(YHP1)
850953	Q06563	Saccharomyces cerevisiae S288C	ethanol metabolism protein(SYM1)
852060	Q02354	Saccharomyces cerevisiae S288C	snoRNA-binding rRNA-processing protein UTP6(UTP6)
852818	P11154	Saccharomyces cerevisiae S288C	pyruvate carboxylase 1(PYC1)
855239	P20437	Saccharomyces cerevisiae S288C	cyclin CLN1(CLN1)
850295	P25379	Saccharomyces cerevisiae S288C	L-serine/L-threonine ammonia-lyase CHA1(CHA1)
855145	Q04487	Saccharomyces cerevisiae S288C	protein SHH3(SHH3)
855621	P13382	Saccharomyces cerevisiae S288C	DNA-directed DNA polymerase alpha catalytic subunit POL1(POL1)
854946	P14747	Saccharomyces cerevisiae S288C	calcineurin catalytic subunit A(CMP2)
855619	P06208	Saccharomyces cerevisiae S288C	2-isopropylmalate synthase LEU4(LEU4)
855241	P28519	Saccharomyces cerevisiae S288C	Rad14p(RAD14)
855248	P07277	Saccharomyces cerevisiae S288C	mevalonate kinase(ERG12)
856801	P21524	Saccharomyces cerevisiae S288C	ribonucleotide-diphosphate reductase subunit RNR1(RNR1)
855829	Q12523	Saccharomyces cerevisiae S288C	hypothetical protein(YPL247C)
855249	Q03648	Saccharomyces cerevisiae S288C	hypothetical protein(YMR209C)
856804	P40047	Saccharomyces cerevisiae S288C	aldehyde dehydrogenase (NAD(P)(+)) ALD5(ALD5)
855562	P38616	Saccharomyces cerevisiae S288C	Ygp1p(YGP1)
855247	P32874	Saccharomyces cerevisiae S288C	acetyl-CoA carboxylase HFA1(HFA1)
855242	P32352	Saccharomyces cerevisiae S288C	C-8 sterol isomerase ERG2(ERG2)
855131	P37012	Saccharomyces cerevisiae S288C	phosphoglucomutase PGM2(PGM2)
855691	P28834	Saccharomyces cerevisiae S288C	isocitrate dehydrogenase (NAD(+)) IDH1(IDH1)
855692	P53615	Saccharomyces cerevisiae S288C	carbonate dehydratase NCE103(NCE103)
855795	P50277	Saccharomyces cerevisiae S288C	adenosylmethionine-8-amino-7-oxononanoate transaminase(BIO3)
855513	P40159	Saccharomyces cerevisiae S288C	hypothetical protein(YNL208W)
854981	P34161	Saccharomyces cerevisiae S288C	Yox1p(YOX1)
854980	P34760	Saccharomyces cerevisiae S288C	thioredoxin peroxidase TSA1(TSA1)
854255	Q12324	Saccharomyces cerevisiae S288C	Yvc1p(YVC1)
855412	P48559	Saccharomyces cerevisiae S288C	Rab family GTPase YPT11(YPT11)
854256	P36017	Saccharomyces cerevisiae S288C	Rab family GTPase VPS21(VPS21)
856115	Q12188	Saccharomyces cerevisiae S288C	Rec8p(REC8)
855121	Q03148	Saccharomyces cerevisiae S288C	pyridoxine biosynthesis protein SNZ1(SNZ1)
855120	Q03144	Saccharomyces cerevisiae S288C	putative pyridoxal 5'-phosphate synthase(SNO1)
852270	P32785	Saccharomyces cerevisiae S288C	methionyl-tRNA formyltransferase(FMT1)
1466496	Q8TGT0	Saccharomyces cerevisiae S288C	hypothetical protein(YML100W-A)
1466491	Q45U18	Saccharomyces cerevisiae S288C	hypothetical protein(YIL134C-A)
855810	P0CX09	Saccharomyces cerevisiae S288C	putative mannitol dehydrogenase(YNR073C)
855810	P0CX08	Saccharomyces cerevisiae S288C	putative mannitol dehydrogenase(YNR073C)
855681	P53956	Saccharomyces cerevisiae S288C	hypothetical protein(YNL046W)
852179	P38169	Saccharomyces cerevisiae S288C	kynurenine 3-monooxygenase(BNA4)
855779	P32377	Saccharomyces cerevisiae S288C	diphosphomevalonate decarboxylase MVD1(MVD1)
854164	P25036	Saccharomyces cerevisiae S288C	putative subtilisin-like protease YSP3(YSP3)
855907	Q08949	Saccharomyces cerevisiae S288C	Ddc1p(DDC1)
855809	P53631	Saccharomyces cerevisiae S288C	hexose transporter HXT17(HXT17)
856125	Q12531	Saccharomyces cerevisiae S288C	hypothetical protein(YPR015C)
855900	Q08956	Saccharomyces cerevisiae S288C	Yig1p(YIG1)
854971	Q03703	Saccharomyces cerevisiae S288C	hypothetical protein(YML037C)
854268	P01119	Saccharomyces cerevisiae S288C	Ras family GTPase RAS1(RAS1)
855260	P24521	Saccharomyces cerevisiae S288C	phosphomevalonate kinase(ERG8)
852844	P53183	Saccharomyces cerevisiae S288C	carbonyl reductase (NADPH-dependent)(YGL039W)
850717	Q07967	Saccharomyces cerevisiae S288C	hypothetical protein(YLR030W)
852842	P05373	Saccharomyces cerevisiae S288C	porphobilinogen synthase HEM2(HEM2)
850718	Q07978	Saccharomyces cerevisiae S288C	hypothetical protein(YLR031W)
855672	Q99337	Saccharomyces cerevisiae S288C	gag-pol fusion protein(YNL054W-B)
854914	Q12746	Saccharomyces cerevisiae S288C	cytochrome-b5 reductase(PGA3)
855526	P40168	Saccharomyces cerevisiae S288C	hypothetical protein(YNL195C)
854913	P54839	Saccharomyces cerevisiae S288C	hydroxymethylglutaryl-CoA synthase(ERG13)
854128	Q08187	Saccharomyces cerevisiae S288C	hypothetical protein(YOL029C)
855527	P40169	Saccharomyces cerevisiae S288C	hypothetical protein(YNL194C)
852944	P53234	Saccharomyces cerevisiae S288C	hypothetical protein(YGR053C)
855018	Q03674	Saccharomyces cerevisiae S288C	lysophospholipase(PLB2)
856234	Q06489	Saccharomyces cerevisiae S288C	S-methyl-5-thioribose-1-phosphate isomerase MRI1(MRI1)
852950	P41901	Saccharomyces cerevisiae S288C	septin SPR3(SPR3)
1466487	Q3E806	Saccharomyces cerevisiae S288C	hypothetical protein(YOR316C-A)
856237	P30283	Saccharomyces cerevisiae S288C	B-type cyclin CLB5(CLB5)
853297	P47009	Saccharomyces cerevisiae S288C	hypothetical protein(YJL144W)
855910	Q08930	Saccharomyces cerevisiae S288C	hypothetical protein(YPL191C)
856138	Q12079	Saccharomyces cerevisiae S288C	hypothetical protein(YPR027C)
856230	Q06107	Saccharomyces cerevisiae S288C	hypothetical protein(YPR114W)
854275	Q12166	Saccharomyces cerevisiae S288C	2-isopropylmalate synthase LEU9(LEU9)
855914	P01149	Saccharomyces cerevisiae S288C	Mf(alpha)1p(MF(ALPHA)1)
852150	P33751	Saccharomyces cerevisiae S288C	phenylacrylic acid decarboxylase PAD1(PAD1)
856906	Q03619	Saccharomyces cerevisiae S288C	gag-pol fusion protein(YER160C)
855930	P36534	Saccharomyces cerevisiae S288C	mitochondrial 54S ribosomal protein YmL40(MRPL40)
854908	Q03102	Saccharomyces cerevisiae S288C	hypothetical protein(YML131W)
852857	P53008	Saccharomyces cerevisiae S288C	Cwh41p(CWH41)
854906	Q03099	Saccharomyces cerevisiae S288C	Y' element ATP-dependent helicase(YML133C)
855661	P25491	Saccharomyces cerevisiae S288C	type I HSP40 co-chaperone YDJ1(YDJ1)
852957	P53242	Saccharomyces cerevisiae S288C	hypothetical protein(YGR066C)
1466470	Q3E743	Saccharomyces cerevisiae S288C	hypothetical protein(YJR112W-A)
852951	P53045	Saccharomyces cerevisiae S288C	methylsterol monooxygenase(ERG25)
854900	P12683	Saccharomyces cerevisiae S288C	hydroxymethylglutaryl-CoA reductase (NADPH) HMG1(HMG1)
855003	P25087	Saccharomyces cerevisiae S288C	sterol 24-C-methyltransferase(ERG6)
852154	Q03049	Saccharomyces cerevisiae S288C	carbonyl reductase (NADPH-dependent)(YDR541C)
1466476	Q3E7Z9	Saccharomyces cerevisiae S288C	hypothetical protein(YOL038C-A)
852961	P53046	Saccharomyces cerevisiae S288C	Rho family guanine nucleotide exchange factor ROM1(ROM1)
854149	Q08109	Saccharomyces cerevisiae S288C	E3 ubiquitin-protein ligase HRD1(HRD1)
853283	P21268	Saccharomyces cerevisiae S288C	cyclin-dependent protein serine/threonine kinase inhibiting protein FAR1(FAR1)
854146	Q08110	Saccharomyces cerevisiae S288C	hypothetical protein(YOL014W)
855285	Q04018	Saccharomyces cerevisiae S288C	hypothetical protein(YMR244W)
855928	P32363	Saccharomyces cerevisiae S288C	phosphatidylinositol N-acetylglucosaminyltransferase SPT14(SPT14)
854992	P26570	Saccharomyces cerevisiae S288C	salt homeostasis regulator(PPZ1)
853288	P11986	Saccharomyces cerevisiae S288C	inositol-3-phosphate synthase INO1(INO1)
854141	Q08157	Saccharomyces cerevisiae S288C	hypothetical protein(YOL019W)
855280	Q02555	Saccharomyces cerevisiae S288C	ribonuclease III(RNT1)
854990	Q03730	Saccharomyces cerevisiae S288C	hypothetical protein(YML018C)
856147	P32288	Saccharomyces cerevisiae S288C	glutamate--ammonia ligase(GLN1)
853163	P53315	Saccharomyces cerevisiae S288C	6-phosphogluconolactonase SOL4(SOL4)
853060	P39927	Saccharomyces cerevisiae S288C	cleavage polyadenylation factor subunit PTI1(PTI1)
853061	P05374	Saccharomyces cerevisiae S288C	phosphatidylethanolamine N-methyltransferase(CHO2)
856090	Q02733	Saccharomyces cerevisiae S288C	Irc15p(IRC15)
856296	P18408	Saccharomyces cerevisiae S288C	phosphoadenylyl-sulfate reductase (thioredoxin)(MET16)
853068	Q12316	Saccharomyces cerevisiae S288C	gag-pol fusion protein(YGR161C-D)
856364	P23179	Saccharomyces cerevisiae S288C	Spo11p(SPO11)
850387	P25351	Saccharomyces cerevisiae S288C	hypothetical protein(YCR023C)
1466467	Q8TGT3	Saccharomyces cerevisiae S288C	hypothetical protein(YJL077W-B)
856887	P39944	Saccharomyces cerevisiae S288C	putative ubiquitin-specific protease UBP5(UBP5)
851874	Q05636	Saccharomyces cerevisiae S288C	exosome non-catalytic core subunit RRP45(RRP45)
850733	P06169	Saccharomyces cerevisiae S288C	indolepyruvate decarboxylase 1(PDC1)
856780	Q3E7B0	Saccharomyces cerevisiae S288C	hypothetical protein(YER053C-A)
856568	P38858	Saccharomyces cerevisiae S288C	6-phosphogluconolactonase SOL3(SOL3)
851878	Q05521	Saccharomyces cerevisiae S288C	bifunctional diacylglycerol diphosphate phosphatase/phosphatidate phosphatase(DPP1)
856092	P53686	Saccharomyces cerevisiae S288C	histone deacetylase HST2(HST2)
850739	Q12155	Saccharomyces cerevisiae S288C	hypothetical protein(YLR050C)
853881	Q02209	Saccharomyces cerevisiae S288C	hypothetical protein(YKR011C)
851750	Q03964	Saccharomyces cerevisiae S288C	gag protein(YDR170W-A)
856496	P38695	Saccharomyces cerevisiae S288C	hexose transporter HXT5(HXT5)
850370	P00560	Saccharomyces cerevisiae S288C	phosphoglycerate kinase(PGK1)
851892	P09457	Saccharomyces cerevisiae S288C	F1F0 ATP synthase subunit 5(ATP5)
853172	P53319	Saccharomyces cerevisiae S288C	phosphogluconate dehydrogenase (decarboxylating) GND2(GND2)
851891	P38992	Saccharomyces cerevisiae S288C	sphingosine hydroxylase(SUR2)
856359	P38740	Saccharomyces cerevisiae S288C	hypothetical protein(YHL026C)
856162	Q12527	Saccharomyces cerevisiae S288C	autophagy protein ATG11(ATG11)
853732	P33401	Saccharomyces cerevisiae S288C	phosphoglucomutase PGM1(PGM1)
852723	P50113	Saccharomyces cerevisiae S288C	holo-[acyl-carrier-protein] synthase(LYS5)
856270	Q06522	Saccharomyces cerevisiae S288C	hypothetical protein(YPR147C)
853623	P47185	Saccharomyces cerevisiae S288C	hexose transporter HXT16(HXT16)
856381	P38750	Saccharomyces cerevisiae S288C	hypothetical protein(YHL008C)
1466443	I2HB52	Saccharomyces cerevisiae S288C	hypothetical protein(YBR056W-A)
853047	P32318	Saccharomyces cerevisiae S288C	thiamine thiazole synthase(THI4)
856079	P41338	Saccharomyces cerevisiae S288C	acetyl-CoA C-acetyltransferase(ERG10)
850618	P43625	Saccharomyces cerevisiae S288C	hypothetical protein(YFR057W)
851852	Q07793	Saccharomyces cerevisiae S288C	gag-pol fusion protein(YDR261C-D)
856071	P19657	Saccharomyces cerevisiae S288C	H(+)-exporting P2-type ATPase PMA2(PMA2)
856582	P38867	Saccharomyces cerevisiae S288C	hypothetical protein(YHR177W)
852715	P53108	Saccharomyces cerevisiae S288C	Yip5p(YIP5)
850759	Q07993	Saccharomyces cerevisiae S288C	D-xylulose reductase XYL2(XYL2)
856687	P39990	Saccharomyces cerevisiae S288C	RNA binding protein SNU13(SNU13)
851758	P37298	Saccharomyces cerevisiae S288C	succinate dehydrogenase membrane anchor subunit SDH4(SDH4)
856477	P38799	Saccharomyces cerevisiae S288C	hypothetical protein(YHR078W)
850493	P43552	Saccharomyces cerevisiae S288C	hypothetical protein(YFL051C)
853614	P47177	Saccharomyces cerevisiae S288C	putative nitronate monooxygenase(YJR149W)
856748	P08456	Saccharomyces cerevisiae S288C	CDP-diacylglycerol-serine O-phosphatidyltransferase(CHO1)
853613	P47176	Saccharomyces cerevisiae S288C	branched-chain-amino-acid transaminase BAT2(BAT2)
856283	P0C2J0	Saccharomyces cerevisiae S288C	gag-pol fusion protein(YPR158W-B)
853611	P47174	Saccharomyces cerevisiae S288C	hypothetical protein(YJR146W)
856186	Q12514	Saccharomyces cerevisiae S288C	CCR4-NOT core subunit NOT5(NOT5)
1466433	Q3E789	Saccharomyces cerevisiae S288C	hypothetical protein(YDR169C-A)
853619	P47181	Saccharomyces cerevisiae S288C	hypothetical protein(YJR154W)
856470	P38604	Saccharomyces cerevisiae S288C	lanosterol synthase ERG7(ERG7)
852602	P38158	Saccharomyces cerevisiae S288C	alpha-glucosidase MAL32(MAL32)
856579	P00925	Saccharomyces cerevisiae S288C	phosphopyruvate hydratase ENO2(ENO2)
853997	Q99383	Saccharomyces cerevisiae S288C	Hrp1p(HRP1)
850742	Q12026	Saccharomyces cerevisiae S288C	hypothetical protein(YLR053C)
850745	P32353	Saccharomyces cerevisiae S288C	C-5 sterol desaturase(ERG3)
850608	P43619	Saccharomyces cerevisiae S288C	nicotinate-nucleotide diphosphorylase (carboxylating)(BNA6)
856896	P10356	Saccharomyces cerevisiae S288C	2-aminoadipate transaminase(YER152C)
856756	P40022	Saccharomyces cerevisiae S288C	hypothetical protein(YER034W)
853621	P47183	Saccharomyces cerevisiae S288C	4-amino-5-hydroxymethyl-2-methylpyrimidine phosphate synthase(THI11)
853992	Q12222	Saccharomyces cerevisiae S288C	serine/threonine protein kinase YGK3(YGK3)
856193	Q06813	Saccharomyces cerevisiae S288C	hypothetical protein(YPR078C)
853994	P22133	Saccharomyces cerevisiae S288C	malate dehydrogenase MDH2(MDH2)
853788	P36084	Saccharomyces cerevisiae S288C	Mud2p(MUD2)
850342	P04173	Saccharomyces cerevisiae S288C	3-isopropylmalate dehydrogenase(LEU2)
856326	Q06595	Saccharomyces cerevisiae S288C	putative maltose-responsive transcription factor(YPR196W)
1466424	Q3E742	Saccharomyces cerevisiae S288C	hypothetical protein(YLR412C-A)
850874	Q06251	Saccharomyces cerevisiae S288C	hypothetical protein(YLR177W)
1466522	Q3E7B3	Saccharomyces cerevisiae S288C	hypothetical protein(YPR108W-A)
850873	P48743	Saccharomyces cerevisiae S288C	Rfx1p(RFX1)
850483	P0CH63	Saccharomyces cerevisiae S288C	cyanamide hydratase(DDI2)
850483	P0CH64	Saccharomyces cerevisiae S288C	cyanamide hydratase(DDI2)
1466526	Q07074	Saccharomyces cerevisiae S288C	hypothetical protein(YHR007C-A)
855606	P30952	Saccharomyces cerevisiae S288C	malate synthase MLS1(MLS1)
856054	P54070	Saccharomyces cerevisiae S288C	putative mannosyltransferase(KTR6)
855070	Q04670	Saccharomyces cerevisiae S288C	gag-pol fusion protein(YMR050C)
855611	P24783	Saccharomyces cerevisiae S288C	DEAD-box ATP-dependent RNA helicase DBP2(DBP2)
850478	P43538	Saccharomyces cerevisiae S288C	Y' element ATP-dependent helicase(YFL066C)
855076	P37296	Saccharomyces cerevisiae S288C	H(+)-transporting V0 sector ATPase subunit a(STV1)
853849	P29703	Saccharomyces cerevisiae S288C	bifunctional protein farnesyltransferase/protein geranylgeranyltransferase(RAM2)
853653	P07149	Saccharomyces cerevisiae S288C	tetrafunctional fatty acid synthase subunit FAS1(FAS1)
853794	P36088	Saccharomyces cerevisiae S288C	L-methionine (R)-S-oxide reductase(YKL069W)
855883	P20606	Saccharomyces cerevisiae S288C	Arf family GTPase SAR1(SAR1)
850334	P25389	Saccharomyces cerevisiae S288C	serine/threonine protein kinase(KCC4)
856843	P40065	Saccharomyces cerevisiae S288C	Mam1p(MAM1)
850778	P52893	Saccharomyces cerevisiae S288C	alanine transaminase ALT1(ALT1)
855078	P04710	Saccharomyces cerevisiae S288C	ADP/ATP carrier protein AAC1(AAC1)
852101	Q03407	Saccharomyces cerevisiae S288C	serine/threonine protein kinase PKH1(PKH1)
851835	Q03786	Saccharomyces cerevisiae S288C	gluconokinase(YDR248C)
853793	P36087	Saccharomyces cerevisiae S288C	hypothetical protein(YKL070W)
856840	P22202	Saccharomyces cerevisiae S288C	Hsp70 family chaperone SSA4(SSA4)
852102	Q03419	Saccharomyces cerevisiae S288C	PAQR-type receptor(IZH1)
850338	Q96VH3	Saccharomyces cerevisiae S288C	hypothetical protein(YCL021W-A)
850770	P13181	Saccharomyces cerevisiae S288C	galactose permease GAL2(GAL2)
851646	P31688	Saccharomyces cerevisiae S288C	trehalose-phosphatase TPS2(TPS2)
850961	Q06146	Saccharomyces cerevisiae S288C	hypothetical protein(YLR257W)
851504	P41940	Saccharomyces cerevisiae S288C	mannose-1-phosphate guanylyltransferase(PSA1)
853636	P24004	Saccharomyces cerevisiae S288C	AAA family ATPase peroxin 1(PEX1)
850671	Q12235	Saccharomyces cerevisiae S288C	Yct1p(YCT1)
850670	Q12177	Saccharomyces cerevisiae S288C	hypothetical protein(YLL056C)
850968	P14291	Saccharomyces cerevisiae S288C	Red1p(RED1)
856728	P40011	Saccharomyces cerevisiae S288C	bifunctional 4-hydroxy-4-methyl-2-oxoglutarate aldolase/oxaloacetate decarboxylase(YER010C)
850673	P0CD98	Saccharomyces cerevisiae S288C	hypothetical protein(YLL053C)
851702	Q04608	Saccharomyces cerevisiae S288C	hypothetical protein(YDR124W)
856590	P38871	Saccharomyces cerevisiae S288C	Ssp1p(SSP1)
850664	Q12525	Saccharomyces cerevisiae S288C	S-adenosylmethionine-homocysteine S-methyltransferase MHT1(MHT1)
856063	P37838	Saccharomyces cerevisiae S288C	mRNA-binding ribosome biosynthesis protein NOP4(NOP4)
855990	Q02961	Saccharomyces cerevisiae S288C	glyoxylate reductase(YPL113C)
855062	Q04214	Saccharomyces cerevisiae S288C	gag-pol fusion protein(YMR045C)
856597	P29704	Saccharomyces cerevisiae S288C	bifunctional farnesyl-diphosphate farnesyltransferase/squalene synthase(ERG9)
856595	P38875	Saccharomyces cerevisiae S288C	GPI-anchor transamidase subunit GPI16(GPI16)
853839	P36013	Saccharomyces cerevisiae S288C	malate dehydrogenase (oxaloacetate-decarboxylating)(MAE1)
850327	P00815	Saccharomyces cerevisiae S288C	trifunctional histidinol dehydrogenase/phosphoribosyl-AMP cyclohydrolase/phosphoribosyl-ATP diphosphatase(HIS4)
853086	P32476	Saccharomyces cerevisiae S288C	squalene monooxygenase(ERG1)
851518	Q07350	Saccharomyces cerevisiae S288C	Prp11p(PRP11)
851614	P11353	Saccharomyces cerevisiae S288C	coproporphyrinogen oxidase(HEM13)
855857	P21306	Saccharomyces cerevisiae S288C	F1F0 ATP synthase subunit epsilon(ATP15)
856343	P38729	Saccharomyces cerevisiae S288C	hypothetical protein(YHL042W)
853972	P10963	Saccharomyces cerevisiae S288C	phosphoenolpyruvate carboxykinase PCK1(PCK1)
856441	P38775	Saccharomyces cerevisiae S288C	hypothetical protein(YHR045W)
850660	Q99208	Saccharomyces cerevisiae S288C	Y' element ATP-dependent helicase(YLL066C)
856444	P38776	Saccharomyces cerevisiae S288C	Yhk8p(YHK8)
856341	P38727	Saccharomyces cerevisiae S288C	DUP240 family protein(YHL044W)
853869	Q02196	Saccharomyces cerevisiae S288C	adenylyl-sulfate kinase(MET14)
856720	P29952	Saccharomyces cerevisiae S288C	mannose-6-phosphate isomerase PMI40(PMI40)
851520	P06700	Saccharomyces cerevisiae S288C	NAD-dependent histone deacetylase SIR2(SIR2)
856031	P40328	Saccharomyces cerevisiae S288C	putative AAA family ATPase YTA6(YTA6)
855864	Q08980	Saccharomyces cerevisiae S288C	hypothetical protein(YPL264C)
13393612	Q8TGN3	Saccharomyces cerevisiae S288C	hypothetical protein(YJL077W-A)
850790	Q12452	Saccharomyces cerevisiae S288C	3-keto-steroid reductase(ERG27)
856336	P38722	Saccharomyces cerevisiae S288C	hypothetical protein(YHL049C)
850987	Q05863	Saccharomyces cerevisiae S288C	hypothetical protein(YLR281C)
855866	P08417	Saccharomyces cerevisiae S288C	fumarase FUM1(FUM1)
850793	Q08032	Saccharomyces cerevisiae S288C	DNA replication initiation factor CDC45(CDC45)
1466537	Q8TGU4	Saccharomyces cerevisiae S288C	hypothetical protein(YER175W-A)
850846	P52910	Saccharomyces cerevisiae S288C	acetate--CoA ligase ACS2(ACS2)
852203	P09435	Saccharomyces cerevisiae S288C	Hsp70 family ATPase SSA3(SSA3)
1466533	Q8TGK1	Saccharomyces cerevisiae S288C	hypothetical protein(YHR213W-B)
856705	P32775	Saccharomyces cerevisiae S288C	1,4-alpha-glucan branching enzyme(GLC3)
856428	P38690	Saccharomyces cerevisiae S288C	putative glutamate 5-kinase(YHR033W)
850648	Q07804	Saccharomyces cerevisiae S288C	sterol esterase(YEH1)
856044	P54115	Saccharomyces cerevisiae S288C	aldehyde dehydrogenase (NADP(+)) ALD6(ALD6)
853853	P30902	Saccharomyces cerevisiae S288C	F1F0 ATP synthase subunit d(ATP7)
851825	Q03780	Saccharomyces cerevisiae S288C	hypothetical protein(YDR239C)
855872	Q99395	Saccharomyces cerevisiae S288C	hypothetical protein(YPL229W)
852544	P38331	Saccharomyces cerevisiae S288C	hypothetical protein(YBR242W)
851015	P52491	Saccharomyces cerevisiae S288C	NEDD8-conjugating protein UBC12(UBC12)
850685	P21801	Saccharomyces cerevisiae S288C	succinate dehydrogenase iron-sulfur protein subunit SDH2(SDH2)
3799969	Q2V2Q0	Saccharomyces cerevisiae S288C	hypothetical protein(YDL007C-A)
854695	P00425	Saccharomyces cerevisiae S288C	cytochrome c oxidase subunit Vb(COX5B)
854690	P07172	Saccharomyces cerevisiae S288C	histidinol-phosphate transaminase(HIS5)
851425	Q12122	Saccharomyces cerevisiae S288C	homocitrate synthase LYS21(LYS21)
852695	P53104	Saccharomyces cerevisiae S288C	serine/threonine protein kinase ATG1(ATG1)
851167	Q06204	Saccharomyces cerevisiae S288C	hexokinase(YLR446W)
856411	P04076	Saccharomyces cerevisiae S288C	argininosuccinate lyase ARG4(ARG4)
852401	P38087	Saccharomyces cerevisiae S288C	organic acid transporter(YMC2)
852691	P53101	Saccharomyces cerevisiae S288C	cystathionine beta-lyase STR3(STR3)
856609	P38887	Saccharomyces cerevisiae S288C	hypothetical protein(YHR202W)
854893	P81450	Saccharomyces cerevisiae S288C	F1F0 ATP synthase subunit i(ATP18)
854891	Q04526	Saccharomyces cerevisiae S288C	hypothetical protein(YML083C)
852554	P33317	Saccharomyces cerevisiae S288C	bifunctional dITP/dUTP diphosphatase(DUT1)
850415	P25628	Saccharomyces cerevisiae S288C	sterol acyltransferase(ARE1)
851956	P07285	Saccharomyces cerevisiae S288C	anthranilate phosphoribosyltransferase(TRP4)
853927	P23501	Saccharomyces cerevisiae S288C	sphinganine kinase YSR3(YSR3)
851560	Q12165	Saccharomyces cerevisiae S288C	F1F0 ATP synthase subunit delta(ATP16)
852559	P38145	Saccharomyces cerevisiae S288C	riboflavin synthase(RIB5)
856623	O13535	Saccharomyces cerevisiae S288C	gag-pol fusion protein(YHR214C-B)
856615	P38891	Saccharomyces cerevisiae S288C	branched-chain-amino-acid transaminase BAT1(BAT1)
852414	P33315	Saccharomyces cerevisiae S288C	transketolase TKL2(TKL2)
856425	Q00772	Saccharomyces cerevisiae S288C	mitogen-activated serine/threonine-protein kinase SLT2(SLT2)
856424	P38765	Saccharomyces cerevisiae S288C	Yhi9p(YHI9)
851946	P32466	Saccharomyces cerevisiae S288C	hexose transporter HXT3(HXT3)
854570	Q08911	Saccharomyces cerevisiae S288C	formate dehydrogenase (NAD+)(FDH1)
850529	P43577	Saccharomyces cerevisiae S288C	glucosamine 6-phosphate N-acetyltransferase(GNA1)
850425	P25639	Saccharomyces cerevisiae S288C	hypothetical protein(YCR061W)
851139	P20051	Saccharomyces cerevisiae S288C	dihydroorotase(URA4)
850573	P43599	Saccharomyces cerevisiae S288C	hypothetical protein(YFR018C)
853113	P42934	Saccharomyces cerevisiae S288C	dolichyl-phosphate-mannose-protein mannosyltransferase PMT6(PMT6)
853943	P36150	Saccharomyces cerevisiae S288C	uroporphyrinogen-III C-methyltransferase(MET1)
3799978	Q2V2P0	Saccharomyces cerevisiae S288C	hypothetical protein(YPR145C-A)
850540	P32908	Saccharomyces cerevisiae S288C	cohesin subunit SMC1(SMC1)
854786	P40541	Saccharomyces cerevisiae S288C	Irr1p(IRR1)
854095	P41911	Saccharomyces cerevisiae S288C	glycerol-3-phosphate dehydrogenase (NAD(+)) GPD2(GPD2)
1466504	Q3E7B5	Saccharomyces cerevisiae S288C	hypothetical protein(YMR230W-A)
853950	P36155	Saccharomyces cerevisiae S288C	hypothetical protein(YKR075C)
854096	P22768	Saccharomyces cerevisiae S288C	argininosuccinate synthase(ARG1)
1466508	Q8TGS4	Saccharomyces cerevisiae S288C	hypothetical protein(YMR315W-A)
851537	P52290	Saccharomyces cerevisiae S288C	putative acid phosphatase DIA3(DIA3)
853507	P00044	Saccharomyces cerevisiae S288C	cytochrome c isoform 1(CYC1)
856304	Q06616	Saccharomyces cerevisiae S288C	hypothetical protein(YPR174C)
851472	Q07505	Saccharomyces cerevisiae S288C	carboxymethylenebutenolidase(YDL086W)
854556	P46367	Saccharomyces cerevisiae S288C	aldehyde dehydrogenase (NADP(+)) ALD4(ALD4)
852643	P53061	Saccharomyces cerevisiae S288C	Zip2p(ZIP2)
851473	Q3E7B7	Saccharomyces cerevisiae S288C	hypothetical protein(YDL085C-A)
853028	P53275	Saccharomyces cerevisiae S288C	hypothetical protein(YGR127W)
853520	P00572	Saccharomyces cerevisiae S288C	bifunctional thymidylate/uridylate kinase(CDC8)
852507	P32528	Saccharomyces cerevisiae S288C	bifunctional urea carboxylase/allophanate hydrolase(DUR1,2)
850308	P25577	Saccharomyces cerevisiae S288C	hypothetical protein(YCL049C)
851068	P15019	Saccharomyces cerevisiae S288C	sedoheptulose-7-phosphate:D-glyceraldehyde-3-phosphate transaldolase TAL1(TAL1)
852306	P08431	Saccharomyces cerevisiae S288C	UDP-glucose:hexose-1-phosphate uridylyltransferase(GAL7)
854646	P27796	Saccharomyces cerevisiae S288C	acetyl-CoA C-acyltransferase(POT1)
852445	P38280	Saccharomyces cerevisiae S288C	Ysw1p(YSW1)
850514	P43567	Saccharomyces cerevisiae S288C	alanine--glyoxylate transaminase(AGX1)
851464	P52867	Saccharomyces cerevisiae S288C	putative dolichyl-phosphate-mannose-protein mannosyltransferase PMT5(PMT5)
853117	P42937	Saccharomyces cerevisiae S288C	phosphatase YCH1(YCH1)
850518	D6VTK4	Saccharomyces cerevisiae S288C	alpha-factor pheromone receptor STE2(STE2)
852322	P38074	Saccharomyces cerevisiae S288C	protein-arginine omega-N methyltransferase HMT1(HMT1)
852314	P38071	Saccharomyces cerevisiae S288C	Etr1p(ETR1)
853821	P20457	Saccharomyces cerevisiae S288C	DNA primase subunit PRI2(PRI2)
851599	Q12472	Saccharomyces cerevisiae S288C	gag-pol fusion protein(YDR034C-D)
852317	P38221	Saccharomyces cerevisiae S288C	phosphatidate cytidylyltransferase(CDS1)
853427	P09938	Saccharomyces cerevisiae S288C	ribonucleotide-diphosphate reductase subunit RNR2(RNR2)
854557	P07262	Saccharomyces cerevisiae S288C	glutamate dehydrogenase (NADP(+)) GDH1(GDH1)
850315	P25572	Saccharomyces cerevisiae S288C	hypothetical protein(YCL042W)
852621	P53074	Saccharomyces cerevisiae S288C	hypothetical protein(YGL230C)
851386	P32771	Saccharomyces cerevisiae S288C	bifunctional alcohol dehydrogenase/S-(hydroxymethyl)glutathione dehydrogenase(SFA1)
851687	Q04585	Saccharomyces cerevisiae S288C	putative phosphotransferase(YDR109C)
851987	Q06408	Saccharomyces cerevisiae S288C	phenylpyruvate decarboxylase ARO10(ARO10)
851380	P32891	Saccharomyces cerevisiae S288C	D-lactate dehydrogenase(DLD1)
853541	P47125	Saccharomyces cerevisiae S288C	dioxygenase BNA2(BNA2)
851983	Q06405	Saccharomyces cerevisiae S288C	F1F0 ATP synthase subunit f(ATP17)
851790	Q03482	Saccharomyces cerevisiae S288C	hypothetical protein(YDR210W)
851794	Q99231	Saccharomyces cerevisiae S288C	gag-pol fusion protein(YDR210C-D)
852327	P38077	Saccharomyces cerevisiae S288C	F1F0 ATP synthase subunit gamma(ATP3)
851793	Q03494	Saccharomyces cerevisiae S288C	gag-pol fusion protein(YDR210W-B)
852423	Q00764	Saccharomyces cerevisiae S288C	alpha,alpha-trehalose-phosphate synthase (UDP-forming) TPS1(TPS1)
854529	P52489	Saccharomyces cerevisiae S288C	pyruvate kinase PYK2(PYK2)
851691	P40316	Saccharomyces cerevisiae S288C	securin(PDS1)
856626	P38697	Saccharomyces cerevisiae S288C	IMP dehydrogenase IMD2(IMD2)
851187	O13559	Saccharomyces cerevisiae S288C	Y' element ATP-dependent helicase protein 1 copy 4(YRF1-4)
856628	P38899	Saccharomyces cerevisiae S288C	hypothetical protein(YHR218W)
854542	P06776	Saccharomyces cerevisiae S288C	3',5'-cyclic-nucleotide phosphodiesterase PDE2(PDE2)
856643	P39978	Saccharomyces cerevisiae S288C	hypothetical protein(YEL067C)
856641	P39977	Saccharomyces cerevisiae S288C	hypothetical protein(YEL068C)
852636	P10127	Saccharomyces cerevisiae S288C	alcohol dehydrogenase ADH4(ADH4)
856640	P39924	Saccharomyces cerevisiae S288C	hexose transporter HXT13(HXT13)
851398	Q12082	Saccharomyces cerevisiae S288C	hypothetical protein(YDL157C)
852637	P32804	Saccharomyces cerevisiae S288C	high-affinity Zn(2+) transporter ZRT1(ZRT1)
852442	P38113	Saccharomyces cerevisiae S288C	alcohol dehydrogenase ADH5(ADH5)
856543	P38842	Saccharomyces cerevisiae S288C	hypothetical protein(YHR140W)
851977	Q06350	Saccharomyces cerevisiae S288C	putative chitinase(CTS2)
852343	P38079	Saccharomyces cerevisiae S288C	Yro2p(YRO2)
851391	P04819	Saccharomyces cerevisiae S288C	DNA ligase (ATP) CDC9(CDC9)
856539	P38840	Saccharomyces cerevisiae S288C	aromatic-amino-acid:2-oxoglutarate transaminase(ARO9)
853803	P33749	Saccharomyces cerevisiae S288C	stress-responsive transcriptional activator MSN4(MSN4)
853002	P24868	Saccharomyces cerevisiae S288C	B-type cyclin CLB1(CLB1)
853140	P50082	Saccharomyces cerevisiae S288C	Ama1p(AMA1)
851095	P32915	Saccharomyces cerevisiae S288C	translocon subunit SEC61(SEC61)
851193	P00549	Saccharomyces cerevisiae S288C	pyruvate kinase CDC19(CDC19)
853407	P47053	Saccharomyces cerevisiae S288C	hypothetical protein(YJL043W)
852435	P38277	Saccharomyces cerevisiae S288C	hypothetical protein(YBR138C)
853705	P00950	Saccharomyces cerevisiae S288C	phosphoglycerate mutase GPM1(GPM1)
851479	Q07471	Saccharomyces cerevisiae S288C	branched-chain-2-oxoacid decarboxylase THI3(THI3)
854040	Q08245	Saccharomyces cerevisiae S288C	Zeo1p(ZEO1)
852761	P53133	Saccharomyces cerevisiae S288C	hypothetical protein(YGL117W)
851221	P31373	Saccharomyces cerevisiae S288C	cystathionine gamma-lyase CYS3(CYS3)
853466	P08536	Saccharomyces cerevisiae S288C	sulfate adenylyltransferase(MET3)
852752	P53128	Saccharomyces cerevisiae S288C	methylenetetrahydrofolate reductase (NAD(P)H) MET13(MET13)
853376	P40362	Saccharomyces cerevisiae S288C	Utp18p(UTP18)
853272	P08524	Saccharomyces cerevisiae S288C	bifunctional (2E,6E)-farnesyl diphosphate synthase/dimethylallyltranstransferase(ERG20)
852362	P38242	Saccharomyces cerevisiae S288C	N-acetylglucosaminyldiphosphodolichol N-acetylglucosaminyltransferase anchoring subunit ALG14(ALG14)
852365	P38086	Saccharomyces cerevisiae S288C	DNA-dependent ATPase RDH54(RDH54)
852364	P15992	Saccharomyces cerevisiae S288C	chaperone protein HSP26(HSP26)
853573	P03965	Saccharomyces cerevisiae S288C	carbamoyl-phosphate synthase (glutamine-hydrolyzing) CPA2(CPA2)
851376	P46681	Saccharomyces cerevisiae S288C	D-lactate dehydrogenase(DLD2)
854413	Q08634	Saccharomyces cerevisiae S288C	hypothetical protein(YOR238W)
854411	P07807	Saccharomyces cerevisiae S288C	dihydrofolate reductase(DFR1)
854523	Q12501	Saccharomyces cerevisiae S288C	gag-pol fusion protein(YOR343W-B)
854520	Q12182	Saccharomyces cerevisiae S288C	hypothetical protein(YOR342C)
854241	P06785	Saccharomyces cerevisiae S288C	thymidylate synthase(CDC21)
853243	P39540	Saccharomyces cerevisiae S288C	fatty acid elongase ELO1(ELO1)
1500487	Q3E826	Saccharomyces cerevisiae S288C	hypothetical protein(YKL068W-A)
853386	P47039	Saccharomyces cerevisiae S288C	kynurenine--oxoglutarate transaminase(BNA3)
853579	P47152	Saccharomyces cerevisiae S288C	hypothetical protein(YJR115W)
854023	Q08285	Saccharomyces cerevisiae S288C	exosome non-catalytic core subunit RRP40(RRP40)
852883	P53199	Saccharomyces cerevisiae S288C	sterol-4-alpha-carboxylate 3-dehydrogenase (decarboxylating)(ERG26)
854025	P18544	Saccharomyces cerevisiae S288C	acetylornithine transaminase(ARG8)
851238	P39713	Saccharomyces cerevisiae S288C	putative dehydrogenase BDH2(BDH2)
851237	P39708	Saccharomyces cerevisiae S288C	glutamate dehydrogenase (NADP(+)) GDH3(GDH3)
852377	P18412	Saccharomyces cerevisiae S288C	Tec1p(TEC1)
852875	P07264	Saccharomyces cerevisiae S288C	3-isopropylmalate dehydratase LEU1(LEU1)
854303	P28241	Saccharomyces cerevisiae S288C	isocitrate dehydrogenase (NAD(+)) IDH2(IDH2)
854630	P40434	Saccharomyces cerevisiae S288C	Y' element ATP-dependent helicase(YIL177C)
851345	P48569	Saccharomyces cerevisiae S288C	hypothetical protein(YDL183C)
852872	P25340	Saccharomyces cerevisiae S288C	delta(24(24(1)))-sterol reductase(ERG4)
854014	Q12068	Saccharomyces cerevisiae S288C	methylglyoxal reductase (NADPH-dependent) GRE2(GRE2)
852387	P38253	Saccharomyces cerevisiae S288C	hypothetical protein(YBR090C)
853594	P47164	Saccharomyces cerevisiae S288C	cystathionine gamma-synthase(STR2)
852385	P15873	Saccharomyces cerevisiae S288C	proliferating cell nuclear antigen(POL30)
852869	P33199	Saccharomyces cerevisiae S288C	hypothetical protein(YGL015C)
852380	P18238	Saccharomyces cerevisiae S288C	ADP/ATP carrier protein AAC3(AAC3)
854228	P36025	Saccharomyces cerevisiae S288C	hypothetical protein(YOR062C)
854850	P32459	Saccharomyces cerevisiae S288C	ureidoglycolate hydrolase(DAL3)
853323	P47022	Saccharomyces cerevisiae S288C	hypothetical protein(YJL118W)
853322	P46969	Saccharomyces cerevisiae S288C	ribulose-phosphate 3-epimerase RPE1(RPE1)
855489	P53859	Saccharomyces cerevisiae S288C	exosome non-catalytic core subunit CSL4(CSL4)
854750	P40519	Saccharomyces cerevisiae S288C	hypothetical protein(YIL060W)
855484	P53584	Saccharomyces cerevisiae S288C	Ytp1p(YTP1)
852799	P53156	Saccharomyces cerevisiae S288C	hypothetical protein(YGL081W)
853217	P40896	Saccharomyces cerevisiae S288C	hypothetical protein(YJL213W)
854467	Q08743	Saccharomyces cerevisiae S288C	hypothetical protein(YOR292C)
854462	Q12404	Saccharomyces cerevisiae S288C	protein disulfide isomerase MPD1(MPD1)
852390	P00635	Saccharomyces cerevisiae S288C	acid phosphatase PHO5(PHO5)
852393	P38256	Saccharomyces cerevisiae S288C	hypothetical protein(YBR096W)
854365	Q12113	Saccharomyces cerevisiae S288C	gag-pol fusion protein(YOR192C-B)
854849	P21826	Saccharomyces cerevisiae S288C	malate synthase DAL7(DAL7)
851922	P81449	Saccharomyces cerevisiae S288C	F1F0 ATP synthase subunit e(TIM11)
855594	P53915	Saccharomyces cerevisiae S288C	ribosylnicotinamide kinase(NRK1)
853330	P47024	Saccharomyces cerevisiae S288C	gag-pol fusion protein(YJL113W)
854077	P81451	Saccharomyces cerevisiae S288C	F1F0 ATP synthase subunit k(ATP19)
852087	Q03362	Saccharomyces cerevisiae S288C	hypothetical protein(YDR476C)
852791	P32435	Saccharomyces cerevisiae S288C	Mf(alpha)2p(MF(ALPHA)2)
853231	P40889	Saccharomyces cerevisiae S288C	Y' element ATP-dependent helicase(YJL225C)
855593	P17898	Saccharomyces cerevisiae S288C	diacylglycerol cholinephosphotransferase(CPT1)
854765	P39014	Saccharomyces cerevisiae S288C	ubiquitin-binding SDF ubiquitin ligase complex subunit MET30(MET30)
854762	P40526	Saccharomyces cerevisiae S288C	putative polyprenol reductase(DFG10)
851125	Q06078	Saccharomyces cerevisiae S288C	rRNA-processing protein UTP21(UTP21)
853329	P47023	Saccharomyces cerevisiae S288C	gag protein(YJL114W)
854857	P40583	Saccharomyces cerevisiae S288C	aspartyl protease(YPS6)
854856	P40582	Saccharomyces cerevisiae S288C	bifunctional glutathione transferase/peroxidase(GTT1)
855201	P32567	Saccharomyces cerevisiae S288C	phosphatidate phosphatase PAH1(PAH1)
851002	Q12349	Saccharomyces cerevisiae S288C	F1F0 ATP synthase subunit h(ATP14)
854872	P38427	Saccharomyces cerevisiae S288C	trehalose 6-phosphate synthase/phosphatase complex subunit(TSL1)
853344	P32477	Saccharomyces cerevisiae S288C	glutamate--cysteine ligase(GSH1)
855304	P38430	Saccharomyces cerevisiae S288C	putative endodeoxyribonuclease(YMR262W)
854063	P25847	Saccharomyces cerevisiae S288C	mismatch repair ATPase MSH2(MSH2)
855459	P21951	Saccharomyces cerevisiae S288C	DNA polymerase epsilon catalytic subunit(POL2)
853486	P47100	Saccharomyces cerevisiae S288C	gag-pol fusion protein(YJR029W)
853482	P47096	Saccharomyces cerevisiae S288C	3-hydroxyanthranilate 3,4-dioxygenase(BNA1)
854347	P16622	Saccharomyces cerevisiae S288C	ferrochelatase HEM15(HEM15)
853337	P42947	Saccharomyces cerevisiae S288C	hypothetical protein(YJL107C)
854346	Q08548	Saccharomyces cerevisiae S288C	lysophospholipid acyltransferase(ALE1)
1466398	Q3E7Z8	Saccharomyces cerevisiae S288C	hypothetical protein(YCR024C-B)
851013	P19414	Saccharomyces cerevisiae S288C	aconitate hydratase ACO1(ACO1)
851010	P06106	Saccharomyces cerevisiae S288C	bifunctional cysteine synthase/O-acetylhomoserine aminocarboxypropyltransferase MET17(MET17)
853357	P05150	Saccharomyces cerevisiae S288C	ornithine carbamoyltransferase(ARG3)
854326	Q99312	Saccharomyces cerevisiae S288C	IMP 5'-nucleotidase(ISN1)
854883	Q02773	Saccharomyces cerevisiae S288C	ribonuclease P(RPM2)
855473	Q01080	Saccharomyces cerevisiae S288C	DNA-directed RNA polymerase I subunit RPA49(RPA49)
853213	P0CX15	Saccharomyces cerevisiae S288C	Y' element ATP-dependent helicase protein 1 copy 3(YRF1-3)
853213	P0CX14	Saccharomyces cerevisiae S288C	Y' element ATP-dependent helicase protein 1 copy 3(YRF1-3)
851308	Q07629	Saccharomyces cerevisiae S288C	hypothetical protein(YDL218W)
853209	P53341	Saccharomyces cerevisiae S288C	alpha-glucosidase MAL12(MAL12)
854736	P40510	Saccharomyces cerevisiae S288C	phosphoglycerate dehydrogenase SER33(SER33)
854478	P08521	Saccharomyces cerevisiae S288C	hypothetical protein(YOR302W)
851007	P23776	Saccharomyces cerevisiae S288C	glucan 1,3-beta-glucosidase(EXG1)
851005	Q05900	Saccharomyces cerevisiae S288C	Yhc1p(YHC1)
851004	Q05899	Saccharomyces cerevisiae S288C	hypothetical protein(YLR297W)
