# Supplementary material for: Multiple-Omics Techniques Reveal the Role of Glycerophospholipid Metabolic Pathway in the Response of Saccharomyces cerevisiae Against Hypoxic Stress
Source: Front Microbiol. 2019 Jun 27;10:1398. doi: 10.3389/fmicb.2019.01398 (PMC6610297; doi:10.3389/fmicb.2019.01398)
Supplement: Supplementary file 6 [file Data_Sheet_4.zip › 2. 696 proteins-DMs.xls]

## Sheet: Sheet1
Accesion ID	Category	Submitted IDs	Matching IDs
Q02979	Protein interactions (YMDB)	YMDB00309 YMDB00694 YMDB00073	YMDB00309 YMDB00694 YMDB00073
Q08959	Protein interactions (YMDB)	YMDB00309 YMDB00073	YMDB00309 YMDB00073
Q08108	Protein interactions (YMDB)	YMDB00309 YMDB00694	YMDB00309 YMDB00694
P39105	Protein interactions (YMDB)	YMDB00309 YMDB00694	YMDB00309 YMDB00694
Q04958	Protein interactions (YMDB)	YMDB00309 YMDB00694	YMDB00309 YMDB00694
Q03674	Protein interactions (YMDB)	YMDB00309 YMDB00694	YMDB00309 YMDB00694
P08566	Protein interactions (YMDB)	YMDB00216 YMDB00390 YMDB00361 YMDB00031	YMDB00216 YMDB00390 YMDB00361 YMDB00031
P47176	Protein interactions (YMDB)	YMDB00449 YMDB00271	YMDB00449 YMDB00271
P38891	Protein interactions (YMDB)	YMDB00449 YMDB00271	YMDB00449 YMDB00271
P04173	Protein interactions (YMDB)	YMDB00449 YMDB00368 YMDB00110	YMDB00449 YMDB00368 YMDB00110
P40099	Protein interactions (YMDB)	YMDB00516 YMDB00298	YMDB00516 YMDB00298
P16387	Protein interactions (YMDB)	YMDB00516	YMDB00516
P04161	Protein interactions (YMDB)	YMDB00080 YMDB00517 YMDB00483 YMDB00139 YMDB00374 YMDB00760	YMDB00080 YMDB00517 YMDB00483 YMDB00139 YMDB00374 YMDB00760
P09440	Protein interactions (YMDB)	YMDB00080 YMDB00517 YMDB00483 YMDB00139	YMDB00080 YMDB00517 YMDB00483 YMDB00139
P38009	Protein interactions (YMDB)	YMDB00080 YMDB00517 YMDB00483 YMDB00139 YMDB00562 YMDB00281	YMDB00080 YMDB00517 YMDB00483 YMDB00139 YMDB00562 YMDB00281
P54113	Protein interactions (YMDB)	YMDB00080 YMDB00517 YMDB00483 YMDB00139 YMDB00562 YMDB00281	YMDB00080 YMDB00517 YMDB00483 YMDB00139 YMDB00562 YMDB00281
P32785	Protein interactions (YMDB)	YMDB00080 YMDB00517 YMDB00483 YMDB00139	YMDB00080 YMDB00517 YMDB00483 YMDB00139
P07245	Protein interactions (YMDB)	YMDB00080 YMDB00517 YMDB00483 YMDB00139	YMDB00080 YMDB00517 YMDB00483 YMDB00139
P21623	Protein interactions (YMDB)	YMDB00517 YMDB00726 YMDB00483	YMDB00517 YMDB00726 YMDB00483
Q05788	Protein interactions (YMDB)	YMDB00503 YMDB00032 YMDB00887 YMDB00659 YMDB00098 YMDB00510 YMDB00061	YMDB00503 YMDB00032 YMDB00887 YMDB00659 YMDB00098 YMDB00510 YMDB00061
P53909	Protein interactions (YMDB)	YMDB00503 YMDB00887 YMDB00659 YMDB00510	YMDB00503 YMDB00887 YMDB00659 YMDB00510
P32451	Protein interactions (YMDB)	YMDB00150 YMDB00075 YMDB00297 YMDB00282	YMDB00150 YMDB00075 YMDB00297 YMDB00282
P32875	Protein interactions (YMDB)	YMDB00150 YMDB00297	YMDB00150 YMDB00297
P37254	Protein interactions (YMDB)	YMDB00314 YMDB00002 YMDB00148 YMDB00271	YMDB00314 YMDB00002 YMDB00148 YMDB00271
Q03266	Protein interactions (YMDB)	YMDB00314	YMDB00314
P46367	Protein interactions (YMDB)	YMDB00576 YMDB00110	YMDB00576 YMDB00110
P54115	Protein interactions (YMDB)	YMDB00576 YMDB00110	YMDB00576 YMDB00110
P40047	Protein interactions (YMDB)	YMDB00576 YMDB00110	YMDB00576 YMDB00110
P25346	Protein interactions (YMDB)	YMDB00694	YMDB00694
Q04430	Protein interactions (YMDB)	YMDB00203	YMDB00203
P25621	Protein interactions (YMDB)	YMDB00203	YMDB00203
P40459	Protein interactions (YMDB)	YMDB00203 YMDB00097 YMDB00195	YMDB00203 YMDB00097 YMDB00195
P19414	Protein interactions (YMDB)	YMDB00630 YMDB00086 YMDB00026	YMDB00630 YMDB00086 YMDB00026
P32643	Protein interactions (YMDB)	YMDB00340 YMDB00368 YMDB00297 YMDB00438 YMDB00481	YMDB00340 YMDB00368 YMDB00297 YMDB00438 YMDB00481
P07246	Protein interactions (YMDB)	YMDB00116 YMDB00110	YMDB00116 YMDB00110
P47771	Protein interactions (YMDB)	YMDB00116 YMDB00048 YMDB00195 YMDB00110	YMDB00116 YMDB00048 YMDB00195 YMDB00110
P32771	Protein interactions (YMDB)	YMDB00116 YMDB00320 YMDB00110	YMDB00116 YMDB00320 YMDB00110
P16467	Protein interactions (YMDB)	YMDB00116 YMDB00786	YMDB00116 YMDB00786
P26263	Protein interactions (YMDB)	YMDB00116 YMDB00786	YMDB00116 YMDB00786
P54114	Protein interactions (YMDB)	YMDB00116 YMDB00048 YMDB00195 YMDB00110	YMDB00116 YMDB00048 YMDB00195 YMDB00110
P00330	Protein interactions (YMDB)	YMDB00116 YMDB00110	YMDB00116 YMDB00110
P10127	Protein interactions (YMDB)	YMDB00116 YMDB00110	YMDB00116 YMDB00110
P06169	Protein interactions (YMDB)	YMDB00116 YMDB00786	YMDB00116 YMDB00786
P38113	Protein interactions (YMDB)	YMDB00116 YMDB00110	YMDB00116 YMDB00110
P00331	Protein interactions (YMDB)	YMDB00116 YMDB00110	YMDB00116 YMDB00110
P25377	Protein interactions (YMDB)	YMDB00116	YMDB00116
P35206	Protein interactions (YMDB)	YMDB00116 YMDB00202	YMDB00116 YMDB00202
Q06408	Protein interactions (YMDB)	YMDB00116 YMDB00786	YMDB00116 YMDB00786
Q04894	Protein interactions (YMDB)	YMDB00116	YMDB00116
P19145	Protein interactions (YMDB)	YMDB00378 YMDB00592 YMDB00002 YMDB00330 YMDB00154 YMDB00896 YMDB00226 YMDB00271 YMDB00232	YMDB00378 YMDB00592 YMDB00002 YMDB00330 YMDB00154 YMDB00896 YMDB00226 YMDB00271 YMDB00232
P15380	Protein interactions (YMDB)	YMDB00378 YMDB00154	YMDB00378 YMDB00154
P39965	Protein interactions (YMDB)	YMDB00378 YMDB00097	YMDB00378 YMDB00097
P38708	Protein interactions (YMDB)	YMDB00378 YMDB00097	YMDB00378 YMDB00097
P09368	Protein interactions (YMDB)	YMDB00378 YMDB00110	YMDB00378 YMDB00110
P32263	Protein interactions (YMDB)	YMDB00378 YMDB00718 YMDB00110	YMDB00378 YMDB00718 YMDB00110
P39979	Protein interactions (YMDB)	YMDB00903 YMDB00847 YMDB00820 YMDB00990 YMDB00833 YMDB00993 YMDB00823 YMDB00849 YMDB00810	YMDB00903 YMDB00847 YMDB00820 YMDB00990 YMDB00833 YMDB00993 YMDB00823 YMDB00849 YMDB00810
P50264	Protein interactions (YMDB)	YMDB00315 YMDB00209 YMDB00048 YMDB00232	YMDB00315 YMDB00209 YMDB00048 YMDB00232
P18544	Protein interactions (YMDB)	YMDB00028 YMDB00271	YMDB00028 YMDB00271
Q04728	Protein interactions (YMDB)	YMDB00028 YMDB00066 YMDB00271	YMDB00028 YMDB00066 YMDB00271
Q05584	Protein interactions (YMDB)	YMDB00880	YMDB00880
Q12320	Protein interactions (YMDB)	YMDB00880	YMDB00880
P47180	Protein interactions (YMDB)	YMDB00904 YMDB00674	YMDB00904 YMDB00674
P17261	Protein interactions (YMDB)	YMDB00886	YMDB00886
P00812	Protein interactions (YMDB)	YMDB00592	YMDB00592
P04076	Protein interactions (YMDB)	YMDB00592 YMDB00052 YMDB00593	YMDB00592 YMDB00052 YMDB00593
P38714	Protein interactions (YMDB)	YMDB00592 YMDB00097	YMDB00592 YMDB00097
Q05506	Protein interactions (YMDB)	YMDB00592 YMDB00097	YMDB00592 YMDB00097
P38358	Protein interactions (YMDB)	YMDB00592 YMDB00330	YMDB00592 YMDB00330
P38971	Protein interactions (YMDB)	YMDB00592	YMDB00592
P04817	Protein interactions (YMDB)	YMDB00592	YMDB00592
Q04533	Protein interactions (YMDB)	YMDB00917 YMDB00338	YMDB00917 YMDB00338
Q12198	Protein interactions (YMDB)	YMDB00917 YMDB00338	YMDB00917 YMDB00338
P47164	Protein interactions (YMDB)	YMDB00917 YMDB00338	YMDB00917 YMDB00338
P53315	Protein interactions (YMDB)	YMDB00140	YMDB00140
P50278	Protein interactions (YMDB)	YMDB00140	YMDB00140
P37262	Protein interactions (YMDB)	YMDB00140	YMDB00140
P11412	Protein interactions (YMDB)	YMDB00140 YMDB00947 YMDB00582	YMDB00140 YMDB00947 YMDB00582
P38858	Protein interactions (YMDB)	YMDB00140	YMDB00140
P47143	Protein interactions (YMDB)	YMDB00097	YMDB00097
P13188	Protein interactions (YMDB)	YMDB00097 YMDB00002	YMDB00097 YMDB00002
P38625	Protein interactions (YMDB)	YMDB00097 YMDB00289 YMDB00002 YMDB00271	YMDB00097 YMDB00289 YMDB00002 YMDB00271
P49089	Protein interactions (YMDB)	YMDB00097 YMDB00002 YMDB00896 YMDB00226 YMDB00271	YMDB00097 YMDB00002 YMDB00896 YMDB00226 YMDB00271
P49090	Protein interactions (YMDB)	YMDB00097 YMDB00002 YMDB00896 YMDB00226 YMDB00271	YMDB00097 YMDB00002 YMDB00896 YMDB00226 YMDB00271
P38795	Protein interactions (YMDB)	YMDB00097 YMDB00002 YMDB00271 YMDB00110	YMDB00097 YMDB00002 YMDB00271 YMDB00110
Q05911	Protein interactions (YMDB)	YMDB00097 YMDB00562 YMDB00281	YMDB00097 YMDB00562 YMDB00281
P38088	Protein interactions (YMDB)	YMDB00097	YMDB00097
Q06817	Protein interactions (YMDB)	YMDB00097	YMDB00097
P48526	Protein interactions (YMDB)	YMDB00097	YMDB00097
P09436	Protein interactions (YMDB)	YMDB00097	YMDB00097
P47912	Protein interactions (YMDB)	YMDB00097 YMDB00681 YMDB00682 YMDB00538 YMDB00680 YMDB00884	YMDB00097 YMDB00681 YMDB00682 YMDB00538 YMDB00680 YMDB00884
P38225	Protein interactions (YMDB)	YMDB00097	YMDB00097
P30624	Protein interactions (YMDB)	YMDB00097 YMDB00681 YMDB00682 YMDB00538 YMDB00680 YMDB00884	YMDB00097 YMDB00681 YMDB00682 YMDB00538 YMDB00680 YMDB00884
P39002	Protein interactions (YMDB)	YMDB00097 YMDB00681 YMDB00682 YMDB00538 YMDB00680 YMDB00884	YMDB00097 YMDB00681 YMDB00682 YMDB00538 YMDB00680 YMDB00884
Q01574	Protein interactions (YMDB)	YMDB00097 YMDB00857	YMDB00097 YMDB00857
P52910	Protein interactions (YMDB)	YMDB00097 YMDB00857	YMDB00097 YMDB00857
P39518	Protein interactions (YMDB)	YMDB00097 YMDB00681 YMDB00677 YMDB00680	YMDB00097 YMDB00681 YMDB00677 YMDB00680
P53852	Protein interactions (YMDB)	YMDB00097	YMDB00097
P40009	Protein interactions (YMDB)	YMDB00097 YMDB00049	YMDB00097 YMDB00049
P22768	Protein interactions (YMDB)	YMDB00097 YMDB00052 YMDB00593 YMDB00896 YMDB00060	YMDB00097 YMDB00052 YMDB00593 YMDB00896 YMDB00060
P15274	Protein interactions (YMDB)	YMDB00097	YMDB00097
P04803	Protein interactions (YMDB)	YMDB00097	YMDB00097
Q12265	Protein interactions (YMDB)	YMDB00097 YMDB00119 YMDB00650	YMDB00097 YMDB00119 YMDB00650
P08425	Protein interactions (YMDB)	YMDB00097	YMDB00097
P32179	Protein interactions (YMDB)	YMDB00097	YMDB00097
P53164	Protein interactions (YMDB)	YMDB00097 YMDB00110	YMDB00097 YMDB00110
P07806	Protein interactions (YMDB)	YMDB00097	YMDB00097
P38620	Protein interactions (YMDB)	YMDB00097 YMDB00119 YMDB00650	YMDB00097 YMDB00119 YMDB00650
P22434	Protein interactions (YMDB)	YMDB00097	YMDB00097
P49435	Protein interactions (YMDB)	YMDB00097 YMDB00887	YMDB00097 YMDB00887
P07236	Protein interactions (YMDB)	YMDB00097	YMDB00097
P49775	Protein interactions (YMDB)	YMDB00097	YMDB00097
P32895	Protein interactions (YMDB)	YMDB00097 YMDB00119 YMDB00650	YMDB00097 YMDB00119 YMDB00650
P26637	Protein interactions (YMDB)	YMDB00097	YMDB00097
P15624	Protein interactions (YMDB)	YMDB00097	YMDB00097
P35202	Protein interactions (YMDB)	YMDB00097 YMDB00381 YMDB00220	YMDB00097 YMDB00381 YMDB00220
P48445	Protein interactions (YMDB)	YMDB00097 YMDB00282	YMDB00097 YMDB00282
P15625	Protein interactions (YMDB)	YMDB00097	YMDB00097
P11325	Protein interactions (YMDB)	YMDB00097	YMDB00097
P26364	Protein interactions (YMDB)	YMDB00097	YMDB00097
P22438	Protein interactions (YMDB)	YMDB00097	YMDB00097
Q12109	Protein interactions (YMDB)	YMDB00097	YMDB00097
P07263	Protein interactions (YMDB)	YMDB00097	YMDB00097
P07284	Protein interactions (YMDB)	YMDB00097	YMDB00097
P48525	Protein interactions (YMDB)	YMDB00097 YMDB00271	YMDB00097 YMDB00271
Q12055	Protein interactions (YMDB)	YMDB00097	YMDB00097
P36973	Protein interactions (YMDB)	YMDB00097 YMDB00887	YMDB00097 YMDB00887
P00958	Protein interactions (YMDB)	YMDB00097	YMDB00097
P40825	Protein interactions (YMDB)	YMDB00097 YMDB00154	YMDB00097 YMDB00154
P25345	Protein interactions (YMDB)	YMDB00097 YMDB00226	YMDB00097 YMDB00226
P38689	Protein interactions (YMDB)	YMDB00097 YMDB00119 YMDB00650	YMDB00097 YMDB00119 YMDB00650
P07170	Protein interactions (YMDB)	YMDB00097	YMDB00097
P38705	Protein interactions (YMDB)	YMDB00097	YMDB00097
P48527	Protein interactions (YMDB)	YMDB00097	YMDB00097
P15179	Protein interactions (YMDB)	YMDB00097 YMDB00896	YMDB00097 YMDB00896
P32048	Protein interactions (YMDB)	YMDB00097 YMDB00330	YMDB00097 YMDB00330
P15180	Protein interactions (YMDB)	YMDB00097 YMDB00330	YMDB00097 YMDB00330
Q06497	Protein interactions (YMDB)	YMDB00097	YMDB00097
P38707	Protein interactions (YMDB)	YMDB00097 YMDB00226	YMDB00097 YMDB00226
P36421	Protein interactions (YMDB)	YMDB00097	YMDB00097
Q01976	Protein interactions (YMDB)	YMDB00097 YMDB00119	YMDB00097 YMDB00119
P40556	Protein interactions (YMDB)	YMDB00097 YMDB00506 YMDB00110	YMDB00097 YMDB00506 YMDB00110
P07702	Protein interactions (YMDB)	YMDB00097 YMDB00721 YMDB00346 YMDB00110	YMDB00097 YMDB00721 YMDB00346 YMDB00110
P04801	Protein interactions (YMDB)	YMDB00097	YMDB00097
P06776	Protein interactions (YMDB)	YMDB00097 YMDB00406 YMDB00023	YMDB00097 YMDB00406 YMDB00023
P22108	Protein interactions (YMDB)	YMDB00097	YMDB00097
P38063	Protein interactions (YMDB)	YMDB00097 YMDB00119 YMDB00650	YMDB00097 YMDB00119 YMDB00650
P53848	Protein interactions (YMDB)	YMDB00097 YMDB00149	YMDB00097 YMDB00149
P46655	Protein interactions (YMDB)	YMDB00097 YMDB00271	YMDB00097 YMDB00271
P47051	Protein interactions (YMDB)	YMDB00097	YMDB00097
P04802	Protein interactions (YMDB)	YMDB00097 YMDB00896	YMDB00097 YMDB00896
P09880	Protein interactions (YMDB)	YMDB00097	YMDB00097
P04819	Protein interactions (YMDB)	YMDB00097	YMDB00097
Q08387	Protein interactions (YMDB)	YMDB00097	YMDB00097
P15454	Protein interactions (YMDB)	YMDB00506	YMDB00506
P53314	Protein interactions (YMDB)	YMDB00564 YMDB00565	YMDB00564 YMDB00565
Q03941	Protein interactions (YMDB)	YMDB00357	YMDB00357
P53332	Protein interactions (YMDB)	YMDB00357 YMDB00308	YMDB00357 YMDB00308
P50861	Protein interactions (YMDB)	YMDB00766 YMDB00171 YMDB00765 YMDB00534 YMDB00456	YMDB00766 YMDB00171 YMDB00765 YMDB00534 YMDB00456
P38145	Protein interactions (YMDB)	YMDB00766 YMDB00171 YMDB00765 YMDB00534	YMDB00766 YMDB00171 YMDB00765 YMDB00534
P40506	Protein interactions (YMDB)	YMDB00406 YMDB00400	YMDB00406 YMDB00400
P38127	Protein interactions (YMDB)	YMDB00406 YMDB00049	YMDB00406 YMDB00049
Q12084	Protein interactions (YMDB)	YMDB00406 YMDB00049 YMDB00127	YMDB00406 YMDB00049 YMDB00127
P53078	Protein interactions (YMDB)	YMDB00406 YMDB00049 YMDB00127	YMDB00406 YMDB00049 YMDB00127
P27515	Protein interactions (YMDB)	YMDB00406 YMDB00049 YMDB00127	YMDB00406 YMDB00049 YMDB00127
P25578	Protein interactions (YMDB)	YMDB00406 YMDB00073	YMDB00406 YMDB00073
P17898	Protein interactions (YMDB)	YMDB00406 YMDB00324	YMDB00406 YMDB00324
P22140	Protein interactions (YMDB)	YMDB00406 YMDB00389	YMDB00406 YMDB00389
P08456	Protein interactions (YMDB)	YMDB00406	YMDB00406
P06197	Protein interactions (YMDB)	YMDB00406 YMDB00173	YMDB00406 YMDB00173
Q07560	Protein interactions (YMDB)	YMDB00406	YMDB00406
P14020	Protein interactions (YMDB)	YMDB00202 YMDB00937	YMDB00202 YMDB00937
P16661	Protein interactions (YMDB)	YMDB00202	YMDB00202
P27809	Protein interactions (YMDB)	YMDB00202	YMDB00202
P40107	Protein interactions (YMDB)	YMDB00202	YMDB00202
P27810	Protein interactions (YMDB)	YMDB00202	YMDB00202
P33550	Protein interactions (YMDB)	YMDB00202	YMDB00202
P38130	Protein interactions (YMDB)	YMDB00202	YMDB00202
P26725	Protein interactions (YMDB)	YMDB00202	YMDB00202
P41940	Protein interactions (YMDB)	YMDB00202 YMDB00386 YMDB00831	YMDB00202 YMDB00386 YMDB00831
P43636	Protein interactions (YMDB)	YMDB00202	YMDB00202
P11491	Protein interactions (YMDB)	YMDB00229 YMDB00011 YMDB00878	YMDB00229 YMDB00011 YMDB00878
Q03175	Protein interactions (YMDB)	YMDB00229 YMDB00636 YMDB00200 YMDB00635 YMDB00645 YMDB00643 YMDB00614	YMDB00229 YMDB00636 YMDB00200 YMDB00635 YMDB00645 YMDB00643 YMDB00614
P35196	Protein interactions (YMDB)	YMDB00229 YMDB00636 YMDB00200 YMDB00635 YMDB00643 YMDB00614	YMDB00229 YMDB00636 YMDB00200 YMDB00635 YMDB00643 YMDB00614
P18898	Protein interactions (YMDB)	YMDB00229	YMDB00229
P29703	Protein interactions (YMDB)	YMDB00229	YMDB00229
P29704	Protein interactions (YMDB)	YMDB00229 YMDB00325	YMDB00229 YMDB00325
P22007	Protein interactions (YMDB)	YMDB00229 YMDB00495 YMDB00614	YMDB00229 YMDB00495 YMDB00614
P08524	Protein interactions (YMDB)	YMDB00325 YMDB00095 YMDB00200	YMDB00325 YMDB00095 YMDB00200
Q12051	Protein interactions (YMDB)	YMDB00325 YMDB00095 YMDB00200	YMDB00325 YMDB00095 YMDB00200
P21592	Protein interactions (YMDB)	YMDB00325	YMDB00325
P38628	Protein interactions (YMDB)	YMDB00737 YMDB00043 YMDB00751 YMDB00044 YMDB00754	YMDB00737 YMDB00043 YMDB00751 YMDB00044 YMDB00754
P43577	Protein interactions (YMDB)	YMDB00737 YMDB00044	YMDB00737 YMDB00044
P43123	Protein interactions (YMDB)	YMDB00043 YMDB00751 YMDB00277	YMDB00043 YMDB00751 YMDB00277
P07275	Protein interactions (YMDB)	YMDB00719 YMDB00718 YMDB00271 YMDB00720 YMDB00110	YMDB00719 YMDB00718 YMDB00271 YMDB00720 YMDB00110
Q01802	Protein interactions (YMDB)	YMDB00719 YMDB00958 YMDB00896 YMDB00722 YMDB00235 YMDB00271	YMDB00719 YMDB00958 YMDB00896 YMDB00722 YMDB00235 YMDB00271
P23542	Protein interactions (YMDB)	YMDB00719 YMDB00958 YMDB00896 YMDB00722 YMDB00235 YMDB00271	YMDB00719 YMDB00958 YMDB00896 YMDB00722 YMDB00235 YMDB00271
P50094	Protein interactions (YMDB)	YMDB00289 YMDB00110	YMDB00289 YMDB00110
P50095	Protein interactions (YMDB)	YMDB00289 YMDB00110	YMDB00289 YMDB00110
P38697	Protein interactions (YMDB)	YMDB00289 YMDB00110	YMDB00289 YMDB00110
P39567	Protein interactions (YMDB)	YMDB00289 YMDB00110	YMDB00289 YMDB00110
P47165	Protein interactions (YMDB)	YMDB00289	YMDB00289
P39941	Protein interactions (YMDB)	YMDB00830 YMDB00657 YMDB00110	YMDB00830 YMDB00657 YMDB00110
P35497	Protein interactions (YMDB)	YMDB00656 YMDB00724 YMDB00087 YMDB00204 YMDB00657 YMDB00110	YMDB00656 YMDB00724 YMDB00087 YMDB00204 YMDB00657 YMDB00110
P38715	Protein interactions (YMDB)	YMDB00656 YMDB00286 YMDB00779 YMDB00893 YMDB00167 YMDB00111	YMDB00656 YMDB00286 YMDB00779 YMDB00893 YMDB00167 YMDB00111
Q07786	Protein interactions (YMDB)	YMDB00087 YMDB00204 YMDB00110	YMDB00087 YMDB00204 YMDB00110
P39540	Protein interactions (YMDB)	YMDB00681 YMDB00680	YMDB00681 YMDB00680
P07149	Protein interactions (YMDB)	YMDB00681 YMDB00677 YMDB00682 YMDB00538 YMDB00680 YMDB00884 YMDB00110	YMDB00681 YMDB00677 YMDB00682 YMDB00538 YMDB00680 YMDB00884 YMDB00110
P32378	Protein interactions (YMDB)	YMDB00459 YMDB00636 YMDB00495 YMDB00832	YMDB00459 YMDB00636 YMDB00495 YMDB00832
O13525	Protein interactions (YMDB)	YMDB00174 YMDB00460 YMDB00438 YMDB00110	YMDB00174 YMDB00460 YMDB00438 YMDB00110
P49017	Protein interactions (YMDB)	YMDB00174 YMDB00297	YMDB00174 YMDB00297
P53630	Protein interactions (YMDB)	YMDB00075	YMDB00075
P38972	Protein interactions (YMDB)	YMDB00002 YMDB00271	YMDB00002 YMDB00271
A2P2R3	Protein interactions (YMDB)	YMDB00002 YMDB00044 YMDB00078 YMDB00271	YMDB00002 YMDB00044 YMDB00078 YMDB00271
P00937	Protein interactions (YMDB)	YMDB00002 YMDB00709 YMDB00148 YMDB00271	YMDB00002 YMDB00709 YMDB00148 YMDB00271
P14742	Protein interactions (YMDB)	YMDB00002 YMDB00044 YMDB00078 YMDB00271	YMDB00002 YMDB00044 YMDB00078 YMDB00271
P07258	Protein interactions (YMDB)	YMDB00002 YMDB00271	YMDB00002 YMDB00271
P33734	Protein interactions (YMDB)	YMDB00002 YMDB00562 YMDB00271	YMDB00002 YMDB00562 YMDB00271
P07259	Protein interactions (YMDB)	YMDB00002 YMDB00027 YMDB00896 YMDB00271	YMDB00002 YMDB00027 YMDB00896 YMDB00271
Q03557	Protein interactions (YMDB)	YMDB00002 YMDB00271 YMDB00585	YMDB00002 YMDB00271 YMDB00585
P03965	Protein interactions (YMDB)	YMDB00002 YMDB00271	YMDB00002 YMDB00271
P28274	Protein interactions (YMDB)	YMDB00002 YMDB00271	YMDB00002 YMDB00271
P32288	Protein interactions (YMDB)	YMDB00002 YMDB00271	YMDB00002 YMDB00271
P36062	Protein interactions (YMDB)	YMDB00002 YMDB00226	YMDB00002 YMDB00226
P47082	Protein interactions (YMDB)	YMDB00002 YMDB00226	YMDB00002 YMDB00226
P33893	Protein interactions (YMDB)	YMDB00002 YMDB00271	YMDB00002 YMDB00271
P00899	Protein interactions (YMDB)	YMDB00002 YMDB00148 YMDB00271	YMDB00002 YMDB00148 YMDB00271
Q12680	Protein interactions (YMDB)	YMDB00002 YMDB00271 YMDB00110	YMDB00002 YMDB00271 YMDB00110
P48813	Protein interactions (YMDB)	YMDB00002 YMDB00226	YMDB00002 YMDB00226
P50944	Protein interactions (YMDB)	YMDB00002 YMDB00226	YMDB00002 YMDB00226
P53388	Protein interactions (YMDB)	YMDB00002 YMDB00154 YMDB00896 YMDB00226 YMDB00271	YMDB00002 YMDB00154 YMDB00896 YMDB00226 YMDB00271
P04046	Protein interactions (YMDB)	YMDB00002 YMDB00271	YMDB00002 YMDB00271
P38627	Protein interactions (YMDB)	YMDB00002 YMDB00271	YMDB00002 YMDB00271
P53260	Protein interactions (YMDB)	YMDB00002 YMDB00271	YMDB00002 YMDB00271
P25376	Protein interactions (YMDB)	YMDB00002 YMDB00154 YMDB00226 YMDB00271	YMDB00002 YMDB00154 YMDB00226 YMDB00271
P27680	Protein interactions (YMDB)	YMDB00460 YMDB00297 YMDB00438	YMDB00460 YMDB00297 YMDB00438
P16622	Protein interactions (YMDB)	YMDB00055	YMDB00055
P40012	Protein interactions (YMDB)	YMDB00055	YMDB00055
P38998	Protein interactions (YMDB)	YMDB00330 YMDB00019 YMDB00110	YMDB00330 YMDB00019 YMDB00110
Q04301	Protein interactions (YMDB)	YMDB00330	YMDB00330
P25594	Protein interactions (YMDB)	YMDB00330	YMDB00330
P32487	Protein interactions (YMDB)	YMDB00330	YMDB00330
P16603	Protein interactions (YMDB)	YMDB00726 YMDB00739	YMDB00726 YMDB00739
P06168	Protein interactions (YMDB)	YMDB00093 YMDB00039 YMDB00428 YMDB00063 YMDB00394 YMDB00177	YMDB00093 YMDB00039 YMDB00428 YMDB00063 YMDB00394 YMDB00177
P38122	Protein interactions (YMDB)	YMDB00093 YMDB00483 YMDB00139	YMDB00093 YMDB00483 YMDB00139
P38787	Protein interactions (YMDB)	YMDB00093	YMDB00093
P07342	Protein interactions (YMDB)	YMDB00428 YMDB00394 YMDB00177	YMDB00428 YMDB00394 YMDB00177
P32469	Protein interactions (YMDB)	YMDB00302 YMDB00297 YMDB00438 YMDB00017	YMDB00302 YMDB00297 YMDB00438 YMDB00017
P53099	Protein interactions (YMDB)	YMDB00887	YMDB00887
Q07938	Protein interactions (YMDB)	YMDB00887 YMDB00961	YMDB00887 YMDB00961
P40039	Protein interactions (YMDB)	YMDB00887	YMDB00887
P17064	Protein interactions (YMDB)	YMDB00887	YMDB00887
Q12119	Protein interactions (YMDB)	YMDB00887	YMDB00887
Q04179	Protein interactions (YMDB)	YMDB00887 YMDB00098 YMDB00061 YMDB00253 YMDB00127	YMDB00887 YMDB00098 YMDB00061 YMDB00253 YMDB00127
P28789	Protein interactions (YMDB)	YMDB00145 YMDB00401	YMDB00145 YMDB00401
P06174	Protein interactions (YMDB)	YMDB00145	YMDB00145
P16120	Protein interactions (YMDB)	YMDB00494 YMDB00258	YMDB00494 YMDB00258
P40471	Protein interactions (YMDB)	YMDB00259	YMDB00259
Q12063	Protein interactions (YMDB)	YMDB00184 YMDB00200	YMDB00184 YMDB00200
P40580	Protein interactions (YMDB)	YMDB00336 YMDB00136	YMDB00336 YMDB00136
P37291	Protein interactions (YMDB)	YMDB00483 YMDB00139	YMDB00483 YMDB00139
P37292	Protein interactions (YMDB)	YMDB00483 YMDB00139	YMDB00483 YMDB00139
P09624	Protein interactions (YMDB)	YMDB00483 YMDB00696 YMDB00110	YMDB00483 YMDB00696 YMDB00110
P07807	Protein interactions (YMDB)	YMDB00483 YMDB00139	YMDB00483 YMDB00139
P05694	Protein interactions (YMDB)	YMDB00483	YMDB00483
Q08645	Protein interactions (YMDB)	YMDB00483 YMDB00773 YMDB00271	YMDB00483 YMDB00773 YMDB00271
P48015	Protein interactions (YMDB)	YMDB00139	YMDB00139
P32386	Protein interactions (YMDB)	YMDB00770	YMDB00770
P38744	Protein interactions (YMDB)	YMDB00984	YMDB00984
P38999	Protein interactions (YMDB)	YMDB00019 YMDB00271 YMDB00721 YMDB00346	YMDB00019 YMDB00271 YMDB00721 YMDB00346
Q12166	Protein interactions (YMDB)	YMDB00106	YMDB00106
P06208	Protein interactions (YMDB)	YMDB00106	YMDB00106
P07264	Protein interactions (YMDB)	YMDB00106 YMDB00368	YMDB00106 YMDB00368
P25335	Protein interactions (YMDB)	YMDB00199 YMDB00377	YMDB00199 YMDB00377
P32375	Protein interactions (YMDB)	YMDB00199	YMDB00199
P15365	Protein interactions (YMDB)	YMDB00199	YMDB00199
P40363	Protein interactions (YMDB)	YMDB00971 YMDB00320	YMDB00971 YMDB00320
P20051	Protein interactions (YMDB)	YMDB00027	YMDB00027
P28273	Protein interactions (YMDB)	YMDB00107 YMDB00271	YMDB00107 YMDB00271
P35172	Protein interactions (YMDB)	YMDB00286 YMDB00008	YMDB00286 YMDB00008
P48016	Protein interactions (YMDB)	YMDB00286 YMDB00008	YMDB00286 YMDB00008
P32356	Protein interactions (YMDB)	YMDB00286 YMDB00008	YMDB00286 YMDB00008
P04807	Protein interactions (YMDB)	YMDB00286 YMDB00072 YMDB00894 YMDB00657 YMDB00078 YMDB00947 YMDB00582 YMDB00655 YMDB00966	YMDB00286 YMDB00072 YMDB00894 YMDB00657 YMDB00078 YMDB00947 YMDB00582 YMDB00655 YMDB00966
P40885	Protein interactions (YMDB)	YMDB00286 YMDB00072 YMDB00894 YMDB00657	YMDB00286 YMDB00072 YMDB00894 YMDB00657
P13181	Protein interactions (YMDB)	YMDB00286 YMDB00072	YMDB00286 YMDB00072
P39932	Protein interactions (YMDB)	YMDB00286 YMDB00072	YMDB00286 YMDB00072
P54862	Protein interactions (YMDB)	YMDB00286 YMDB00072 YMDB00894 YMDB00657	YMDB00286 YMDB00072 YMDB00894 YMDB00657
P43581	Protein interactions (YMDB)	YMDB00286 YMDB00072 YMDB00894 YMDB00657	YMDB00286 YMDB00072 YMDB00894 YMDB00657
P04806	Protein interactions (YMDB)	YMDB00286 YMDB00072 YMDB00894 YMDB00657 YMDB00078 YMDB00947 YMDB00582 YMDB00655 YMDB00966	YMDB00286 YMDB00072 YMDB00894 YMDB00657 YMDB00078 YMDB00947 YMDB00582 YMDB00655 YMDB00966
Q04409	Protein interactions (YMDB)	YMDB00286 YMDB00947	YMDB00286 YMDB00947
Q12068	Protein interactions (YMDB)	YMDB00286 YMDB00167	YMDB00286 YMDB00167
P17709	Protein interactions (YMDB)	YMDB00286 YMDB00947 YMDB00311 YMDB00582	YMDB00286 YMDB00947 YMDB00311 YMDB00582
P38158	Protein interactions (YMDB)	YMDB00286 YMDB00273 YMDB00584	YMDB00286 YMDB00273 YMDB00584
P52911	Protein interactions (YMDB)	YMDB00286 YMDB00273	YMDB00286 YMDB00273
P32603	Protein interactions (YMDB)	YMDB00286 YMDB00273	YMDB00286 YMDB00273
P53341	Protein interactions (YMDB)	YMDB00286 YMDB00273 YMDB00584	YMDB00286 YMDB00273 YMDB00584
P23776	Protein interactions (YMDB)	YMDB00286 YMDB00273	YMDB00286 YMDB00273
P15703	Protein interactions (YMDB)	YMDB00286 YMDB00273	YMDB00286 YMDB00273
P39003	Protein interactions (YMDB)	YMDB00286 YMDB00894 YMDB00657	YMDB00286 YMDB00894 YMDB00657
P40886	Protein interactions (YMDB)	YMDB00286 YMDB00894 YMDB00657	YMDB00286 YMDB00894 YMDB00657
P10594	Protein interactions (YMDB)	YMDB00286 YMDB00657 YMDB00906	YMDB00286 YMDB00657 YMDB00906
P23585	Protein interactions (YMDB)	YMDB00286 YMDB00894 YMDB00657	YMDB00286 YMDB00894 YMDB00657
P10595	Protein interactions (YMDB)	YMDB00286 YMDB00657 YMDB00906	YMDB00286 YMDB00657 YMDB00906
Q06625	Protein interactions (YMDB)	YMDB00286	YMDB00286
P08019	Protein interactions (YMDB)	YMDB00286	YMDB00286
P10596	Protein interactions (YMDB)	YMDB00286 YMDB00657 YMDB00906	YMDB00286 YMDB00657 YMDB00906
P10597	Protein interactions (YMDB)	YMDB00286 YMDB00657 YMDB00906	YMDB00286 YMDB00657 YMDB00906
P32465	Protein interactions (YMDB)	YMDB00286 YMDB00894 YMDB00657	YMDB00286 YMDB00894 YMDB00657
P00724	Protein interactions (YMDB)	YMDB00286 YMDB00657 YMDB00906	YMDB00286 YMDB00657 YMDB00906
P32466	Protein interactions (YMDB)	YMDB00286 YMDB00894 YMDB00657	YMDB00286 YMDB00894 YMDB00657
P50076	Protein interactions (YMDB)	YMDB00286	YMDB00286
P32467	Protein interactions (YMDB)	YMDB00286 YMDB00894 YMDB00657	YMDB00286 YMDB00894 YMDB00657
P53631	Protein interactions (YMDB)	YMDB00286 YMDB00894 YMDB00657	YMDB00286 YMDB00894 YMDB00657
P53753	Protein interactions (YMDB)	YMDB00286	YMDB00286
P47185	Protein interactions (YMDB)	YMDB00286 YMDB00894 YMDB00657	YMDB00286 YMDB00894 YMDB00657
P38695	Protein interactions (YMDB)	YMDB00286 YMDB00894 YMDB00657	YMDB00286 YMDB00894 YMDB00657
P39924	Protein interactions (YMDB)	YMDB00286 YMDB00894 YMDB00657	YMDB00286 YMDB00894 YMDB00657
P53051	Protein interactions (YMDB)	YMDB00286 YMDB00584	YMDB00286 YMDB00584
P54854	Protein interactions (YMDB)	YMDB00286 YMDB00894 YMDB00657	YMDB00286 YMDB00894 YMDB00657
P39004	Protein interactions (YMDB)	YMDB00286 YMDB00894 YMDB00657	YMDB00286 YMDB00894 YMDB00657
P07635	Protein interactions (YMDB)	YMDB00286 YMDB00657 YMDB00906	YMDB00286 YMDB00657 YMDB00906
P04385	Protein interactions (YMDB)	YMDB00072 YMDB00789 YMDB00004	YMDB00072 YMDB00789 YMDB00004
Q06204	Protein interactions (YMDB)	YMDB00072 YMDB00947	YMDB00072 YMDB00947
P42833	Protein interactions (YMDB)	YMDB00072	YMDB00072
P30605	Protein interactions (YMDB)	YMDB00173	YMDB00173
Q12273	Protein interactions (YMDB)	YMDB00173	YMDB00173
Q05533	Protein interactions (YMDB)	YMDB00173 YMDB00714 YMDB00792	YMDB00173 YMDB00714 YMDB00792
P38710	Protein interactions (YMDB)	YMDB00173 YMDB00714 YMDB00792	YMDB00173 YMDB00714 YMDB00792
P04397	Protein interactions (YMDB)	YMDB00146 YMDB00273 YMDB00212 YMDB00415 YMDB00692 YMDB00797	YMDB00146 YMDB00273 YMDB00212 YMDB00415 YMDB00692 YMDB00797
P38138	Protein interactions (YMDB)	YMDB00273	YMDB00273
P40439	Protein interactions (YMDB)	YMDB00273 YMDB00584	YMDB00273 YMDB00584
P07265	Protein interactions (YMDB)	YMDB00273 YMDB00584	YMDB00273 YMDB00584
P22855	Protein interactions (YMDB)	YMDB00846	YMDB00846
Q04066	Protein interactions (YMDB)	YMDB00234 YMDB00725	YMDB00234 YMDB00725
P47039	Protein interactions (YMDB)	YMDB00725 YMDB00271	YMDB00725 YMDB00271
P47125	Protein interactions (YMDB)	YMDB00725	YMDB00725
P20049	Protein interactions (YMDB)	YMDB00151 YMDB00958 YMDB00324 YMDB00110	YMDB00151 YMDB00958 YMDB00324 YMDB00110
P38840	Protein interactions (YMDB)	YMDB00958 YMDB00786 YMDB00271	YMDB00958 YMDB00786 YMDB00271
P53090	Protein interactions (YMDB)	YMDB00958 YMDB00786 YMDB00271	YMDB00958 YMDB00786 YMDB00271
P32784	Protein interactions (YMDB)	YMDB00275 YMDB00073 YMDB00322	YMDB00275 YMDB00073 YMDB00322
P36148	Protein interactions (YMDB)	YMDB00275 YMDB00073 YMDB00322	YMDB00275 YMDB00073 YMDB00322
P36150	Protein interactions (YMDB)	YMDB00297 YMDB00438	YMDB00297 YMDB00438
P50277	Protein interactions (YMDB)	YMDB00297 YMDB00438 YMDB00250	YMDB00297 YMDB00438 YMDB00250
P10659	Protein interactions (YMDB)	YMDB00297 YMDB00438	YMDB00297 YMDB00438
P21182	Protein interactions (YMDB)	YMDB00297 YMDB00438 YMDB00130 YMDB00980	YMDB00297 YMDB00438 YMDB00130 YMDB00980
Q02648	Protein interactions (YMDB)	YMDB00297	YMDB00297
P38818	Protein interactions (YMDB)	YMDB00297 YMDB00438	YMDB00297 YMDB00438
P41833	Protein interactions (YMDB)	YMDB00297	YMDB00297
Q12400	Protein interactions (YMDB)	YMDB00297 YMDB00438	YMDB00297 YMDB00438
P46959	Protein interactions (YMDB)	YMDB00297 YMDB00438	YMDB00297 YMDB00438
P15565	Protein interactions (YMDB)	YMDB00297	YMDB00297
P38205	Protein interactions (YMDB)	YMDB00297	YMDB00297
P32584	Protein interactions (YMDB)	YMDB00297 YMDB00438	YMDB00297 YMDB00438
P38238	Protein interactions (YMDB)	YMDB00297	YMDB00297
Q12052	Protein interactions (YMDB)	YMDB00297	YMDB00297
Q07527	Protein interactions (YMDB)	YMDB00297	YMDB00297
Q12383	Protein interactions (YMDB)	YMDB00297	YMDB00297
P38274	Protein interactions (YMDB)	YMDB00297	YMDB00297
P53123	Protein interactions (YMDB)	YMDB00297	YMDB00297
Q12009	Protein interactions (YMDB)	YMDB00297 YMDB00438	YMDB00297 YMDB00438
Q05874	Protein interactions (YMDB)	YMDB00297 YMDB00438	YMDB00297 YMDB00438
P05374	Protein interactions (YMDB)	YMDB00297 YMDB00438	YMDB00297 YMDB00438
P38793	Protein interactions (YMDB)	YMDB00297 YMDB00438	YMDB00297 YMDB00438
P05375	Protein interactions (YMDB)	YMDB00297 YMDB00438	YMDB00297 YMDB00438
P25582	Protein interactions (YMDB)	YMDB00297	YMDB00297
P25087	Protein interactions (YMDB)	YMDB00297 YMDB00438	YMDB00297 YMDB00438
P19358	Protein interactions (YMDB)	YMDB00297 YMDB00438	YMDB00297 YMDB00438
P33753	Protein interactions (YMDB)	YMDB00297 YMDB00438	YMDB00297 YMDB00438
P32796	Protein interactions (YMDB)	YMDB00438	YMDB00438
P80235	Protein interactions (YMDB)	YMDB00438	YMDB00438
P40017	Protein interactions (YMDB)	YMDB00438	YMDB00438
P38074	Protein interactions (YMDB)	YMDB00438	YMDB00438
Q12525	Protein interactions (YMDB)	YMDB00438 YMDB00347	YMDB00438 YMDB00347
Q08985	Protein interactions (YMDB)	YMDB00438 YMDB00347	YMDB00438 YMDB00347
Q08986	Protein interactions (YMDB)	YMDB00438 YMDB00232	YMDB00438 YMDB00232
P38921	Protein interactions (YMDB)	YMDB00438	YMDB00438
Q12093	Protein interactions (YMDB)	YMDB00438	YMDB00438
Q04089	Protein interactions (YMDB)	YMDB00438	YMDB00438
P46995	Protein interactions (YMDB)	YMDB00438	YMDB00438
P38827	Protein interactions (YMDB)	YMDB00438	YMDB00438
P35842	Protein interactions (YMDB)	YMDB00534	YMDB00534
Q03778	Protein interactions (YMDB)	YMDB00534	YMDB00534
P00635	Protein interactions (YMDB)	YMDB00534	YMDB00534
P38125	Protein interactions (YMDB)	YMDB00739	YMDB00739
Q12455	Protein interactions (YMDB)	YMDB00130 YMDB00232	YMDB00130 YMDB00232
Q12074	Protein interactions (YMDB)	YMDB00130 YMDB00232	YMDB00130 YMDB00232
Q12154	Protein interactions (YMDB)	YMDB00668	YMDB00668
P53223	Protein interactions (YMDB)	YMDB00927	YMDB00927
Q03529	Protein interactions (YMDB)	YMDB00620 YMDB00963 YMDB00623 YMDB00621 YMDB00624 YMDB00622 YMDB00964	YMDB00620 YMDB00963 YMDB00623 YMDB00621 YMDB00624 YMDB00622 YMDB00964
P36107	Protein interactions (YMDB)	YMDB00620 YMDB00623 YMDB00624 YMDB00622 YMDB00714	YMDB00620 YMDB00623 YMDB00624 YMDB00622 YMDB00714
Q02896	Protein interactions (YMDB)	YMDB00963 YMDB00621 YMDB00964	YMDB00963 YMDB00621 YMDB00964
P38703	Protein interactions (YMDB)	YMDB00963 YMDB00621 YMDB00964	YMDB00963 YMDB00621 YMDB00964
P38298	Protein interactions (YMDB)	YMDB00963 YMDB00964	YMDB00963 YMDB00964
P28496	Protein interactions (YMDB)	YMDB00963 YMDB00621 YMDB00964	YMDB00963 YMDB00621 YMDB00964
P38992	Protein interactions (YMDB)	YMDB00963 YMDB00621 YMDB00964	YMDB00963 YMDB00621 YMDB00964
P40086	Protein interactions (YMDB)	YMDB00882 YMDB00110	YMDB00882 YMDB00110
P30952	Protein interactions (YMDB)	YMDB00280 YMDB00033	YMDB00280 YMDB00033
P21826	Protein interactions (YMDB)	YMDB00280 YMDB00033	YMDB00280 YMDB00033
P08417	Protein interactions (YMDB)	YMDB00280	YMDB00280
P22133	Protein interactions (YMDB)	YMDB00280 YMDB00235 YMDB00110	YMDB00280 YMDB00235 YMDB00110
P36013	Protein interactions (YMDB)	YMDB00280 YMDB00235 YMDB00110	YMDB00280 YMDB00235 YMDB00110
P32419	Protein interactions (YMDB)	YMDB00280 YMDB00235 YMDB00110	YMDB00280 YMDB00235 YMDB00110
P38152	Protein interactions (YMDB)	YMDB00280 YMDB00086 YMDB00026	YMDB00280 YMDB00086 YMDB00026
Q06143	Protein interactions (YMDB)	YMDB00280 YMDB00338	YMDB00280 YMDB00338
P17505	Protein interactions (YMDB)	YMDB00280 YMDB00235 YMDB00110	YMDB00280 YMDB00235 YMDB00110
P39533	Protein interactions (YMDB)	YMDB00086 YMDB00026	YMDB00086 YMDB00026
P43635	Protein interactions (YMDB)	YMDB00086 YMDB00235	YMDB00086 YMDB00235
P08679	Protein interactions (YMDB)	YMDB00086 YMDB00235	YMDB00086 YMDB00235
P00890	Protein interactions (YMDB)	YMDB00086 YMDB00235	YMDB00086 YMDB00235
P28240	Protein interactions (YMDB)	YMDB00026 YMDB00338 YMDB00033	YMDB00026 YMDB00338 YMDB00033
P28834	Protein interactions (YMDB)	YMDB00026 YMDB00110	YMDB00026 YMDB00110
P28241	Protein interactions (YMDB)	YMDB00026 YMDB00110	YMDB00026 YMDB00110
P53982	Protein interactions (YMDB)	YMDB00026	YMDB00026
P21954	Protein interactions (YMDB)	YMDB00026	YMDB00026
P41939	Protein interactions (YMDB)	YMDB00026	YMDB00026
P33315	Protein interactions (YMDB)	YMDB00196 YMDB00752 YMDB00362 YMDB00119 YMDB00650 YMDB00115 YMDB00078 YMDB00223	YMDB00196 YMDB00752 YMDB00362 YMDB00119 YMDB00650 YMDB00115 YMDB00078 YMDB00223
P53228	Protein interactions (YMDB)	YMDB00196 YMDB00752 YMDB00115 YMDB00078 YMDB00223	YMDB00196 YMDB00752 YMDB00115 YMDB00078 YMDB00223
P23254	Protein interactions (YMDB)	YMDB00196 YMDB00752 YMDB00362 YMDB00119 YMDB00650 YMDB00115 YMDB00078 YMDB00223	YMDB00196 YMDB00752 YMDB00362 YMDB00119 YMDB00650 YMDB00115 YMDB00078 YMDB00223
P15019	Protein interactions (YMDB)	YMDB00196 YMDB00752 YMDB00115 YMDB00078 YMDB00223	YMDB00196 YMDB00752 YMDB00115 YMDB00078 YMDB00223
P32459	Protein interactions (YMDB)	YMDB00377 YMDB00033	YMDB00377 YMDB00033
P13298	Protein interactions (YMDB)	YMDB00405	YMDB00405
P30402	Protein interactions (YMDB)	YMDB00405	YMDB00405
P28272	Protein interactions (YMDB)	YMDB00405 YMDB00338	YMDB00405 YMDB00338
P36010	Protein interactions (YMDB)	YMDB00201 YMDB00205 YMDB00746	YMDB00201 YMDB00205 YMDB00746
P06773	Protein interactions (YMDB)	YMDB00201	YMDB00201
P33317	Protein interactions (YMDB)	YMDB00201	YMDB00201
P22803	Protein interactions (YMDB)	YMDB00201	YMDB00201
P22217	Protein interactions (YMDB)	YMDB00201	YMDB00201
Q12178	Protein interactions (YMDB)	YMDB00098	YMDB00098
Q12211	Protein interactions (YMDB)	YMDB00098 YMDB00650 YMDB00780	YMDB00098 YMDB00650 YMDB00780
P48567	Protein interactions (YMDB)	YMDB00098 YMDB00650 YMDB00780	YMDB00098 YMDB00650 YMDB00780
P05316	Protein interactions (YMDB)	YMDB00098	YMDB00098
P53167	Protein interactions (YMDB)	YMDB00098 YMDB00650 YMDB00780	YMDB00098 YMDB00650 YMDB00780
P31115	Protein interactions (YMDB)	YMDB00098 YMDB00650 YMDB00780	YMDB00098 YMDB00650 YMDB00780
P18562	Protein interactions (YMDB)	YMDB00098 YMDB00049	YMDB00098 YMDB00049
P00572	Protein interactions (YMDB)	YMDB00205 YMDB00162	YMDB00205 YMDB00162
Q99312	Protein interactions (YMDB)	YMDB00510	YMDB00510
P53598	Protein interactions (YMDB)	YMDB00338	YMDB00338
P53312	Protein interactions (YMDB)	YMDB00338	YMDB00338
P32614	Protein interactions (YMDB)	YMDB00338 YMDB00110	YMDB00338 YMDB00110
P21375	Protein interactions (YMDB)	YMDB00338	YMDB00338
Q00711	Protein interactions (YMDB)	YMDB00338 YMDB00088 YMDB00902	YMDB00338 YMDB00088 YMDB00902
P47052	Protein interactions (YMDB)	YMDB00338 YMDB00088 YMDB00902	YMDB00338 YMDB00088 YMDB00902
P21801	Protein interactions (YMDB)	YMDB00338 YMDB00088 YMDB00902	YMDB00338 YMDB00088 YMDB00902
Q12031	Protein interactions (YMDB)	YMDB00338	YMDB00338
Q12358	Protein interactions (YMDB)	YMDB00338 YMDB00771	YMDB00338 YMDB00771
P38067	Protein interactions (YMDB)	YMDB00338	YMDB00338
P33303	Protein interactions (YMDB)	YMDB00338	YMDB00338
P32626	Protein interactions (YMDB)	YMDB00858 YMDB00994 YMDB00073 YMDB00185	YMDB00858 YMDB00994 YMDB00073 YMDB00185
Q12486	Protein interactions (YMDB)	YMDB00858 YMDB00994 YMDB00073	YMDB00858 YMDB00994 YMDB00073
Q04223	Protein interactions (YMDB)	YMDB00858 YMDB00994 YMDB00073	YMDB00858 YMDB00994 YMDB00073
P37012	Protein interactions (YMDB)	YMDB00061 YMDB00650 YMDB00947 YMDB00288 YMDB00582	YMDB00061 YMDB00650 YMDB00947 YMDB00288 YMDB00582
P33401	Protein interactions (YMDB)	YMDB00061 YMDB00650 YMDB00947 YMDB00288 YMDB00582	YMDB00061 YMDB00650 YMDB00947 YMDB00288 YMDB00582
P42826	Protein interactions (YMDB)	YMDB00362 YMDB00161	YMDB00362 YMDB00161
P46969	Protein interactions (YMDB)	YMDB00362 YMDB00948	YMDB00362 YMDB00948
P25332	Protein interactions (YMDB)	YMDB00119 YMDB00650 YMDB00661 YMDB00253	YMDB00119 YMDB00650 YMDB00661 YMDB00253
Q12189	Protein interactions (YMDB)	YMDB00119 YMDB00650 YMDB00948	YMDB00119 YMDB00650 YMDB00948
Q99258	Protein interactions (YMDB)	YMDB00948 YMDB00208 YMDB00456	YMDB00948 YMDB00208 YMDB00456
P38720	Protein interactions (YMDB)	YMDB00948	YMDB00948
P53319	Protein interactions (YMDB)	YMDB00948	YMDB00948
P39522	Protein interactions (YMDB)	YMDB00063	YMDB00063
P07244	Protein interactions (YMDB)	YMDB00065 YMDB00492 YMDB00374 YMDB00760	YMDB00065 YMDB00492 YMDB00374 YMDB00760
P21264	Protein interactions (YMDB)	YMDB00065 YMDB00492	YMDB00065 YMDB00492
P43567	Protein interactions (YMDB)	YMDB00033 YMDB00154	YMDB00033 YMDB00154
P53839	Protein interactions (YMDB)	YMDB00033	YMDB00033
P38115	Protein interactions (YMDB)	YMDB00654	YMDB00654
Q04212	Protein interactions (YMDB)	YMDB00654 YMDB00110	YMDB00654 YMDB00110
Q07993	Protein interactions (YMDB)	YMDB00161 YMDB00110	YMDB00161 YMDB00110
P40360	Protein interactions (YMDB)	YMDB00066 YMDB00271	YMDB00066 YMDB00271
Q01217	Protein interactions (YMDB)	YMDB00066	YMDB00066
P47177	Protein interactions (YMDB)	YMDB00370	YMDB00370
Q08686	Protein interactions (YMDB)	YMDB00391	YMDB00391
Q08742	Protein interactions (YMDB)	YMDB00391	YMDB00391
Q12305	Protein interactions (YMDB)	YMDB00391	YMDB00391
Q08975	Protein interactions (YMDB)	YMDB00118	YMDB00118
Q08224	Protein interactions (YMDB)	YMDB00118 YMDB00220	YMDB00118 YMDB00220
Q06490	Protein interactions (YMDB)	YMDB00118	YMDB00118
P40510	Protein interactions (YMDB)	YMDB00393 YMDB00110	YMDB00393 YMDB00110
P33330	Protein interactions (YMDB)	YMDB00393 YMDB00271	YMDB00393 YMDB00271
P40054	Protein interactions (YMDB)	YMDB00393 YMDB00110	YMDB00393 YMDB00110
Q05979	Protein interactions (YMDB)	YMDB00254 YMDB00154	YMDB00254 YMDB00154
P47096	Protein interactions (YMDB)	YMDB00254	YMDB00254
P17423	Protein interactions (YMDB)	YMDB00258	YMDB00258
P38967	Protein interactions (YMDB)	YMDB00154	YMDB00154
P38084	Protein interactions (YMDB)	YMDB00154	YMDB00154
P41815	Protein interactions (YMDB)	YMDB00154	YMDB00154
P25374	Protein interactions (YMDB)	YMDB00154	YMDB00154
P52892	Protein interactions (YMDB)	YMDB00154 YMDB00271	YMDB00154 YMDB00271
P52893	Protein interactions (YMDB)	YMDB00154 YMDB00271	YMDB00154 YMDB00271
Q05902	Protein interactions (YMDB)	YMDB00154 YMDB00690 YMDB00271	YMDB00154 YMDB00690 YMDB00271
P15700	Protein interactions (YMDB)	YMDB00746 YMDB00049	YMDB00746 YMDB00049
P09938	Protein interactions (YMDB)	YMDB00746	YMDB00746
P21524	Protein interactions (YMDB)	YMDB00746	YMDB00746
Q00055	Protein interactions (YMDB)	YMDB00073 YMDB00322 YMDB00110	YMDB00073 YMDB00322 YMDB00110
P40106	Protein interactions (YMDB)	YMDB00073	YMDB00073
P41911	Protein interactions (YMDB)	YMDB00073 YMDB00322 YMDB00110	YMDB00073 YMDB00322 YMDB00110
P32190	Protein interactions (YMDB)	YMDB00073	YMDB00073
P32191	Protein interactions (YMDB)	YMDB00073 YMDB00322 YMDB00155	YMDB00073 YMDB00322 YMDB00155
P41277	Protein interactions (YMDB)	YMDB00073	YMDB00073
P80210	Protein interactions (YMDB)	YMDB00896	YMDB00896
P27616	Protein interactions (YMDB)	YMDB00896	YMDB00896
P11163	Protein interactions (YMDB)	YMDB00896 YMDB00226	YMDB00896 YMDB00226
P38986	Protein interactions (YMDB)	YMDB00896 YMDB00226	YMDB00896 YMDB00226
P10869	Protein interactions (YMDB)	YMDB00896	YMDB00896
P43548	Protein interactions (YMDB)	YMDB00896 YMDB00271	YMDB00896 YMDB00271
Q12482	Protein interactions (YMDB)	YMDB00896 YMDB00271	YMDB00896 YMDB00271
P40074	Protein interactions (YMDB)	YMDB00896 YMDB00271	YMDB00896 YMDB00271
P41903	Protein interactions (YMDB)	YMDB00677 YMDB00682 YMDB00538	YMDB00677 YMDB00682 YMDB00538
P40353	Protein interactions (YMDB)	YMDB01477 YMDB00574 YMDB01472	YMDB01477 YMDB00574 YMDB01472
P53296	Protein interactions (YMDB)	YMDB01477 YMDB00574 YMDB01472	YMDB01477 YMDB00574 YMDB01472
Q12372	Protein interactions (YMDB)	YMDB00347	YMDB00347
P38774	Protein interactions (YMDB)	YMDB00294 YMDB00840	YMDB00294 YMDB00840
P38773	Protein interactions (YMDB)	YMDB00294 YMDB00840	YMDB00294 YMDB00840
Q07500	Protein interactions (YMDB)	YMDB00088 YMDB00110	YMDB00088 YMDB00110
P40215	Protein interactions (YMDB)	YMDB00088 YMDB00110	YMDB00088 YMDB00110
P32340	Protein interactions (YMDB)	YMDB00088 YMDB00110	YMDB00088 YMDB00110
Q08822	Protein interactions (YMDB)	YMDB00088	YMDB00088
P08067	Protein interactions (YMDB)	YMDB00088 YMDB00902	YMDB00088 YMDB00902
P32452	Protein interactions (YMDB)	YMDB00786 YMDB00324	YMDB00786 YMDB00324
P00931	Protein interactions (YMDB)	YMDB00179 YMDB00709 YMDB00115	YMDB00179 YMDB00709 YMDB00115
Q08220	Protein interactions (YMDB)	YMDB00252	YMDB00252
P32477	Protein interactions (YMDB)	YMDB00252 YMDB00271	YMDB00252 YMDB00271
P08678	Protein interactions (YMDB)	YMDB00023	YMDB00023
P25358	Protein interactions (YMDB)	YMDB00682	YMDB00682
P41909	Protein interactions (YMDB)	YMDB00682	YMDB00682
P06785	Protein interactions (YMDB)	YMDB00162	YMDB00162
P07884	Protein interactions (YMDB)	YMDB00095	YMDB00095
P15496	Protein interactions (YMDB)	YMDB00095 YMDB00200	YMDB00095 YMDB00200
P32377	Protein interactions (YMDB)	YMDB00200	YMDB00200
P18900	Protein interactions (YMDB)	YMDB00200	YMDB00200
P38143	Protein interactions (YMDB)	YMDB00057	YMDB00057
P41921	Protein interactions (YMDB)	YMDB00057	YMDB00057
P36014	Protein interactions (YMDB)	YMDB00057	YMDB00057
Q02784	Protein interactions (YMDB)	YMDB00057	YMDB00057
P40581	Protein interactions (YMDB)	YMDB00057	YMDB00057
P17695	Protein interactions (YMDB)	YMDB00057	YMDB00057
P32642	Protein interactions (YMDB)	YMDB00057	YMDB00057
P25373	Protein interactions (YMDB)	YMDB00057	YMDB00057
Q12246	Protein interactions (YMDB)	YMDB00762 YMDB00299	YMDB00762 YMDB00299
Q06147	Protein interactions (YMDB)	YMDB00762 YMDB00299	YMDB00762 YMDB00299
Q05567	Protein interactions (YMDB)	YMDB00762 YMDB00299	YMDB00762 YMDB00299
P47013	Protein interactions (YMDB)	YMDB00762 YMDB00299	YMDB00762 YMDB00299
P23501	Protein interactions (YMDB)	YMDB00762 YMDB00299	YMDB00762 YMDB00299
P25628	Protein interactions (YMDB)	YMDB00549 YMDB00541 YMDB00544 YMDB00553	YMDB00549 YMDB00541 YMDB00544 YMDB00553
P30777	Protein interactions (YMDB)	YMDB00937	YMDB00937
P38211	Protein interactions (YMDB)	YMDB00937	YMDB00937
P38179	Protein interactions (YMDB)	YMDB00937	YMDB00937
P47088	Protein interactions (YMDB)	YMDB00937	YMDB00937
P47190	Protein interactions (YMDB)	YMDB00937	YMDB00937
P31382	Protein interactions (YMDB)	YMDB00937	YMDB00937
P42934	Protein interactions (YMDB)	YMDB00937	YMDB00937
P33775	Protein interactions (YMDB)	YMDB00937	YMDB00937
P52867	Protein interactions (YMDB)	YMDB00937	YMDB00937
P46971	Protein interactions (YMDB)	YMDB00937	YMDB00937
Q06644	Protein interactions (YMDB)	YMDB00937	YMDB00937
Q10740	Protein interactions (YMDB)	YMDB00730 YMDB00729 YMDB00728 YMDB00264	YMDB00730 YMDB00729 YMDB00728 YMDB00264
P13711	Protein interactions (YMDB)	YMDB00472 YMDB00463 YMDB00538 YMDB00110	YMDB00472 YMDB00463 YMDB00538 YMDB00110
Q02207	Protein interactions (YMDB)	YMDB00472 YMDB00478 YMDB00465 YMDB00464 YMDB00463 YMDB00110	YMDB00472 YMDB00478 YMDB00465 YMDB00464 YMDB00463 YMDB00110
P27796	Protein interactions (YMDB)	YMDB00478	YMDB00478
P38286	Protein interactions (YMDB)	YMDB00478	YMDB00478
P21147	Protein interactions (YMDB)	YMDB00538	YMDB00538
P34230	Protein interactions (YMDB)	YMDB00538	YMDB00538
P43550	Protein interactions (YMDB)	YMDB00322	YMDB00322
P54838	Protein interactions (YMDB)	YMDB00322	YMDB00322
P14540	Protein interactions (YMDB)	YMDB00322 YMDB00115 YMDB00687 YMDB00655 YMDB00223 YMDB00108	YMDB00322 YMDB00115 YMDB00687 YMDB00655 YMDB00223 YMDB00108
P00942	Protein interactions (YMDB)	YMDB00322 YMDB00115	YMDB00322 YMDB00115
Q12271	Protein interactions (YMDB)	YMDB00852	YMDB00852
P50942	Protein interactions (YMDB)	YMDB00852	YMDB00852
P32604	Protein interactions (YMDB)	YMDB00011 YMDB00078	YMDB00011 YMDB00078
Q12471	Protein interactions (YMDB)	YMDB00011 YMDB00078	YMDB00011 YMDB00078
Q06137	Protein interactions (YMDB)	YMDB00011 YMDB00078	YMDB00011 YMDB00078
P40433	Protein interactions (YMDB)	YMDB00011 YMDB00078	YMDB00011 YMDB00078
P00360	Protein interactions (YMDB)	YMDB00115 YMDB00110	YMDB00115 YMDB00110
P00358	Protein interactions (YMDB)	YMDB00115 YMDB00110	YMDB00115 YMDB00110
P00359	Protein interactions (YMDB)	YMDB00115 YMDB00110	YMDB00115 YMDB00110
P16861	Protein interactions (YMDB)	YMDB00687 YMDB00078 YMDB00108	YMDB00687 YMDB00078 YMDB00108
P16862	Protein interactions (YMDB)	YMDB00687 YMDB00078 YMDB00108	YMDB00687 YMDB00078 YMDB00108
P09201	Protein interactions (YMDB)	YMDB00687 YMDB00078 YMDB00108	YMDB00687 YMDB00078 YMDB00108
P07250	Protein interactions (YMDB)	YMDB00764	YMDB00764
P08431	Protein interactions (YMDB)	YMDB00970 YMDB00004 YMDB00288 YMDB00212 YMDB00415 YMDB00692 YMDB00797	YMDB00970 YMDB00004 YMDB00288 YMDB00212 YMDB00415 YMDB00692 YMDB00797
P38709	Protein interactions (YMDB)	YMDB00970 YMDB00288 YMDB00212 YMDB00415	YMDB00970 YMDB00288 YMDB00212 YMDB00415
P32861	Protein interactions (YMDB)	YMDB00970 YMDB00288 YMDB00212 YMDB00415	YMDB00970 YMDB00288 YMDB00212 YMDB00415
P25353	Protein interactions (YMDB)	YMDB00386 YMDB00288 YMDB00415 YMDB00049	YMDB00386 YMDB00288 YMDB00415 YMDB00049
P39997	Protein interactions (YMDB)	YMDB00386 YMDB00288 YMDB00415 YMDB00049	YMDB00386 YMDB00288 YMDB00415 YMDB00049
P07283	Protein interactions (YMDB)	YMDB00386 YMDB00242 YMDB00966	YMDB00386 YMDB00242 YMDB00966
P29952	Protein interactions (YMDB)	YMDB00078 YMDB00242 YMDB00966	YMDB00078 YMDB00242 YMDB00966
P12709	Protein interactions (YMDB)	YMDB00078 YMDB00947 YMDB00311 YMDB00582	YMDB00078 YMDB00947 YMDB00311 YMDB00582
P38954	Protein interactions (YMDB)	YMDB00714	YMDB00714
P11986	Protein interactions (YMDB)	YMDB00714 YMDB00715 YMDB00947 YMDB00582	YMDB00714 YMDB00715 YMDB00947 YMDB00582
P40015	Protein interactions (YMDB)	YMDB00715	YMDB00715
Q00764	Protein interactions (YMDB)	YMDB00947 YMDB00212 YMDB00415	YMDB00947 YMDB00212 YMDB00415
Q03161	Protein interactions (YMDB)	YMDB00947 YMDB00311	YMDB00947 YMDB00311
Q03262	Protein interactions (YMDB)	YMDB00947 YMDB00288	YMDB00947 YMDB00288
P06738	Protein interactions (YMDB)	YMDB00288	YMDB00288
P38426	Protein interactions (YMDB)	YMDB00582 YMDB00415	YMDB00582 YMDB00415
P28777	Protein interactions (YMDB)	YMDB00148 YMDB00361	YMDB00148 YMDB00361
P32178	Protein interactions (YMDB)	YMDB00148 YMDB00324	YMDB00148 YMDB00324
Q07505	Protein interactions (YMDB)	YMDB00159	YMDB00159
Q06489	Protein interactions (YMDB)	YMDB00040 YMDB00129	YMDB00040 YMDB00129
P47095	Protein interactions (YMDB)	YMDB00129	YMDB00129
Q12036	Protein interactions (YMDB)	YMDB00308	YMDB00308
P05373	Protein interactions (YMDB)	YMDB00401	YMDB00401
P40350	Protein interactions (YMDB)	YMDB00212	YMDB00212
P47011	Protein interactions (YMDB)	YMDB00212	YMDB00212
P38631	Protein interactions (YMDB)	YMDB00212 YMDB00415	YMDB00212 YMDB00415
Q04952	Protein interactions (YMDB)	YMDB00212 YMDB00415	YMDB00212 YMDB00415
P40989	Protein interactions (YMDB)	YMDB00212 YMDB00415	YMDB00212 YMDB00415
Q06321	Protein interactions (YMDB)	YMDB00212 YMDB00415	YMDB00212 YMDB00415
P36143	Protein interactions (YMDB)	YMDB00212	YMDB00212
P32486	Protein interactions (YMDB)	YMDB00415	YMDB00415
P27472	Protein interactions (YMDB)	YMDB00415	YMDB00415
P23337	Protein interactions (YMDB)	YMDB00415	YMDB00415
P33336	Protein interactions (YMDB)	YMDB00415	YMDB00415
Q12520	Protein interactions (YMDB)	YMDB00692	YMDB00692
P33412	Protein interactions (YMDB)	YMDB00389	YMDB00389
P32449	Protein interactions (YMDB)	YMDB00223 YMDB00031	YMDB00223 YMDB00031
P14843	Protein interactions (YMDB)	YMDB00223 YMDB00031	YMDB00223 YMDB00031
P24031	Protein interactions (YMDB)	YMDB00381 YMDB00220	YMDB00381 YMDB00220
P53257	Protein interactions (YMDB)	YMDB00381	YMDB00381
P41835	Protein interactions (YMDB)	YMDB00319	YMDB00319
P07286	Protein interactions (YMDB)	YMDB00277 YMDB00049	YMDB00277 YMDB00049
P53178	Protein interactions (YMDB)	YMDB00277 YMDB00049	YMDB00277 YMDB00049
Q04082	Protein interactions (YMDB)	YMDB00277	YMDB00277
P53306	Protein interactions (YMDB)	YMDB00277	YMDB00277
P32363	Protein interactions (YMDB)	YMDB00277	YMDB00277
P46961	Protein interactions (YMDB)	YMDB00277	YMDB00277
P14180	Protein interactions (YMDB)	YMDB00277	YMDB00277
P29465	Protein interactions (YMDB)	YMDB00277	YMDB00277
P08004	Protein interactions (YMDB)	YMDB00277	YMDB00277
P53961	Protein interactions (YMDB)	YMDB00277	YMDB00277
P36007	Protein interactions (YMDB)	YMDB00235	YMDB00235
P11154	Protein interactions (YMDB)	YMDB00235	YMDB00235
P10963	Protein interactions (YMDB)	YMDB00235	YMDB00235
P32327	Protein interactions (YMDB)	YMDB00235	YMDB00235
P32332	Protein interactions (YMDB)	YMDB00235	YMDB00235
P03962	Protein interactions (YMDB)	YMDB00049	YMDB00049
P53241	Protein interactions (YMDB)	YMDB00282	YMDB00282
P19881	Protein interactions (YMDB)	YMDB00316	YMDB00316
P38230	Protein interactions (YMDB)	YMDB00155	YMDB00155
Q06549	Protein interactions (YMDB)	YMDB00127	YMDB00127
P38196	Protein interactions (YMDB)	YMDB00127	YMDB00127
P53048	Protein interactions (YMDB)	YMDB00584	YMDB00584
P38156	Protein interactions (YMDB)	YMDB00584	YMDB00584
P31688	Protein interactions (YMDB)	YMDB00008	YMDB00008
Q12113	Protein interactions (YMDB)	YMDB00220	YMDB00220
Q05998	Protein interactions (YMDB)	YMDB00220	YMDB00220
Q08485	Protein interactions (YMDB)	YMDB00220	YMDB00220
P07172	Protein interactions (YMDB)	YMDB00271 YMDB00123	YMDB00271 YMDB00123
Q12676	Protein interactions (YMDB)	YMDB00271	YMDB00271
P33327	Protein interactions (YMDB)	YMDB00271 YMDB00110	YMDB00271 YMDB00110
P39708	Protein interactions (YMDB)	YMDB00271	YMDB00271
P07262	Protein interactions (YMDB)	YMDB00271	YMDB00271
P32264	Protein interactions (YMDB)	YMDB00271	YMDB00271
P36001	Protein interactions (YMDB)	YMDB00271	YMDB00271
P17649	Protein interactions (YMDB)	YMDB00271	YMDB00271
Q04792	Protein interactions (YMDB)	YMDB00271	YMDB00271
P07991	Protein interactions (YMDB)	YMDB00271	YMDB00271
P53206	Protein interactions (YMDB)	YMDB00652	YMDB00652
P06106	Protein interactions (YMDB)	YMDB00652	YMDB00652
P54857	Protein interactions (YMDB)	YMDB00825	YMDB00825
P25641	Protein interactions (YMDB)	YMDB00825	YMDB00825
P40308	Protein interactions (YMDB)	YMDB00825	YMDB00825
Q12043	Protein interactions (YMDB)	YMDB00825	YMDB00825
P36165	Protein interactions (YMDB)	YMDB00825	YMDB00825
P05150	Protein interactions (YMDB)	YMDB00060	YMDB00060
P33413	Protein interactions (YMDB)	YMDB00232	YMDB00232
P38791	Protein interactions (YMDB)	YMDB00232	YMDB00232
P36029	Protein interactions (YMDB)	YMDB00232	YMDB00232
Q07824	Protein interactions (YMDB)	YMDB00232	YMDB00232
P38090	Protein interactions (YMDB)	YMDB00232	YMDB00232
P10614	Protein interactions (YMDB)	YMDB00110	YMDB00110
P19097	Protein interactions (YMDB)	YMDB00110	YMDB00110
Q07923	Protein interactions (YMDB)	YMDB00110	YMDB00110
P38169	Protein interactions (YMDB)	YMDB00110	YMDB00110
P53204	Protein interactions (YMDB)	YMDB00110	YMDB00110
Q06178	Protein interactions (YMDB)	YMDB00110	YMDB00110
P21373	Protein interactions (YMDB)	YMDB00110	YMDB00110
Q06892	Protein interactions (YMDB)	YMDB00110	YMDB00110
Q02046	Protein interactions (YMDB)	YMDB00110	YMDB00110
P22281	Protein interactions (YMDB)	YMDB00110	YMDB00110
P36060	Protein interactions (YMDB)	YMDB00110	YMDB00110
Q08911	Protein interactions (YMDB)	YMDB00110	YMDB00110
P00815	Protein interactions (YMDB)	YMDB00110	YMDB00110
P39713	Protein interactions (YMDB)	YMDB00110	YMDB00110
Q12272	Protein interactions (YMDB)	YMDB00110	YMDB00110
P39714	Protein interactions (YMDB)	YMDB00110	YMDB00110
Q12209	Protein interactions (YMDB)	YMDB00110	YMDB00110
P0CF35	Protein interactions (YMDB)	YMDB00110	YMDB00110
P40495	Protein interactions (YMDB)	YMDB00110	YMDB00110
P15807	Protein interactions (YMDB)	YMDB00110	YMDB00110
P32476	Protein interactions (YMDB)	YMDB00110	YMDB00110
P54885	Protein interactions (YMDB)	YMDB00110	YMDB00110
P53199	Protein interactions (YMDB)	YMDB00110	YMDB00110
P38342	Protein interactions (YMDB)	YMDB00110	YMDB00110
P31116	Protein interactions (YMDB)	YMDB00110	YMDB00110
P38626	Protein interactions (YMDB)	YMDB00110	YMDB00110
P38635	Protein interactions (YMDB)	YMDB00123	YMDB00123
