# Supplementary material for: Multiple-Omics Techniques Reveal the Role of Glycerophospholipid Metabolic Pathway in the Response of Saccharomyces cerevisiae Against Hypoxic Stress
Source: Front Microbiol. 2019 Jun 27;10:1398. doi: 10.3389/fmicb.2019.01398 (PMC6610297; doi:10.3389/fmicb.2019.01398)
Supplement: Supplementary file 6 [file Data_Sheet_4.zip › 3. 607 proteins-proteomics.xlsx]

## Sheet: Sheet1
Accession ID	116	118	119	121	121/116
P31787	63.4	78.3	47.7	210.7	3.325
P43613	67.9	73.8	79.1	179.3	2.641
P53183	61.6	81.9	106.8	149.6	2.429
P35843	65.9	67.9	108.9	157.4	2.39
P32466	72.8	70.9	98	158.3	2.173
P26798	70.7	71.8	108	149.5	2.114
P40969	75.3	64.4	102.1	158.2	2.101
P25693	60.1	125	94.5	120.4	2.005
Q12442	66	99.2	104.4	130.4	1.977
P22140	70.9	74.6	119.6	134.9	1.902
O43137	83	90.5	71	155.4	1.872
Q04120	70.4	92.6	107.5	129.5	1.839
Q03964	72.9	94.4	100.4	132.3	1.816
Q12266	72.9	94.4	100.4	132.3	1.816
Q12490	72.9	94.4	100.4	132.3	1.816
Q04215	72.9	94.4	100.4	132.3	1.816
Q04214	72.9	94.4	100.4	132.3	1.816
P20081	82	85.1	84.3	148.6	1.812
Q08548	72.7	81	115	131.2	1.804
Q99337	73.1	94.2	101.5	131.1	1.793
Q12470	73.1	94.2	101.5	131.1	1.793
P45978	82.3	87.2	83	147.5	1.792
P22803	85.1	85.4	77.5	152	1.786
P0C2I9	73.7	93.5	101.6	131.2	1.781
Q03855	73.7	93.5	101.6	131.2	1.781
P0C2J0	73.7	93.5	101.6	131.2	1.781
Q12193	73.7	93.5	101.6	131.2	1.781
Q12085	73.7	93.5	101.6	131.2	1.781
Q12269	73.7	93.5	101.6	131.2	1.781
Q6Q5H1	73.7	93.5	101.6	131.2	1.781
Q99231	73.7	93.5	101.6	131.2	1.781
P0CX70	73.7	93.5	101.6	131.2	1.781
P0C2I2	73.7	93.5	101.6	131.2	1.781
P47099	73.7	93.5	101.6	131.2	1.781
P0C2I8	73.7	93.5	101.6	131.2	1.781
Q04711	73.7	93.5	101.6	131.2	1.781
Q12273	73.7	93.5	101.6	131.2	1.781
Q12217	73.7	93.5	101.6	131.2	1.781
P0C2I6	73.7	93.5	101.6	131.2	1.781
P0C2I4	73.7	93.5	101.6	131.2	1.781
P0CX74	73.7	93.5	101.6	131.2	1.781
Q04670	73.7	93.5	101.6	131.2	1.781
Q12485	73.7	93.5	101.6	131.2	1.781
P47098	73.7	93.5	101.6	131.2	1.781
Q12316	73.7	93.5	101.6	131.2	1.781
Q03856	73.7	93.5	101.6	131.2	1.781
P0C2I3	73.7	93.5	101.6	131.2	1.781
P0C2I5	73.7	93.5	101.6	131.2	1.781
Q07793	73.7	93.5	101.6	131.2	1.781
P47100	73.7	93.5	101.6	131.2	1.781
O13535	73.7	93.5	101.6	131.2	1.781
Q12088	73.7	93.5	101.6	131.2	1.781
P0CX67	73.7	93.5	101.6	131.2	1.781
Q03434	73.7	93.5	101.6	131.2	1.781
Q12141	73.7	93.5	101.6	131.2	1.781
Q04706	73.7	93.5	101.6	131.2	1.781
Q03612	73.7	93.5	101.6	131.2	1.781
Q03619	73.7	93.5	101.6	131.2	1.781
P0CX60	73.7	93.5	101.6	131.2	1.781
Q92393	73.7	93.5	101.6	131.2	1.781
Q12414	73.7	93.5	101.6	131.2	1.781
P0CX57	73.7	93.5	101.6	131.2	1.781
P0C2J1	73.7	93.5	101.6	131.2	1.781
O74302	73.7	93.5	101.6	131.2	1.781
Q92392	73.7	93.5	101.6	131.2	1.781
Q12441	73.7	93.5	101.6	131.2	1.781
P25373	82.8	86	84.4	146.8	1.774
P32501	83.7	76.7	92.8	146.8	1.754
Q04898	78.7	103.2	80.3	137.8	1.751
P22217	84.2	91.2	82.7	142	1.687
P23285	80.1	101	84.9	134	1.674
Q08985	81.1	97.2	86	135.7	1.674
P53834	89.7	92.6	67.8	149.9	1.672
P40989	70.5	88.4	123.9	117.2	1.663
P11353	79.1	94.6	96.7	129.7	1.64
P53583	81.4	66.2	118.9	133.5	1.64
P48510	89.2	75.6	90.9	144.4	1.619
P38013	84.3	88.6	90.9	136.2	1.615
P14832	90.4	87.9	75.8	145.9	1.613
P38713	83.1	73.4	110.6	133	1.601
P11491	73.3	67.3	143.3	116.1	1.583
P35842	80.6	78.8	113.5	127.2	1.578
P24031	80.6	78.8	113.5	127.2	1.578
P00635	80.6	78.8	113.5	127.2	1.578
Q06252	86.7	89.1	88.2	136	1.569
P25044	80.7	90.7	102.4	126.2	1.565
P53983	78.1	89.4	110.7	121.8	1.559
P53111	82.4	85.9	103.2	128.5	1.559
Q04951	81.7	88.5	102.8	127	1.555
P48606	86	92.1	89.1	132.8	1.545
Q08926	74	91.6	120.3	114.1	1.541
P25367	82.8	88.5	102.7	126.1	1.523
P32656	79.1	80.6	120.1	120.2	1.52
P38218	86.3	84.9	97.9	130.9	1.517
P53334	88	93.4	85.1	133.4	1.516
Q12480	80.7	102.2	94.8	122.3	1.515
P35997	93.1	89.3	77.4	140.1	1.505
P38711	93.1	89.3	77.4	140.1	1.505
P15700	88.5	98.1	81.1	132.3	1.494
Q04170	87.3	92.2	90.6	130	1.489
P23201	79.6	88.7	113.6	118.1	1.483
Q12512	84.8	89.1	100.7	125.4	1.48
P18238	78.7	93.2	112	116.1	1.476
P38803	80.9	96	103.7	119.4	1.475
Q06689	83	100.5	94.5	122	1.471
Q05905	87.5	96.3	87.7	128.5	1.469
P04161	78.6	90.8	116	114.6	1.459
P53301	86.2	92.7	95.3	125.7	1.458
P17967	86.2	95.9	92.5	125.4	1.456
P07170	91.9	96.9	77.5	133.7	1.454
P32908	85.1	103	88.6	123.2	1.448
P39987	79.7	90.2	115.4	114.7	1.439
P25372	90.6	90.5	88.6	130.3	1.438
P43597	92.6	84.3	90.4	132.8	1.434
P01123	88.9	97.5	86.7	126.9	1.427
P40019	84.1	101.8	94.3	119.8	1.424
P32179	90.5	103.9	76.8	128.8	1.423
P46683	88.3	91.7	94.5	125.6	1.422
P38626	84.1	92.5	104.2	119.2	1.417
P39534	81.8	86.5	115.8	115.9	1.416
P0CG63	102.3	85.3	68.1	144.3	1.41
P38970	87.1	68.8	121.4	122.7	1.409
P32377	81.6	83.6	120.3	114.5	1.402
P35691	59.6	80.2	176.7	83.5	1.4
Q07896	80.9	81.4	124.5	113.2	1.398
P46676	73	101.5	124.1	101.4	1.39
Q06632	81	88.8	117.6	112.6	1.389
P29509	92.3	90.9	88.6	128.2	1.389
P0CX08	86.3	96.2	97.8	119.7	1.387
P38340	81.8	79.4	125.4	113.3	1.385
P53141	87	88.4	104.4	120.3	1.383
P40037	92.5	86.6	93	127.9	1.383
Q12287	86.4	93.3	101.1	119.2	1.38
P25719	97	98.9	70.3	133.8	1.38
P36015	90.1	91.9	94.1	124	1.376
Q12091	88.8	88.3	100.6	122.2	1.376
O13547	87.1	87.6	105.6	119.7	1.374
O13577	73.4	76.4	149.6	100.7	1.372
P39678	82.4	93.5	111.4	112.8	1.369
P53253	64.1	96.9	151.3	87.7	1.367
Q06705	89	98.3	91	121.7	1.367
Q07418	92.5	96.7	84.4	126.4	1.366
P21147	81	93.6	115	110.5	1.364
Q12288	89	90.9	98.8	121.3	1.362
Q02201	85.9	95.7	101.6	116.8	1.36
P40202	93.9	91.8	86.5	127.7	1.36
P49435	91.9	98.8	84.5	124.8	1.358
Q04894	90.9	97.8	88.1	123.2	1.355
P40188	82.5	94.2	111.6	111.7	1.354
Q06143	84.4	91.4	110	114.2	1.352
P14306	91.8	98.9	85.2	124.1	1.352
P38858	93.6	92	87.9	126.5	1.352
P36017	89.8	101	87.9	121.3	1.351
P53378	76.1	82	139.3	102.6	1.35
P39726	100.6	80.7	83.1	135.6	1.348
Q99321	85.5	93.4	106.1	115.1	1.347
Q12373	74.6	92.5	132.4	100.5	1.346
P42941	83.8	92.6	110.8	112.7	1.346
Q06697	87.9	99.4	94.8	117.9	1.342
P49723	89.2	96.1	95	119.7	1.342
P40353	88.9	82.5	109.4	119.2	1.341
Q04935	78.9	86.5	128.8	105.7	1.34
P40029	90.4	95.6	93.1	121	1.339
P25631	90.6	105.1	83.1	121.3	1.338
P37296	75.1	86.5	137.9	100.5	1.338
P40442	103.9	96.1	61	139	1.338
P05759	105.3	84.4	69.4	140.9	1.338
P32614	93	99.9	82.7	124.4	1.337
Q12502	79.1	89.2	126.5	105.3	1.332
Q04322	83	83.4	123	110.6	1.332
P36059	78.6	89.4	127.7	104.3	1.327
P11632	94.9	79.6	99.7	125.9	1.327
P47120	90.4	99	90.6	119.9	1.326
Q06053	93	106.8	76.9	123.2	1.325
Q04344	92.9	99.1	85.2	122.8	1.323
Q12494	83.1	95.1	112.1	109.7	1.321
Q03558	90.6	99.1	90.6	119.7	1.321
P28707	94.5	100.8	79.9	124.8	1.321
P39010	85	107.7	95.3	112.1	1.319
Q08742	92	90.4	96.2	121.4	1.319
Q08412	87.9	107.4	89	115.7	1.316
P15731	98.7	94.9	76.5	129.9	1.316
P36136	89.5	96.3	96.6	117.6	1.313
P43603	91.2	89.2	100	119.5	1.31
P32874	84	92	114	110	1.309
P38555	93.1	91.3	93.7	121.9	1.309
Q04632	90.4	86.1	105.3	118.3	1.309
P38080	89.2	88.3	106	116.4	1.306
P40459	88.7	103.1	92.5	115.7	1.305
Q05809	83.6	93.4	114	109	1.305
P38197	86.6	100.7	99.7	112.9	1.304
P39683	91	94.3	96.2	118.6	1.304
Q12434	90.9	97.4	93.3	118.4	1.302
P22696	90.3	93.4	98.8	117.5	1.301
P18494	90.8	88.2	102.8	118.2	1.301
Q12458	90.4	103.5	88.5	117.6	1.3
Q92328	88.9	89.7	105.8	115.5	1.299
P47119	88.4	93.9	103.2	114.5	1.296
P00912	91.9	85.1	103.9	119.1	1.296
P32474	89	92.5	103.2	115.3	1.295
Q04304	99.4	89.3	82.7	128.7	1.295
P53199	85.3	99.3	105.1	110.3	1.294
Q12272	85.7	91.8	111.7	110.8	1.293
Q12305	92	90.2	98.9	118.9	1.293
P09232	87.9	92.6	105.9	113.6	1.292
Q99258	73.7	86.4	144.8	95.1	1.291
P50086	96.1	99.6	80.1	124.1	1.291
P38885	88.4	84.6	112.9	114.1	1.291
P34163	86.5	88.8	113.3	111.4	1.287
P01094	89.5	79.9	115.3	115.2	1.287
P07149	84.1	93.7	114.1	108.1	1.286
P32860	94.2	98.3	86.3	121.1	1.286
P19097	85.8	94	110	110.2	1.285
P38089	83.5	96.9	112.5	107.1	1.284
P41920	93.8	97.6	88.1	120.5	1.284
P52490	83.3	83.7	126.2	106.8	1.283
P47173	90	98.8	95.9	115.3	1.282
P40395	86.2	94.8	108.5	110.5	1.281
Q07551	93.8	100.3	85.6	120.2	1.281
P47135	90.7	93.9	99.4	116.1	1.28
Q12029	85.6	87.3	117.8	109.4	1.279
P36046	93.1	96.6	91.4	119	1.278
P38251	84.1	97.9	110.7	107.4	1.277
P36027	84.9	89.8	116.9	108.4	1.277
P38630	83.2	103.4	107.2	106.1	1.275
P36018	93	92.5	96.1	118.4	1.274
P32329	95.2	92.9	90.5	121.4	1.274
P15703	99.2	99.8	74.9	126.1	1.272
P38288	92.1	89.4	101.4	117	1.271
P38635	89.9	85.8	110	114.2	1.27
P32448	96.5	104.1	76.9	122.5	1.269
P20133	84.4	96.9	111.7	106.9	1.267
P35176	98.9	102.2	73.6	125.3	1.267
P53753	90	102.6	93.4	114	1.266
Q07953	80.1	83.8	134.8	101.4	1.266
P14743	79.4	90	130.2	100.4	1.265
Q04585	88.5	92.1	107.4	112	1.265
P35197	92	94.4	97.5	116.1	1.263
P38145	97.5	89.7	89.6	123.1	1.263
P47085	83.8	89.9	120.6	105.7	1.262
P53258	91.5	87.7	105.5	115.4	1.261
P53920	79.9	103.2	116.1	100.7	1.26
P04786	88.9	88.1	111	111.9	1.259
P25374	74.5	86.8	144.9	93.8	1.258
P50946	93.8	78.8	109.4	118.1	1.258
Q00955	85.4	92.3	115	107.3	1.256
P27616	94.1	101.6	86.2	118.1	1.256
Q05948	87.9	104.2	97.7	110.3	1.255
P32463	78.5	88.9	134.3	98.3	1.253
P40015	83.7	81.4	129.9	104.9	1.253
P53332	86.1	87.9	118.2	107.8	1.252
P50264	90.1	88.3	108.9	112.8	1.251
P20795	96.7	94.1	88.4	120.9	1.25
P13517	87.7	94	108.8	109.5	1.248
P40036	85.9	86.9	120.2	107	1.247
P35177	92.4	87.5	105	115.2	1.247
Q04336	86	94.7	112.2	107.2	1.246
P25294	91	98.9	96.6	113.4	1.246
P40477	94.1	93.5	95.2	117.2	1.246
P18544	92.6	90.4	101.8	115.2	1.245
P53155	94.4	84.7	103.4	117.5	1.245
Q03629	94.9	96.9	90.1	118	1.243
Q12028	90.7	87	109.5	112.8	1.243
P53200	95.7	102.7	82.9	118.7	1.241
P47044	94.8	99.3	88.3	117.5	1.239
P19211	84.5	107.5	103.6	104.5	1.237
P32353	85.9	93.9	113.9	106.2	1.237
P53982	94.6	102.7	85.6	117	1.237
P08640	94.6	102.7	85.6	117	1.237
P15454	96	98.8	86.3	118.8	1.237
Q08826	89.3	101.5	98.9	110.3	1.236
P25654	92.7	89.1	103.6	114.6	1.236
P40361	81.4	96.3	121.8	100.5	1.235
P41277	94	105.3	84.5	116.2	1.235
P38081	90.5	98.6	99.2	111.7	1.234
Q06489	94.1	99	90.8	116.1	1.234
P40007	85.8	104.7	103.7	105.8	1.233
P09938	91.4	101.5	94.4	112.7	1.233
P18899	90	96.3	102.7	110.9	1.232
P37012	95.8	106.3	80	117.9	1.231
P01120	93.4	99.1	92.5	115	1.231
O13539	81.1	87.2	131.9	99.7	1.23
P53615	86.4	91.2	116	106.4	1.23
P53953	85.5	94.2	115.2	105.1	1.229
P46988	85.9	90.1	118.4	105.6	1.229
P39931	91.8	93.2	102.3	112.7	1.228
P40481	88.5	95	108.1	108.5	1.226
P53179	92.3	98.8	95.5	113.3	1.226
Q12329	81.5	102.3	116.4	99.8	1.224
Q08951	80.4	86.6	134.7	98.3	1.222
P40012	88.6	89.8	113.4	108.2	1.222
P53066	93.7	89.1	102.6	114.5	1.222
P41338	85.5	98.1	112	104.4	1.221
P47187	80.9	71.3	149.2	98.6	1.22
P53822	80.9	71.3	149.2	98.6	1.22
P43542	80.9	71.3	149.2	98.6	1.22
P36135	77.8	101.6	125.8	94.8	1.218
Q06410	87	90.8	116.2	106	1.218
P40087	90.1	91.3	108.9	109.7	1.217
Q12008	95	95.1	94.2	115.7	1.217
Q05874	91.3	92.5	105.1	111.1	1.216
P38636	93.1	97.7	96.2	113.1	1.215
P42842	92.4	89.3	106.1	112.3	1.215
P22202	88.8	94.4	109.1	107.7	1.214
P39016	89.7	93.6	107.8	108.9	1.214
P33333	87.2	90.5	116.5	105.9	1.214
P53210	90.9	94	104.6	110.4	1.214
P40054	92.5	90.7	104.5	112.3	1.214
P07274	103.2	85.5	86.1	125.2	1.214
P53915	87	96.9	110.6	105.5	1.213
P47130	88.7	88.4	115.3	107.6	1.213
Q06563	90.8	101.1	98	110.1	1.212
Q04199	69.2	74.5	172.4	83.9	1.212
P38164	79.4	72.9	151.5	96.2	1.212
P16120	98.8	95.6	85.9	119.7	1.211
P50109	91.1	77.3	121.2	110.3	1.211
Q05580	87.9	81.5	124.3	106.3	1.209
P38715	94.1	101	91.4	113.6	1.208
P14065	94.7	106.3	84.6	114.4	1.207
P32644	89.2	96.7	106.5	107.5	1.205
P22855	88.8	93.9	110.3	107	1.205
P38323	81.6	96.6	123.5	98.3	1.204
Q04178	98	99.1	84.8	118	1.204
P39111	94.1	92.4	100.2	113.3	1.203
P38810	85.2	91	121.3	102.4	1.202
Q06488	83.1	100.5	116.6	99.8	1.201
Q06608	89.7	107.5	95.2	107.7	1.201
P38260	88.7	100.2	104.5	106.6	1.201
P32836	94.4	103.5	88.7	113.4	1.201
P32835	94.4	103.5	88.7	113.4	1.201
P53971	87.7	90	117.1	105.3	1.201
P50107	95.6	99.6	90.1	114.7	1.2
Q05359	85.6	89.1	122.5	102.8	1.2
P25039	104.4	106.1	102.6	86.9	0.833
Q02950	105.5	97	109.6	87.9	0.833
P33307	106.6	105.5	99.3	88.7	0.832
P0C2H6	108.6	103.4	97.7	90.3	0.832
P0C2H7	108.6	103.4	97.7	90.3	0.832
Q99216	100.9	95.3	119.9	83.9	0.831
P06169	109.3	101.7	98.2	90.8	0.831
P39676	116.4	111.8	75.3	96.6	0.83
P20434	103.2	114.5	96.7	85.5	0.829
P52871	110.6	104.7	93	91.7	0.829
Q06839	105.8	99.1	107.5	87.6	0.829
P53278	108.8	101.4	99.6	90.2	0.829
P38755	105.4	95.7	111.5	87.4	0.829
Q08179	107.7	88.8	114.3	89.2	0.829
P04819	102	111.4	102.2	84.5	0.828
P47154	99.1	100.7	118.2	82.1	0.828
P17076	108.8	105.3	95.8	90.1	0.828
P29453	109.3	100.1	100	90.5	0.828
Q12080	117.2	90	95.7	97	0.828
P18898	109.4	81.4	118.8	90.5	0.827
P10080	105.7	117.5	89.5	87.3	0.826
P40099	93.2	99.6	130.1	77	0.826
P33759	106	101.4	105	87.6	0.826
P49017	102	95.7	118	84.3	0.826
P31385	103.3	96.8	114.7	85.3	0.826
P32461	108.4	95.6	106.6	89.4	0.825
P47006	95.3	88.5	137.7	78.5	0.824
Q06168	101.8	104.9	109.5	83.8	0.823
Q12499	100.1	102.3	115.2	82.4	0.823
Q12328	108.7	105.3	96.6	89.4	0.823
P38061	112.5	100.3	94.6	92.6	0.823
Q06344	98.5	119.2	101.5	80.9	0.821
P06208	106	108.2	98.7	87.1	0.821
Q02326	110.6	103.3	95.3	90.8	0.821
P33309	104.8	107.1	102.1	85.9	0.82
P24784	105.9	104.9	102.4	86.8	0.819
P38631	105.9	96.9	110.4	86.7	0.819
P32857	100.9	91.5	124.9	82.7	0.819
P40532	45.2	75.1	242.7	37	0.818
P53133	99.8	101.9	116.8	81.6	0.818
P04456	107.2	103.4	101.8	87.6	0.818
P36528	104.9	94.2	115.1	85.8	0.818
Q08732	93.6	89	140.8	76.5	0.817
P38116	110.1	82.5	117.3	90	0.817
P25332	104.1	115.6	95.4	84.9	0.816
P32481	107.8	108.8	95.4	88	0.816
P06242	107.5	102.8	101.9	87.8	0.816
P00128	107.9	103.8	100.3	87.9	0.815
P53829	107.6	84.7	120.1	87.7	0.815
P32288	103.4	103.3	109	84.2	0.814
P39996	102.8	99.7	113.8	83.6	0.814
Q12454	103.4	92.7	119.8	84.1	0.814
P28240	95.3	108.9	118.4	77.5	0.813
Q07362	100	93.7	125.1	81.2	0.813
P23493	103.7	101.4	110.7	84.2	0.812
P40052	100.8	95.4	121.9	81.8	0.812
P41807	112.5	104.5	91.8	91.3	0.812
Q99287	112.7	93.8	102	91.5	0.812
P25443	113.8	93.4	100.4	92.4	0.812
P0CX37	107.9	105.8	98.8	87.5	0.811
P39003	116.8	116.7	72	94.6	0.81
Q02204	107.2	107	98.9	86.9	0.81
P53108	107.2	103.1	102.8	86.8	0.81
Q12734	101.4	101.7	114.8	82.1	0.809
P32839	109.6	101.2	100.8	88.3	0.806
P53252	118	104	82.9	95.1	0.806
Q02892	105.6	109.9	99.4	85	0.805
P00424	101.9	97.2	118.8	82.1	0.805
P38821	111.3	98.7	100.5	89.5	0.804
P14742	105.9	104.4	104.7	85	0.803
P46673	99.3	108.2	112.8	79.7	0.802
P53217	110.1	108.7	93	88.2	0.801
P0CX51	111.8	106.6	92	89.6	0.801
P53890	111.1	93.9	106.1	89	0.801
P21560	98.1	101.9	121.4	78.5	0.8
P38234	108.1	108.2	97.1	86.5	0.8
P39677	110.9	91.2	109.1	88.8	0.8
P49687	113.2	86.6	109.5	90.6	0.8
P38701	110.7	100.9	100.1	88.4	0.799
P39004	117.4	116.5	72.3	93.7	0.798
P53952	106.5	99.6	108.8	85	0.798
P40212	113.6	115	80.8	90.6	0.797
Q12690	113.6	115	80.8	90.6	0.797
P38884	106.4	104.3	104.5	84.8	0.797
P06174	116	99	92.6	92.4	0.797
P02293	105.4	108.2	102.7	83.7	0.794
P02294	105.4	108.2	102.7	83.7	0.794
Q03195	109	102.4	102.1	86.6	0.794
Q12754	100.1	108.3	112.3	79.3	0.793
P06738	105	104.2	107.5	83.2	0.793
Q00711	98	95.1	129.3	77.6	0.791
P53259	116.7	90.6	100.3	92.4	0.791
P41939	100.5	99.4	120.6	79.4	0.79
P32793	111.7	108.9	91.1	88.3	0.79
P50108	103.4	107.8	107.2	81.6	0.789
P09440	102.4	102.7	114.1	80.8	0.789
P38767	113.7	99.2	97.3	89.8	0.789
Q03559	100.8	101.2	118.6	79.4	0.788
P43586	103.5	102.5	112.3	81.6	0.788
Q05050	108.8	95.2	110.2	85.8	0.788
Q12033	96.6	94.9	132.5	76	0.787
Q06188	105.7	103.3	107.7	83.2	0.787
P87262	114	105.3	91	89.7	0.787
P40525	114	105.3	91	89.7	0.787
P0CX56	111.6	99.6	100.9	87.8	0.787
P53063	112.6	86.4	112.4	88.6	0.787
P23644	103.1	105.3	110.4	81.1	0.786
Q08229	103.2	97.5	118.1	81.2	0.786
P43682	112.9	95.2	103.1	88.8	0.786
Q06835	77.3	93.9	168.1	60.6	0.785
P28241	107.6	109.7	98.2	84.5	0.785
P21306	112.7	108.4	90.5	88.4	0.785
P00175	106.7	101.3	108.3	83.7	0.784
P32906	98.6	89	135.2	77.2	0.784
Q12004	111.5	81.5	119.7	87.4	0.784
P07246	107.2	107.7	101.1	84	0.783
P02381	103.6	98.4	116.9	81.1	0.783
P53551	108.9	102.7	103.3	85.2	0.783
P39113	107.3	102.7	106.2	83.9	0.782
P48361	109.2	100.1	105.3	85.4	0.782
P07280	113.1	103.4	95.2	88.4	0.782
P07281	113.1	103.4	95.2	88.4	0.782
P51601	107	107.8	101.8	83.4	0.78
Q99189	103.4	104.3	111.6	80.7	0.78
P52910	103.1	102.6	113.8	80.5	0.78
P39015	106.8	104.2	105.6	83.3	0.78
P20107	108.4	106	101.1	84.4	0.778
Q06506	104	102.4	112.8	80.8	0.777
P31688	105.1	108.9	104.6	81.5	0.776
P49167	114.3	108.4	88.6	88.7	0.776
P38988	106.2	107.2	104.3	82.3	0.775
P39076	108	82.2	126	83.8	0.775
P21827	120.9	83.5	101.8	93.8	0.775
P46985	106	102.3	109.6	82	0.773
P20447	110	109.9	95.2	84.9	0.772
P31115	101.5	93	127.2	78.4	0.772
P19955	114.1	100.3	97.5	88.1	0.772
P21801	108.7	110.9	96.4	83.9	0.771
P08678	98.3	90.5	135.8	75.4	0.767
P07251	109.6	104.7	101.8	83.9	0.766
P0C2H8	111.3	105.7	97.9	85.2	0.766
P0C2H9	111.3	105.7	97.9	85.2	0.766
P54780	105.8	95.5	117.7	81	0.766
Q06686	118.7	98	92.5	90.9	0.766
Q12333	114.3	77.6	120.4	87.6	0.766
P00890	108.7	108.4	99.7	83.2	0.765
P42937	121.4	92.1	93.5	92.9	0.765
P27929	112.9	99.1	101.8	86.1	0.763
Q12270	103.4	103	114.9	78.8	0.762
P53101	109.1	97.3	110.5	83.1	0.762
Q12406	113	111.3	89.6	86	0.761
P38615	100	95.4	128.4	76.2	0.761
P02309	111.4	104.8	98.9	84.8	0.761
P0C0W9	115.2	98.2	98.9	87.7	0.761
Q3E757	115.2	98.2	98.9	87.7	0.761
P32891	108.5	112.7	96.4	82.4	0.759
P02992	111	114.8	90	84.3	0.759
P22135	92.5	94.3	143.1	70.1	0.758
P25659	123.9	87.8	94.4	93.9	0.758
P32190	107.5	101.2	109.8	81.4	0.757
P40343	105.9	92.5	121.5	80.2	0.757
P32895	108.3	106.4	103.5	81.9	0.756
P19516	105.1	97.2	118.1	79.5	0.756
P15436	115.2	93.1	104.8	86.9	0.754
Q12449	107.2	110.4	101.7	80.7	0.753
P00427	116.8	111	84.3	87.9	0.753
P38903	108.8	103.3	106	81.9	0.753
Q07527	118.7	94.4	97.5	89.4	0.753
Q12482	123.4	88.6	95.1	92.9	0.753
Q03823	105.5	104.9	110.5	79.1	0.75
Q06504	116.8	88.5	107.2	87.5	0.75
Q12349	119.1	112.5	79.2	89.2	0.749
P53742	105.8	98.8	116.2	79.2	0.748
Q12032	111.9	110.3	94.3	83.5	0.746
Q06108	112.2	100.5	103.5	83.8	0.746
Q96VH5	112.4	110.8	93.1	83.7	0.744
P40035	113	87.6	115.3	84.1	0.744
P43594	105.3	109.6	106.9	78.2	0.743
P0CX42	116.4	98.6	98.6	86.3	0.742
P43623	116.2	87	110.6	86.2	0.742
P27514	103.9	104.1	114.9	77	0.741
P26263	111.4	102.1	104.1	82.5	0.74
Q06630	116.5	97.7	99.5	86.2	0.74
Q02773	134.7	78.7	86.9	99.7	0.74
Q06328	101.6	119.7	103.8	74.9	0.737
P47112	104.3	81.1	138	76.6	0.734
P08525	109.3	105.7	105.1	79.8	0.73
P50087	110	103.7	106	80.3	0.73
P33311	116.9	93.1	104.6	85.4	0.73
P39935	104.5	116.2	103.1	76.2	0.729
P25358	110.2	110.6	98.9	80.2	0.728
P32191	105.9	102.3	114.7	77.1	0.728
Q02767	113.8	94.1	109.3	82.8	0.728
Q03104	111.8	104.7	102.3	81.2	0.727
Q12009	124.3	98.1	87.3	90.4	0.727
P36156	112	104.6	102.2	81.2	0.725
P46367	112.3	112.2	94.4	81.1	0.722
P27796	115.9	83.1	117.4	83.6	0.721
P30952	99.9	111.5	116.6	72	0.72
P21826	99.9	111.5	116.6	72	0.72
P32449	107	107.4	109.1	76.5	0.715
P12686	121.2	77.3	114.9	86.6	0.714
Q07505	119.7	105.1	90.3	85	0.71
Q01519	128.1	102.2	78.9	90.8	0.709
P39105	129	89.1	90.7	91.3	0.707
P41940	113.7	109.7	97.3	79.3	0.698
P07143	111.9	105.9	104.7	77.5	0.693
P53721	109.8	71.9	142.3	76	0.693
P34760	112.2	107.3	103.4	77.2	0.688
Q12166	107.8	102	116.3	74	0.686
P32340	114.5	102.6	104.5	78.4	0.685
Q12165	119.7	80.7	117.7	82	0.685
Q08822	113	102.7	107.8	76.5	0.677
P32843	114.2	102.9	105.7	77.2	0.676
P00044	115.6	104.7	101.7	78	0.675
P16547	117.4	120.1	83.6	79	0.673
P23641	117.2	111.5	92.8	78.5	0.67
P40341	128.3	91.4	94.6	85.7	0.668
P08067	111.5	115.1	99	74.4	0.667
Q03264	116	104.8	102	77.2	0.666
P30624	116.9	103.6	101.9	77.6	0.664
P38298	108.6	107.7	112	71.7	0.66
P22804	120.9	83.3	115.9	79.8	0.66
P07275	117	114.3	91.6	77.1	0.659
P53598	136.7	90.8	82.8	89.6	0.656
Q12159	109.1	127.5	92.1	71.3	0.654
P09457	117.3	110.6	95.4	76.6	0.653
Q06593	116	102.8	105.7	75.5	0.651
Q02159	92.5	95.1	152.3	60.1	0.649
P19262	113.9	115	97.3	73.8	0.648
P53885	115.1	115.9	94.8	74.2	0.645
P39714	118.9	104.2	100.4	76.5	0.643
Q12339	137.2	76.8	98.3	87.7	0.639
P53281	108.1	120.6	102.4	68.9	0.637
Q12207	139.5	94.1	78.2	88.3	0.633
P07257	117.8	111.5	97.1	73.5	0.624
P33442	134.6	84.3	97.4	83.8	0.623
P23248	134.6	84.3	97.4	83.8	0.623
P04039	114.7	116	98.6	70.8	0.617
P00425	124.7	99.7	99.4	76.2	0.611
P07256	119.4	109.5	98.3	72.8	0.61
P00830	117.5	116.4	94.8	71.3	0.607
P04037	116.8	112.8	99.5	70.9	0.607
P38295	120.2	112.8	94.1	72.8	0.606
P49573	132.1	91.3	96.6	80	0.605
P07255	120.2	98.6	108.9	72.3	0.602
P23301	114.6	126.7	90.5	68.2	0.595
P43583	133	81.6	106.5	79	0.594
Q12443	125.2	109	92.1	73.7	0.588
P39708	110.7	120.8	103.9	64.6	0.584
P38187	139.9	75	103.6	81.5	0.583
P12683	120.9	110.3	98.5	70.3	0.582
P36060	131.8	112.7	79.1	76.3	0.579
P00447	126.7	95	105.2	73	0.576
P22943	135.3	107.3	80.2	77.3	0.571
P06115	126.7	104.9	96.1	72.2	0.57
Q05902	109.2	96.4	133	61.5	0.563
P61830	133.6	102.9	89.1	74.5	0.558
P38120	134.1	82.6	108.9	74.4	0.555
P36139	129.3	108.2	91.3	71.2	0.551
Q12233	128.9	107.7	93.4	70	0.543
P15646	145.4	77.2	100.2	77.1	0.53
P38342	134.3	96.5	101.7	67.5	0.502
Q12375	151.7	77.7	99.5	71.2	0.47
P18239	130.9	114.6	93.4	61.1	0.467
P00410	137.3	112.4	86.3	64	0.467
P40215	132.5	117.6	89.4	60.5	0.457
Q06146	92.2	50.2	216.2	41.4	0.449
P04710	132.4	121.2	88.2	58.1	0.439
P32799	130	120.5	94	55.6	0.428
P50945	141.8	88.1	111.6	58.5	0.413
Q06078	153.5	86.7	97.2	62.5	0.407
P32901	186.5	72.6	82.7	58.2	0.312
Q12749	221.2	52.3	76	50.5	0.228
